# Supplementary material for: Cutaneous transcriptome analysis in NIH hairless mice
Source: PLoS One. 2017 Aug 7;12(8):e0182463. doi: 10.1371/journal.pone.0182463 (PMC5546695; doi:10.1371/journal.pone.0182463)
Supplement: S1 Table — (XLSX) [file pone.0182463.s001.xlsx]

## Sheet: Sheet1
Quality control
SampleName	Encoding	TotalReads_Before	TotalBase_Before	TotalReads_After	TotalBase_After	ReadsFilter%	BaseFilter%	GC%_Before	GC%_After
HL-2	IonProton	14301715	2362068399	13835143	2324492976	0.967376	0.984092	51	51
HL-3	IonProton	17219178	2810200479	16742335	2772017795	0.972307	0.986413	52	52
HL-4	IonProton	13855819	2147507872	13373492	2112703566	0.96519	0.983793	52	52
HL-5	IonProton	14492908	2255667278	13935284	2216828197	0.961524	0.982782	52	52
HL-6	IonProton	15727030	2576208176	15224866	2539005135	0.96807	0.985559	52	52
NIH-2	IonProton	18675140	3075599101	18084989	3029065075	0.968399	0.98487	52	52
NIH-3	IonProton	17620559	2931272981	17032539	2885554780	0.966629	0.984403	51	51
NIH-4	IonProton	17600300	2842540211	16984859	2796189377	0.965032	0.983694	52	52
NIH-5	IonProton	18574992	3047126572	17996198	3002228867	0.96884	0.985266	52	52
NIH-6	IonProton	15244307	2513072937	14662283	2470533744	0.96182	0.983073	52	52
NOTE:HL and NIH represent NIH hairless mice and NIH normal mice,respectively.
