# Supplementary material for: Cutaneous transcriptome analysis in NIH hairless mice
Source: PLoS One. 2017 Aug 7;12(8):e0182463. doi: 10.1371/journal.pone.0182463 (PMC5546695; doi:10.1371/journal.pone.0182463)
Supplement: S2 Table — (XLSX) [file pone.0182463.s002.xlsx]

## Sheet: Sheet1
Mapping statistics
	HL-2	HL-3	HL-4	HL-5	HL-6	NIH-2	NIH-3	NIH-4	NIH-5	NIH-6
All	18084989	17032539	16984859	17996198	14662283	13835143	16742335	13373492	13935284	15224866
UnMapped	1100223	859482	828634	840328	782322	810467	736252	564581	721456	706330
Mapped	16984766	16173057	16156225	17155870	13879961	13024676	16006083	12808911	13213828	14518536
MappedRate	0.939	0.95	0.951	0.953	0.947	0.941	0.956	0.958	0.948	0.954
UniqueMapped	15962444	15335839	15267761	16216387	13097688	12431756	15291257	12252225	12612547	13838875
UniqueMappedRate	0.883	0.9	0.899	0.901	0.893	0.899	0.913	0.916	0.905	0.909
RepeatMapped	1022322	837218	888464	939483	782273	592920	714826	556686	601281	679661
