# Supplementary material for: Cutaneous transcriptome analysis in NIH hairless mice
Source: PLoS One. 2017 Aug 7;12(8):e0182463. doi: 10.1371/journal.pone.0182463 (PMC5546695; doi:10.1371/journal.pone.0182463)
Supplement: S1 File — (XLSX) [file pone.0182463.s003.xlsx]

## Sheet: Sheet1
AccID	HL	NIH	FoldChange	Log2FC	P-Value	FDR	KeggID	Description
MARCH1	134.344	504.943	0.266058	-1.91019	1.18853e-12	2.07415e-11	mmu:72925	E3 ubiquitin-protein ligase MARCH1
MARCH3	581.975	216.69	2.68575	1.42532	3.44619e-13	6.44007e-12	mmu:320253	E3 ubiquitin-protein ligase MARCH3
SEPT3	91.0319	379.293	0.240004	-2.05887	2.11086e-13	4.03547e-12	mmu:24050	MKIAA4169 protein
0610007N19Rik	180.353	370.242	0.487123	-1.03764	2.98375e-07	2.4243e-06	mmu:100616095	small nucleolar RNA host gene 18
0610040J01Rik	22.165	8.57737	2.58412	1.36967	0.00807804	0.0234711	mmu:76261	Uncharacterized protein C4orf19 homolog
1110007C09Rik	262.462	556.303	0.471797	-1.08376	1.40088e-08	1.41508e-07	mmu:68480	RIKEN cDNA 1110007C09, isoform CRA_a
1110008P14Rik	533.032	177.858	2.99695	1.58349	1.14194e-14	2.49348e-13	mmu:73737	UPF0184 protein C9orf16 homolog
1110025L11Rik	3412.5	0	#DIV/0!	20	5.50294e-217	3.62951e-214	mmu:68637	RIKEN cDNA 1110025L11 gene
1110046J04Rik	14.279	30.8134	0.463402	-1.10966	0.017747	0.0458392	mmu:68808	RIKEN cDNA 1110046J04 gene
1190002F15Rik	30.4037	14.4507	2.10397	1.07311	0.0148951	0.0394546	mmu:381822	RIKEN cDNA 1190002F15 gene
1500015A07Rik	92.969	43.8439	2.12045	1.08437	0.00022528	0.000998994	mmu:68982	RIKEN cDNA 1500015A07 gene
1500015O10Rik	10.746	76.4215	0.140615	-2.83017	9.47493e-07	7.04353e-06	mmu:78896	Augurin
1500017E21Rik	8.28164	24.9933	0.331354	-1.59355	0.00297168	0.00982868	mmu:668215	RIKEN cDNA 1500017E21 gene
1600010M07Rik	12.4259	48.1856	0.257876	-1.95525	0.0010507	0.00393684	mmu:69781	RIKEN cDNA 1600010M07 gene
1600016N20Rik	28.5409	12.9287	2.20757	1.14246	0.0125766	0.0341855	mmu:72000	Lamin tail domain-containing protein 2
1600020E01Rik	61.7586	29.5872	2.08734	1.06167	0.00244383	0.00830096	mmu:72012	RIKEN cDNA 1600020E01 gene
1700001C19Rik	16.152	2.59466	6.22509	2.6381	0.000438938	0.00181441	mmu:75462	Protein 1700001C19Rik
1700001L19Rik	12.5898	3.14561	4.00234	2.00084	0.0127302	0.0345277	mmu:69315	Uncharacterized protein C5orf49 homolog
1700003F12Rik	0	4.46906	#VALUE!	-20	0.00471608	0.014707	mmu:75480	Protein 1700003F12Rik
1700003M07Rik	1.39008	20.1198	0.0690901	-3.85538	0.00104177	0.00390728	mmu:72225	RIKEN cDNA 1700003M07 gene
1700023E05Rik	22.8025	0	#DIV/0!	20	3.19618e-12	5.26243e-11	mmu:71868	Protein 1700023E05Rik
1700026L06Rik	6.40004	39.8822	0.160474	-2.63959	0.00265669	0.0089215	mmu:69987	Uncharacterized protein C9orf9 homolog
1700028I16Rik	9.67144	0.693068	13.9545	3.80266	0.000631589	0.00250546	mmu:70003	Putative uncharacterized protein
1700031A10Rik	13.0666	2.54106	5.14219	2.36238	0.00365672	0.0117836	mmu:73286	RIKEN cDNA 1700031A10 gene
1700034H15Rik	47.5374	15.0421	3.16029	1.66005	0.000828121	0.00319247	mmu:98736	Putative uncharacterized protein
1700047I17Rik2	47.6714	121.716	0.39166	-1.35233	0.00255202	0.00861495	mmu:100101807	RIKEN cDNA 1700047I17 gene 2
1700055N04Rik	383.416	90.629	4.23061	2.08087	1.00214e-21	3.69622e-20	mmu:73458	Protein 1700055N04Rik
1700097N02Rik	10.8062	1.68331	6.4196	2.68248	0.00338295	0.011001	mmu:67522	RIKEN cDNA 1700097N02 gene
1700120C14Rik	17.8321	75.8783	0.235009	-2.08921	4.39762e-09	4.78722e-08	mmu:73600	RIKEN cDNA 1700120C14 gene
1700123M08Rik	7.61095	19.944	0.381616	-1.38981	0.0128575	0.0348141	mmu:100503636	RIKEN cDNA 1700123M08 gene
1700125H03Rik	3.73846	0	#DIV/0!	20	0.0147136	0.0390245	mmu:73609	RIKEN cDNA 1700125H03 gene
1810019D21Rik	186.178	43.764	4.25413	2.08886	6.87574e-16	1.69998e-14	mmu:69771	RIKEN cDNA 1810019D21 gene
1810019J16Rik	353.228	102.095	3.45981	1.79069	7.31229e-17	1.97089e-15	mmu:69073	Keratinocyte differentiation factor 1
1810033B17Rik	6.65659	17.9225	0.37141	-1.42891	0.0158955	0.0416812	mmu:69189	Mast cell-expressed membrane protein 1
1810034E14Rik	21.4663	46.9609	0.45711	-1.12939	0.00389977	0.0124611	mmu:66503	RIKEN cDNA 1810034E14 gene
1810041L15Rik	5.61663	20.0384	0.280294	-1.83499	0.00298174	0.00985637	mmu:72301	Protein 1810041L15Rik
1810073O08Rik	142.22	9.40933	15.1148	3.91789	5.34793e-31	3.18956e-29	mmu:72285	RIKEN cDNA 1810073O08 gene
2010002M12Rik	3.43725	21.9658	0.156482	-2.67593	3.92189e-05	0.000208854	mmu:112419	Protein 2010002M12Rik
2010009K17Rik	0.850436	11.3023	0.0752447	-3.73227	0.0014586	0.0052632	mmu:72340	RIKEN cDNA 2010009K17 gene
2010010A06Rik	23.2347	3.28038	7.08295	2.82435	1.32104e-05	7.82468e-05	mmu:100503117	RIKEN cDNA 2010010A06 gene
2010015L04Rik	4.71168	20.9425	0.224982	-2.15212	0.000602925	0.00240409	mmu:544678	Cilia- and flagella-associated protein 74
2010111I01Rik	1401.12	628.121	2.23066	1.15747	3.93241e-11	5.59545e-10	mmu:72061	2010111I01Rik protein
2010300C02Rik	233.895	43.4423	5.38403	2.42869	1.17824e-22	4.57921e-21	mmu:72097	Protein 2010300C02Rik
2210408F21Rik	26.3371	62.6952	0.420082	-1.25126	0.000140269	0.000654636	mmu:73652	RIKEN cDNA 2210408F21 gene
2300002M23Rik	63.194	0	#DIV/0!	20	4.90768e-09	5.29364e-08	mmu:69542	Uncharacterized protein C6orf15 homolog
2300003K06Rik	17.5084	0	#DIV/0!	20	2.60891e-08	2.53267e-07	mmu:100502865	Protein 2300003K06Rik
2300005B03Rik	87.5418	4.14855	21.1017	4.39929	1.10816e-25	5.14501e-24	mmu:69462	RIKEN cDNA 2300005B03 gene
2310001H17Rik	27.7946	80.6351	0.344696	-1.5366	2.46452e-06	1.68292e-05	mmu:76432	RIKEN cDNA 2310001H17 gene
2310002J15Rik	770.801	239.615	3.21682	1.68564	1.04196e-18	3.20082e-17	mmu:67859	Cysteine-rich tail protein 1
2310002L09Rik	16.5244	68.3379	0.241804	-2.04809	0.00020289	0.000911055	mmu:71886	Putative uncharacterized protein
2310005G13Rik	0.343325	5.2171	0.0658077	-3.9256	0.0117105	0.0321745	mmu:69457	Protein Tmem45a2
2310007B03Rik	1361.55	49.0475	27.7598	4.79492	6.39256e-23	2.51939e-21	mmu:71874	Uncharacterized protein C2orf54 homolog
2310007L24Rik	1.93763	9.14161	0.211957	-2.23816	0.0190991	0.0487421	mmu:75573	Protein 2310007L24Rik
2310015B20Rik	20.6142	44.1187	0.467245	-1.09775	0.00941872	0.0267564	mmu:69563	MCG146286
2310015D24Rik	7.32827	51.8029	0.141465	-2.82149	5.22727e-07	4.05611e-06	mmu:70100	RIKEN cDNA 2310015D24 gene
2310034C09Rik	11.8895	0	#DIV/0!	20	2.45027e-06	1.6742e-05	mmu:117172	Uncharacterized protein
2310034G01Rik	8.23959	1.25176	6.5824	2.71861	0.0132708	0.0357862	mmu:75579	RIKEN cDNA 2310034G01 gene
2310040G24Rik	34.2711	132.516	0.258619	-1.9511	5.49411e-12	8.80038e-11	mmu:381792	RIKEN cDNA 2310040G24 gene
2310042D19Rik	64.65	221.103	0.292397	-1.774	9.28551e-05	0.000454348	mmu:74183	PGC-1 and ERR-induced regulator in muscle protein 1
2310042E22Rik	64.2167	9.52676	6.74067	2.75289	1.06416e-11	1.64351e-10	mmu:66561	Protein Teddm3
2310046K23Rik	4058.58	547.22	7.41672	2.89078	3.65464e-56	4.07738e-54	mmu:76968	RIKEN cDNA 2310046K23 gene
2310047D07Rik	4.63221	16.9926	0.272601	-1.87514	0.00535831	0.0164716	mmu:69657	RIKEN cDNA 2310047D07 gene
2310057N15Rik	5.9673	0	#DIV/0!	20	0.000943627	0.00358233	mmu:69696	2310057N15Rik protein
2310061J03Rik	24.7835	60.9208	0.406815	-1.29756	0.00372698	0.0119807	mmu:66391	RIKEN cDNA 2310061J03 gene
2310061N02Rik	696.352	0	#DIV/0!	20	4.8284e-131	1.17692e-128	mmu:69661	Protein 2310061N02Rik
2310065F04Rik	5.675	25.618	0.221524	-2.17447	0.000142962	0.000665774	mmu:74184	RIKEN cDNA 2310065F04 gene
2310079G19Rik	36.4648	0	#DIV/0!	20	1.57135e-16	4.131e-15	mmu:69699	Protein 2310079G19Rik
2410016O06Rik	276.55	111.15	2.48808	1.31503	7.49109e-09	7.88304e-08	mmu:71952	Bifunctional lysine-specific demethylase and histidyl-hydroxylase NO66
2510049J12Rik	49.8044	2.31237	21.5382	4.42883	3.33883e-06	2.22572e-05	mmu:70291	MCG132465, isoform CRA_b
2610016A17Rik	2.13812	21.3501	0.100146	-3.31983	5.9176e-06	3.74865e-05	mmu:100503074	RIKEN cDNA 2610016A17 gene
2610018G03Rik	241.226	52.6661	4.58029	2.19544	1.40481e-19	4.56563e-18	mmu:70415	Serine/threonine-protein kinase 26
2610035D17Rik	37.24	11.7424	3.17141	1.66513	0.000194547	0.000877455	mmu:72386	RIKEN cDNA 2610035D17 gene
2610203C20Rik	33.2791	68.1615	0.48824	-1.03434	0.00168537	0.00597635	mmu:100042464	Putative uncharacterized protein
2610203C22Rik	3.45056	25.0387	0.137809	-2.85926	1.06179e-05	6.40418e-05	mmu:72481	RIKEN cDNA 2610203C22 gene
2610305D13Rik	24.8961	64.1578	0.388044	-1.36571	0.000394497	0.00164819	mmu:112422	Protein 2610305D13Rik
2610307P16Rik	29.3428	2.28572	12.8374	3.68228	3.45175e-06	2.29417e-05	mmu:72518	RIKEN cDNA 2610307P16 gene
2610524H06Rik	74.9137	36.3297	2.06205	1.04408	0.000966469	0.0036542	mmu:330173	Putative uncharacterized protein
2610528A11Rik	61.9509	1.84226	33.6276	5.07158	1.24041e-21	4.55255e-20	mmu:70045	RIKEN cDNA 2610528A11 gene
2610528J11Rik	117.625	23.937	4.91394	2.29688	9.26498e-13	1.64243e-11	mmu:66451	Type III endosome membrane protein TEMP
2700038G22Rik	65.2752	31.3062	2.08506	1.06009	0.00106743	0.00399417	mmu:67194	RIKEN cDNA 2700038G22 gene
2700094K13Rik	294.898	146.457	2.01355	1.00974	3.73003e-06	2.46235e-05	mmu:72657	Protein 2700094K13Rik
2700097O09Rik	107.373	44.0394	2.43812	1.28577	6.03735e-06	3.81804e-05	mmu:72658	Protein 2700097O09Rik
2700099C18Rik	30.4674	12.9554	2.35171	1.23371	0.0107566	0.0299313	mmu:77022	NDC80 homolog, kinetochore complex component pseudogene
2810055G20Rik	3.87607	13.01	0.297931	-1.74695	0.0183244	0.0470867	mmu:77994	Putative uncharacterized protein
2810408A11Rik	45.1602	15.9928	2.82378	1.49763	7.36567e-05	0.00036853	mmu:70419	2810408A11Rik protein
2810408I11Rik	15.1286	3.72408	4.06238	2.02232	0.00572334	0.0174454	mmu:69941	RIKEN cDNA 2810408I11 gene
2810417H13Rik	166.334	49.5079	3.35974	1.74835	3.29604e-11	4.7411e-10	mmu:68026	PCNA-associated factor
2810459M11Rik	15.7433	0.851422	18.4906	4.20872	3.61834e-06	2.39708e-05	mmu:72792	Uncharacterized protein C2orf72 homolog
2900008C10Rik	6.87831	24.4716	0.281074	-1.83098	0.00111196	0.00414765	mmu:72937	RIKEN cDNA 2900008C10 gene
3300002P13Rik	10.6814	42.2194	0.252998	-1.9828	0.000132523	0.000621853	mmu:70230	RIKEN cDNA 3300002P13 gene
3425401B19Rik	474.93	1484.24	0.319981	-1.64394	1.8995e-07	1.59536e-06	mmu:100504518	Protein 3425401B19Rik
4631405J19Rik	0.217373	4.27332	0.0508675	-4.29711	0.0194604	0.0495234	mmu:433456	RIKEN cDNA 4631405J19
4632428N05Rik	942.625	3296.61	0.285937	-1.80623	6.47301e-25	2.89158e-23	mmu:74048	Gi24 receptor
4632434I11Rik	53.494	16.5093	3.24023	1.6961	8.12584e-06	5.01437e-05	mmu:74041	DNA damage-induced apoptosis suppressor protein
4732456N10Rik	133.36	5.10187	26.1394	4.70815	1.27299e-36	9.45258e-35	mmu:239673	Protein 4732456N10Rik
4732460I24	9.32977	1.04992	8.88615	3.15156	0.00306953	0.0101078	mmu:330850	uncharacterized protein 4732460I24
4732490B19Rik	3.58384	0	#DIV/0!	20	0.0179836	0.0463329	mmu:319871	RIKEN cDNA 4732490B19 gene
4833415N18Rik	6.59352	0	#DIV/0!	20	0.000464993	0.00190805	mmu:73761	RIKEN cDNA 4833415N18 gene
4833423E24Rik	480.028	173.032	2.77422	1.47208	2.07372e-13	3.97803e-12	mmu:228151	Fatty acid desaturase 2-like protein FADS2P1
4833427G06Rik	5.80225	0	#DIV/0!	20	0.00127123	0.00467333	mmu:235345	UPF0722 protein C11orf88 homolog
4930412O13Rik	82.2671	38.2033	2.1534	1.10662	0.000269066	0.00117178	mmu:381347	Protein 4930412O13Rik
4930427A07Rik	125.597	57.3462	2.19016	1.13104	3.7477e-05	0.000200626	mmu:104732	Uncharacterized protein C14orf80 homolog
4930438A08Rik	1946.78	404.84	4.80876	2.26567	5.33288e-35	3.73718e-33	mmu:73988	Protein 4930438A08Rik
4930455G09Rik	6.32332	16.5483	0.382113	-1.38793	0.0141947	0.0378632	mmu:78917	RIKEN cDNA 4930455G09 gene
4930485B16Rik	104.209	30.0006	3.47357	1.79642	4.10546e-09	4.49097e-08	mmu:380654	Protein Cfap54
4930503E24Rik	120.989	44.0902	2.74412	1.45634	2.99359e-07	2.42878e-06	mmu:75030	eukaryotic translation initiation factor 3, subunit I pseudogene
4930512J16Rik	2.11597	12.148	0.174183	-2.52133	0.00372865	0.0119837	mmu:75131	RIKEN cDNA 4930512J16 gene
4930539E08Rik	5.79557	30.6125	0.18932	-2.4011	0.00245621	0.0083367	mmu:207819	Uncharacterized protein C6orf222 homolog
4930555A03Rik	2.26282	12.3713	0.182908	-2.45081	0.00239444	0.00815543	mmu:100504653	RIKEN cDNA 4930555A03 gene
4931408C20Rik	9.07605	81.8587	0.110875	-3.173	3.28081e-17	9.11676e-16	mmu:210940	Protein 4931408C20Rik
4931408D14Rik	22.341	45.319	0.492972	-1.02042	0.00818402	0.0237483	mmu:77059	RIKEN cDNA 4931408D14 gene
4933411K16Rik	2.66673	10.2327	0.260609	-1.94004	0.01949	0.0495705	mmu:66765	Uncharacterized protein C10orf62 homolog
4933412E12Rik	28.6214	62.5713	0.45742	-1.12841	0.00077523	0.00301187	mmu:71086	RIKEN cDNA 4933412E12 gene
5031414D18Rik	29.2513	110.415	0.264921	-1.91637	0.00252099	0.00852558	mmu:271221	Protein 5031414D18Rik
5031425F14Rik	3.61891	22.1303	0.163527	-2.6124	0.0139659	0.0373462	mmu:319684	RIKEN cDNA 5031425F14 gene
5330417C22Rik	23.1714	0.637674	36.3373	5.18338	2.0008e-09	2.28336e-08	mmu:229722	UPF0577 protein KIAA1324
5430421N21Rik	47631.3	12.479	3816.93	11.8982	1.21695e-154	4.87324e-152	mmu:100126226	Protein 5430421N21Rik
5430427M07Rik	72.0706	1.4281	50.466	5.65724	1.06075e-26	5.27435e-25	mmu:71349	RIKEN cDNA 5430427M07 gene
5430427O19Rik	9.79549	43.2267	0.226607	-2.14174	4.98829e-05	0.000259361	mmu:71398	MCG49136
5730408K05Rik	39.704	8.44749	4.7001	2.23269	3.88797e-06	2.55533e-05	mmu:67531	RIKEN cDNA 5730408K05 gene
5730559C18Rik	368.098	167.625	2.19597	1.13486	3.66971e-08	3.47963e-07	mmu:67313	Protein 5730559C18Rik
5830411N06Rik	52.7627	17.97	2.93615	1.55392	4.27936e-05	0.000225906	mmu:244234	SCART2 splice variant A
5830416P10Rik	37.5375	6.18694	6.06721	2.60103	5.08603e-06	3.25776e-05	mmu:381232	RIKEN cDNA 5830416P10 gene
5930403L14Rik	9.31436	40.9278	0.22758	-2.13555	1.82478e-06	1.28077e-05	mmu:320939	RIKEN cDNA 5930403L14 gene
5930412G12Rik	125.286	30.7497	4.07438	2.02658	1.80583e-12	3.08422e-11	mmu:319616	Putative uncharacterized protein
6030408B16Rik	13.5049	3.38105	3.99429	1.99794	0.0102229	0.0286525	mmu:77717	Putative uncharacterized protein
6430531B16Rik	0.725029	6.98528	0.103794	-3.26821	0.00905334	0.0258791	mmu:381933	Protein 6430531B16Rik
8030453O22Rik	2.58422	19.2727	0.134087	-2.89876	3.52422e-05	0.000189431	mmu:77209	RIKEN cDNA 8030453O22 gene
8430427H17Rik	49.5314	129.23	0.383281	-1.38353	3.29675e-06	2.19898e-05	mmu:329540	Putative uncharacterized protein
8430429K09Rik	60.3544	22.3761	2.69727	1.4315	0.0124885	0.033975	mmu:71523	Putative uncharacterized protein
9030404E10Rik	5.24628	0	#DIV/0!	20	0.00998672	0.0281065	mmu:71528	RIKEN cDNA 9030404E10 gene
9030617O03Rik	90.7705	220.062	0.412477	-1.27761	2.88388e-08	2.77915e-07	mmu:217830	Protein 9030617O03Rik
9130008F23Rik	76.7467	33.5606	2.28681	1.19334	0.000138737	0.000647893	mmu:71583	9130008F23Rik protein
9130208D14Rik	9.65194	78.8007	0.122486	-3.02932	8.28029e-16	2.02714e-14	mmu:77700	RIKEN cDNA 9130208D14 gene
9130409I23Rik	164.745	52.8207	3.11895	1.64106	3.41007e-05	0.000184134	mmu:619326	Protein 9130409I23Rik
9130409J20Rik	189.32	8.33384	22.7171	4.5057	2.38163e-44	2.12781e-42	mmu:71576	RIKEN cDNA 9130409J20 gene
9230114K14Rik	68.6938	30.1085	2.28154	1.19001	0.000360009	0.00152038	mmu:414108	RIKEN cDNA 9230114K14 gene
9330159F19Rik	31.7264	96.8959	0.327427	-1.61075	8.15834e-08	7.28887e-07	mmu:212448	Protein 9330159F19Rik
9430078K24Rik	5.11104	15.1007	0.338463	-1.56293	0.0180767	0.0465369	mmu:77290	RIKEN cDNA 9430078K24 gene
9430083A17Rik	20.5886	5.83245	3.53001	1.81967	0.0114875	0.0316704	mmu:77428	RIKEN cDNA 9430083A17 gene
9530014B07Rik	39.5737	0	#DIV/0!	20	6.45493e-20	2.14447e-18	mmu:77398	RIKEN cDNA 9530014B07 gene
9530020I12Rik	3.33855	19.8565	0.168134	-2.57231	5.60017e-05	0.000287772	mmu:77442	RIKEN cDNA 9530020I12 gene
9530036O11Rik	4.54572	0	#DIV/0!	20	0.00579535	0.017629	mmu:654796	RIKEN cDNA 9530036O11Rik
9530053A07Rik	2.25848	22.836	0.0988997	-3.33789	4.39844e-07	3.46331e-06	mmu:319482	9530053A07Rik protein
9530053H22	4.3352	16.5996	0.261163	-1.93698	0.00401244	0.0127757	mmu:328919	uncharacterized protein 9530053H22
9630001P10Rik	0.8702	7.27568	0.119604	-3.06366	0.0105161	0.0293459	mmu:319251	RIKEN cDNA 9630001P10 gene
9630013D21Rik	2.5531	16.7739	0.152207	-2.71589	0.000209928	0.000938898	mmu:319743	Putative uncharacterized protein
9630028I04Rik	4.39807	21.6905	0.202765	-2.30212	0.00630024	0.0189896	mmu:319720	RIKEN cDNA 9630028I04 gene
9930012K11Rik	203.403	96.3873	2.11026	1.07742	4.61374e-06	2.9825e-05	mmu:268759	Protein 9930012K11Rik
9930013L23Rik	92.6665	13.7998	6.71505	2.7474	1.10784e-14	2.42137e-13	mmu:80982	Uncharacterized protein
9930111J21Rik1	43.4537	229.658	0.189211	-2.40193	1.23024e-12	2.1436e-11	mmu:667214	Protein 9930111J21Rik1
9930111J21Rik2	5.93727	104.964	0.0565648	-4.14395	8.71862e-09	9.05162e-08	mmu:245240	Interferon-gamma-inducible GTPase Ifggb3 protein
A130023E24Rik	4.8662	27.4423	0.177325	-2.49553	1.14591e-05	6.86167e-05	mmu:442810	RIKEN cDNA A130023E24 gene
A130077B15Rik	3.79193	19.2647	0.196833	-2.34496	0.000388642	0.00162781	mmu:319272	RIKEN cDNA A130077B15 gene
A230103O09Rik	9.33664	0.203981	45.772	5.51639	0.000118911	0.000565434	mmu:77753	RIKEN cDNA A230103O09 gene
A330021E22Rik	12.4315	3.34341	3.71821	1.89461	0.0158149	0.0415038	mmu:207686	Cilia- and flagella-associated protein 69
A330048O09Rik	8.1774	0.229711	35.5986	5.15375	0.00899917	0.0257603	mmu:320315	RIKEN cDNA A330048O09 gene
A430046D13Rik	38.2271	77.5446	0.492969	-1.02043	0.0013964	0.0050641	mmu:654440	Riken cDNA A430046D13 gene
A430078G23Rik	10.8788	33.5421	0.324334	-1.62445	0.000722322	0.00282788	mmu:319493	Protein A430078G23Rik
A4galt	113.911	331.651	0.343467	-1.54176	0.00016518	0.00075719	mmu:239559	Alpha-1,4-galactosyltransferase
A4gnt	25.7803	88.6974	0.290655	-1.78262	4.60939e-08	4.28548e-07	mmu:333424	MCG18102
A530032D15Rik	1.77857	24.7765	0.0717843	-3.80019	0.0159306	0.041739	mmu:381287	Protein A530032D15Rik
A530064D06Rik	7.44315	52.9151	0.140662	-2.82969	0.00060254	0.00240298	mmu:328830	Uncharacterized protein
A530099J19Rik	8.43895	27.3064	0.309047	-1.6941	0.000919976	0.00350144	mmu:319293	Putative uncharacterized protein
A630001G21Rik	27.0131	101.313	0.266629	-1.90709	1.21085e-06	8.85159e-06	mmu:319997	Protein A630001G21Rik
A630012P03Rik	0.354832	9.01844	0.0393452	-4.66767	0.0017589	0.00619887	mmu:100504594	RIKEN cDNA A630012P03 gene
A630033H20Rik	20.3347	99.3696	0.204637	-2.28886	6.89638e-07	5.25132e-06	mmu:213438	Protein A630033H20Rik
A730017C20Rik	0.389036	13.4403	0.0289455	-5.11052	1.82945e-06	1.28285e-05	mmu:225583	Protein A730017C20Rik
A730020E08Rik	21.7885	3.28062	6.64157	2.73152	3.98158e-05	0.000211731	mmu:100504262	RIKEN cDNA A730020E08 gene
A730085K08Rik	36.5504	13.8021	2.64818	1.405	0.00132744	0.00484738	mmu:654800	RIKEN cDNA A730085K08 gene
A730090H04Rik	68.6401	0.792338	86.6298	6.43679	8.98174e-12	1.40752e-10	mmu:320453	RIKEN cDNA A730090H04 gene
A830052D11Rik	1.91602	10.2468	0.186987	-2.41899	0.00878452	0.0252361	mmu:402767	RIKEN cDNA A830052D11 gene
A930001A20Rik	5.62397	0	#DIV/0!	20	0.00143783	0.00519551	mmu:77127	RIKEN cDNA A930001A20 gene
A930001C03Rik	15.9254	3.48233	4.57321	2.19321	0.00297387	0.00983303	mmu:319314	RIKEN cDNA A930001C03 gene
A930003A15Rik	0.534206	5.77847	0.0924477	-3.43522	0.0153642	0.0404772	mmu:68162	Protein A930003A15Rik
A930015D03Rik	95.621	45.5282	2.10026	1.07057	0.00175356	0.00618393	mmu:77810	RIKEN cDNA A930015D03 gene
A930033H14Rik	11.5499	30.7153	0.37603	-1.41108	0.00346399	0.0112287	mmu:320700	MCG1044298
AA414768	19.0145	58.1625	0.32692	-1.61299	0.000776337	0.00301482	mmu:245350	expressed sequence AA414768
Aamdc	148.454	342.383	0.433592	-1.20559	2.9722e-07	2.41667e-06	mmu:66273	Mth938 domain-containing protein
Aatk	170.094	351.133	0.484414	-1.04569	0.000127474	0.000600926	mmu:11302	Serine/threonine-protein kinase LMTK1
AB124611	87.3838	372.575	0.23454	-2.09209	2.48849e-06	1.69721e-05	mmu:382062	Protein AB124611
Abca1	2488.37	5362.13	0.464064	-1.10761	0.0196858	0.0499666	mmu:11303	ATP-binding cassette sub-family A member 1
Abca14	6.10724	0.419873	14.5454	3.86249	0.00976628	0.0275667	mmu:67928	Protein Abca14
Abca5	165.697	382.648	0.433028	-1.20747	1.84885e-06	1.29483e-05	mmu:217265	ATP-binding cassette sub-family A member 5
Abca6	157.073	465.489	0.337436	-1.56731	0.0108674	0.030191	mmu:76184	Putative uncharacterized protein
Abca8a	498.287	1203.56	0.41401	-1.27226	0.000868352	0.00332698	mmu:217258	ATP-binding cassette sub-family A member 8-A
Abca8b	63.524	168.663	0.376632	-1.40877	1.93302e-07	1.62231e-06	mmu:27404	ATP-binding cassette, sub-family A (ABC1), member 8b
Abca9	761.159	2975.57	0.255803	-1.9669	6.75097e-05	0.000340586	mmu:217262	Putative uncharacterized protein
Abcb1a	72.9577	199.712	0.365315	-1.45279	1.25378e-06	9.13748e-06	mmu:18671	Multidrug resistance protein 1A
Abcb1b	111.432	248.082	0.449175	-1.15465	3.43587e-07	2.75669e-06	mmu:18669	MCG1177
Abcb4	76	228.79	0.332182	-1.58995	6.31274e-05	0.000320569	mmu:18670	Multidrug resistance protein 3
Abcc4	333.988	784.197	0.425899	-1.23142	2.58021e-11	3.77191e-10	mmu:239273	Abcc4 protein
Abcc9	266.595	996.161	0.267622	-1.90173	5.37515e-15	1.209e-13	mmu:20928	Hemi ATP-binding cassette protein SUR2A-55
Abcd1	543.912	1506.14	0.361129	-1.46941	1.01969e-09	1.20034e-08	mmu:11666	ATP-binding cassette sub-family D member 1
Abcd2	507.181	1199.12	0.422962	-1.2414	1.16133e-06	8.5219e-06	mmu:26874	Putative uncharacterized protein
Abcg3	20.9768	98.4937	0.212976	-2.23124	0.000120539	0.000571962	mmu:27405	ATP-binding cassette sub-family G member 3
Abhd12b	129.14	27.0114	4.78093	2.25729	1.91831e-14	4.11656e-13	mmu:100504285	Protein Abhd12b
Abhd13	971.485	285.017	3.40851	1.76914	5.71852e-21	2.01e-19	mmu:68904	Alpha/beta hydrolase domain-containing protein 13
Abhd14b	194.351	401.039	0.484619	-1.04508	4.18275e-07	3.30858e-06	mmu:76491	Alpha/beta hydrolase domain-containing protein 14B
Abhd17c	872.826	347.534	2.51149	1.32854	7.99072e-13	1.42555e-11	mmu:70178	Alpha/beta hydrolase domain-containing protein 17C
Abi3bp	712.728	1953.65	0.364819	-1.45475	4.14454e-14	8.57392e-13	mmu:320712	Abi3bp protein
Acad12	96.6324	194.473	0.496893	-1.00899	2.0551e-05	0.000116879	mmu:338350	Protein Acad12
Acan	138.791	6.82368	20.3396	4.34622	1.27482e-34	8.82343e-33	mmu:11595	Aggrecan core protein
Acbd6	926.031	431.395	2.1466	1.10205	1.63346e-06	1.1612e-05	mmu:72482	Acyl-Coenzyme A binding domain containing 6
Ace	1520.66	5767.75	0.263649	-1.92331	4.3288e-15	9.78561e-14	mmu:11421	Angiotensin-converting enzyme
Ace2	1348.33	176.477	7.64022	2.93362	9.51721e-52	9.83518e-50	mmu:70008	Angiotensin I converting enzyme 2
Ache	48.9503	236.569	0.206917	-2.27287	4.14833e-20	1.39261e-18	mmu:11423	Acetylcholinesterase
Ackr2	168.643	493.881	0.341465	-1.55019	4.75226e-07	3.71581e-06	mmu:59289	Atypical chemokine receptor 2
Ackr3	500.772	1390.01	0.360266	-1.47287	0.000505684	0.00205732	mmu:12778	Atypical chemokine receptor 3
Acot1	959.255	441.275	2.17383	1.12024	6.5795e-10	7.91977e-09	mmu:26897	Acyl-coenzyme A thioesterase 1
Acot3	4.03014	0	#DIV/0!	20	0.010957	0.0304061	mmu:171281	Peroxisomal acyl-CoA thioesterase Ia splice variant 5':1
Acot5	61.4124	23.8919	2.57043	1.36201	0.000116706	0.000556837	mmu:217698	Acyl-coenzyme A thioesterase 5
Acot7	871.878	284.63	3.0632	1.61504	5.20304e-17	1.42117e-15	mmu:70025	Cytosolic acyl coenzyme A thioester hydrolase
Acoxl	88.4511	196.693	0.44969	-1.153	1.85754e-05	0.000106644	mmu:74121	Acyl-coenzyme A oxidase-like protein
Acp2	511.905	1265.66	0.404456	-1.30594	5.83289e-13	1.05913e-11	mmu:11432	Lysosomal acid phosphatase
Acpl2	293.296	136.201	2.15341	1.10662	1.94882e-07	1.63373e-06	mmu:235534	2-phosphoxylose phosphatase 1
Acpp	3908.27	1142.86	3.41972	1.77388	1.63714e-24	7.10113e-23	mmu:56318	Putative uncharacterized protein
Acpt	16.4197	0.600268	27.354	4.77368	8.60007e-07	6.44359e-06	mmu:100503991	Protein Acpt
Acsl3	573.572	211.204	2.71572	1.44133	1.20326e-13	2.36487e-12	mmu:74205	Long-chain-fatty-acid--CoA ligase 3
Acsl6	15.6147	63.9523	0.244161	-2.0341	2.50259e-08	2.44337e-07	mmu:216739	Long-chain acyl-CoA synthetase
Acsm3	425.446	97.65	4.35684	2.12328	1.40224e-23	5.72772e-22	mmu:20216	Acyl-coenzyme A synthetase ACSM3, mitochondrial
Acss1	271.216	551.6	0.491689	-1.02418	0.000180111	0.000819432	mmu:68738	Acetyl-coenzyme A synthetase 2-like, mitochondrial
Acta1	32458.7	112642	0.288157	-1.79507	6.35436e-07	4.86669e-06	mmu:11459	Actin, alpha skeletal muscle
Actb	9161.25	21852.7	0.419227	-1.25419	3.46375e-14	7.26609e-13	mmu:11461	Beta-actin
Actbl2	631.832	0	#DIV/0!	20	1.16122e-147	4.00619e-145	mmu:238880	Beta-actin-like protein 2
Actc1	20.8947	119.643	0.174642	-2.51753	3.75429e-16	9.52375e-15	mmu:11464	Actin, alpha cardiac muscle 1
Actn2	1566.51	5532.45	0.283149	-1.82037	1.63491e-08	1.63455e-07	mmu:11472	Alpha-actinin-2
Actn3	2769.17	12267.5	0.225733	-2.14731	8.82285e-06	5.41145e-05	mmu:11474	Alpha-actinin-3
Acvr1c	59.9259	195.71	0.306198	-1.70746	0.000397842	0.00166045	mmu:269275	Receptor protein serine/threonine kinase
Acvrl1	425.119	1068.15	0.397995	-1.32918	2.80219e-13	5.28504e-12	mmu:11482	Serine/threonine-protein kinase receptor R3
Acy3	78.3069	164.769	0.475251	-1.07324	1.40972e-05	8.317e-05	mmu:71670	N-acyl-aromatic-L-amino acid amidohydrolase (carboxylate-forming)
Acyp2	82.1221	182.091	0.450996	-1.14881	0.000916477	0.0034894	mmu:75572	Acylphosphatase-2
Ada	80.384	164.46	0.488775	-1.03276	0.00108278	0.00404757	mmu:11486	Adenosine deaminase
Adam15	1278.63	3746.19	0.341316	-1.55082	2.0117e-12	3.40626e-11	mmu:11490	Disintegrin and metalloproteinase domain-containing protein 15
Adam19	539.089	1215.12	0.443652	-1.1725	0.00136023	0.00495743	mmu:11492	Disintegrin and metalloproteinase domain-containing protein 19
Adam23	278.736	1600.66	0.174139	-2.52169	5.77701e-29	3.20667e-27	mmu:23792	Disintegrin and metalloproteinase domain-containing protein 23
Adam33	166.825	352.702	0.472992	-1.08011	0.00218117	0.00751811	mmu:110751	Adam33 protein
Adam8	190.666	461.179	0.413433	-1.27428	0.000748924	0.00291928	mmu:11501	Disintegrin and metalloproteinase domain-containing protein 8
Adamts1	797.368	2835.61	0.281198	-1.83034	0.000130939	0.000615448	mmu:11504	A disintegrin and metalloproteinase with thrombospondin motifs 1
Adamts13	8.69177	0.239479	36.2946	5.18168	0.000204348	0.000916869	mmu:279028	A disintegrin and metalloproteinase with thrombospondin motifs 13
Adamts17	80.4876	16.3028	4.93703	2.30364	5.98474e-07	4.59931e-06	mmu:233332	MCG141698, isoform CRA_c
Adamts18	297.63	11.2499	26.4562	4.72554	5.53916e-61	6.60722e-59	mmu:208936	Adamts18 protein
Adamts19	18.7369	125.22	0.149632	-2.74051	0.0147661	0.0391451	mmu:240322	A disintegrin-like and metallopeptidase (Reprolysin type) with thrombospondin type 1 motif, 19
Adamts2	3375.07	11833.4	0.285216	-1.80987	4.80143e-26	2.2909e-24	mmu:216725	Adamts2 protein
Adamts20	211.406	76.6957	2.75643	1.4628	2.74439e-10	3.477e-09	mmu:223838	A disintegrin and metalloproteinase with thrombospondin motifs 20
Adamts3	23.1699	7.36858	3.14442	1.65279	0.00575719	0.0175248	mmu:330119	Adamts3 protein
Adamts4	71.3415	32.4071	2.20142	1.13843	0.00558992	0.0171038	mmu:240913	A disintegrin and metalloproteinase with thrombospondin motifs 4
Adamts5	527.765	1731.03	0.304884	-1.71367	4.0081e-12	6.52735e-11	mmu:23794	Putative uncharacterized protein
Adamts8	17.1657	88.5641	0.193823	-2.36719	5.03224e-05	0.000261222	mmu:30806	A disintegrin and metalloproteinase with thrombospondin motifs 8
Adamtsl1	378.439	1772.04	0.213561	-2.22728	2.35643e-34	1.62095e-32	mmu:77739	ADAMTS-like protein 1
Adamtsl2	48.5096	201.154	0.241157	-2.05196	4.37681e-05	0.000230399	mmu:77794	ADAMTS-like 2
Adamtsl3	29.684	121.088	0.245145	-2.0283	2.34472e-05	0.000131714	mmu:269959	Protein Adamtsl3
Adamtsl4	389.71	1047.21	0.372142	-1.42608	2.65176e-06	1.79872e-05	mmu:229595	ADAMTS-like protein 4
Adap1	203.394	457.239	0.44483	-1.16867	4.20798e-09	4.59639e-08	mmu:231821	Adap1 protein
Adap2	200.603	569.375	0.352321	-1.50504	0.0132754	0.0357942	mmu:216991	Arf-GAP with dual PH domain-containing protein 2
Adar	601.447	1314.69	0.457483	-1.12821	1.55168e-08	1.55898e-07	mmu:56417	Adenosine deaminase acting on RNA
Adck3	975	2211.41	0.440894	-1.1815	3.34605e-06	2.22987e-05	mmu:67426	Chaperone activity of bc1 complex-like, mitochondrial
Adcy1	162.905	434.118	0.375256	-1.41405	3.38878e-07	2.72378e-06	mmu:432530	Adenylate cyclase type 1
Adcy10	0.345224	5.65918	0.0610024	-4.03499	0.0130238	0.0352006	mmu:271639	Adenylate cyclase type 10
Adcy5	289.849	582.33	0.49774	-1.00654	0.00348771	0.0112925	mmu:224129	Adenylate cyclase type 5
Adcy7	848.009	2223.81	0.381332	-1.39088	2.5874e-12	4.31714e-11	mmu:11513	Adenylate cyclase type 7
Adcy8	37.4022	2.64171	14.1583	3.82358	1.76994e-11	2.64959e-10	mmu:11514	Adenylate cyclase type 8
Adcy9	355.169	865.001	0.410599	-1.2842	1.12881e-09	1.32601e-08	mmu:11515	Adenylate cyclase type 9
Add2	56.258	12.6163	4.45914	2.15676	7.02676e-08	6.3385e-07	mmu:11519	Putative uncharacterized protein
Add3	883.737	2243.72	0.393872	-1.3442	8.80388e-15	1.95279e-13	mmu:27360	Add3 protein
Adh1	431.843	1118.95	0.385935	-1.37357	3.09828e-12	5.10874e-11	mmu:11522	Alcohol dehydrogenase 1 (Class I), isoform CRA_c
Adh6a	288.363	110.541	2.60866	1.38331	6.7517e-06	4.23279e-05	mmu:69117	Alcohol dehydrogenase 6A (Class V)
Adh6b	1855.21	34.0048	54.5572	5.7697	1.02527e-141	3.19329e-139	mmu:100417514	Protein Adh6b
Adm	184.723	461.615	0.400167	-1.32132	3.74242e-05	0.000200391	mmu:11535	ADM
Adm2	12.0764	0	#DIV/0!	20	9.72807e-07	7.21402e-06	mmu:223780	ADM2
Adora2a	25.3421	83.1649	0.304721	-1.71444	1.00526e-07	8.83693e-07	mmu:11540	Adenosine receptor A2a
Adora2b	67.4613	170.494	0.395682	-1.33759	3.56925e-08	3.38867e-07	mmu:11541	Adenosine receptor A2b
Adprhl1	31.1483	119.196	0.26132	-1.93611	6.27139e-06	3.95823e-05	mmu:234072	[Protein ADP-ribosylarginine] hydrolase-like protein 1
Adra1a	15.2188	106.234	0.143258	-2.80331	3.34403e-17	9.28092e-16	mmu:11549	Alpha-1A adrenergic receptor
Adra2a	27.1201	84.5556	0.320737	-1.64054	2.06261e-07	1.72204e-06	mmu:11551	Alpha-2A adrenergic receptor
Adra2c	10.8014	36.0187	0.299883	-1.73753	0.000155397	0.000716294	mmu:11553	Alpha-2C adrenergic receptor
Adrb1	13.5787	34.0688	0.398568	-1.3271	0.00313624	0.0102972	mmu:11554	Beta-1 adrenergic receptor
Adrb2	144.723	443.923	0.32601	-1.61701	1.87765e-07	1.5776e-06	mmu:11555	Beta-2 adrenoceptor
Adrbk2	77.9369	287.028	0.271531	-1.88081	2.97646e-16	7.61085e-15	mmu:320129	Beta-adrenergic receptor kinase 2
Adssl1	435.841	1610.26	0.270664	-1.88542	2.06912e-10	2.67589e-09	mmu:11565	Adenylosuccinate synthetase isozyme 1
Aebp1	4743.36	18624.1	0.25469	-1.97319	4.06075e-11	5.76708e-10	mmu:11568	Adipocyte enhancer-binding protein 1
AF251705	65.6873	202.779	0.323935	-1.62622	3.27132e-11	4.71159e-10	mmu:140497	Protein AF251705
Afap1l2	859.578	337.083	2.55005	1.35052	3.35892e-13	6.28222e-12	mmu:226250	Actin filament-associated protein 1-like 2
Aff2	19.8374	88.0453	0.225309	-2.15002	7.19939e-11	9.90468e-10	mmu:14266	AF4/FMR2 family member 2
Aff3	226.852	1326.86	0.170969	-2.5482	5.11037e-10	6.25546e-09	mmu:16764	AF4/FMR2 family member 3
Aga	138.667	282.585	0.490711	-1.02705	1.6324e-06	1.16101e-05	mmu:11593	Aspartylglucosaminidase, isoform CRA_b
Agbl1	28.2396	122.062	0.231354	-2.11182	4.83992e-08	4.47937e-07	mmu:244071	Cytosolic carboxypeptidase 4
Agfg2	153.097	353.43	0.433177	-1.20697	3.1569e-09	3.51507e-08	mmu:231801	Arf-GAP domain and FG repeat-containing protein 2
Agl	833.446	1919.88	0.434113	-1.20386	2.27453e-08	2.23418e-07	mmu:77559	Protein Agl
Agmo	110.211	245.923	0.448151	-1.15794	0.000781779	0.00303154	mmu:319660	Alkylglycerol monooxygenase
Agtr1a	94.4061	271.867	0.347252	-1.52595	0.000331401	0.00141367	mmu:11607	Type-1A angiotensin II receptor
Agtr2	25.1925	179.062	0.140691	-2.82939	2.802e-05	0.000155224	mmu:11609	Type-2 angiotensin II receptor
Agtrap	376.473	1071.03	0.351504	-1.50839	2.48605e-07	2.04661e-06	mmu:11610	Type-1 angiotensin II receptor-associated protein
Ahcy	92.1944	34.2762	2.68975	1.42747	4.63649e-06	2.99549e-05	mmu:269378	Adenosylhomocysteinase
Ahrr	59.3526	133.298	0.445262	-1.16727	1.51058e-05	8.84459e-05	mmu:11624	Aryl hydrocarbon receptor repressor
AI118078	93.6489	13.2137	7.08724	2.82522	5.81617e-16	1.44278e-14	mmu:244886	Transmembrane protein C15orf27 homolog
AI427809	28.9338	86.038	0.336291	-1.57222	0.0053848	0.0165371	mmu:381524	expressed sequence AI427809
AI464131	332.734	936.757	0.355198	-1.4933	1.19179e-15	2.88617e-14	mmu:329828	Protein AI464131
AI467606	119.446	313.996	0.380406	-1.39439	9.90286e-07	7.32668e-06	mmu:101602	Transmembrane protein C16orf54 homolog
AI504432	12.3738	37.0006	0.334423	-1.58026	0.000340259	0.00144513	mmu:229694	expressed sequence AI504432
AI506816	562.389	136.91	4.10773	2.03834	2.63835e-22	1.01137e-20	mmu:433855	expressed sequence AI506816
AI597468	116.288	246.945	0.470906	-1.08649	1.23454e-05	7.34532e-05	mmu:103266	Transmembrane protein 263
AI607873	403.102	1575.62	0.255837	-1.9667	7.21996e-25	3.21884e-23	mmu:226691	AI607873 protein
AI661453	5571.99	680.857	8.18379	3.03277	2.49315e-62	3.03853e-60	mmu:224833	Uncharacterized protein C6orf132 homolog
AI662270	59.07	253.188	0.233305	-2.09971	8.76894e-06	5.38454e-05	mmu:100043636	expressed sequence AI662270
AI839979	4.16061	36.2541	0.114762	-3.12328	0.00149718	0.00538566	mmu:100740	expressed sequence AI839979
Aida	327.105	723.259	0.452266	-1.14476	6.05704e-10	7.32627e-09	mmu:108909	Axin interactor, dorsalization-associated protein
Aif1	72.1407	796.515	0.0905703	-3.46482	7.0905e-14	1.42733e-12	mmu:11629	Ionized calcium binding adapter molecule 1
Aim1	4436	1433.09	3.09542	1.63013	2.5203e-21	9.08646e-20	mmu:11630	Aurora kinase B
Aim1l	1859.56	325.443	5.71395	2.51449	1.26824e-41	1.04946e-39	mmu:230806	Absent in melanoma 1-like
Aim2	54.0612	196.62	0.274953	-1.86274	1.67569e-07	1.42123e-06	mmu:383619	Interferon-inducible protein AIM2
Ajap1	1.10831	6.93055	0.159917	-2.64461	0.0172622	0.0447366	mmu:230959	Adherens junction-associated protein 1
Ajuba	980.946	377.028	2.60179	1.3795	7.1497e-14	1.43796e-12	mmu:16475	LIM domain-containing protein ajuba
Ak1	723.57	2994.3	0.241649	-2.04902	9.21042e-16	2.2426e-14	mmu:11636	Adenylate kinase isoenzyme 1
AK129341	35.2602	17.3737	2.02951	1.02113	0.011685	0.0321241	mmu:234915	Uncharacterized protein KIAA1377
Ak4	254.654	120.614	2.11131	1.07814	7.61844e-07	5.75619e-06	mmu:11639	Adenylate kinase 4, mitochondrial
Ak5	32.0942	84.8107	0.378421	-1.40194	0.00347094	0.0112479	mmu:229949	Adenylate kinase isoenzyme 5
Ak7	7.47961	0	#DIV/0!	20	0.000218818	0.000973223	mmu:78801	Adenylate kinase 7
Ak8	20.7563	82.2598	0.252327	-1.98663	3.14603e-07	2.54395e-06	mmu:68870	Adenylate kinase 8
Akap12	327.512	1267.45	0.258402	-1.95231	1.99494e-08	1.97512e-07	mmu:83397	A kinase (PRKA) anchor protein (Gravin) 12, isoform CRA_b
Akap13	1431.25	2977.37	0.48071	-1.05676	1.01065e-06	7.47242e-06	mmu:75547	Protein Akap13
Akap6	42.4147	201.045	0.210971	-2.24488	2.43041e-08	2.37482e-07	mmu:238161	Protein Akap6
Akna	313.126	1014.92	0.308524	-1.69655	6.33004e-14	1.28462e-12	mmu:100182	AT-hook-containing transcription factor
Akr1b10	83.6401	168.79	0.495527	-1.01297	3.06164e-05	0.000167457	mmu:67861	MCG142264, isoform CRA_a
Akr1b3	76.1634	162.192	0.469588	-1.09053	0.0100971	0.0283352	mmu:11677	Aldose reductase
Akr1c12	1.26982	15.9827	0.0794493	-3.65382	1.12924e-05	6.76579e-05	mmu:622402	Aldo-keto reductase family 1, member C12
Akr1c13	36.5224	119.503	0.305619	-1.71019	2.9813e-05	0.000163541	mmu:27384	Aldo-keto reductase family 1 member C13
Akr1c14	225.093	1962.82	0.114678	-3.12434	2.02433e-10	2.61948e-09	mmu:105387	Aldo-keto reductase family 1, member C14
Akr1c18	338.302	939.789	0.359977	-1.47402	0.000118907	0.000565434	mmu:105349	Aldo-keto reductase family 1, member C18, isoform CRA_a
Akr1c19	0	33.8272	#VALUE!	-20	1.88435e-06	1.31682e-05	mmu:432720	Aldo-keto reductase family 1, member C19
Aktip	1743.61	602.175	2.89552	1.53382	5.07679e-18	1.4882e-16	mmu:14339	AKT-interacting protein
Aldh1a1	269.578	762.05	0.353754	-1.49918	1.09972e-10	1.47672e-09	mmu:11668	Retinal dehydrogenase 1
Aldh1a2	24.5268	95.3981	0.257099	-1.9596	0.00210456	0.00728651	mmu:19378	Retinal dehydrogenase 2
Aldh1a3	981.287	444.043	2.20989	1.14398	0.000128826	0.000606662	mmu:56847	Aldehyde dehydrogenase family 1 member A3
Aldh1a7	64.8722	210.52	0.308152	-1.69829	0.000238463	0.00105121	mmu:26358	MCG9319
Aldh1l2	86.8073	310.433	0.279633	-1.83839	0.00160774	0.00573552	mmu:216188	Mitochondrial 10-formyltetrahydrofolate dehydrogenase
Aldh3b1	124.398	623.292	0.199583	-2.32494	1.5215e-09	1.76146e-08	mmu:67689	Aldehyde dehydrogenase
Aldh7a1	384.041	1053.53	0.364527	-1.4559	2.3676e-15	5.5421e-14	mmu:110695	Alpha-aminoadipic semialdehyde dehydrogenase
Alox5	184.676	646.68	0.285576	-1.80805	7.82245e-05	0.00038904	mmu:11689	Arachidonate 5-lipoxygenase, isoform CRA_a
Alox5ap	469.102	1886.32	0.248686	-2.0076	7.51046e-09	7.89972e-08	mmu:11690	Arachidonate 5-lipoxygenase-activating protein
Alox8	1165.08	17.9331	64.9681	6.02166	4.54094e-135	1.17047e-132	mmu:11688	Arachidonate 8S-lipoxygenase
Alpk1	72.3539	187.355	0.386186	-1.37263	1.48849e-08	1.49953e-07	mmu:71481	Alpha-protein kinase 1
Alpk2	48.7214	149.83	0.325178	-1.6207	1.07163e-09	1.26016e-08	mmu:225638	Alpha-protein kinase 2
Alpk3	240.331	964.132	0.249272	-2.00421	3.00178e-09	3.354e-08	mmu:116904	Alpha-protein kinase 3
Alx1	14.7165	1.48541	9.90736	3.3085	8.29549e-05	0.000410888	mmu:216285	ALX homeobox protein 1
Alx4	143.28	41.8511	3.42356	1.7755	6.39119e-11	8.85252e-10	mmu:11695	Homeobox protein aristaless-like 4
Amdhd2	94.6028	289.015	0.327329	-1.61119	2.44765e-07	2.01722e-06	mmu:245847	Putative N-acetylglucosamine-6-phosphate deacetylase
Amelx	16.5359	0	#DIV/0!	20	2.15205e-06	1.484e-05	mmu:11704	Amelogenin, X isoform
Amigo3	50.4477	109.203	0.461963	-1.11415	0.0014078	0.00509768	mmu:320844	Amphoterin-induced protein 3
Ammecr1	465.001	81.126	5.73183	2.519	2.12642e-31	1.28878e-29	mmu:56068	Ammecr1 protein
Amot	110.81	513.569	0.215765	-2.21247	4.84875e-26	2.30856e-24	mmu:27494	Angiomotin
Ampd1	204.516	1102.99	0.18542	-2.43113	7.98277e-09	8.35342e-08	mmu:229665	AMP deaminase 1
Amt	35.3696	15.6864	2.25479	1.17299	0.00575654	0.0175248	mmu:434437	Aminomethyltransferase, mitochondrial
Amy1	122.958	270.076	0.455271	-1.1352	2.07785e-06	1.4377e-05	mmu:11722	Alpha-amylase 1
Ang2	30.9338	4.7614	6.49679	2.69973	0.00506713	0.0156965	mmu:11731	Angiogenin-2
Ang5	6.04492	16.4111	0.368343	-1.44088	0.0165727	0.0432143	mmu:503844	Angiogenin, ribonuclease A family, member 5
Angpt1	48.9658	106.369	0.460338	-1.11923	0.00072415	0.00283404	mmu:11600	Angiopoietin-1
Angpt4	4.56218	29.9999	0.152073	-2.71716	0.000248514	0.00109123	mmu:11602	Angiopoietin 4
Angptl1	179.914	402.822	0.446633	-1.16284	0.000178583	0.000812814	mmu:72713	Angiopoietin-related protein 1
Angptl2	1944.1	4544.59	0.427783	-1.22505	1.59663e-06	1.13773e-05	mmu:26360	Putative uncharacterized protein
Angptl7	177.142	395.074	0.448377	-1.15721	0.00593478	0.0180091	mmu:654812	Angiopoietin-related protein 7
Ank1	114.92	824.159	0.139439	-2.84229	8.3932e-25	3.71971e-23	mmu:11733	Ankyrin-1
Ank2	136.435	327.227	0.416942	-1.26208	3.04581e-09	3.39812e-08	mmu:109676	Ankyrin-2
Ankk1	5.45718	0.239479	22.7878	4.51019	0.00689587	0.0205093	mmu:244859	Ankk1 protein
Ankle1	44.4152	15.1501	2.93168	1.55173	0.000448377	0.00184696	mmu:234396	Ankle1 protein
Ankrd13b	524.843	239.982	2.18701	1.12896	4.02229e-09	4.40644e-08	mmu:268445	Ankyrin repeat domain-containing protein 13B
Ankrd2	46.6711	141.541	0.329736	-1.60062	6.24048e-06	3.93983e-05	mmu:56642	Ankyrin repeat domain-containing protein 2
Ankrd22	495.433	131.968	3.75418	1.9085	1.99965e-20	6.81492e-19	mmu:52024	Ankrd22 protein
Ankrd23	515.533	1774.35	0.290547	-1.78316	1.58962e-06	1.13346e-05	mmu:78321	Ankyrin repeat domain-containing protein 23
Ankrd33b	59.7634	125.941	0.474534	-1.07542	0.000474379	0.00194142	mmu:67434	Ankyrin repeat domain-containing protein 33B
Ankrd37	35.9837	15.7339	2.28702	1.19347	0.00470581	0.0146791	mmu:654824	Ankyrin repeat domain-containing protein 37
Ankrd42	94.6569	40.7017	2.32562	1.21762	6.38301e-05	0.000323771	mmu:73845	Ankrd42 protein
Ankrd44	326.222	656.581	0.49685	-1.00912	1.76419e-07	1.48897e-06	mmu:329154	Serine/threonine-protein phosphatase 6 regulatory ankyrin repeat subunit B
Ankrd55	17.3541	90.9944	0.190716	-2.3905	5.28809e-13	9.64894e-12	mmu:77318	Ankyrin repeat domain 55
Ankrd65	16.126	0.384376	41.9537	5.39072	3.19207e-07	2.57861e-06	mmu:242805	Protein Ankrd65
Anks4b	26.9595	0	#DIV/0!	20	3.59586e-14	7.50556e-13	mmu:72074	Ankyrin repeat and SAM domain-containing protein 4B
Anks6	56.441	171.31	0.329467	-1.60179	1.84561e-10	2.40767e-09	mmu:75691	Ankyrin repeat and SAM domain-containing protein 6
Anln	463.085	215.458	2.14931	1.10387	2.8903e-06	1.94698e-05	mmu:68743	Anln protein
Ano5	41.6312	243.308	0.171105	-2.54705	8.10525e-10	9.66296e-09	mmu:233246	Anoctamin-5
Ano7	234.776	91.3551	2.56992	1.36173	9.69864e-06	5.90298e-05	mmu:404545	Anoctamin-7
Antxr1	1488.73	4599.83	0.323649	-1.6275	9.0155e-21	3.12477e-19	mmu:69538	Anthrax toxin receptor 1
Antxr2	636.422	1769.91	0.359578	-1.47562	3.28529e-05	0.000178298	mmu:71914	Putative uncharacterized protein
Antxrl	5.88997	0.239479	24.595	4.62029	0.00409967	0.0130156	mmu:239029	Anthrax toxin receptor-like
Anxa3	563.284	1939.27	0.290462	-1.78358	9.51587e-05	0.000464	mmu:11745	Annexin A3
Anxa5	1739.79	3853.68	0.451463	-1.14732	2.26673e-11	3.34197e-10	mmu:11747	Annexin A5
Anxa6	1983.87	5006.57	0.396253	-1.33551	3.24435e-11	4.67875e-10	mmu:11749	Annexin A6
Anxa9	1533.88	323.833	4.73663	2.24386	1.08268e-33	7.26922e-32	mmu:71790	Annexin A9
Aoah	262.195	1137.7	0.23046	-2.11741	6.56817e-05	0.000332261	mmu:27052	Acyloxyacyl hydrolase
Aox1	253.869	794.792	0.319416	-1.64649	4.36172e-08	4.08059e-07	mmu:11761	Aldehyde oxidase 1
Ap1m2	1332.35	263.581	5.05481	2.33766	1.79192e-35	1.26763e-33	mmu:11768	Putative uncharacterized protein
Ap2a2	1711.21	5776.78	0.296222	-1.75525	9.26783e-25	4.09923e-23	mmu:11772	AP-2 complex subunit alpha-2
Apaf1	243.875	558.17	0.436918	-1.19457	1.11116e-05	6.66609e-05	mmu:11783	Apoptotic peptidase activating factor 1, isoform CRA_a
Apba1	139.431	435.755	0.319975	-1.64397	1.96942e-05	0.000112492	mmu:319924	Amyloid beta A4 precursor protein-binding family A member 1
Apbb1ip	255.067	933.606	0.273206	-1.87194	2.75072e-23	1.11144e-21	mmu:54519	Amyloid beta (A4) protein-binding, family B, member 1 interacting protein, isoform CRA_a
Aplnr	88.696	200.679	0.44198	-1.17795	9.24126e-07	6.88718e-06	mmu:23796	Putative uncharacterized protein
Aplp1	152.489	63.4641	2.40276	1.26469	7.25936e-07	5.51087e-06	mmu:11803	Amyloid-like protein 1
Apobec2	1272.96	4272.64	0.297934	-1.74694	1.77766e-07	1.49809e-06	mmu:11811	Probable C->U-editing enzyme APOBEC-2
Apobec3	108.63	440.634	0.246532	-2.02015	0.000344375	0.00146143	mmu:80287	Apobec3 splice variant
Apobr	164.16	515.765	0.318284	-1.65161	7.71053e-12	1.2151e-10	mmu:171504	Apolipoprotein B receptor
Apoc4	21.374	51.6762	0.413614	-1.27364	0.000707799	0.00277683	mmu:11425	Apolipoprotein C-IV
Apod	2604.62	5355.27	0.486366	-1.03989	0.0105299	0.0293735	mmu:11815	Apolipoprotein D
Apof	0.968952	17.1748	0.0564172	-4.14772	0.000124095	0.000587342	mmu:103161	Apolipoprotein F
Apol6	218.201	517.891	0.421326	-1.24699	0.000292435	0.00126355	mmu:71939	Protein Apol6
Apol7a	4.14708	31.0885	0.133396	-2.90621	1.75041e-07	1.47901e-06	mmu:75761	Apolipoprotein L 7a
Apol9b	16.9185	121.237	0.13955	-2.84115	0.0121982	0.033282	mmu:71898	Protein Apol9b
Apold1	47.5332	419.275	0.11337	-3.14089	0.000477191	0.00195167	mmu:381823	Protein Apold1
Aqp3	1447.01	427.586	3.38413	1.75879	2.86602e-22	1.09304e-20	mmu:11828	Aquaporin-3
Aqp4	26.9778	266.95	0.101059	-3.30673	2.77266e-13	5.23816e-12	mmu:11829	Aquaporin-4
Ar	75.423	292.486	0.257869	-1.95529	5.50915e-10	6.71063e-09	mmu:11835	Androgen receptor
Arap2	960.586	333.941	2.87651	1.52432	2.40666e-16	6.22483e-15	mmu:212285	Arf-GAP with Rho-GAP domain, ANK repeat and PH domain-containing protein 2
Areg	119.271	29.9711	3.97952	1.99259	1.4439e-11	2.18485e-10	mmu:11839	Amphiregulin
Arg1	807.875	166.053	4.86517	2.28249	1.49012e-31	9.13003e-30	mmu:11846	Arginase-1
Arg2	213.946	22.0907	9.68487	3.27573	7.05693e-32	4.42043e-30	mmu:11847	Arginase-2, mitochondrial
Arhgap15	63.76	236.241	0.269894	-1.88953	2.54116e-07	2.08738e-06	mmu:76117	Rho GTPase-activating protein 15
Arhgap17	592.743	1216.97	0.487064	-1.03782	0.00113615	0.00422944	mmu:70497	Rho GTPase-activating protein 17
Arhgap20os	6.81934	0	#DIV/0!	20	0.000363196	0.00153182	mmu:408028	Rho GTPase activating protein 20, opposite strand
Arhgap26	97.9714	390.958	0.250593	-1.99658	8.1279e-18	2.35793e-16	mmu:71302	Arhgap26 protein
Arhgap28	55.1868	111.973	0.492859	-1.02075	0.000215799	0.000961511	mmu:268970	Rho GTPase-activating protein 28
Arhgap30	424.507	1496.27	0.283711	-1.81751	9.03301e-12	1.41357e-10	mmu:226652	Rho GTPase-activating protein 30
Arhgap31	668.744	1765.28	0.378832	-1.40037	1.67348e-15	3.97963e-14	mmu:12549	Rho GTPase-activating protein 31
Arhgap4	141.685	571.628	0.247862	-2.01239	5.98672e-08	5.44633e-07	mmu:171207	Protein Arhgap4
Arhgap44	94.3968	248.467	0.379916	-1.39625	5.68481e-05	0.000291921	mmu:216831	Rho GTPase-activating protein 44
Arhgap6	61.4093	217.024	0.282961	-1.82133	6.88708e-14	1.38887e-12	mmu:11856	Rho GTPase activating protein 6, isoform CRA_c
Arhgap9	258.276	770.822	0.335066	-1.57748	9.26094e-06	5.65107e-05	mmu:216445	ArhGAP9
Arhgdib	1202.32	3334.55	0.360565	-1.47167	9.04012e-10	1.07319e-08	mmu:11857	Rho GDP-dissociation inhibitor 2
Arhgdig	29.5352	5.07081	5.82456	2.54215	4.32814e-06	2.82065e-05	mmu:14570	Rho GDP-dissociation inhibitor 3
Arhgef15	147.889	317.616	0.46562	-1.10277	1.00782e-07	8.85598e-07	mmu:442801	Rho guanine nucleotide exchange factor 15
Arhgef19	606.616	150.375	4.03403	2.01222	1.33839e-23	5.47691e-22	mmu:213649	Rho guanine nucleotide exchange factor 19
Arhgef2	637.271	1704.15	0.373951	-1.41908	1.60281e-15	3.81966e-14	mmu:16800	Rho guanine nucleotide exchange factor 2
Arhgef3	775.052	2122.77	0.365114	-1.45358	5.8023e-08	5.28929e-07	mmu:71704	Rho guanine nucleotide exchange factor 3
Arhgef4	572.839	188.169	3.04427	1.6061	5.06674e-16	1.26668e-14	mmu:226970	Rho guanine nucleotide exchange factor 4
Arhgef6	330.556	1166.04	0.283486	-1.81865	1.01969e-06	7.53426e-06	mmu:73341	Rho guanine nucleotide exchange factor 6
Arid3a	728.832	264.999	2.75032	1.4596	3.60148e-15	8.24114e-14	mmu:13496	AT-rich interactive domain-containing protein 3A
Arid5a	247.59	541.07	0.457594	-1.12786	3.67551e-09	4.05228e-08	mmu:214855	AT-rich interactive domain-containing protein 5A
Arl11	81.3793	207.024	0.39309	-1.34707	0.0121622	0.0332	mmu:219144	ADP-ribosylation factor-like protein 11
Arl15	470.749	213.055	2.20951	1.14373	9.46904e-09	9.78991e-08	mmu:218639	Arl15 protein
Arl5c	41.2788	105.045	0.392965	-1.34753	0.0142852	0.0380633	mmu:217151	ADP-ribosylation factor-like protein 5C
Armcx4	92.2657	207.772	0.444072	-1.17114	1.05723e-05	6.38239e-05	mmu:100503043	Armcx4 protein
Arntl	268.113	131.147	2.04438	1.03166	1.92597e-06	1.34339e-05	mmu:11865	Aryl hydrocarbon receptor nuclear translocator-like, isoform CRA_b
Arpc1b	2331	5591.66	0.416871	-1.26233	2.69047e-14	5.69187e-13	mmu:11867	Actin-related protein 2/3 complex subunit 1B
Arpp21	19.3468	97.4593	0.198512	-2.3327	6.69476e-13	1.2049e-11	mmu:74100	cAMP-regulated phosphoprotein 21
Arrb1	1110.58	2672.12	0.415618	-1.26667	1.97932e-12	3.35789e-11	mmu:109689	Beta-arrestin-1
Arrb2	601.524	1449.05	0.415116	-1.26841	1.0501e-06	7.7462e-06	mmu:216869	Beta-arrestin-2
Arsa	463.577	1032.59	0.448946	-1.15539	1.66684e-10	2.18718e-09	mmu:11883	Arylsulfatase A
Arsb	395.974	2371.76	0.166953	-2.58248	4.68591e-26	2.24533e-24	mmu:11881	Arsb protein
Arsi	101.06	437.122	0.231194	-2.11282	1.15282e-05	6.90125e-05	mmu:545260	Arylsulfatase I
Art1	183.046	536.369	0.341268	-1.55102	0.000429374	0.00177848	mmu:11870	GPI-linked NAD(P)(+)--arginine ADP-ribosyltransferase 1
Arxes1	33.101	12.6911	2.60821	1.38306	0.00278415	0.00927705	mmu:76219	Signal peptidase complex subunit 3
Arxes2	58.2386	24.7313	2.35485	1.23564	0.00337133	0.0109663	mmu:76976	adipocyte-related X-chromosome expressed sequence 2
As3mt	82.8615	237.61	0.34873	-1.51982	1.23233e-10	1.64494e-09	mmu:57344	Putative uncharacterized protein
Asb1	100.948	235.97	0.427802	-1.22498	3.66566e-08	3.47726e-07	mmu:65247	Ankyrin repeat and SOCS box-containing protein 1, isoform CRA_c
Asb10	35.3494	189.999	0.18605	-2.42623	3.00135e-10	3.78545e-09	mmu:117590	Ankyrin repeat and SOCS box protein 10
Asb11	103.415	253.449	0.408031	-1.29325	6.04521e-05	0.000308801	mmu:68854	Ankyrin repeat and SOCS box protein 11
Asb12	25.23	108.183	0.233216	-2.10026	7.2718e-12	1.15081e-10	mmu:70392	Ankyrin repeat and SOCS box-containing protein 12
Asb16	31.59	112.01	0.282028	-1.82609	0.000293496	0.00126765	mmu:217217	Asb16 protein
Asb18	6.16695	28.396	0.217177	-2.20306	4.29434e-05	0.000226556	mmu:208372	Asb18 protein
Asb2	268.786	711.869	0.377578	-1.40515	1.10594e-05	6.64363e-05	mmu:65256	Ankyrin repeat and SOCS box protein 2
Asb4	3.59013	12.0723	0.297387	-1.74959	0.0183602	0.0471623	mmu:65255	Ankyrin repeat and SOCS box protein 4
Asb5	84.5656	299.934	0.281948	-1.8265	1.6081e-14	3.47081e-13	mmu:76294	Ankyrin repeat and SOCs box-containing protein 5
Ascl4	25.3398	0	#DIV/0!	20	2.51894e-13	4.78299e-12	mmu:67341	Protein Ascl4
Aspg	361.928	136.644	2.6487	1.40528	4.76747e-11	6.70285e-10	mmu:104816	60 kDa lysophospholipase
Asph	573.737	1539.37	0.372709	-1.42388	2.29253e-15	5.38325e-14	mmu:65973	Aspartyl/asparaginyl beta-hydroxylase
Asprv1	11207.6	2945.56	3.8049	1.92786	1.02824e-23	4.26218e-22	mmu:67855	Retroviral-like aspartic protease 1
Ass1	270.76	28.3169	9.5618	3.25728	1.3518e-36	1.00047e-34	mmu:11898	Argininosuccinate synthase
Atad2b	828.237	322.162	2.57088	1.36226	2.52564e-13	4.79167e-12	mmu:320817	Protein Atad2b
Atcayos	5.00632	27.1501	0.184394	-2.43914	0.00150885	0.00542155	mmu:69678	ataxia, cerebellar, Cayman type homolog (human), opposite strand
Atf3	170.867	2673.14	0.06392	-3.96759	3.20368e-05	0.000174248	mmu:11910	Activating transcription factor 3
Atg4b	1475.02	705.016	2.09218	1.06501	1.82333e-09	2.0904e-08	mmu:66615	Cysteine protease ATG4B
Atg4c	69.556	150.279	0.462847	-1.11139	1.23786e-05	7.36117e-05	mmu:242557	Putative uncharacterized protein
Atg9b	1502.58	276.276	5.4387	2.44326	1.83991e-38	1.41301e-36	mmu:213948	Autophagy-related protein 9B
Atoh7	44.7998	0	#DIV/0!	20	3.62556e-22	1.36644e-20	mmu:53404	Protein atonal homolog 7
Atp10a	153.733	340.318	0.451734	-1.14646	2.36729e-06	1.61997e-05	mmu:11982	Probable phospholipid-transporting ATPase VA
Atp12a	1314.9	92.1907	14.2628	3.83418	2.4297e-32	1.54352e-30	mmu:192113	Potassium-transporting ATPase alpha chain 2
Atp13a4	365.642	6.56453	55.6996	5.79959	1.30476e-81	2.01788e-79	mmu:224079	Probable cation-transporting ATPase 13A4
Atp1a2	2921.7	6849.85	0.426535	-1.22926	9.36082e-07	6.9624e-06	mmu:98660	Sodium/potassium-transporting ATPase subunit alpha-2
Atp1a3	71.3003	485.477	0.146867	-2.76742	1.39147e-07	1.196e-06	mmu:232975	Sodium/potassium-transporting ATPase subunit alpha-3
Atp1a4	2.98731	20.7322	0.14409	-2.79496	0.0013481	0.00491484	mmu:27222	Na+/K+ ATPase alpha 4 subunit
Atp1b2	206.201	1082.59	0.19047	-2.39237	3.09039e-11	4.46821e-10	mmu:11932	Sodium/potassium-transporting ATPase subunit beta-2
Atp1b4	4.16804	25.6728	0.162352	-2.6228	0.0112562	0.0311091	mmu:67821	Atp1b4 protein
Atp2a1	16493.3	58286.5	0.282969	-1.82128	9.09827e-06	5.56088e-05	mmu:11937	Sarcoplasmic/endoplasmic reticulum calcium ATPase 1
Atp2a3	327.753	788.56	0.415634	-1.26661	3.11395e-09	3.46896e-08	mmu:53313	Calcium-transporting ATPase
Atp2c2	376.033	81.8979	4.59149	2.19896	3.35365e-07	2.69844e-06	mmu:69047	Calcium-transporting ATPase type 2C member 2
Atp5l	170.385	80.7483	2.11007	1.07729	1.48857e-05	8.72711e-05	mmu:27425	ATP synthase subunit g, mitochondrial
Atp5l-ps1	95.9834	40.0499	2.3966	1.26099	3.79832e-05	0.000202997		ATP synthase, H+ transporting, mitochondrial F0 complex, subunit G, pseudogene 1
Atp6v0d2	117.741	36.3939	3.23518	1.69385	9.85389e-05	0.000479023	mmu:242341	V-type proton ATPase subunit d 2
Atp8b1	203.493	548.594	0.370936	-1.43076	6.31373e-10	7.62853e-09	mmu:54670	Phospholipid-transporting ATPase IC
Atp8b4	48.13	171.683	0.280343	-1.83473	7.30708e-07	5.54147e-06	mmu:241633	Phospholipid-translocating ATPase
Atxn1	132.211	300.848	0.439462	-1.18619	0.00190291	0.00664892	mmu:20238	Ataxin-1
Atxn7l1	285.523	662.938	0.430692	-1.21527	1.47345e-10	1.94365e-09	mmu:380753	Ataxin 7-like 1
AU018091	217.595	3.37336	64.5038	6.01131	4.63721e-63	5.74527e-61	mmu:245128	Protein AU018091
AU021063	7.10068	0.203981	34.8104	5.12145	0.00110027	0.00410748	mmu:105968	expressed sequence AU021063
AU021092	38.642	98.1286	0.39379	-1.3445	2.96004e-06	1.99097e-05	mmu:239691	UPF0764 protein C16orf89 homolog
Aurka	234.77	117.28	2.00179	1.00129	8.20566e-05	0.000406836	mmu:20878	Aurora kinase A, isoform CRA_b
Aurkb	307.617	139.771	2.20087	1.13807	0.000159233	0.000732323	mmu:20877	Aurora kinase B
Avpi1	1330.58	377.631	3.52349	1.817	2.74098e-09	3.07794e-08	mmu:69534	Arginine vasopressin-induced protein 1
AW112010	69.8318	199.495	0.350042	-1.5144	0.00521712	0.0160949	mmu:107350	Protein AW112010
AW551984	89.303	537.52	0.166139	-2.58954	4.78489e-15	1.07949e-13	mmu:244810	Protein AW551984
Axl	2520.01	5616.49	0.448679	-1.15624	7.45893e-12	1.17793e-10	mmu:26362	Tyrosine-protein kinase receptor UFO
B2m	7036.41	17845.7	0.394293	-1.34266	7.45176e-08	6.69494e-07	mmu:12010	Beta-2-microglobulin
B3galnt1	128.796	467.54	0.275475	-1.86001	1.77687e-08	1.76863e-07	mmu:26879	UDP-GalNAc:beta-1,3-N-acetylgalactosaminyltransferase 1
B3galt1	7.62945	36.7406	0.207657	-2.26773	1.51041e-06	1.08318e-05	mmu:26877	Beta-1,3-galactosyltransferase 1
B3galt2	132.09	267.364	0.494045	-1.01728	0.012672	0.0344073	mmu:26878	Beta-1,3-galactosyltransferase 2
B3galt5	54.574	3.78078	14.4346	3.85146	3.19198e-15	7.37181e-14	mmu:93961	Beta-1,3-galactosyltransferase 5
B3gnt5	62.0581	8.15017	7.61433	2.92872	5.7809e-06	3.66931e-05	mmu:108105	Lactosylceramide 1,3-N-acetyl-beta-D-glucosaminyltransferase
B3gnt8	313.373	123.201	2.54359	1.34687	3.30535e-10	4.14555e-09	mmu:232984	UDP-GlcNAc:betaGal beta-1,3-N-acetylglucosaminyltransferase 8
B4galnt2	0.713034	30.2172	0.0235969	-5.40526	2.57302e-13	4.87331e-12	mmu:14422	Beta-1,4-N-acetyl-galactosaminyl transferase 2
B4galnt3	214.795	49.5367	4.33608	2.11639	6.5074e-18	1.89764e-16	mmu:330406	B4galnt3 protein
B4galnt4	112.209	18.1479	6.18302	2.62831	1.55483e-16	4.09239e-15	mmu:330671	N-acetyl-beta-glucosaminyl-glycoprotein 4-beta-N-acetylgalactosaminyltransferase 1
B4galt5	150.947	948.685	0.159111	-2.65189	9.28178e-14	1.85181e-12	mmu:56336	Beta-1,4-galactosyltransferase 5
B4galt6	224.242	568.743	0.394277	-1.34272	2.14992e-12	3.61952e-11	mmu:56386	Putative uncharacterized protein
B930095G15Rik	144.772	45.2888	3.19664	1.67655	2.30536e-10	2.95088e-09	mmu:320268	RIKEN cDNA B930095G15 gene
B9d1	128.553	62.6145	2.05309	1.0378	9.29844e-05	0.000454683	mmu:27078	B9 domain-containing protein 1
Baalc	29.4292	3.41435	8.61926	3.10756	4.62947e-07	3.62612e-06	mmu:118452	Brain and acute leukemia cytoplasmic protein
Bag2	446.423	120.3	3.71091	1.89177	8.60401e-20	2.83326e-18	mmu:213539	BAG family molecular chaperone regulator 2
Baiap2l1	3685.15	1813.02	2.03261	1.02333	2.04505e-09	2.32794e-08	mmu:66898	Brain-specific angiogenesis inhibitor 1-associated protein 2-like protein 1
Bambi	1644.24	86.6836	18.9682	4.24551	6.31824e-95	1.0899e-92	mmu:68010	BMP and activin membrane-bound inhibitor homolog
Bank1	19.3609	184.968	0.104672	-3.25606	1.34058e-30	7.86976e-29	mmu:242248	B-cell scaffold protein with ankyrin repeats 1 delta 2 transcript variant
Barx2	1109.33	422.099	2.62811	1.39403	1.24784e-14	2.71151e-13	mmu:12023	Homeobox protein BarH-like 2
Basp1	291.155	140.445	2.07308	1.05178	5.19799e-07	4.03758e-06	mmu:70350	Brain acid soluble protein 1
Batf	53.5913	170.769	0.313823	-1.67198	3.28649e-05	0.00017832	mmu:53314	Basic leucine zipper transcriptional factor ATF-like
Batf2	35.3685	228.844	0.154553	-2.69383	4.3325e-19	1.36648e-17	mmu:74481	Basic leucine zipper transcriptional factor ATF-like 2
Batf3	40.2014	118.635	0.338865	-1.56122	4.24218e-08	3.9787e-07	mmu:381319	Basic leucine zipper transcriptional factor ATF-like 3
Baz1a	1420.6	578.793	2.45441	1.29538	1.08428e-12	1.90109e-11	mmu:217578	Bromodomain adjacent to zinc finger domain protein 1A
BC006965	14.5422	3.76315	3.86438	1.95024	0.0186998	0.047892	mmu:217294	cDNA sequence BC006965
BC016579	172.711	38.6631	4.46707	2.15933	5.56941e-16	1.38463e-14	mmu:212998	Protein BC016579
BC021767	32.1609	75.5933	0.425446	-1.23295	0.00850211	0.0245316	mmu:545551	cingulin pseudogene
BC022687	156.047	62.2206	2.50796	1.32652	7.05703e-08	6.36324e-07	mmu:217887	Uncharacterized protein C14orf79 homolog
BC023105	13.6053	30.5721	0.445024	-1.16805	0.015719	0.0412904	mmu:667597	cDNA sequence BC023105
BC026585	80.2718	235.431	0.340957	-1.55234	3.16472e-11	4.57274e-10	mmu:226527	Protein BC026585
BC028528	65.2474	142.978	0.456344	-1.13181	1.61666e-05	9.40609e-05	mmu:229600	Uncharacterized protein C1orf54 homolog
BC030867	75.9184	33.1873	2.28757	1.19382	0.000299782	0.00129203	mmu:217216	Uncharacterized protein C17orf53 homolog
BC035044	4.93584	45.7962	0.107779	-3.21386	1.37898e-05	8.14421e-05	mmu:232406	Protein BC035044
BC048507	15.3345	3.24083	4.73166	2.24235	0.00274067	0.00915256	mmu:408058	Protein BC048507
BC055324	104.283	44.4211	2.34761	1.23119	4.24414e-05	0.000224416	mmu:381306	Protein BC055324
BC067074	94.7766	210.886	0.449421	-1.15386	2.82054e-05	0.000156021	mmu:408066	Protein BC067074
BC094916	2.42645	31.6058	0.0767721	-3.70327	5.6848e-05	0.000291921	mmu:545384	Protein BC094916
BC100530	773.103	3.46838	222.9	7.80025	1.6928e-31	1.02876e-29	mmu:100034684	Protein BC100530
BC117090	46.1672	0.419873	109.955	6.78077	1.21377e-16	3.22879e-15	mmu:100038854	Protein BC117090
BC147527	32.17	242.063	0.132899	-2.9116	0.00139692	0.00506468	mmu:625360	cDNA sequence BC147527
Bcas1	207.164	64.7954	3.1972	1.67681	2.77688e-12	4.59908e-11	mmu:76960	Breast carcinoma-amplified sequence 1 homolog
Bcat1	35.6171	222.82	0.159847	-2.64524	0.00561419	0.0171595	mmu:12035	Branched-chain-amino-acid aminotransferase, cytosolic
Bche	136.174	326.458	0.417124	-1.26145	2.50322e-06	1.7057e-05	mmu:12038	Butyrylcholinesterase
Bcl11a	307.723	135.728	2.26721	1.18092	2.25563e-08	2.21756e-07	mmu:14025	Putative uncharacterized protein
Bcl2a1d	4.39785	17.8053	0.246997	-2.01744	0.00213525	0.00738022	mmu:12047	Protein Bcl2a1d
Bcl3	171.084	402.427	0.425129	-1.23403	0.000161659	0.000742412	mmu:12051	B-cell lymphoma 3 protein homolog
Bcmo1	46.5423	15.0466	3.0932	1.6291	0.00276121	0.00921431	mmu:63857	Beta,beta-carotene 15,15'-monooxygenase
Bco2	7.10145	38.7963	0.183044	-2.44973	2.72788e-07	2.22932e-06	mmu:170752	Beta-carotene 9', 10'-dioxygenase 2
Bdh1	1056.42	167	6.32585	2.66126	8.97475e-43	7.68163e-41	mmu:71911	3-hydroxybutyrate dehydrogenase
Bdh2	24.6571	97.1294	0.253858	-1.97791	5.41054e-10	6.60486e-09	mmu:69772	3-hydroxybutyrate dehydrogenase type 2
Bdkrb2	211.711	70.2195	3.01499	1.59215	1.77612e-11	2.65529e-10	mmu:12062	Bradykinin receptor, beta 2, isoform CRA_b
Bean1	243.403	13.0473	18.6554	4.22153	2.38607e-47	2.27692e-45	mmu:65115	Bean protein
Begain	110.399	19.0551	5.79366	2.53447	1.5109e-15	3.61214e-14	mmu:380785	Brain-enriched guanylate kinase-associated protein
Bend4	23.7008	68.0746	0.348159	-1.52218	4.81854e-06	3.10416e-05	mmu:666938	BEN domain-containing protein 4
Bend5	85.5162	18.8863	4.52796	2.17886	7.01808e-11	9.679e-10	mmu:67621	BEN domain-containing protein 5
Best1	4.84725	22.3582	0.216799	-2.20557	0.000216706	0.000964994	mmu:24115	Bestrophin-1
Best3	3.72597	36.132	0.103121	-3.27759	2.81506e-07	2.29645e-06	mmu:382427	Bestrophin-3
Bglap3	87.0747	15.4998	5.61779	2.49	3.28053e-10	4.11673e-09	mmu:12095	Osteocalcin-related protein
Bhlha9	535.271	0.203981	2624.12	11.3576	2.18556e-43	1.922e-41	mmu:320522	Class A basic helix-loop-helix protein 9
Bicc1	410.518	1244.2	0.329945	-1.5997	1.81647e-18	5.48241e-17	mmu:83675	Bicaudal C homolog 1 (Drosophila), isoform CRA_d
Bik	12.3215	31.7573	0.387989	-1.36591	0.00249027	0.00843442	mmu:12124	Bcl-2-interacting killer
Bin1	772.698	3052.38	0.253146	-1.98196	3.90956e-29	2.17548e-27	mmu:30948	Myc box-dependent-interacting protein 1
Bin2	106.108	251.822	0.421359	-1.24688	7.20025e-07	5.4697e-06	mmu:668218	Bridging integrator 2
Birc5	218.078	90.3602	2.41343	1.27109	7.11227e-06	4.44146e-05	mmu:11799	Baculoviral IAP repeat-containing protein 5
Blk	54.6397	14.7548	3.70318	1.88877	9.73539e-07	7.21706e-06	mmu:12143	Tyrosine-protein kinase Blk
Blm	134.602	59.2702	2.271	1.18333	6.33955e-06	3.999e-05	mmu:12144	Bloom syndrome protein homolog
Blmh	4173.52	1219.09	3.42348	1.77546	3.32033e-24	1.42096e-22	mmu:104184	Bleomycin hydrolase
Blvrb	721.729	1826.9	0.395056	-1.33987	5.08187e-14	1.04264e-12	mmu:233016	Flavin reductase (NADPH)
Bmp2	579.558	189.203	3.06316	1.61502	9.61192e-15	2.11944e-13	mmu:12156	Bone morphogenetic protein 2
Bmp5	11.8964	28.4756	0.417774	-1.25921	0.00989551	0.0278777	mmu:12160	Bmp5 protein
Bmp7	1761.62	638.542	2.75882	1.46405	3.87535e-16	9.79759e-15	mmu:12162	Bone morphogenetic protein 7
Bmp8a	302.585	69.2252	4.37103	2.12797	2.17395e-15	5.11552e-14	mmu:12163	Bone morphogenetic protein 8A
Bmp8b	16.4476	3.73729	4.40093	2.13781	0.00227174	0.00779077	mmu:12164	Bone morphogenetic protein 8B
Bmx	11.6575	36.0561	0.323316	-1.62898	0.000529803	0.00214433	mmu:12169	Non-specific protein-tyrosine kinase
Bnc1	678.564	88.7015	7.64997	2.93545	2.54236e-44	2.26239e-42	mmu:12173	Bnc1 protein
Bnc2	550.322	161.292	3.41197	1.7706	1.01025e-18	3.10766e-17	mmu:242509	Zinc finger protein basonuclin-2
Bnipl	1530.39	551.737	2.77377	1.47185	1.87819e-16	4.90319e-15	mmu:171388	Bcl-2/adenovirus E1B 19 kDa-interacting protein 2-like protein
Bok	1000.14	289.627	3.45318	1.78793	5.13854e-16	1.28178e-14	mmu:51800	Bcl-2-related ovarian killer protein, isoform CRA_a
Bop1	1189.07	587.044	2.02552	1.0183	4.59348e-08	4.27777e-07	mmu:12181	Ribosome biogenesis protein BOP1
Bora	134.544	49.5209	2.71691	1.44197	5.73761e-08	5.23744e-07	mmu:77744	Protein aurora borealis
Bpgm	722.518	318.555	2.26811	1.18149	1.32934e-10	1.76497e-09	mmu:12183	Bisphosphoglycerate mutase
Bpifc	943.901	274.218	3.44216	1.78331	1.291e-18	3.94422e-17	mmu:270757	BPI fold-containing family C protein
Braf	754.233	359.8	2.09626	1.06782	6.56746e-09	6.95022e-08	mmu:109880	Serine/threonine-protein kinase B-raf
Brca1	201.253	64.9073	3.10062	1.63255	6.65063e-08	6.01858e-07	mmu:12189	Breast cancer type 1 susceptibility protein homolog
Bricd5	8.09226	1.49338	5.41875	2.43796	0.017379	0.0449767	mmu:319259	9930021D14Rik protein
Brinp2	22.735	2.59619	8.75706	3.13045	2.74854e-05	0.000152602	mmu:240843	BMP/retinoic acid-inducible neural-specific protein 2
Brinp3	0.169219	4.84097	0.0349556	-4.83833	0.00825628	0.0239116	mmu:215378	BMP/retinoic acid-inducible neural-specific protein 3
Brwd3	326.055	157.544	2.0696	1.04936	4.19389e-07	3.31271e-06	mmu:382236	Bromodomain and WD repeat-containing protein 3
Bsn	18.5594	52.7957	0.351532	-1.50827	4.91042e-05	0.000255906	mmu:12217	Protein bassoon
Bspry	639.893	148.236	4.31672	2.10993	1.05174e-25	4.91362e-24	mmu:192120	B-box and SPRY domain containing, isoform CRA_a
Bst1	42.0942	203.659	0.206689	-2.27446	4.55251e-05	0.000238997	mmu:12182	ADP-ribosyl cyclase/cyclic ADP-ribose hydrolase 2
Bst2	334.686	1922.66	0.174074	-2.52223	0.000303911	0.00130835	mmu:69550	Bone marrow stromal antigen 2
Btbd19	149.965	66.2554	2.26343	1.17851	2.32849e-06	1.5944e-05	mmu:78611	Protein Btbd19
Btc	58.0414	130.622	0.444345	-1.17025	0.000113718	0.000543967	mmu:12223	Probetacellulin
Btg2	881.998	3860.33	0.228477	-2.12988	0.00187214	0.00655673	mmu:12227	Protein BTG2
Btg3	41.9776	6.46621	6.49184	2.69863	1.22936e-08	1.25197e-07	mmu:12228	B cell translocation gene 3
Btk	104.568	414.94	0.252007	-1.98847	1.97977e-12	3.35789e-11	mmu:12229	Tyrosine-protein kinase BTK
Bub1	120.692	40.2307	2.99999	1.58496	2.92286e-08	2.81189e-07	mmu:12235	Mitotic checkpoint serine/threonine-protein kinase BUB1
Bub1b	438.861	162.267	2.70457	1.4354	2.05133e-12	3.46133e-11	mmu:12236	Putative uncharacterized protein
Bves	36.7928	114.279	0.321954	-1.63507	7.55912e-09	7.94717e-08	mmu:23828	Blood vessel epicardial substance
Bzrap1	36.7774	12.7142	2.89263	1.53238	0.000439141	0.00181492	mmu:207777	Peripheral-type benzodiazepine receptor-associated protein 1
C030034I22Rik	25.5233	8.24387	3.09603	1.63042	0.00214381	0.00740411	mmu:77533	Putative uncharacterized protein
C130050O18Rik	6.06197	32.7045	0.185356	-2.43163	0.000593361	0.00237101	mmu:319772	Protein C130050O18Rik
C130079G13Rik	164.132	344.016	0.477105	-1.06762	2.30448e-05	0.000129616	mmu:229333	Protein C130079G13Rik
C1galt1	137.549	295.473	0.465522	-1.10308	1.71852e-07	1.45316e-06	mmu:94192	Glycoprotein-N-acetylgalactosamine 3-beta-galactosyltransferase 1
C1qa	3085.68	14278.6	0.216106	-2.21019	3.89853e-19	1.23656e-17	mmu:12259	Complement C1q subcomponent subunit A
C1qb	3224.19	13276	0.242859	-2.04181	4.19618e-25	1.88954e-23	mmu:12260	Complement C1q subcomponent subunit B
C1qc	2074.28	8763.44	0.236697	-2.07889	6.49614e-20	2.15497e-18	mmu:12262	Complement C1q subcomponent subunit C
C1ql3	4.90702	17.5291	0.279936	-1.83683	0.00512147	0.0158412	mmu:227580	Complement C1q-like protein 3
C1qtnf1	1202.86	4182	0.287629	-1.79772	2.62861e-09	2.95768e-08	mmu:56745	Complement C1q tumor necrosis factor-related protein 1
C1qtnf6	890.111	1947.04	0.457161	-1.12922	0.00744131	0.021902	mmu:72709	Complement C1q tumor necrosis factor-related protein 6
C1ra	1480.21	3418.54	0.432995	-1.20758	2.41474e-12	4.04109e-11	mmu:50909	Putative uncharacterized protein
C1rb	432.071	871.353	0.495862	-1.01199	0.0154338	0.0406414	mmu:667277	Complement C1r-B subcomponent
C1rl	55.6173	148.225	0.375223	-1.41418	4.55115e-08	4.24011e-07	mmu:232371	Complement C1r subcomponent-like protein
C2	435.589	2002.57	0.217515	-2.20081	2.96587e-09	3.31884e-08	mmu:12263	Complement C2
C3	5664.24	18350.1	0.308676	-1.69583	1.522e-12	2.62142e-11	mmu:12266	Complement component 3d
C330021F23Rik	9.57245	0	#DIV/0!	20	1.69963e-05	9.81717e-05	mmu:546049	Protein C330021F23Rik
C330027C09Rik	181.755	75.1238	2.41941	1.27465	0.00142869	0.00516498	mmu:224171	Protein C330027C09Rik
C3ar1	236.227	1345.95	0.175509	-2.51038	3.00897e-08	2.89225e-07	mmu:12267	C3a anaphylatoxin chemotactic receptor
C430042M11Rik	13.3983	3.10583	4.31391	2.109	0.00696689	0.0206794	mmu:320021	RIKEN cDNA C430042M11 gene
C430049B03Rik	4.4821	16.0595	0.279093	-1.84118	0.00649502	0.0195086	mmu:72575	RIKEN cDNA C430049B03 gene
C4a	473.591	2074.76	0.228263	-2.13123	2.70749e-05	0.000150533	mmu:625018	C4a protein
C4b	6316.99	28078.4	0.224977	-2.15215	4.28587e-08	4.01464e-07	mmu:12268	Complement component 4B (Childo blood group)
C4bp	4.42781	0	#DIV/0!	20	0.00761948	0.0223355	mmu:12269	C4b-binding protein
C5ar1	71.3227	579.328	0.123113	-3.02195	4.75463e-45	4.28203e-43	mmu:12273	C5a anaphylatoxin chemotactic receptor 1
C5ar2	2.78877	34.7632	0.0802219	-3.63986	3.85486e-07	3.06652e-06	mmu:319430	C5a anaphylatoxin chemotactic receptor 2
C6	249.518	1331.91	0.187338	-2.41628	0.000192522	0.000869023	mmu:12274	Protein C6
C7	16.7745	136.612	0.122789	-3.02575	0.000826833	0.00318915	mmu:109828	Oxidation resistance protein 1
C77370	5.30224	45.156	0.11742	-3.09024	0.00576587	0.0175464	mmu:245555	KIAA2022 short isoform
C920009B18Rik	3.66624	21.3631	0.171616	-2.54275	4.0742e-05	0.000216144	mmu:606736	RIKEN cDNA C920009B18 gene
C920025E04Rik	985.399	3281.15	0.300321	-1.73542	7.39719e-12	1.16901e-10	mmu:667803	C920025E04Rik protein
Cacna1a	97.377	526.465	0.184964	-2.43469	7.22527e-31	4.27511e-29	mmu:12286	Voltage-dependent P/Q-type calcium channel subunit alpha-1A
Cacna1b	7.13163	21.2627	0.335406	-1.57602	0.00473238	0.0147496	mmu:12287	Voltage-dependent N-type calcium channel subunit alpha-1B
Cacna1c	52.9261	110.819	0.477589	-1.06616	7.92599e-05	0.000393861	mmu:12288	Voltage-dependent L-type calcium channel subunit alpha-1C
Cacna1d	47.3525	184.486	0.256673	-1.962	0.000673313	0.00265221	mmu:12289	Cacna1d protein
Cacna1e	22.9558	83.8578	0.273747	-1.86909	9.87762e-09	1.01889e-07	mmu:12290	Voltage-dependent R-type calcium channel subunit alpha-1E
Cacna1f	3.73884	13.336	0.280357	-1.83467	0.0117721	0.0323199	mmu:54652	Voltage-dependent L-type calcium channel subunit alpha-1F
Cacna1h	16.197	34.8668	0.464538	-1.10613	0.0095691	0.0271183	mmu:58226	Voltage-dependent T-type calcium channel subunit alpha-1H
Cacna1i	75.2142	4.07134	18.4741	4.20743	2.93147e-22	1.1161e-20	mmu:239556	Protein Cacna1i
Cacna1s	617.408	2460.42	0.250936	-1.99461	7.23417e-09	7.627e-08	mmu:12292	Cacna1s protein
Cacna2d1	252.604	697.112	0.362359	-1.46451	6.36541e-11	8.82773e-10	mmu:12293	Voltage-dependent calcium channel subunit alpha-2/delta-1
Cacna2d3	79.4145	34.2091	2.32145	1.21502	0.000629591	0.00249886	mmu:12294	Voltage-dependent calcium channel subunit alpha-2/delta-3
Cacnb1	186.352	708.325	0.263088	-1.92638	1.46826e-12	2.53665e-11	mmu:12295	Voltage-dependent L-type calcium channel subunit beta-1
Cacnb2	7.17255	22.5516	0.318051	-1.65267	0.0157207	0.0412904	mmu:12296	Voltage-dependent L-type calcium channel subunit beta-2
Cacng1	83.5133	253.289	0.329716	-1.60071	1.88887e-09	2.16222e-08	mmu:12299	Voltage-dependent calcium channel gamma-1 subunit
Cacng4	16.4685	0.673171	24.4641	4.61259	7.39823e-07	5.60491e-06	mmu:54377	Voltage-dependent calcium channel gamma subunit
Cacng6	52.6573	165.207	0.318736	-1.64957	2.80675e-10	3.54999e-09	mmu:54378	Voltage-dependent calcium channel gamma-6 subunit
Cadm2	12.6386	35.4496	0.356524	-1.48793	0.000645976	0.0025553	mmu:239857	Cell adhesion molecule 2
Cadm3	623.1	3600.75	0.173047	-2.53076	9.22899e-18	2.66016e-16	mmu:94332	Immunoglobulin superfamily, member 4B, isoform CRA_a
Cadm4	973.435	284.042	3.42708	1.77698	9.35146e-22	3.4605e-20	mmu:260299	Cell adhesion molecule 4
Cadps2	8.95947	26.8934	0.333147	-1.58577	0.0100878	0.0283127	mmu:320405	Ca2+-dependent activator protein for secretion 2 isoform f
Calcrl	146.937	364.767	0.402824	-1.31178	3.2211e-06	2.15108e-05	mmu:54598	Calcitonin receptor-like
Calm4	4716	1879.11	2.5097	1.32751	9.69693e-15	2.13609e-13	mmu:80796	Calm4 protein
Calml3	4398.47	1348.86	3.26088	1.70526	3.45093e-23	1.38686e-21	mmu:70405	Calmodulin-like protein 3
Calml4	49.4227	363.089	0.136117	-2.87708	5.02676e-08	4.63889e-07	mmu:75600	Calmodulin-like protein 4
Camk1	544.766	1324.51	0.411296	-1.28175	1.16883e-12	2.04295e-11	mmu:52163	Calcium/calmodulin-dependent protein kinase type 1
Camk1d	393.859	827.11	0.476187	-1.0704	2.02503e-07	1.69256e-06	mmu:227541	Calcium/calmodulin-dependent protein kinase ID
Camk2a	169.45	934.949	0.18124	-2.46403	9.7512e-12	1.51644e-10	mmu:12322	Calcium/calmodulin-dependent protein kinase II alpha, isoform CRA_b
Camk2b	143.193	569.048	0.251636	-1.99059	5.534e-10	6.73723e-09	mmu:12323	Calcium/calmodulin-dependent protein kinase type II subunit beta
Camkk2	374.539	865.36	0.432813	-1.20819	4.63553e-11	6.52964e-10	mmu:207565	Putative uncharacterized protein
Camp	20.8488	2.34179	8.90295	3.15428	3.94292e-06	2.5884e-05	mmu:12796	Cathelin-related antimicrobial peptide
Cand2	163.89	486.309	0.337008	-1.56914	1.04329e-10	1.406e-09	mmu:67088	Putative uncharacterized protein
Cap2	161.592	525.486	0.30751	-1.70129	5.82916e-11	8.11919e-10	mmu:67252	Adenylyl cyclase-associated protein 2
Capn12	1676.08	12.2472	136.854	7.09649	2.27639e-39	1.77868e-37	mmu:60594	Calpain-12
Capn3	90.911	347.941	0.261283	-1.93632	1.69853e-13	3.29209e-12	mmu:12335	Calpain-3
Capn8	589.862	0	#DIV/0!	20	8.46511e-143	2.67366e-140	mmu:170725	Calpain-8
Car12	747.201	270.634	2.76093	1.46515	5.99892e-14	1.22296e-12	mmu:76459	Carbonic anhydrase 12
Car14	43.6053	134.428	0.324378	-1.62425	0.0130682	0.0352992	mmu:23831	Carbonic anhydrase 14, isoform CRA_b
Car2	446.209	37.6477	11.8522	3.56709	5.4451e-51	5.57563e-49	mmu:12349	Carbonic anhydrase 2
Car3	21892.1	58464.1	0.374454	-1.41714	3.60171e-07	2.87944e-06	mmu:12350	Carbonic anhydrase 3
Car6	790.014	26.9073	29.3606	4.87581	1.15543e-18	3.53968e-17	mmu:12353	Carbonic anhydrase 6
Card11	45.5162	170.04	0.267679	-1.90142	4.36182e-13	8.05052e-12	mmu:108723	Putative uncharacterized protein
Card6	106.218	233.093	0.455691	-1.13387	0.00559841	0.0171252	mmu:239319	Protein Card6
Card9	85.6739	260.362	0.329058	-1.60359	7.54049e-06	4.68538e-05	mmu:332579	Caspase recruitment domain-containing protein 9
Carns1	47.9907	330.028	0.145414	-2.78176	6.54225e-26	3.08863e-24	mmu:107239	Carnosine synthase 1
Cars	1330.62	586.066	2.27043	1.18296	5.13111e-11	7.18708e-10	mmu:27267	Putative uncharacterized protein
Casc5	88.1031	33.2594	2.64896	1.40543	3.79099e-06	2.49598e-05	mmu:76464	Protein CASC5
Casp12	103.607	259.318	0.399538	-1.3236	3.09189e-06	2.07219e-05	mmu:12364	Caspase-12
Casp14	2253.81	183.497	12.2826	3.61854	7.08812e-28	3.69654e-26	mmu:12365	Caspase-14
Casp7	113.274	300.082	0.377478	-1.40554	6.22795e-09	6.60965e-08	mmu:12369	Caspase-7
Casp8	360.022	726.207	0.495757	-1.0123	2.13175e-08	2.10222e-07	mmu:12370	Caspase-8
Casq1	1098.32	5468.75	0.200836	-2.31591	1.70649e-08	1.70232e-07	mmu:12372	Calsequestrin-1
Casr	18.4548	87.7386	0.210338	-2.24922	1.25581e-05	7.46397e-05	mmu:12374	Extracellular calcium-sensing receptor
Cass4	42.2805	246.983	0.171188	-2.54635	1.76251e-14	3.79313e-13	mmu:320664	Cas scaffolding protein family member 4
Casz1	2495.54	1047.59	2.38217	1.25228	4.00208e-13	7.44786e-12	mmu:69743	Zinc finger protein castor homolog 1
Cav1	2375.24	4861.9	0.488542	-1.03345	4.0274e-09	4.40988e-08	mmu:12389	Caveolin-1
Cav3	50.0468	230.829	0.216813	-2.20547	2.09038e-14	4.46445e-13	mmu:12391	Caveolin-3
Cbfa2t3	199.931	701.169	0.28514	-1.81026	7.703e-16	1.88993e-14	mmu:12398	Core-binding factor, runt domain, alpha subunit 2, translocated to, 3 homolog (Human)
Cblc	232.648	103.624	2.24512	1.16679	1.63062e-07	1.38773e-06	mmu:80794	Casitas B-lineage lymphoma c, isoform CRA_b
Cbr2	1280.45	6357.83	0.201398	-2.31188	2.74174e-12	4.54423e-11	mmu:12409	Carbonyl reductase [NADPH] 2
Cbs	1067.17	298.061	3.58039	1.84011	1.19535e-08	1.22011e-07	mmu:12411	Cystathionine beta-synthase
Cbx2	611.182	245.596	2.48857	1.31532	8.89147e-12	1.39434e-10	mmu:12416	Chromobox protein homolog 2
Ccbl1	932.202	279.889	3.33061	1.73579	1.49971e-20	5.13449e-19	mmu:70266	Kynurenine--oxoglutarate transaminase 1
Ccdc112	71.9874	34.6026	2.0804	1.05686	0.00079797	0.00308685	mmu:240261	Coiled-coil domain-containing protein 112
Ccdc141	26.743	90.1453	0.296665	-1.75309	7.93998e-07	5.983e-06	mmu:545428	Protein Ccdc141
Ccdc146	1.82129	8.62496	0.211165	-2.24356	0.0184859	0.0474266	mmu:75172	Protein Ccdc146
Ccdc149	54.2588	179.091	0.302968	-1.72276	1.16155e-11	1.78532e-10	mmu:100503884	Protein Ccdc149
Ccdc155	116.462	3.22459	36.1168	5.1746	5.90242e-24	2.488e-22	mmu:384619	Protein KASH5
Ccdc18	26.2343	7.34857	3.56999	1.83592	0.000435245	0.00180048	mmu:73254	Coiled-coil domain-containing protein 18
Ccdc19	37.3447	15.5256	2.40536	1.26625	0.00201396	0.00700637	mmu:71870	Protein Cfap45
Ccdc27	8.54959	28.3066	0.302035	-1.72721	0.000426339	0.00176755	mmu:381580	Coiled-coil domain containing 27
Ccdc3	202.326	518.08	0.390531	-1.35649	5.9532e-12	9.4883e-11	mmu:74186	Coiled-coil domain-containing protein 3
Ccdc34	183.612	76.5872	2.39742	1.26148	1.70124e-07	1.44018e-06	mmu:68201	Coiled-coil domain-containing protein 34
Ccdc42	6.06686	23.3836	0.25945	-1.94647	0.00104033	0.00390253	mmu:276920	Coiled-coil domain-containing protein 42A
Ccdc64b	1162.46	163.695	7.10136	2.8281	2.06386e-47	1.97787e-45	mmu:212733	Bicaudal D-related protein 2
Ccdc68	61.4924	19.2783	3.18973	1.67343	1.0387e-05	6.2801e-05	mmu:381175	Coiled-coil domain-containing protein 68
Ccdc71l	576.695	220.721	2.61278	1.38559	1.44999e-12	2.50701e-11	mmu:72123	Protein Ccdc71l
Ccdc8	100.728	239.222	0.421063	-1.24789	0.000100919	0.000489002	mmu:434130	Coiled-coil domain-containing protein 8 homolog
Ccdc80	4457.26	11339.7	0.393067	-1.34715	8.76399e-16	2.14088e-14	mmu:67896	Coiled-coil domain-containing protein 80
Ccdc85c	842.817	219.736	3.8356	1.93945	1.14865e-23	4.74373e-22	mmu:668158	Coiled-coil domain-containing protein 85C
Ccdc88a	147.74	308.794	0.478442	-1.06358	3.80753e-07	3.03102e-06	mmu:108686	Girdin
Ccdc88b	144.554	464.735	0.311045	-1.6848	7.30704e-06	4.55473e-05	mmu:78317	Coiled-coil domain-containing protein 88B
Ccdc92	237.409	46.7543	5.0778	2.3442	2.16772e-21	7.8914e-20	mmu:215707	Coiled-coil domain-containing protein 92
Cck	3.47444	11.7768	0.295025	-1.76109	0.0189007	0.048337	mmu:12424	Cholecystokinin
Ccl11	228.413	471.223	0.484724	-1.04476	0.0105416	0.0293989	mmu:20292	Eotaxin
Ccl12	36.3959	470.173	0.0774096	-3.69134	0.00783249	0.0228554	mmu:20293	C-C motif chemokine 12
Ccl2	50.5009	574.865	0.0878483	-3.50884	0.000273829	0.00118935	mmu:20296	C-C motif chemokine 2
Ccl20	35.2516	6.91987	5.09425	2.34887	0.000567214	0.00227708	mmu:20297	C-C motif chemokine 20
Ccl21a	713.658	1438.28	0.49619	-1.01104	5.87908e-09	6.27204e-08	mmu:18829	C-C motif chemokine 21a
Ccl24	47.3014	179.788	0.263096	-1.92634	0.00945038	0.0268259	mmu:56221	C-C motif chemokine 24
Ccl4	4.06864	33.8083	0.120344	-3.05476	1.66076e-06	1.17738e-05	mmu:20303	C-C motif chemokine 4
Ccl5	27.9057	78.4714	0.355616	-1.49161	0.000375231	0.00157901	mmu:20304	C-C motif chemokine 5
Ccl6	1005.46	3384.54	0.297073	-1.75111	2.8498e-08	2.74768e-07	mmu:20305	C-C motif chemokine 6
Ccl7	49.8189	575.667	0.0865411	-3.53047	0.000540955	0.00218457	mmu:20306	C-C motif chemokine 7
Ccl8	835.939	2796.16	0.29896	-1.74198	6.61675e-07	5.05212e-06	mmu:20307	C-C motif chemokine 8
Ccl9	614.158	2668.7	0.230133	-2.11946	3.45767e-09	3.82716e-08	mmu:20308	C-C motif chemokine 9
Ccna2	515.227	187.856	2.74268	1.45559	1.35638e-12	2.3506e-11	mmu:12428	Cyclin-A2
Ccnb1	216.19	35.1786	6.1455	2.61953	9.70361e-24	4.02969e-22	mmu:268697	Cyclin b1 variant 1
Ccnb2	407.218	140.014	2.9084	1.54023	9.98684e-08	8.78599e-07	mmu:12442	G2/mitotic-specific cyclin-B2
Ccnd3-ps	27.9067	57.422	0.485993	-1.04099	0.00760469	0.0223125		cyclin D3, pseudogene
Ccne2	74.0511	32.5221	2.27694	1.1871	0.000328484	0.00140283	mmu:12448	Cyclin E2, isoform CRA_a
Ccnf	310.617	149.531	2.07728	1.05469	0.00507254	0.0157072	mmu:12449	Cyclin-F
Ccng1	793.343	2415.19	0.328481	-1.60612	1.63355e-19	5.27083e-18	mmu:12450	Cyclin-G1
Ccnjl	6.83928	0.637674	10.7254	3.42295	0.00804182	0.023381	mmu:380694	Cyclin-J-like protein
Ccr1	91.2929	259.914	0.351242	-1.50946	0.000786359	0.00304724	mmu:12768	C-C chemokine receptor type 1
Ccr2	359.756	1709.33	0.210466	-2.24834	4.92655e-09	5.31143e-08	mmu:12772	C-C chemokine receptor type 2
Ccr5	91.5133	615.706	0.148631	-2.75019	4.93098e-06	3.1684e-05	mmu:12774	C-C chemokine receptor type 5
Ccrl2	35.8613	174.007	0.206091	-2.27865	4.19841e-08	3.94295e-07	mmu:54199	C-C chemokine receptor-like 2
Ccrn4l	414.034	168.138	2.46247	1.30011	3.33098e-10	4.17303e-09	mmu:12457	CCR4 carbon catabolite repression 4-like (S. cerevisiae), isoform CRA_c
Ccser1	269.756	38.2653	7.04962	2.81755	8.33668e-30	4.78133e-28	mmu:232035	Serine-rich coiled-coil domain-containing protein 1
Cd14	502.033	2038.29	0.246301	-2.02151	1.09243e-06	8.05055e-06	mmu:12475	Monocyte differentiation antigen CD14
Cd163	1124.52	5976.93	0.188143	-2.41009	0.000270179	0.00117577	mmu:93671	Cd163 protein
Cd163l1	111.833	32.5708	3.43353	1.77969	5.516e-06	3.50713e-05	mmu:244233	Putative uncharacterized protein
Cd164l2	53.8125	16.9532	3.17417	1.66638	1.95791e-05	0.000111891	mmu:69655	CD164 sialomucin-like 2
Cd180	58.0536	464.884	0.124877	-3.00141	8.50867e-08	7.5717e-07	mmu:17079	CD180 antigen
Cd2	38.0823	99.9811	0.380895	-1.39253	0.000736452	0.00287616	mmu:12481	T-cell surface antigen CD2
Cd200r1	38.0784	179.295	0.212379	-2.23529	2.1001e-14	4.48095e-13	mmu:57781	Cell surface glycoprotein CD200 receptor 1
Cd209a	203.641	586.813	0.347028	-1.52688	1.6952e-12	2.90412e-11	mmu:170786	CD209 antigen-like protein A
Cd209b	498.838	2472.34	0.201767	-2.30924	5.84366e-07	4.50788e-06	mmu:69165	CD209b antigen, isoform CRA_a
Cd209c	40.6222	141.548	0.286986	-1.80095	9.98574e-09	1.02956e-07	mmu:170776	CD209 antigen-like protein C
Cd209d	362.641	1075.24	0.337265	-1.56804	4.46354e-13	8.22472e-12	mmu:170779	CD209 antigen-like protein D
Cd209e	83.7186	277.474	0.301717	-1.72873	1.31817e-06	9.56013e-06	mmu:170780	CD209e antigen
Cd209f	1008.73	10255.6	0.0983594	-3.34579	1.11074e-21	4.08332e-20	mmu:69142	MCG132033, isoform CRA_a
Cd209g	443.358	3717.84	0.119252	-3.06792	3.62882e-05	0.00019468	mmu:70192	Protein Cd209g
Cd226	13.5061	97.7608	0.138155	-2.85564	5.64729e-08	5.17111e-07	mmu:225825	CD226 antigen, isoform CRA_b
Cd244	32.0177	85.2786	0.375448	-1.41331	3.27385e-05	0.00017772	mmu:18106	Natural killer cell receptor 2B4
Cd248	911.549	3664.5	0.248751	-2.00722	2.76722e-11	4.0217e-10	mmu:70445	Cd248 protein
Cd24a	1120.29	500.557	2.23809	1.16227	1.26072e-10	1.67884e-09	mmu:12484	Signal transducer CD24
Cd274	94.4048	287.852	0.327963	-1.6084	9.9031e-11	1.33943e-09	mmu:60533	PD-L1
Cd300a	190.023	590.122	0.322006	-1.63484	0.0095732	0.0271265	mmu:217303	CMRF35-like molecule 8
Cd300e	11.4698	62.0724	0.18478	-2.43612	0.00817998	0.0237396	mmu:217306	CMRF35-like molecule 2
Cd300lb	114.519	272.468	0.420303	-1.2505	0.00113928	0.00423759	mmu:217304	CMRF35-like molecule 7
Cd300ld	128.567	480.502	0.267568	-1.90202	9.91661e-05	0.000481627	mmu:217305	CMRF35-like molecule 5
Cd300lf	34.1219	122.648	0.27821	-1.84575	0.00357561	0.0115488	mmu:246746	CMRF35-like molecule 1
Cd300lh	0.524051	85.2401	0.00614794	-7.34568	0.0025968	0.00875031	mmu:382551	CMRF35-like molecule 3
Cd33	180.123	488.643	0.368619	-1.4398	0.0044526	0.0139924	mmu:12489	Myeloid cell surface antigen CD33
Cd34	2774.87	8038.91	0.34518	-1.53458	9.15814e-20	3.01131e-18	mmu:12490	Putative uncharacterized protein
Cd37	288.196	998.604	0.288598	-1.79286	4.19669e-10	5.17946e-09	mmu:12493	Tetraspanin
Cd38	27.4897	108.005	0.254522	-1.97414	6.26319e-11	8.69134e-10	mmu:12494	ADP-ribosyl cyclase/cyclic ADP-ribose hydrolase 1
Cd3e	56.8991	119.389	0.476585	-1.0692	6.50991e-05	0.00032976	mmu:12501	CD3 antigen epsilon polypeptide
Cd3eap	490.305	241.046	2.03407	1.02437	2.98253e-07	2.42419e-06	mmu:70333	Cd3eap protein
Cd4	92.1593	317.588	0.290185	-1.78496	0.0132201	0.0356666	mmu:12504	T4 surface glycoprotein
Cd40	63.8466	270.871	0.235708	-2.08493	2.4062e-14	5.10975e-13	mmu:21939	Tumor necrosis factor receptor superfamily member 5
Cd47	624.22	1587.53	0.393201	-1.34666	2.17944e-11	3.22601e-10	mmu:16423	Leukocyte surface antigen CD47
Cd48	211.226	605.14	0.349053	-1.51848	1.21139e-05	7.22485e-05	mmu:12506	CD48 antigen
Cd5	44.2166	21.5735	2.04958	1.03533	0.0090908	0.025963	mmu:12507	T-cell surface glycoprotein CD5
Cd52	133.757	475.485	0.281306	-1.82979	2.05442e-13	3.94438e-12	mmu:23833	CAMPATH-1 antigen
Cd53	334.012	1366.43	0.244442	-2.03244	3.17695e-11	4.58744e-10	mmu:12508	Tetraspanin
Cd55	553.32	1384.64	0.399612	-1.32333	1.35638e-08	1.37322e-07	mmu:13136	Complement decay-accelerating factor, GPI-anchored
Cd5l	46.1755	295.697	0.156158	-2.67892	2.72314e-07	2.22707e-06	mmu:11801	CD5 antigen-like
Cd68	815.771	3398.82	0.240016	-2.0588	1.44371e-07	1.23711e-06	mmu:12514	Macrosialin
Cd7	123.24	363.806	0.338752	-1.5617	1.66452e-13	3.23177e-12	mmu:12516	T-cell antigen CD7
Cd72	51.5822	143.515	0.359422	-1.47625	3.90571e-06	2.56623e-05	mmu:12517	B-cell differentiation antigen CD72
Cd74	11784.3	42749.6	0.275659	-1.85904	1.31519e-27	6.74901e-26	mmu:16149	H-2 class II histocompatibility antigen gamma chain
Cd80	26.8089	87.866	0.305111	-1.71259	4.15682e-05	0.000220266	mmu:12519	T-lymphocyte activation antigen CD80
Cd83	185.833	495.456	0.375074	-1.41475	0.00703347	0.0208521	mmu:12522	CD83 antigen
Cd84	199.493	563.655	0.353928	-1.49847	0.000125803	0.000594422	mmu:12523	CD84 antigen
Cd86	191.346	697.899	0.274174	-1.86684	1.61854e-05	9.41282e-05	mmu:12524	T-lymphocyte activation antigen CD86
Cd9	5410.37	2670.41	2.02605	1.01867	1.40487e-09	1.63234e-08	mmu:12527	CD9 antigen
Cd93	255.762	540.647	0.473066	-1.07989	1.05381e-05	6.36801e-05	mmu:17064	CD93 antigen
Cd97	580.691	1458.94	0.398023	-1.32908	1.27192e-13	2.49763e-12	mmu:26364	CD97 antigen
Cd9-ps	260.451	112.193	2.32146	1.21503	2.89407e-08	2.78778e-07		Cd9 antigen, pseudogene
Cdc14a	354.867	130.726	2.71459	1.44074	1.22286e-11	1.8744e-10	mmu:229776	Dual specificity protein phosphatase CDC14A
Cdc20	440.503	99.6355	4.42115	2.14442	1.06166e-23	4.39255e-22	mmu:107995	Cell division cycle protein 20 homolog
Cdc25c	103.646	26.2117	3.9542	1.98339	2.33474e-10	2.98498e-09	mmu:12532	M-phase inducer phosphatase 3
Cdca2	200.428	71.0586	2.82059	1.496	6.06418e-06	3.83284e-05	mmu:108912	Cell division cycle-associated protein 2
Cdca3	310.59	99.8217	3.11145	1.63759	1.04634e-13	2.07832e-12	mmu:14793	Cell division cycle-associated protein 3
Cdca5	127.752	47.1951	2.70689	1.43664	9.7001e-06	5.90298e-05	mmu:67849	Sororin
Cdca7	495.732	223.931	2.21377	1.14651	1.11111e-07	9.73309e-07	mmu:66953	Cell division cycle-associated protein 7
Cdca8	358.766	115.03	3.11891	1.64104	9.77574e-15	2.15133e-13	mmu:52276	Borealin
Cdcp1	606.185	249.468	2.42991	1.2809	2.34441e-11	3.44744e-10	mmu:109332	Cdcp1 protein
Cdh15	14.4853	81.5521	0.17762	-2.49313	4.27525e-08	4.00638e-07	mmu:12555	Cadherin-15
Cdh17	2.40283	22.9253	0.104811	-3.25414	1.34214e-06	9.70886e-06	mmu:12557	Cadherin-17
Cdh2	28.8293	64.0535	0.450082	-1.15174	0.00111938	0.00417185	mmu:12558	Cadherin-2
Cdh24	58.0734	17.2781	3.36109	1.74893	3.53666e-06	2.34575e-05	mmu:239096	Cadherin-24
Cdh3	1668.85	224.07	7.4479	2.89683	1.45958e-52	1.55862e-50	mmu:12560	Cadherin-3
Cdh4	104.156	690.517	0.150838	-2.72893	1.0607e-11	1.6393e-10	mmu:12561	Cadherin-4
Cdh6	666.753	31.9394	20.8755	4.38374	2.07001e-48	2.00953e-46	mmu:12563	Cadherin-6
Cdh9	3.31456	18.6743	0.177493	-2.49416	0.000300693	0.00129524	mmu:12565	Cadherin-9
Cdhr1	13.1111	0.437627	29.9596	4.90495	8.11748e-06	5.01058e-05	mmu:170677	Pcdh21 protein
Cdhr5	14.4845	2.11724	6.84121	2.77425	0.00317848	0.0104207	mmu:72040	Mucin and cadherin like, isoform CRA_a
Cdk1	657.736	191.813	3.42905	1.77781	1.37165e-13	2.68404e-12	mmu:12534	Cyclin-dependent kinase 1
Cdk14	224.382	481.7	0.465813	-1.10218	1.63745e-08	1.63635e-07	mmu:18647	Cyclin-dependent kinase 14
Cdk18	148.335	63.8929	2.32162	1.21513	2.93874e-06	1.97723e-05	mmu:18557	Cyclin-dependent kinase 18
Cdkl5	72.2735	34.1179	2.11834	1.08294	0.00102405	0.00384993	mmu:382253	Cyclin-dependent kinase-like 5
Cdkn1a	4272.16	1542.93	2.76886	1.46929	9.55473e-18	2.75051e-16	mmu:12575	Cyclin-dependent kinase inhibitor 1A variant 2
Cdkn2b	202.92	61.8348	3.28165	1.71442	3.22107e-12	5.29564e-11	mmu:12579	Cyclin-dependent kinase inhibitor p15INK4b
Cdo1	626.368	2284.24	0.274213	-1.86663	1.90098e-09	2.17386e-08	mmu:12583	Cysteine dioxygenase type 1
Cdon	404.344	965.902	0.418618	-1.25629	2.19396e-11	3.24535e-10	mmu:57810	Cell adhesion molecule-related/down-regulated by oncogenes
Cdr2l	135.834	282.992	0.479993	-1.05892	0.000925743	0.0035198	mmu:237988	Cerebellar degeneration-related protein 2-like
Cdsn	8049.49	2976.89	2.704	1.43509	2.20621e-17	6.19979e-16	mmu:386463	Putative uncharacterized protein
Cdyl2	37.7858	88.2586	0.428126	-1.22389	4.6787e-05	0.000245085	mmu:75796	Putative uncharacterized protein
Ceacam1	77.168	221.268	0.348754	-1.51972	0.000292188	0.00126273	mmu:26365	Carcinoembryonic antigen-related cell adhesion molecule 1
Ceacam15	7.79437	0	#DIV/0!	20	0.000474337	0.00194142	mmu:101434	Carcinoembryonic antigen-related cell adhesion molecule 15
Ceacam19	913.679	296.258	3.08406	1.62483	1.5885e-18	4.82031e-17	mmu:319930	Carcinoembryonic antigen-related cell adhesion molecule 19
Ceacam2	4.01636	18.2494	0.220082	-2.18389	0.00131889	0.00482246	mmu:26367	Carcinoembryonic antigen-related cell adhesion molecule 2
Ceacam3	35.6231	11.2311	3.17183	1.66532	0.000382014	0.00160394	mmu:384557	Protein Ceacam3
Cela1	28.4224	102.735	0.276658	-1.85382	3.53033e-10	4.40185e-09	mmu:109901	Putative uncharacterized protein
Celf2	398.119	1130.34	0.352213	-1.50548	2.69071e-16	6.94351e-15	mmu:14007	CUGBP Elav-like family member 2
Celf4	23.3981	87.9869	0.265927	-1.9109	9.23181e-05	0.000452016	mmu:108013	CUGBP Elav-like family member 4
Celf5	26.0343	8.21163	3.17041	1.66467	0.00194983	0.00680121	mmu:319586	Protein Celf5
Celsr1	2938.53	814.263	3.60882	1.85153	5.94073e-26	2.81651e-24	mmu:12614	Cadherin EGF LAG seven-pass G-type receptor 1
Celsr2	2468.1	757	3.26037	1.70504	1.16519e-22	4.53634e-21	mmu:53883	Cadherin EGF LAG seven-pass G-type receptor 2
Cenpa	422.427	189.446	2.22981	1.15692	7.9048e-09	8.28342e-08	mmu:12615	Centromere protein A, isoform CRA_c
Cenpe	297.868	94.7154	3.14487	1.653	3.39496e-14	7.12847e-13	mmu:229841	Kinesin-like protein
Cenpf	399.294	130.49	3.05994	1.61351	3.54826e-15	8.12764e-14	mmu:108000	Protein Cenpf
Cenph	62.7628	26.714	2.34944	1.23231	0.000397465	0.0016595	mmu:26886	Centromere protein H
Cenpi	77.4493	38.261	2.02424	1.01738	0.00166121	0.00590236	mmu:102920	Centromere protein I
Cenpm	117.042	40.9419	2.85874	1.51538	4.17397e-05	0.000221071	mmu:66570	Centromere protein M
Cenpp	58.0148	20.5628	2.82135	1.49639	4.20447e-05	0.000222528	mmu:66336	Centromere protein P
Cenpw	25.0893	9.79711	2.56089	1.35665	0.00706559	0.0209335	mmu:66311	MCG20021
Cep170	238.525	748.972	0.31847	-1.65077	8.26502e-18	2.39461e-16	mmu:545389	Centrosomal protein of 170 kDa
Cep170b	2736.08	1296.65	2.11011	1.07732	4.75488e-10	5.83944e-09	mmu:217882	AW555464 protein
Cep72	54.1941	25.6938	2.10923	1.07672	0.00231403	0.00791642	mmu:74470	Centrosomal protein of 72 kDa
Cer1	20.2398	3.06169	6.61065	2.72479	3.97984e-05	0.000211689	mmu:12622	Cerberus 1 homolog (Xenopus laevis)
Cercam	305.836	863.815	0.354053	-1.49796	1.74775e-15	4.13867e-14	mmu:99151	Probable inactive glycosyltransferase 25 family member 3
Cerkl	1.37503	11.1093	0.123773	-3.01423	0.00145867	0.0052632	mmu:228094	Protein Cerkl
Cers1	12.6819	41.395	0.306363	-1.70668	9.44819e-05	0.0004609	mmu:93898	Ceramide synthase 1
Cers3	398.317	81.3676	4.89527	2.29139	1.04777e-25	4.90528e-24	mmu:545975	Ceramide synthase 3
Ces2g	148.809	420.713	0.353706	-1.49938	1.75439e-07	1.48182e-06	mmu:72361	Protein Ces2g
Ces5a	0.715477	7.82878	0.0913906	-3.45181	0.00719771	0.0212906	mmu:67935	Carboxylesterase 5A
Cfb	1427.42	7180.82	0.198782	-2.33074	0.000213785	0.000954015	mmu:14962	Complement factor B
Cfc1	0.34278	5.4107	0.0633522	-3.98046	0.0108378	0.0301161	mmu:12627	Cryptic protein
Cfh	761.011	2425	0.313818	-1.672	0.000114899	0.000549151	mmu:12628	Complement factor H
Cfhr2	11.2097	34.6936	0.323106	-1.62992	0.00937366	0.0266554	mmu:545366	complement factor H-related 2
Cfp	1099.17	5498.5	0.199903	-2.32263	1.21755e-07	1.05869e-06	mmu:18636	Complement factor properdin
Chac1	7243.59	256.663	28.2222	4.81876	7.13705e-50	7.27492e-48	mmu:69065	Glutathione-specific gamma-glutamylcyclotransferase 1
Chad	10.0851	42.6288	0.236579	-2.07961	6.8611e-05	0.000345623	mmu:12643	Chondroadherin
Chat	4.53286	26.9224	0.168368	-2.57031	2.76195e-06	1.86838e-05	mmu:12647	Choline O-acetyltransferase
Chchd7	500.317	199.24	2.51113	1.32833	4.2582e-11	6.03223e-10	mmu:66433	Coiled-coil-helix-coiled-coil-helix domain-containing protein 7
Chek1	60.4659	29.5484	2.04633	1.03304	0.0116687	0.032087	mmu:12649	Serine/threonine-protein kinase Chk1
Chga	23.9211	5.40691	4.42417	2.14541	0.00213389	0.00737667	mmu:12652	Chromogranin-A
Chil1	1137.43	66.3358	17.1465	4.09984	4.78405e-71	6.5416e-69	mmu:12654	Chitinase-3-like protein 1
Chmp4c	318.076	72.9432	4.36059	2.12452	6.5502e-21	2.29155e-19	mmu:66371	Putative uncharacterized protein
Chn1	15.796	37.9277	0.416478	-1.26369	0.0018893	0.00660961	mmu:108699	Alpha1-chimerin
Chp2	140.461	589.979	0.238078	-2.07049	0.0067297	0.0201057	mmu:70261	Calcineurin B homologous protein 2
Chrdl1	283.012	1188.8	0.238066	-2.07057	1.20714e-09	1.41284e-08	mmu:83453	Chordin-like 1, isoform CRA_c
Chrm3	4.88819	16.4339	0.297445	-1.7493	0.00843789	0.0243651	mmu:12671	Muscarinic acetylcholine receptor M3
Chrna1	38.2043	96.4099	0.39627	-1.33545	0.00175667	0.00619198	mmu:11435	Muscle nicotinic acetylcholine receptor
Chrna3	16.7327	0	#DIV/0!	20	3.35192e-09	3.72113e-08	mmu:110834	Cholinergic receptor, nicotinic, alpha polypeptide 3
Chrna4	50.9955	5.10133	9.99651	3.32142	3.32112e-12	5.45213e-11	mmu:11438	Neuronal acetylcholine receptor subunit alpha-4
Chrna5	1.72742	14.5347	0.118848	-3.07281	0.000791772	0.00306711	mmu:110835	Neuronal acetylcholine receptor subunit alpha-5
Chrnb1	57.9304	120.606	0.480326	-1.05791	0.000728322	0.00284838	mmu:11443	Acetylcholine receptor subunit beta
Chrnb4	2.12199	10.2217	0.207597	-2.26815	0.00595788	0.0180719	mmu:108015	Putative uncharacterized protein
Chst1	229.232	458.812	0.49962	-1.0011	0.00683568	0.02036	mmu:76969	Carbohydrate sulfotransferase 1
Chst10	86.2662	205.376	0.42004	-1.2514	4.15445e-07	3.29084e-06	mmu:98388	Carbohydrate sulfotransferase 10
Chst7	53.5301	146.513	0.36536	-1.45261	0.0126544	0.0343721	mmu:60322	Carbohydrate sulfotransferase 7
Ciapin1	850.794	375.498	2.26578	1.18	3.45871e-10	4.32339e-09	mmu:109006	Anamorsin
Cib3	6.25534	17.6122	0.355171	-1.49342	0.0169356	0.0440479	mmu:234421	Calcium and integrin-binding family member 3
Ciita	243.772	917.265	0.265759	-1.91181	2.43245e-09	2.74523e-08	mmu:12265	MHC class II transactivator
Cited4	571.827	61.7219	9.26457	3.21172	8.03788e-19	2.48963e-17	mmu:56222	Cbp/p300-interacting transactivator, with Glu/Asp-rich carboxy-terminal domain, 4, isoform CRA_a
Ckap2	183.679	66.0282	2.78183	1.47603	2.63732e-09	2.96451e-08	mmu:80986	Cytoskeleton-associated protein 2
Ckap2l	309.292	131.087	2.35944	1.23845	5.0587e-06	3.24211e-05	mmu:70466	Cytoskeleton-associated protein 2-like
Ckm	16063.2	53074.9	0.302651	-1.72427	4.4847e-07	3.52381e-06	mmu:12715	Creatine kinase, muscle
Ckmt1	1593.82	680.44	2.34234	1.22795	9.59686e-12	1.49649e-10	mmu:12716	Creatine kinase U-type, mitochondrial
Ckmt2	489.28	1657.11	0.29526	-1.75994	2.02004e-07	1.68901e-06	mmu:76722	Creatine kinase S-type, mitochondrial
Cks2	42.5129	18.464	2.30247	1.20318	0.00155436	0.00556904	mmu:66197	Cyclin-dependent kinases regulatory subunit 2
Clca1	181.291	382.495	0.47397	-1.07713	9.06098e-08	8.04404e-07	mmu:12722	Chloride channel calcium activated 1
Clcn1	50.8494	249.935	0.203451	-2.29725	8.63599e-08	7.6789e-07	mmu:12723	Chloride channel protein 1
Clcn5	197.383	539.015	0.366192	-1.44933	1.13232e-13	2.23523e-12	mmu:12728	Chloride channel protein
Cldn1	3117.43	1009	3.08964	1.62744	5.74683e-21	2.01679e-19	mmu:12737	Claudin-1
Cldn10	187.779	91.5335	2.05148	1.03666	4.11894e-06	2.69922e-05	mmu:58187	Cldn10 protein
Cldn12	558.155	188.682	2.95818	1.56471	7.21583e-16	1.77819e-14	mmu:64945	Claudin-12
Cldn14	97.2714	1.68331	57.7858	5.85264	4.33636e-33	2.84336e-31	mmu:56173	Claudin-14
Cldn17	16.2849	0	#DIV/0!	20	1.62291e-08	1.62473e-07	mmu:239931	Claudin-17
Cldn19	34.1762	106.653	0.320443	-1.64186	2.06431e-06	1.43044e-05	mmu:242653	Claudin-19
Cldn3	207.776	78.9438	2.63195	1.39613	3.28487e-06	2.19171e-05	mmu:12739	Claudin-3
Cldn4	3037.84	344.396	8.82078	3.14091	2.21238e-63	2.77165e-61	mmu:12740	Claudin-4
Cldn8	177.508	45.7246	3.88212	1.95684	3.59228e-14	7.50556e-13	mmu:54420	Claudin-8
Clec10a	1717.13	6030.83	0.284726	-1.81236	0.000123853	0.000586342	mmu:17312	C-type lectin domain family 10 member A
Clec11a	152.59	445.821	0.342267	-1.54681	0.0126686	0.0344064	mmu:20256	C-type lectin domain family 11 member A
Clec12a	80.3075	456.628	0.175871	-2.50741	5.87547e-07	4.52619e-06	mmu:232413	C-type lectin domain family 12 member A
Clec2i	12.0266	50.9632	0.235986	-2.08322	0.0111762	0.0309238	mmu:93675	MCG132531, isoform CRA_a
Clec3b	2677.33	7888.54	0.339395	-1.55896	1.0702e-19	3.48828e-18	mmu:21922	Tetranectin
Clec4a1	307.013	1361.82	0.225443	-2.14916	2.2563e-06	1.55017e-05	mmu:269799	Protein Clec4a1
Clec4a2	151.381	552.273	0.274106	-1.8672	5.39497e-11	7.52845e-10	mmu:26888	ASL1/Clec4a2 fusion protein
Clec4a3	237.644	886.605	0.268038	-1.89949	0.0104104	0.0290944	mmu:73149	Dendritic cell inhibitory receptor 3
Clec4b1	29.6217	150.662	0.19661	-2.34659	7.75869e-11	1.06026e-09	mmu:69810	Protein Clec4b1
Clec4n	132.672	305.823	0.43382	-1.20483	1.53352e-05	8.96718e-05	mmu:56620	C-type lectin domain family 4, member n, isoform CRA_a
Clec5a	21.7108	85.3372	0.254412	-1.97476	0.000204687	0.000918054	mmu:23845	C-type lectin domain family 5 member A
Clec9a	6.46777	29.2941	0.220788	-2.17927	2.56814e-05	0.000143296	mmu:232414	C-type lectin domain family 9 member A
Clic3	784.7	344.469	2.278	1.18777	1.87416e-10	2.44208e-09	mmu:69454	Chloride intracellular channel protein 3
Clic5	297.394	731.521	0.406542	-1.29853	1.63066e-10	2.14472e-09	mmu:224796	Chloride intracellular channel protein 5
Clic6	24.1645	5.07741	4.75922	2.25073	8.47315e-05	0.000418525	mmu:209195	Chloride intracellular channel protein 6
Clip3	282.277	569.164	0.495951	-1.01173	2.99167e-07	2.42809e-06	mmu:76686	CAP-Gly domain-containing linker protein 3
Clk3	2605.6	869.858	2.99543	1.58276	1.5303e-19	4.95194e-18	mmu:102414	Dual specificity protein kinase CLK3
Cln6	282.526	565.333	0.499752	-1.00071	1.39038e-06	1.00319e-05	mmu:76524	Cln6 protein
Clspn	224.74	90.0729	2.49509	1.31909	5.00557e-06	3.21265e-05	mmu:269582	Claspin
Cltc	3263.03	7553.32	0.432	-1.2109	6.50861e-13	1.17233e-11	mmu:67300	Clathrin heavy chain 1
Clu	3075.32	1461.01	2.10493	1.07377	5.95608e-10	7.21974e-09	mmu:12759	Clusterin
Clvs1	13.4989	3.43238	3.93281	1.97556	0.00705677	0.0209129	mmu:74438	Clavesin-1
Cmbl	146.044	303.371	0.481405	-1.05468	7.86221e-05	0.000390845	mmu:69574	Carboxymethylenebutenolidase homolog
Cmklr1	891.32	2967.28	0.300383	-1.73513	2.2608e-09	2.56053e-08	mmu:14747	Chemokine-like receptor 1
Cml3	18.2843	52.9221	0.345494	-1.53327	0.00288163	0.00956208	mmu:93674	Probable N-acetyltransferase CML3
Cmpk2	66.6266	323.784	0.205775	-2.28086	1.15324e-06	8.46807e-06	mmu:22169	UMP-CMP kinase 2, mitochondrial
Cmtm3	536.658	1742.39	0.308002	-1.69899	1.68958e-21	6.1809e-20	mmu:68119	Putative uncharacterized protein
Cmtm5	6.47076	19.9472	0.324394	-1.62418	0.00738951	0.0217839	mmu:67272	Chemokine-like factor super family five variant 4
Cmtm8	136.883	43.9137	3.11709	1.6402	5.1618e-09	5.5464e-08	mmu:70031	CKLF-like MARVEL transmembrane domain-containing protein 8
Cmya5	1356.62	5797.96	0.233982	-2.09553	2.54805e-10	3.23556e-09	mmu:76469	Cardiomyopathy-associated protein 5
Cnbd2	24.8461	52.6874	0.471577	-1.08444	0.00431693	0.0136137	mmu:70873	Cyclic nucleotide-binding domain-containing protein 2
Cndp2	1832.96	3781.69	0.484693	-1.04486	1.7752e-07	1.49657e-06	mmu:66054	CNDP dipeptidase 2 (Metallopeptidase M20 family), isoform CRA_a
Cnfn	2677.47	189.496	14.1294	3.82063	5.6551e-86	8.99402e-84	mmu:72383	Cornifelin
Cngb3	0.169219	7.60604	0.0222479	-5.49018	0.0136639	0.0366479	mmu:30952	Cyclic nucleotide-gated cation channel beta-3
Cnih2	33.3459	7.90249	4.21967	2.07713	3.80998e-05	0.000203522	mmu:12794	Protein cornichon homolog 2
Cnksr1	422.615	199.512	2.11824	1.08287	4.10116e-08	3.85774e-07	mmu:194231	Protein Cnksr1
Cnn1	65.5027	210.025	0.311881	-1.68093	1.44e-12	2.49166e-11	mmu:12797	Calponin-1
Cnnm2	89.607	202.599	0.442288	-1.17694	8.45996e-07	6.34285e-06	mmu:94219	Cyclin-like protein 2
Cnp	391.395	1104.76	0.35428	-1.49704	1.68378e-12	2.88676e-11	mmu:12799	2',3'-cyclic-nucleotide 3'-phosphodiesterase
Cnpy3	560.253	1229.88	0.455535	-1.13437	2.77443e-10	3.5111e-09	mmu:72029	Protein canopy homolog 3
Cnpy4	831.549	355.416	2.33965	1.22629	6.77708e-11	9.3639e-10	mmu:66455	Protein canopy homolog 4
Cnr2	58.9825	182.928	0.322435	-1.63292	4.21487e-09	4.5972e-08	mmu:12802	Cannabinoid receptor 2
Cnrip1	126.746	265.756	0.476928	-1.06816	1.63107e-05	9.47587e-05	mmu:380686	CB1 cannabinoid receptor-interacting protein 1
Cntfr	948.773	61.3983	15.4528	3.94979	9.03161e-76	1.30667e-73	mmu:12804	Ciliary neurotrophic factor receptor subunit alpha
Cntn2	65.1812	196.601	0.33154	-1.59274	4.23215e-05	0.000223835	mmu:21367	Contactin-2
Cntnap2	0.859666	10.1702	0.0845281	-3.56442	0.000777289	0.00301778	mmu:66797	Cntnap2 protein
Col10a1	5.10166	0.233646	21.835	4.44857	0.0101463	0.0284556	mmu:12813	Collagen alpha-1(X) chain
Col11a1	608.79	73.3726	8.29724	3.05263	2.16633e-34	1.49477e-32	mmu:12814	Collagen alpha-1(XI) chain
Col12a1	2266.16	745.168	3.04114	1.60461	1.16636e-07	1.01773e-06	mmu:12816	Collagen alpha-1(XII) chain
Col14a1	1437.31	4643.4	0.309539	-1.69181	9.17094e-08	8.13571e-07	mmu:12818	Procollagen, type XIV, alpha 1, isoform CRA_a
Col1a1	42475.2	175239	0.242385	-2.04463	1.43882e-05	8.46419e-05	mmu:12842	Collagen alpha-1(I) chain
Col1a2	53539.5	190625	0.280863	-1.83206	1.15482e-06	8.47685e-06	mmu:12843	Collagen alpha-2(I) chain
Col22a1	2.78942	21.6593	0.128786	-2.95695	1.35621e-05	8.02032e-05	mmu:69700	Protein Col22a1
Col3a1	71297.3	188462	0.378312	-1.40235	8.30225e-09	8.66347e-08	mmu:12825	Collagen alpha-1(III) chain
Col4a3	45.1319	113.73	0.396834	-1.33339	0.00034908	0.00147924	mmu:12828	Collagen alpha-3(IV) chain
Col4a4	57.7214	177.318	0.325524	-1.61916	1.21647e-05	7.2532e-05	mmu:12829	Putative uncharacterized protein
Col5a1	3466	11100.5	0.312239	-1.67928	1.52295e-05	8.91002e-05	mmu:12831	Collagen alpha-1(V) chain
Col5a2	5014.67	10785.1	0.464962	-1.10482	4.25686e-08	3.9908e-07	mmu:12832	Collagen alpha-2(V) chain
Col6a3	4863.11	15908.7	0.305688	-1.70987	3.75885e-05	0.000201175	mmu:12835	Protein Col6a3
Col6a5	235.201	556.097	0.422949	-1.24144	0.00792622	0.0230898	mmu:665033	Collagen alpha-5(VI) chain
Col6a6	165.074	878.288	0.187949	-2.41158	6.44406e-24	2.70614e-22	mmu:245026	Uncharacterized protein
Colec12	712.524	1691.52	0.421233	-1.24731	1.67036e-12	2.86779e-11	mmu:140792	Collectin-12
Colgalt2	26.9408	87.8322	0.30673	-1.70496	6.83342e-08	6.17403e-07	mmu:269132	Procollagen galactosyltransferase 2
Colq	20.1232	59.6224	0.337511	-1.56699	0.000535323	0.00216377	mmu:382864	Acetylcholinesterase collagenic tail peptide
Comp	20.934	71.7751	0.291661	-1.77763	3.39316e-07	2.72534e-06	mmu:12845	Cartilage oligomeric matrix protein
Coq4	302.098	130.014	2.32359	1.21636	1.36002e-08	1.37629e-07	mmu:227683	Ubiquinone biosynthesis protein COQ4 homolog, mitochondrial
Corin	299.355	3.63374	82.382	6.36426	1.01278e-78	1.51411e-76	mmu:53419	Corin protein
Coro1a	674.304	2563.89	0.263	-1.92686	6.76485e-07	5.15826e-06	mmu:12721	Coronin-1A
Coro2b	360.842	993.441	0.363225	-1.46107	5.93768e-06	3.76021e-05	mmu:235431	Coronin-2B
Coro6	296.631	622.926	0.47619	-1.07039	6.91889e-05	0.000347884	mmu:216961	Coronin 6/clipin E type D
Coro7	494.653	1077.84	0.45893	-1.12365	6.17009e-10	7.45899e-09	mmu:78885	Coronin-7
Cotl1	833.68	3140.29	0.265478	-1.91333	1.04116e-12	1.83554e-11	mmu:72042	Cotl1 protein
Cox6a2	210.645	1005.95	0.2094	-2.25567	3.49998e-09	3.86636e-08	mmu:12862	Cytochrome c oxidase subunit 6A2, mitochondrial
Cox7a1	44.0564	179.066	0.246035	-2.02307	1.57176e-05	9.17165e-05	mmu:12865	Cytochrome c oxidase subunit 7A1, mitochondrial
Cox8b	85.4307	534.345	0.159879	-2.64494	1.97753e-07	1.65546e-06	mmu:12869	Cytochrome c oxidase subunit 8B, mitochondrial
Cp	459.722	1130.42	0.406683	-1.29802	0.000271809	0.00118195	mmu:12870	Ceruloplasmin, isoform CRA_f
Cpa4	1336.95	327.185	4.08623	2.03077	5.74503e-28	3.00308e-26	mmu:71791	Carboxypeptidase A4
Cpeb1	115.519	236.393	0.488673	-1.03306	0.00030442	0.00131004	mmu:12877	Cytoplasmic polyadenylation element-binding protein 1
Cpeb2	764.775	343.179	2.2285	1.15607	2.52728e-10	3.21231e-09	mmu:231207	Cytoplasmic polyadenylation element-binding protein 2
Cpeb3	78.1305	177.266	0.440753	-1.18196	2.245e-06	1.54383e-05	mmu:208922	Cpeb3 protein
Cpm	4280.03	108.815	39.3333	5.29768	5.46056e-145	1.77468e-142	mmu:70574	Carboxypeptidase M
Cpn2	13.2568	1.44316	9.18601	3.19944	0.000614006	0.00244263	mmu:71756	Cpn2 protein
Cpne2	184.819	525.62	0.35162	-1.50791	1.15785e-14	2.52575e-13	mmu:234577	Copine-2
Cpne5	342.614	85.7022	3.99773	1.99918	6.92985e-16	1.71147e-14	mmu:240058	Copine-5
Cpq	432.892	1106.4	0.391263	-1.35379	1.41642e-13	2.76683e-12	mmu:54381	Aminopeptidase
Cps1	7.85926	0	#DIV/0!	20	0.000123857	0.000586342	mmu:227231	Cps1 protein
Cpsf4l	39.625	6.68843	5.92442	2.56667	1.1298e-07	9.88519e-07	mmu:52670	Protein Cpsf4l
Cpt1b	192.058	461.076	0.416542	-1.26346	0.00136948	0.00498467	mmu:12895	Carnitine O-palmitoyltransferase 1, muscle isoform
Cpxm1	878.66	1998.61	0.439635	-1.18562	1.41564e-11	2.14789e-10	mmu:56264	Putative uncharacterized protein
Cpz	544.88	1517.12	0.359154	-1.47733	0.00137701	0.00500719	mmu:242939	Carboxypeptidase Z
Crabp1	179.935	568.007	0.316783	-1.65843	0.00461187	0.0144262	mmu:12903	Cellular retinoic acid-binding protein 1
Crb3	219.037	51.7908	4.22927	2.08041	9.06255e-15	2.00422e-13	mmu:224912	Protein crumbs homolog 3
Crct1	3598.82	914.488	3.93534	1.97649	2.63644e-22	1.01137e-20	mmu:74175	Protein Crct1
Creb3l1	447.247	1326.03	0.337283	-1.56797	2.13401e-06	1.47202e-05	mmu:26427	Cyclic AMP-responsive element-binding protein 3-like protein 1
Creb3l3	51.8387	217.027	0.238858	-2.06578	9.98505e-05	0.000484559	mmu:208677	Cyclic AMP-responsive element-binding protein 3-like protein 3
Crebl2	158.239	321.899	0.491578	-1.02451	0.00638235	0.0192036	mmu:232430	cAMP-responsive element-binding protein-like 2
Crhr1	99.7874	0.180395	553.162	9.11156	2.41608e-28	1.2839e-26	mmu:12921	CRH receptor subtype-1 isoform-3
Crhr2	24.5261	182.228	0.13459	-2.89336	2.95371e-16	7.5613e-15	mmu:12922	Corticotropin releasing factor receptor type 2 beta
Crisp1	127.266	0.467292	272.347	8.0893	1.97821e-18	5.94657e-17	mmu:11571	Cysteine-rich secretory protein 1
Crisp3	5.54378	0.239479	23.1494	4.5329	0.00722928	0.0213621	mmu:11572	Cysteine-rich secretory protein 3
Crispld1	30.2663	85.9508	0.352135	-1.5058	0.000111632	0.00053479	mmu:83691	Cysteine-rich secretory protein LCCL domain-containing 1
Crlf2	91.8588	192.004	0.478421	-1.06365	1.10966e-05	6.66062e-05	mmu:57914	Crlf2 protein
Crnn	6145.29	0.239479	25661.1	14.6473	1.4829e-214	9.50117e-212	mmu:381457	Protein Crnn
Crot	1233.79	429.9	2.86994	1.52102	4.6394e-17	1.27342e-15	mmu:74114	Putative uncharacterized protein
Cry1	308.554	129.332	2.38574	1.25444	4.65824e-09	5.04619e-08	mmu:12952	Cryptochrome-1
Cryab	1312.32	3252.83	0.40344	-1.30957	5.48048e-14	1.11931e-12	mmu:12955	Alpha-crystallin B chain
Cryba4	1047.26	27.766	37.7173	5.23715	1.90642e-37	1.44431e-35	mmu:12959	Beta-crystallin A4
Crym	6057.98	18.1937	332.972	8.37926	3.059e-253	3.11809e-250	mmu:12971	Ketimine reductase mu-crystallin
Csdc2	1914.55	14.7307	129.97	7.02203	4.3799e-176	2.08977e-173	mmu:105859	Cold shock domain-containing protein C2
Csf1	669.132	4414.97	0.15156	-2.72204	4.29065e-06	2.80029e-05	mmu:12977	Macrophage colony-stimulating factor 1
Csf1r	3972.97	15256.2	0.260416	-1.94111	1.1004e-05	6.6139e-05	mmu:12978	Macrophage colony-stimulating factor 1 receptor
Csf1r-ps	4.85806	20.0799	0.241937	-2.0473	0.00116323	0.00431806		colony stimulating factor 1 receptor (granulocyte), pseudogene
Csf2ra	189.865	717.405	0.264655	-1.91781	4.38295e-21	1.55765e-19	mmu:12982	Granulocyte-macrophage colony-stimulating factor receptor alpha-chain deletion isoform
Csf2rb	566.474	1738.44	0.325851	-1.61771	7.2444e-20	2.3961e-18	mmu:12983	Cytokine receptor common subunit beta
Csf2rb2	489.894	1204.51	0.406717	-1.2979	7.86143e-10	9.40227e-09	mmu:12984	Interleukin-3 receptor class 2 subunit beta
Csf3r	97.7519	498.28	0.196178	-2.34976	2.36206e-28	1.25817e-26	mmu:12986	Granulocyte colony-stimulating factor receptor
Csgalnact1	382.683	137.66	2.77993	1.47505	5.84505e-13	1.06048e-11	mmu:234356	Chondroitin sulfate N-acetylgalactosaminyltransferase 1
Csmd1	38.0822	101.727	0.374356	-1.41752	8.45824e-07	6.34285e-06	mmu:94109	MKIAA1890 protein
Csnk1e	3055.45	1032.23	2.96006	1.56563	1.49238e-19	4.84322e-18	mmu:27373	Casein kinase I isoform epsilon
Csrp3	183.632	538.083	0.34127	-1.55101	7.31607e-06	4.5573e-05	mmu:13009	Cysteine and glycine-rich protein 3
Csta	648.817	195.014	3.32702	1.73423	1.03387e-16	2.76007e-15	mmu:209294	MCG130181
Cstf2t	185.643	396.03	0.468761	-1.09308	5.18619e-08	4.77227e-07	mmu:83410	Cleavage stimulation factor subunit 2 tau variant
Cth	154.225	13.5161	11.4104	3.51228	7.87517e-30	4.52822e-28	mmu:107869	Cystathionine gamma-lyase
Ctnna2	2.99007	15.6673	0.190848	-2.38951	0.00104908	0.00393207	mmu:12386	Catenin alpha-2
Ctnna3	11.1075	65.3569	0.169952	-2.5568	4.85637e-05	0.000253442	mmu:216033	Alpha-T-catenin isoform X
Ctnnb1	11341.1	5618.38	2.01857	1.01333	1.7499e-09	2.01132e-08	mmu:12387	Catenin beta-1
Ctnnd2	49.1979	105.477	0.466433	-1.10026	0.000138044	0.000645057	mmu:18163	Ctnnd2 protein
Ctps	2953.12	400.244	7.37829	2.88329	6.66649e-54	7.32823e-52	mmu:51797	CTP synthase 1
Ctse	1424.3	386.615	3.68402	1.88128	3.10459e-17	8.67003e-16	mmu:13034	Cathepsin E
Ctsg	20.9005	4.71194	4.43564	2.14914	0.000671548	0.00264619	mmu:13035	Cathepsin G
Ctso	207.001	414.027	0.499971	-1.00008	6.37569e-06	4.0184e-05	mmu:229445	Cathepsin O
Ctss	2080.13	5900.61	0.352527	-1.50419	6.8964e-05	0.000347064	mmu:13040	Cathepsin S
Ctsw	92.2423	241.959	0.381232	-1.39126	8.83784e-10	1.04973e-08	mmu:13041	Cathepsin W, isoform CRA_b
Ctsz	2454.96	5012.39	0.489778	-1.0298	0.000278527	0.00120765	mmu:64138	Cathepsin Z, isoform CRA_b
Cttnbp2	419.83	201.957	2.07882	1.05576	1.23344e-07	1.07159e-06	mmu:30785	Cortactin-binding protein 2
Ctxn3	39.9017	79.9737	0.498936	-1.00307	0.00133449	0.00486918	mmu:629147	Cortexin-3
Cubn	17.9306	57.8355	0.310027	-1.68953	0.0027203	0.00910069	mmu:65969	Putative uncharacterized protein
Cuedc1	437.123	929.415	0.47032	-1.08828	7.58358e-05	0.000378504	mmu:103841	CUE domain containing 1
Cul9	216.107	635.217	0.34021	-1.5555	1.96893e-15	4.6526e-14	mmu:78309	Cullin-9
Cutal	5.29557	17.7422	0.298473	-1.74433	0.00395108	0.0125982	mmu:77996	D730039F16Rik protein
Cux1	4337.44	1276.59	3.39769	1.76455	2.58841e-24	1.11625e-22	mmu:13047	One cut domain family member
Cwh43	338.569	88.3327	3.83288	1.93843	1.32121e-18	4.03105e-17	mmu:231293	PGAP2-interacting protein
Cx3cr1	51.0043	120.082	0.424745	-1.23533	0.0117901	0.0323536	mmu:13051	C-X3-C chemokine receptor 1
Cxcl10	19.3761	148.935	0.130098	-2.94233	0.000428458	0.00177502	mmu:15945	C-X-C motif chemokine 10
Cxcl14	3771.66	846.897	4.45351	2.15494	2.07268e-17	5.83916e-16	mmu:57266	Cxcl14 protein
Cxcl9	84.2646	229.512	0.367147	-1.44557	0.00423698	0.0133941	mmu:17329	C-X-C motif chemokine 9
Cxcr3	36.5341	193.334	0.188969	-2.40378	4.24384e-07	3.35099e-06	mmu:12766	C-X-C chemokine receptor type 3
Cxx1c	142.612	354.195	0.402636	-1.31245	2.58017e-10	3.27449e-09	mmu:72865	Protein Cxx1c
Cxxc4	34.4865	6.13609	5.62028	2.49064	1.1695e-06	8.5762e-06	mmu:319478	CXXC-type zinc finger protein 4
Cyb5r1	325.384	699.791	0.464973	-1.10478	6.75416e-09	7.14444e-08	mmu:72017	NADH-cytochrome b5 reductase 1
Cyb5r2	15.1843	1.25379	12.1108	3.59822	2.91868e-05	0.000160656	mmu:320635	NADH-cytochrome b5 reductase 2
Cyba	332.116	1375.26	0.241493	-2.04995	7.41193e-13	1.3297e-11	mmu:13057	Cytochrome b-245, alpha polypeptide, isoform CRA_a
Cybb	650.573	2362.32	0.275396	-1.86042	0.00149165	0.00536923	mmu:13058	Cytochrome b-245 heavy chain
Cybrd1	1360.23	201.969	6.73483	2.75164	8.53277e-47	8.07372e-45	mmu:73649	Cytochrome b reductase 1
Cygb	633.813	1564.71	0.405067	-1.30377	1.66182e-13	3.23177e-12	mmu:114886	Cytoglobin
Cyp1b1	1037.34	465.833	2.22686	1.15501	7.63148e-11	1.04415e-09	mmu:13078	Putative uncharacterized protein
Cyp20a1	112.586	250.754	0.448992	-1.15524	1.20529e-07	1.04843e-06	mmu:77951	Cytochrome P450 20A1
Cyp21a1	5.24932	0.384376	13.6567	3.77154	0.017842	0.0460472	mmu:13079	Steroid 21-hydroxylase
Cyp26b1	1001.92	2416.34	0.414646	-1.27005	5.41779e-13	9.87755e-12	mmu:232174	Cytochrome P450 26B1
Cyp27a1	477.456	1209.98	0.394598	-1.34155	0.0155228	0.0408614	mmu:104086	Cyp27a1 protein
Cyp27b1	21.4307	8.18451	2.61844	1.38871	0.0165115	0.0430647	mmu:13115	25-hydroxyvitamin D-1 alpha hydroxylase, mitochondrial
Cyp2e1	1073.91	4786.07	0.224383	-2.15596	0.00329126	0.0107433	mmu:13106	Cytochrome P450 2E1
Cyp2f2	695.304	3128.14	0.222274	-2.16959	1.29656e-11	1.98061e-10	mmu:13107	Cytochrome P450 2F2
Cyp2g1	807.619	1953.89	0.41334	-1.2746	0.0109729	0.0304312	mmu:13108	Protein Cyp2g1
Cyp2s1	526.253	101.534	5.18303	2.37379	1.24185e-14	2.7011e-13	mmu:74134	Cytochrome P450 2S1
Cyp2w1	12.0445	67.4665	0.178526	-2.4858	1.90201e-06	1.3275e-05	mmu:545817	Cytochrome P450 2W1
Cyp3a13	20.4589	45.8098	0.446606	-1.16293	0.002776	0.00925814	mmu:13113	Cytochrome P450, family 3, subfamily a, polypeptide 13
Cyp3a16	4.00647	0	#DIV/0!	20	0.0122746	0.0334661	mmu:13114	Cytochrome P450, family 3, subfamily a, polypeptide 16
Cyp4f17	220.324	106.43	2.07013	1.04972	3.13051e-06	2.0962e-05	mmu:208285	Protein Cyp4f17
Cyp4f37	62.1285	229.15	0.271126	-1.88297	3.9628e-15	9.01275e-14	mmu:677156	Protein Cyp4f37
Cyp4v3	163.494	505.146	0.323658	-1.62746	1.10781e-12	1.93931e-11	mmu:102294	MCG1050379
Cyp7b1	36.6887	204.308	0.179575	-2.47734	0.00287477	0.00954072	mmu:13123	Putative uncharacterized protein
Cyr61	489.919	7048.15	0.0695103	-3.84663	1.10759e-05	6.65177e-05	mmu:16007	Protein CYR61
Cys1	50.1154	141.333	0.35459	-1.49578	4.99241e-05	0.00025951	mmu:12879	Cystin-1
Cysltr1	47.4443	241.169	0.196726	-2.34574	4.9411e-17	1.35292e-15	mmu:58861	Cysteinyl leukotriene receptor 1
Cysltr2	8.21193	23.2934	0.352543	-1.50413	0.00596348	0.0180864	mmu:70086	Cysteinyl leukotriene 2 receptor
Cyth4	614.154	3464.82	0.177254	-2.49611	5.95613e-30	3.45132e-28	mmu:72318	Cyth4 protein
Cytip	170.42	381.324	0.446916	-1.16192	1.89422e-08	1.87955e-07	mmu:227929	Putative uncharacterized protein
D030045P18Rik	8.45232	27.775	0.304314	-1.71637	0.000896567	0.00342338	mmu:320363	RIKEN cDNA D030045P18 gene
D10Bwg1379e	45.4601	22.6783	2.00456	1.00329	0.00942748	0.0267745	mmu:215821	Brefeldin A-inhibited guanine nucleotide-exchange protein 3
D130052B06Rik	14.2062	0	#DIV/0!	20	7.31741e-08	6.58215e-07	mmu:216644	Protein D130052B06Rik
D16Ertd727e	28.4695	13.0567	2.18046	1.12463	0.0189015	0.048337		cell division cycle associated 7 pseudogene
D1Ertd622e	163.054	331.109	0.492448	-1.02196	7.08154e-07	5.38683e-06	mmu:52392	UNC119-binding protein C5orf30 homolog
D230025D16Rik	932.89	402.229	2.3193	1.21369	2.33944e-11	3.44238e-10	mmu:234678	RIKEN cDNA D230025D16 gene
D3Bwg0562e	1.73611	16	0.108507	-3.20414	5.69909e-05	0.00029252	mmu:229791	Lipid phosphate phosphatase-related protein type 4
D430019H16Rik	29.6545	87.1707	0.340189	-1.55559	5.07123e-07	3.95007e-06	mmu:268595	MCG1155
D430041D05Rik	12.9009	46.6409	0.276599	-1.85413	4.33766e-05	0.00022866	mmu:241589	Protein D430041D05Rik
D630033O11Rik	23.2533	8.86597	2.62276	1.39109	0.00605896	0.0183388	mmu:235302	MCG62111
D630039A03Rik	13.1688	3.4973	3.76543	1.91282	0.00924698	0.0263419	mmu:242484	Putative uncharacterized protein
D730001G18Rik	3234.78	16.6328	194.482	7.60349	4.36176e-210	2.50801e-207	mmu:78725	RIKEN cDNA D730001G18 gene
D830046C22Rik	0.558254	16.3898	0.0340611	-4.87573	0.000170115	0.000777586	mmu:320197	RIKEN cDNA D830046C22 gene
D930020B18Rik	30.0321	0.877398	34.2286	5.09713	1.16611e-07	1.01773e-06	mmu:216393	Protein D930020B18Rik
D930048N14Rik	222.908	51.0645	4.36522	2.12605	5.54552e-18	1.62136e-16	mmu:97775	Protein D930048N14Rik
Dab1	2.55386	45.7706	0.055797	-4.16367	1.22594e-07	1.06557e-06	mmu:13131	Disabled homolog 1 (Drosophila), isoform CRA_a
Dab2	1112.16	6749.01	0.164788	-2.60131	1.51599e-16	4.00424e-15	mmu:13132	Disabled homolog 2
Dach1	289.387	89.4535	3.23505	1.69379	1.42896e-11	2.16371e-10	mmu:13134	Putative uncharacterized protein
Dact1	114.045	237.513	0.480162	-1.05841	0.00435297	0.0137177	mmu:59036	Dapper homolog 1, antagonist of beta-catenin (Xenopus)
Daf2	6.98983	21.1219	0.330928	-1.59541	0.00536176	0.0164777	mmu:13137	Daf2 protein
Dagla	122.142	293.776	0.415764	-1.26616	3.49536e-09	3.86316e-08	mmu:269060	Dagla protein
Daglb	446.297	1153.21	0.387004	-1.36958	2.6942e-06	1.82475e-05	mmu:231871	Sn1-specific diacylglycerol lipase beta
Dancr	60.969	15.7053	3.88206	1.95682	1.18536e-07	1.0327e-06	mmu:70036	differentiation antagonizing non-protein coding RNA
Dapk2	275.632	137.579	2.00345	1.00249	3.82905e-06	2.51882e-05	mmu:13143	DAP-kinase-related protein 1 beta isoform
Dapl1	3216.47	774.913	4.15074	2.05337	3.94249e-31	2.37662e-29	mmu:76747	Death-associated protein-like 1
Dapp1	150.226	312.404	0.480872	-1.05628	4.01008e-07	3.1821e-06	mmu:26377	Dual adapter for phosphotyrosine and 3-phosphotyrosine and 3-phosphoinositide
Darc	116.333	270.003	0.430858	-1.21472	1.5402e-08	1.54813e-07	mmu:13349	Atypical chemokine receptor 1
Dbf4	297.26	88.7665	3.34879	1.74364	4.09571e-15	9.29619e-14	mmu:27214	DBF4 homolog (S. cerevisiae)
Dbndd1	6.92516	0.663404	10.4388	3.38389	0.00644482	0.0193733	mmu:72185	Dysbindin domain-containing protein 1
Dbndd2	745.622	346.33	2.15292	1.1063	4.66028e-09	5.04619e-08	mmu:52840	Dysbindin domain-containing protein 2
Dbp	563.751	2063.79	0.273163	-1.87217	3.53766e-13	6.6055e-12	mmu:13170	D site-binding protein
Dcaf4	1001.47	497.403	2.01339	1.00963	1.36591e-08	1.381e-07	mmu:73828	Protein Dcaf4
Dcbld1	375.653	65.763	5.71222	2.51405	9.33628e-29	5.10649e-27	mmu:66686	Discoidin, CUB and LCCL domain-containing protein 1
Dcc	14.7841	1.77445	8.33164	3.0586	0.000587095	0.00234974	mmu:13176	Netrin receptor DCC
Dcdc2a	15.8052	0	#DIV/0!	20	1.14478e-08	1.17223e-07	mmu:195208	Doublecortin domain-containing protein 2
Dcdc2b	1.68535	13.9501	0.120812	-3.04916	0.000360356	0.00152156	mmu:100504491	Protein Dcdc2b
Dchs1	220.895	461.546	0.478599	-1.06311	8.86245e-08	7.87403e-07	mmu:233651	Protocadherin-16
Dclk2	163.926	38.7776	4.22733	2.07975	1.70332e-15	4.042e-14	mmu:70762	Serine/threonine-protein kinase DCLK2
Dclk3	684.24	22.8745	29.9128	4.90269	3.76766e-92	6.35261e-90	mmu:245038	Serine/threonine-protein kinase DCLK3
Dclre1c	187.119	542.509	0.344914	-1.53569	0.00416951	0.0132064	mmu:227525	Protein artemis
Dcn	15275.5	34373.8	0.444394	-1.17009	4.40925e-12	7.14949e-11	mmu:13179	Decorin
Dct	5199.49	279.575	18.5978	4.21706	2.9711e-43	2.59249e-41	mmu:13190	L-dopachrome tautomerase
Ddah2	400.774	813.708	0.492528	-1.02172	2.71157e-08	2.62893e-07	mmu:51793	Ddah2 protein
Ddit4l	287.892	764.295	0.376677	-1.4086	0.000548453	0.00221206	mmu:73284	DNA-damage-inducible transcript 4-like
Ddn	7.91294	27.9143	0.283473	-1.81872	0.0047981	0.0149379	mmu:13199	Dendrin
Ddo	28.8773	70.7013	0.40844	-1.2918	0.0010662	0.00399026	mmu:70503	D-aspartate oxidase
Ddr2	886.997	2883.69	0.307591	-1.70091	3.30544e-22	1.24999e-20	mmu:18214	Discoidin domain-containing receptor 2
Ddx39	1066.7	396.523	2.69013	1.42768	1.98319e-13	3.82071e-12	mmu:68278	ATP-dependent RNA helicase DDX39A
Ddx4	0.579916	9.50973	0.0609814	-4.03549	0.0187123	0.0479185	mmu:13206	DEAD box polypeptide 4
Ddx58	233.987	948.296	0.246745	-2.01891	6.999e-11	9.65862e-10	mmu:230073	Ddx58 protein
Ddx60	80.5052	715.484	0.112519	-3.15177	1.76996e-39	1.39268e-37	mmu:234311	Protein Ddx60
Decr2	88.4684	178.836	0.49469	-1.0154	0.000304379	0.00131004	mmu:26378	Putative uncharacterized protein
Dedd2	951.092	210.814	4.51151	2.17361	6.13589e-30	3.54632e-28	mmu:67379	Putative uncharacterized protein
Defb1	394.307	109.029	3.61654	1.85461	1.18166e-18	3.61512e-17	mmu:13214	Beta-defensin 1
Defb14	16.4183	2.22779	7.36976	2.88162	0.000116107	0.000554331	mmu:244332	Defb14 protein
Defb4	17.0421	0	#DIV/0!	20	0.00194699	0.00679236	mmu:56519	Beta-defensin 4
Defb6	2632.81	975.055	2.70016	1.43305	9.81195e-16	2.38389e-14	mmu:116746	Defensin beta 6
Degs2	284.702	56.9683	4.99756	2.32122	4.83246e-21	1.71197e-19	mmu:70059	Sphingolipid delta(4)-desaturase/C4-hydroxylase DES2
Dennd1a	526.071	1058.35	0.497067	-1.00849	0.000196695	0.000886434	mmu:227801	DENN domain-containing protein 1A
Dennd1c	83.6523	300.922	0.277986	-1.84691	6.05834e-09	6.44794e-08	mmu:70785	DENN domain-containing protein 1C
Dennd2a	297.928	928.006	0.321041	-1.63917	5.63825e-19	1.77084e-17	mmu:209773	Dennd2a protein
Dennd4b	242.876	918.929	0.264303	-1.91974	1.27213e-23	5.21527e-22	mmu:229541	Dennd4b protein
Depdc1a	17.6431	3.71207	4.7529	2.24881	0.000531452	0.00215045	mmu:76131	DEP domain containing 1a, isoform CRA_c
Depdc1b	60.2552	28.7475	2.09602	1.06765	0.00159337	0.00568971	mmu:218581	DEP domain containing 1B, isoform CRA_b
Des	4179.26	13804	0.302757	-1.72377	3.93025e-12	6.40988e-11	mmu:13346	Desmin
Dgat2l6	610.566	282.006	2.16508	1.11442	7.06294e-09	7.45348e-08	mmu:668257	Diacylglycerol O-acyltransferase 2-like protein 6
Dgkg	9.4711	27.3102	0.346797	-1.52784	0.00175186	0.00617889	mmu:110197	Diacylglycerol kinase gamma
Dgkh	61.4927	149.872	0.4103	-1.28525	7.45569e-07	5.64082e-06	mmu:380921	Diacylglycerol kinase
Dgki	23.1341	54.75	0.422541	-1.24284	0.000760794	0.00296092	mmu:320127	Diacylglycerol kinase
Dgkk	1.31363	18.0902	0.0726156	-3.78358	1.13564e-06	8.35245e-06	mmu:331374	Diacylglycerol kinase
Dhdh	166.408	508.487	0.327262	-1.61148	2.93158e-10	3.70161e-09	mmu:71755	Dhdh protein
Dhh	18.848	64.6424	0.291573	-1.77807	2.85511e-07	2.32567e-06	mmu:13363	Desert hedgehog protein
Dhrs7c	129.741	517.006	0.250946	-1.99455	1.98916e-09	2.27354e-08	mmu:68460	Dehydrogenase/reductase SDR family member 7C
Dhx58	88.1993	710.711	0.1241	-3.01042	7.60962e-07	5.75146e-06	mmu:80861	Putative uncharacterized protein
Diap3	177.13	64.4421	2.74866	1.45873	1.41218e-05	8.32932e-05	mmu:56419	Protein diaphanous homolog 3
Dio3	147.411	5.10331	28.8853	4.85227	1.8937e-12	3.22446e-11	mmu:107585	Type III iodothyronine deiodinase
Dio3os	51.2087	5.33282	9.60255	3.26342	6.16606e-12	9.80666e-11	mmu:353504	deiodinase, iodothyronine type III, opposite strand
Disc1	4.27059	16.2126	0.263411	-1.92461	0.00343612	0.0111512	mmu:244667	Disrupted in schizophrenia 1 homolog
Disp1	170.402	466.528	0.365256	-1.45302	4.35572e-11	6.1587e-10	mmu:68897	Protein dispatched homolog 1
Dkc1	619.199	250.329	2.47354	1.30658	1.36789e-11	2.08389e-10	mmu:245474	H/ACA ribonucleoprotein complex subunit 4
Dkk4	4.22978	0	#DIV/0!	20	0.011467	0.0316254	mmu:234130	Dickkopf-related protein 4
Dlc1	777.219	1886.36	0.412021	-1.27921	4.93411e-11	6.92412e-10	mmu:50768	A730069N07Rik/deleted in liver cancer 1 fusion protein
Dleu2	37.3652	87.4334	0.427356	-1.22649	0.000439557	0.00181597	mmu:668253	deleted in lymphocytic leukemia, 2
Dlg2	61.9256	137.618	0.449981	-1.15206	4.46281e-06	2.90083e-05	mmu:23859	Disks large homolog 2
Dlg3	529.058	223.766	2.36434	1.24144	2.21045e-10	2.84066e-09	mmu:53310	Disks large homolog 3
Dlgap1	3.75327	24.701	0.151948	-2.71835	0.00460431	0.0144105	mmu:224997	Disks large-associated protein 1
Dlgap5	205.825	70.4238	2.92266	1.54728	2.07155e-10	2.67749e-09	mmu:218977	Disks large-associated protein 5
Dlx1	56.947	1.15249	49.4121	5.62679	2.72873e-22	1.04423e-20	mmu:13390	Homeobox protein DLX-1
Dlx1as	36.6512	0	#DIV/0!	20	1.97419e-10	2.56198e-09	mmu:111970	distal-less homeobox 1, antisense
Dlx2	121.431	2.40298	50.5336	5.65917	4.52913e-35	3.18388e-33	mmu:13392	Homeobox protein DLX-2
Dlx3	4799.24	82.4622	58.1992	5.86293	3.38519e-166	1.51826e-163	mmu:13393	Homeobox protein DLX-3
Dlx4	128.885	2.63992	48.8216	5.60945	2.86045e-32	1.80692e-30	mmu:13394	Homeobox protein DLX-4
Dmrt2	15.9955	140.84	0.113572	-3.13832	4.90995e-25	2.20652e-23	mmu:226049	Doublesex- and mab-3-related transcription factor 2
Dmtn	62.8173	178.049	0.35281	-1.50304	0.000262153	0.00114581	mmu:13829	Putative uncharacterized protein
Dnaaf3	35.1836	104.378	0.337079	-1.56884	0.00385762	0.0123476	mmu:436022	Dynein assembly factor 3, axonemal
Dnah10	24.1299	7.65327	3.15288	1.65667	0.00193151	0.00674044	mmu:56087	Protein Dnah10
Dnah2	20.8999	65.7248	0.317991	-1.65294	5.67699e-06	3.60642e-05	mmu:327954	Dynein heavy chain 2, axonemal
Dnaic2	14.8942	4.73985	3.14235	1.65184	0.0123107	0.0335522	mmu:432611	Dynein intermediate chain 2, axonemal
Dnajb2	1243.36	554.102	2.24391	1.16602	6.51571e-11	9.01944e-10	mmu:56812	DnaJ homolog subfamily B member 2
Dnajb5	260.559	719.859	0.361959	-1.4661	9.43178e-15	2.08177e-13	mmu:56323	DnaJ homolog subfamily B member 5
Dnajc27	129.368	304.368	0.425038	-1.23434	1.59419e-08	1.59883e-07	mmu:217378	DnaJ homolog subfamily C member 27
Dnajc6	255.209	59.5749	4.28384	2.0989	1.00984e-19	3.30315e-18	mmu:72685	Putative tyrosine-protein phosphatase auxilin
Dnajc7	1973.01	870.613	2.26623	1.1803	1.85516e-11	2.76425e-10	mmu:56354	DnaJ homolog subfamily C member 7
Dnase1l2	2687.57	177.274	15.1605	3.92224	2.98716e-63	3.7215e-61	mmu:66705	Deoxyribonuclease-1-like 2
Dnase1l3	231.7	495.983	0.467154	-1.09803	7.34943e-06	4.57681e-05	mmu:13421	Deoxyribonuclease gamma
Dnhd1	41.4949	84.5591	0.490721	-1.02702	0.000848875	0.00326127	mmu:77505	Protein Dnhd1
Dnm1	793.672	2307.98	0.343882	-1.54001	1.41592e-18	4.31413e-17	mmu:13429	Dynamin-1
Doc2g	44.1611	18.4767	2.3901	1.25707	0.00449366	0.0141096	mmu:60425	Double C2-like domain-containing protein gamma
Dock10	149.463	533.103	0.280365	-1.83462	5.3619e-12	8.6009e-11	mmu:210293	Dedicator of cytokinesis protein 10
Dock2	348.196	2080.89	0.167331	-2.57923	2.17052e-20	7.38602e-19	mmu:94176	Dedicator of cytokinesis protein 2
Dock3	37.8132	12.226	3.09286	1.62894	0.000294158	0.00127027	mmu:208869	Dedicator of cytokinesis protein 3
Dohh	637.123	270.203	2.35794	1.23753	1.19445e-10	1.59627e-09	mmu:102115	Deoxyhypusine hydroxylase
Dok1	235.018	518.752	0.453045	-1.14227	0.00348484	0.0112874	mmu:13448	Docking protein 1
Dok2	191.214	1044.01	0.183153	-2.44888	4.98047e-07	3.88342e-06	mmu:13449	Docking protein 2
Dok3	52.1771	176.776	0.295159	-1.76043	2.63879e-12	4.39308e-11	mmu:27261	Docking protein 3, isoform CRA_b
Dok4	1279.44	215.051	5.94945	2.57276	1.96283e-41	1.60644e-39	mmu:114255	Docking protein 4
Dok7	19.973	58.1748	0.343327	-1.54235	0.000258689	0.00113192	mmu:231134	Dok7 protein
Dos	416.173	192.177	2.16557	1.11475	1.46791e-08	1.48079e-07	mmu:100503659	Protein Dos
Dpep2	149.026	417.075	0.357311	-1.48475	2.41912e-05	0.00013569	mmu:319446	Dipeptidase 2
Dpf3	12.8488	40.9119	0.31406	-1.67089	0.000147167	0.000682992	mmu:70127	D4 zinc and double PHD finger family 3 splice variant a
Dpp4	773.01	1676.11	0.461192	-1.11656	0.000773508	0.00300727	mmu:13482	Dipeptidyl peptidase 4
Dpp6	1.24718	24.2187	0.0514966	-4.27938	3.3197e-09	3.68719e-08	mmu:13483	Dipeptidyl aminopeptidase-like protein 6
Dpt	5684.94	13038.3	0.436018	-1.19754	1.12208e-11	1.72701e-10	mmu:56429	Dermatopontin
Dpy19l1	269.509	561.809	0.479716	-1.05975	3.30021e-08	3.15341e-07	mmu:244745	Probable C-mannosyltransferase DPY19L1
Dpyd	60.4001	165.22	0.365573	-1.45177	6.04386e-05	0.000308801	mmu:99586	Putative uncharacterized protein
Dpysl2	67.2985	203.69	0.330397	-1.59773	1.79069e-11	2.67351e-10	mmu:12934	Dihydropyrimidinase-related protein 2
Dpysl5	102.525	28.6214	3.58211	1.84081	2.38796e-09	2.69773e-08	mmu:65254	Dpysl5 protein
Dram1	320.476	651.61	0.491822	-1.02379	2.75337e-08	2.66484e-07	mmu:71712	DNA damage-regulated autophagy modulator protein 1
Drp2	114.239	319.872	0.357139	-1.48544	2.51067e-12	4.19537e-11	mmu:13497	Dystrophin-related protein 2
Dsc1	4711.38	821.756	5.73331	2.51937	1.78323e-45	1.63889e-43	mmu:13505	Desmocollin-1
Dsc2	455.997	83.0032	5.49372	2.45778	1.44085e-29	8.15934e-28	mmu:13506	Desmocollin-2
Dse	801.391	1972.48	0.406287	-1.29943	4.21411e-09	4.5972e-08	mmu:212898	Dermatan-sulfate epimerase
Dsg1b	818.062	306.317	2.67064	1.41719	3.49616e-14	7.32723e-13	mmu:225256	MCG140886
Dsg1c	163.224	67.9497	2.40213	1.26431	3.37798e-05	0.000182709	mmu:211924	Desmoglein-1-gamma
Dsg2	615.255	222.829	2.76111	1.46525	4.57979e-14	9.43083e-13	mmu:13511	Desmoglein-2
Dsg3	946.611	453.045	2.08944	1.06312	4.60122e-08	4.28143e-07	mmu:13512	Desmoglein-3
Dsg4	470.469	3.46208	135.892	7.08632	9.47784e-107	1.83225e-104	mmu:16769	Desmoglein4
Dsn1	100.62	39.634	2.53874	1.34411	7.26789e-06	4.53233e-05	mmu:66934	Kinetochore-associated protein DSN1 homolog
Dsp	33737.3	14127.5	2.38805	1.25583	7.24404e-14	1.45562e-12	mmu:109620	Desmoplakin
Dtl	126.101	62.1035	2.03049	1.02183	0.000137692	0.00064355	mmu:76843	Denticleless protein homolog
Dtna	60.7368	347.582	0.174741	-2.51671	2.89536e-15	6.7423e-14	mmu:13527	Dystrobrevin
Dtnb	375.503	118.673	3.16418	1.66183	6.24584e-15	1.39783e-13	mmu:13528	Dystrobrevin beta
Dtx3l	187.287	724.126	0.258639	-1.95099	7.65897e-06	4.74979e-05	mmu:209200	Dtx3l protein
Dusp1	574.732	6037.59	0.0951923	-3.39301	9.49296e-08	8.38439e-07	mmu:19252	Dual specificity protein phosphatase 1
Dusp13	96.7415	218.407	0.442942	-1.17481	0.0010911	0.00407662	mmu:27389	Dual-specificity protein phosphatase 13 isoform A
Dusp14	5277.97	153.036	34.4885	5.10804	7.13305e-54	7.80286e-52	mmu:56405	Dual-specificity protein phosphatase 14
Dusp15	10.3377	27.1302	0.381041	-1.39198	0.00596815	0.0180981	mmu:252864	Dusp15 protein
Dusp2	542.861	68.532	7.92128	2.98573	4.48558e-43	3.8988e-41	mmu:13537	Dual specificity protein phosphatase 2
Dusp27	34.8746	231.687	0.150524	-2.73193	3.25924e-17	9.06804e-16	mmu:240892	Inactive dual specificity phosphatase 27
Dusp3	615.525	1649.72	0.373109	-1.42233	2.02291e-15	4.77011e-14	mmu:72349	Dual-specificity protein phosphatase 3
Dusp8	439.892	153.184	2.87166	1.52189	1.09332e-13	2.16205e-12	mmu:18218	Dual-specificity protein phosphatase 8
Dusp9	23.4394	8.68465	2.69894	1.43239	0.00605548	0.0183307	mmu:75590	Dual specificity protein phosphatase
Dut	279.122	132.967	2.09919	1.06983	1.24917e-06	9.10982e-06	mmu:110074	Dutp protein
Dynll1	5676.76	1924.7	2.94943	1.56043	3.11584e-19	9.91104e-18	mmu:56455	Dynein light chain 1, cytoplasmic
Dyrk3	66.7331	25.5672	2.61011	1.38411	3.36154e-05	0.000181864	mmu:226419	Dual-specificity tyrosine-phosphorylation-regulated kinase 3
Dysf	262.456	764.25	0.343416	-1.54197	4.33682e-08	4.06067e-07	mmu:26903	Dysferlin variant a
E030003E18Rik	39.0749	149.255	0.2618	-1.93346	1.38676e-06	1.0009e-05	mmu:320092	RIKEN cDNA E030003E18 gene
E030030I06Rik	9.43815	41.2652	0.228719	-2.12835	1.7887e-06	1.25821e-05	mmu:319887	Protein E030030I06Rik
E130012A19Rik	65.8239	26.0366	2.52813	1.33807	0.000102813	0.00049657	mmu:103551	Uncharacterized protein C17orf96 homolog
E230016K23Rik	3.76723	20.6239	0.182663	-2.45274	0.00012935	0.000608745	mmu:100504464	Putative uncharacterized protein
E2f2	838.37	168.752	4.96807	2.31268	7.94622e-32	4.96362e-30	mmu:242705	Transcription factor E2F2
E2f8	309.368	112.421	2.75186	1.46041	4.91468e-11	6.9055e-10	mmu:108961	Transcription factor E2F8
E330013P04Rik	11.7096	75.8842	0.154309	-2.6961	4.70287e-13	8.64442e-12	mmu:107376	Putative uncharacterized protein
Eaf1	1978.1	688.666	2.87236	1.52224	8.4524e-18	2.44574e-16	mmu:74427	ELL-associated factor 1
Ear2	90.5928	230.507	0.393015	-1.34734	0.000277743	0.00120448	mmu:13587	Uncharacterized protein
Ear-ps2	15.3118	35.3867	0.4327	-1.20856	0.00413159	0.0131011		eosinophil-associated, ribonuclease A family, pseudogene 2
Ear-ps9	13.4528	35.3813	0.380223	-1.39508	0.0130601	0.0352855		eosinophil-associated, ribonuclease A family, pseudogene 9
Ebf1	217.487	775.277	0.280528	-1.83378	1.29139e-21	4.73195e-20	mmu:13591	Transcription factor COE1
Ebf2	43.6825	154.383	0.282949	-1.82139	2.21974e-08	2.18419e-07	mmu:13592	Transcription factor COE2
Ebf3	52.7007	204.341	0.257906	-1.95508	1.33278e-08	1.35054e-07	mmu:13593	Transcription factor COE3
Ebi3	70.7594	386.242	0.1832	-2.44851	0.000956407	0.00362226	mmu:50498	Interleukin-27 subunit beta
Ecm1	1757.81	4082.32	0.430591	-1.21561	6.62398e-11	9.158e-10	mmu:13601	Ecm1 protein
Ecm2	472.691	950.858	0.497121	-1.00833	1.33096e-06	9.64041e-06	mmu:407800	Extracellular matrix protein 2
Ect2	188.271	55.3675	3.40039	1.7657	7.56426e-11	1.03622e-09	mmu:13605	Protein ECT2
Eda2r	36.909	119.506	0.308847	-1.69504	0.000445519	0.00183789	mmu:245527	Eda2r protein
Edaradd	249.252	116.65	2.13675	1.09542	7.7125e-07	5.82332e-06	mmu:171211	Putative uncharacterized protein
Edn1	231.406	102.639	2.25455	1.17284	1.30157e-07	1.12607e-06	mmu:13614	Endothelin-1
Edn2	73.5299	1.65592	44.4044	5.47263	1.55798e-26	7.64499e-25	mmu:13615	Endothelin-2
Edn3	77.0954	23.0045	3.35131	1.74473	2.1762e-05	0.000123142	mmu:13616	Endothelin 3
Eef1a2	1511.03	5721.82	0.264083	-1.92094	1.09287e-08	1.12158e-07	mmu:13628	Elongation factor 1-alpha 2
Eef1e1	224.38	111.801	2.00695	1.00501	1.61153e-05	9.37934e-05	mmu:66143	Eukaryotic translation elongation factor 1 epsilon 1
Eepd1	397.673	844.702	0.470785	-1.08686	2.83621e-07	2.31112e-06	mmu:67484	Endonuclease/exonuclease/phosphatase family domain-containing protein 1
Efcab11	15.1665	3.09593	4.89885	2.29244	0.00221854	0.00762699	mmu:78767	EF-hand calcium-binding domain-containing protein 11
Efcab2	12.939	36.7995	0.351607	-1.50797	0.000728804	0.00284977	mmu:68226	EF-hand calcium-binding domain-containing protein 2
Efemp1	856.399	2020.54	0.423846	-1.23839	0.000640347	0.00253572	mmu:216616	EGF-containing fibulin-like extracellular matrix protein 1
Efemp2	463.622	1370.38	0.338317	-1.56355	2.52981e-18	7.54401e-17	mmu:58859	EGF-containing fibulin-like extracellular matrix protein 2
Efhd1	318.854	810.361	0.393471	-1.34567	0.00579808	0.0176349	mmu:98363	EF-hand domain-containing protein D1
Efhd2	1227.21	3056.09	0.40156	-1.31631	1.65333e-10	2.17072e-09	mmu:27984	Efhd2 protein
Efna1	1026.54	347.997	2.94986	1.56065	2.78103e-17	7.77613e-16	mmu:13636	Ephrin-A1
Efna2	196.378	62.228	3.15579	1.658	1.80386e-11	2.69139e-10	mmu:13637	Ephrin-A2
Efna3	2299.37	861.06	2.67039	1.41705	8.19096e-16	2.00746e-14	mmu:13638	Ephrin-A3
Efna4	388.91	127.006	3.06213	1.61454	1.33774e-14	2.89843e-13	mmu:13639	Ephrin-A4
Efnb1	1475.72	478.366	3.08491	1.62523	1.98909e-19	6.40881e-18	mmu:13641	Ephrin-B1
Efr3b	32.8934	89.8845	0.365952	-1.45028	1.66396e-06	1.17897e-05	mmu:668212	Protein EFR3 homolog B
Eftud1	560.829	275.59	2.03501	1.02504	8.33289e-08	7.42517e-07	mmu:101592	Elongation factor Tu GTP-binding domain-containing protein 1
Egf	60.5685	244.47	0.247754	-2.01302	4.8137e-08	4.45878e-07	mmu:13645	Pro-epidermal growth factor
Egfl6	81.0393	28.5087	2.84261	1.50722	0.00010647	0.000512247	mmu:54156	Epidermal growth factor-like protein 6
Egln3	804.449	262.195	3.06813	1.61736	1.87164e-17	5.27943e-16	mmu:112407	Egl nine homolog 3
Egr1	1088.76	7738.46	0.140694	-2.82937	0.000118869	0.000565434	mmu:13653	Early growth response protein 1
Egr3	1564.3	772.943	2.02382	1.01708	2.91061e-08	2.80251e-07	mmu:13655	Early growth response protein 3
Ehbp1l1	734.207	2926.51	0.250882	-1.99492	1.22853e-29	6.99233e-28	mmu:114601	EH domain-binding protein 1-like protein 1
Ehd2	1743	3927.65	0.443776	-1.1721	2.44148e-12	4.08278e-11	mmu:259300	EH domain-containing protein 2
Ehd4	1580.46	4057.54	0.389511	-1.36026	3.44164e-15	7.89958e-14	mmu:98878	EH-domain containing 4-KJR
Ehf	586.886	147.885	3.96852	1.9886	6.10886e-23	2.41182e-21	mmu:13661	ETS homologous factor
Eid3	19.4348	3.12536	6.21841	2.63655	0.000136732	0.000639459	mmu:66341	EP300-interacting inhibitor of differentiation 3
Eif1ax	990.149	426.804	2.31991	1.21407	4.44434e-11	6.27609e-10	mmu:66235	Eukaryotic translation initiation factor 1A, X-chromosomal
Eif2ak2	179.371	585.999	0.306094	-1.70795	3.12189e-13	5.85844e-12	mmu:19106	Interferon-induced, double-stranded RNA-activated protein kinase
Eif2b1	867.493	386.174	2.24638	1.1676	2.26905e-10	2.90929e-09	mmu:209354	Translation initiation factor eIF-2B subunit alpha
Eif2b2	1100.74	442.065	2.49	1.31615	2.80593e-13	5.28764e-12	mmu:217715	Translation initiation factor eIF-2B subunit beta
Eif2b3	579.173	161.143	3.59415	1.84565	7.00857e-20	2.32152e-18	mmu:108067	Eif2b3 protein
Eif2b4	1649.92	438.511	3.76255	1.91171	6.029e-26	2.85233e-24	mmu:13667	Translation initiation factor eIF-2B subunit delta
Eif2b5	2659.29	955.054	2.78444	1.47739	1.77992e-17	5.02704e-16	mmu:224045	Translation initiation factor eIF-2B subunit epsilon
Eif2s1	1331.04	578.97	2.29897	1.20099	4.57285e-11	6.44945e-10	mmu:13665	Eukaryotic translation initiation factor 2 subunit 1
Eif2s2	1351.52	602.255	2.24411	1.16614	9.38452e-11	1.27236e-09	mmu:67204	Eukaryotic translation initiation factor 2 subunit 2
Eif3i	4590.65	1982.52	2.31556	1.21136	1.94087e-12	3.29977e-11	mmu:54709	Eukaryotic translation initiation factor 3 subunit I
Eif3j1	126.769	54.7194	2.31672	1.21208	0.0138204	0.0370057	mmu:78655	Eukaryotic translation initiation factor 3 subunit J-A
Eif4a1	1299.69	487.654	2.66519	1.41424	6.74222e-05	0.000340298	mmu:13681	Eukaryotic initiation factor 4A-I
Eif4e1b	1.05147	8.52373	0.123358	-3.01908	0.00738514	0.0217738	mmu:218268	Eukaryotic translation initiation factor 4E type 1B
Eif4e3	201.115	476.392	0.422163	-1.24413	3.45778e-10	4.32339e-09	mmu:66892	Eukaryotic translation initiation factor 4E type 3
Eif5al3-ps	490.941	238.548	2.05803	1.04127	2.16935e-07	1.80645e-06		eukaryotic translation initiation factor 5A-like 3, pseudogene
Elavl4	7.97664	51.1316	0.156002	-2.68036	0.00171408	0.00606664	mmu:15572	ELAV-like protein 4
Elf3	25.1641	9.9634	2.52565	1.33666	0.0082705	0.0239434	mmu:13710	ETS-related transcription factor Elf-3
Elf4	323.399	923.912	0.350032	-1.51444	7.65201e-15	1.70066e-13	mmu:56501	Predicted gene, ENSMUSG00000053512
Elf5	1547.93	21.5906	71.6948	6.1638	6.13066e-149	2.18222e-146	mmu:13711	E74-like factor 5
Elfn2	3.48584	25.047	0.139172	-2.84506	2.91106e-06	1.95979e-05	mmu:207393	Protein phosphatase 1 regulatory subunit 29
Elk3	469.801	1072.39	0.438088	-1.19071	2.79393e-11	4.05527e-10	mmu:13713	New Ets
Ell2	584.592	272.357	2.14641	1.10193	8.01862e-09	8.38701e-08	mmu:192657	Ell2 protein
Elmo1	198.346	574.857	0.345035	-1.53519	1.35897e-13	2.66157e-12	mmu:140580	MKIAA0281 protein
Elmod1	653.942	205.004	3.1899	1.67351	1.66764e-17	4.71682e-16	mmu:270162	Elmod1 protein
Elovl3	4140.92	914.783	4.52667	2.17845	3.40069e-35	2.39813e-33	mmu:12686	Elongation of very long chain fatty acids protein 3
Elovl6	5012.61	2457.97	2.03933	1.02809	1.28529e-09	1.49884e-08	mmu:170439	Elongation of very long chain fatty acids protein 6
Elovl7	2193.61	1017.32	2.15627	1.10854	1.36017e-10	1.80271e-09	mmu:74559	Elongation of very long chain fatty acids protein 7
Emc1	261.497	535.5	0.488323	-1.03409	1.05144e-07	9.22477e-07	mmu:230866	C230096C10Rik protein
Emc4	1191.11	535.142	2.22578	1.15431	3.31685e-10	4.15765e-09	mmu:68032	ER membrane protein complex subunit 4
Eme1	72.8064	25.8323	2.81843	1.49489	2.8675e-05	0.000158227	mmu:268465	Crossover junction endonuclease EME1
Emilin1	394.553	1034.26	0.381484	-1.3903	6.18514e-12	9.83003e-11	mmu:100952	Putative uncharacterized protein
Emilin2	1071.16	4858.04	0.220492	-2.1812	1.77138e-18	5.368e-17	mmu:246707	Elastin microfibril interfacer 2
Emp2	6175.04	2474.44	2.49553	1.31935	7.76417e-15	1.72388e-13	mmu:13731	Xmp
Emp3	481.614	1442.66	0.333838	-1.58278	2.76131e-14	5.83073e-13	mmu:13732	Epithelial membrane protein 3
Emr1	941.864	4645.65	0.202741	-2.30229	0.00367043	0.011821	mmu:13733	Emr1
Emr4	35.4949	126.825	0.279873	-1.83715	0.00141907	0.00513515	mmu:52614	EGF-like module containing, mucin-like, hormone receptor-like sequence 4
Emx2	37.3562	136.379	0.273915	-1.8682	6.19393e-12	9.83703e-11	mmu:13797	Homeobox protein EMX2
En1	63.4532	132.506	0.478872	-1.06229	4.71334e-05	0.000246609	mmu:13798	Homeobox protein engrailed-1
Endou	2431.69	322.88	7.53125	2.91289	1.30735e-54	1.4442e-52	mmu:19011	Poly(U)-specific endoribonuclease
Eno3	2692.23	11050.4	0.243633	-2.03722	1.36828e-09	1.59255e-08	mmu:13808	Beta-enolase
Enox2	134.832	354.773	0.380051	-1.39573	5.78502e-11	8.06271e-10	mmu:209224	Putative uncharacterized protein
Enpep	313.408	1147.95	0.273016	-1.87294	0.000291593	0.00126065	mmu:13809	Glutamyl aminopeptidase
Enpp4	119.35	339.366	0.351683	-1.50765	2.87471e-12	4.75058e-11	mmu:224794	Bis(5'-adenosyl)-triphosphatase enpp4
Enpp5	234.595	510.627	0.459425	-1.1221	1.20497e-08	1.22881e-07	mmu:83965	Ectonucleotide pyrophosphatase/phosphodiesterase family member 5
Entpd1	554.859	1252.73	0.442919	-1.17488	7.55393e-10	9.05381e-09	mmu:12495	Ectonucleoside triphosphate diphosphohydrolase 1
Entpd2	470.606	1291.98	0.364251	-1.45699	1.02667e-13	2.04106e-12	mmu:12496	Ectonucleoside triphosphate diphosphohydrolase 2
Entpd3	256.049	32.209	7.94961	2.99088	9.62094e-19	2.96767e-17	mmu:215446	Putative uncharacterized protein
Entpd7	52.8391	109.76	0.481404	-1.05468	5.38764e-05	0.00027819	mmu:93685	Ectonucleoside triphosphate diphosphohydrolase 7
Eomes	3.05793	32.4803	0.0941474	-3.40893	0.000133193	0.000624473	mmu:13813	Eomesodermin homolog
Epas1	1117.7	2729.73	0.409456	-1.28822	1.07255e-13	2.12848e-12	mmu:13819	Endothelial PAS domain-containing protein 1
Epb4.1l2	796.048	2116.44	0.376126	-1.41071	9.6328e-16	2.3429e-14	mmu:13822	Erythrocyte protein band 4.1-like 2, isoform CRA_c
Epb4.1l4a	197.281	58.9296	3.34774	1.74319	2.68724e-12	4.4638e-11	mmu:13824	Band 4.1-like protein 4A
Epb4.1l4b	935.188	347.626	2.69021	1.42772	3.85145e-15	8.79519e-14	mmu:54357	Band 4.1-like protein 4B
Epb4.1l5	240.387	71.7267	3.35142	1.74477	1.65768e-13	3.22685e-12	mmu:226352	Band 4.1-like protein 5
Epcam	1918.97	652.202	2.94229	1.55694	6.25531e-19	1.96189e-17	mmu:17075	Trop-1 protein
Epdr1	196.862	426.607	0.46146	-1.11572	3.32644e-08	3.17293e-07	mmu:105298	Mammalian ependymin-related protein 1
Epgn	193.19	16.514	11.6986	3.54826	8.05306e-11	1.09781e-09	mmu:71920	Epithelial mitogen
Epha1	3309.69	584.725	5.66026	2.50087	1.0245e-43	9.08084e-42	mmu:13835	Ephrin type-A receptor 1
Epha2	1394.73	354.364	3.93588	1.97669	1.98687e-27	1.00805e-25	mmu:13836	Ephrin type-A receptor 2
Epha3	41.0022	94.1303	0.43559	-1.19896	2.99371e-05	0.000164141	mmu:13837	Receptor protein-tyrosine kinase
Epha4	750.42	266.599	2.81479	1.49303	2.85809e-15	6.66244e-14	mmu:13838	Ephrin type-A receptor 4
Ephb1	378.293	57.6097	6.56648	2.71512	2.70298e-23	1.09412e-21	mmu:270190	Putative uncharacterized protein
Ephb3	1615.09	457.903	3.52714	1.8185	4.18398e-24	1.78038e-22	mmu:13845	Ephrin type-B receptor 3
Ephx1	914.212	1830.47	0.499441	-1.00161	4.49686e-06	2.91932e-05	mmu:13849	Epoxide hydrolase 1, microsomal
Ephx3	880.591	416.517	2.11418	1.0801	5.05128e-09	5.43807e-08	mmu:71932	Abhd9 protein
Epm2a	25.0036	89.4386	0.279561	-1.83876	1.16422e-08	1.18995e-07	mmu:13853	Laforin
Epn3	1063.56	232.631	4.57186	2.19278	7.57772e-31	4.47185e-29	mmu:71889	Putative uncharacterized protein
Epor	77.8997	192.884	0.403867	-1.30805	0.0130384	0.0352315	mmu:13857	Erythropoietin receptor
Eps8l2	1385.11	543.757	2.54729	1.34896	2.22729e-14	4.73881e-13	mmu:98845	Epidermal growth factor receptor kinase substrate 8-like protein 2
Epsti1	212.564	862.864	0.246347	-2.02124	0.00134666	0.00491224	mmu:108670	Epithelial-stromal interaction protein 1
Erap1	360.17	740.006	0.486712	-1.03886	2.34072e-08	2.29417e-07	mmu:80898	Putative uncharacterized protein
Erbb2	2180.78	1000.41	2.17989	1.12425	8.04409e-11	1.09725e-09	mmu:13866	Receptor tyrosine-protein kinase erbB-2
Ercc1	851.93	389.798	2.18557	1.12801	3.36653e-07	2.70686e-06	mmu:13870	DNA excision repair protein ERCC-1
Erdr1	266.177	79.6572	3.34154	1.74051	1.42943e-07	1.22675e-06	mmu:170942	Protein Erdr1
Ereg	154.117	53.1278	2.90088	1.53649	2.45258e-09	2.76516e-08	mmu:13874	Proepiregulin
Ergic1	290.239	1067.76	0.27182	-1.87928	1.0113e-07	8.883e-07	mmu:67458	Endoplasmic reticulum-Golgi intermediate compartment protein 1
Eri1	770.352	311.215	2.47531	1.30761	3.50669e-12	5.73578e-11	mmu:67276	3'-5' exoribonuclease 1
Eri2	142.195	66.1393	2.14993	1.10429	1.51741e-05	8.87992e-05	mmu:71151	ERI1 exoribonuclease 2
Ermard	103.998	236.419	0.439888	-1.18479	6.36e-06	4.00964e-05	mmu:381062	ER membrane associated RNA degradation
Ero1l	1271.39	223.02	5.70078	2.51116	1.27517e-39	1.01045e-37	mmu:50527	Putative uncharacterized protein
Esco1	293.187	143.05	2.04954	1.0353	9.68884e-07	7.1873e-06	mmu:77805	N-acetyltransferase ESCO1
Esco2	92.0067	17.364	5.29872	2.40564	2.23256e-12	3.7502e-11	mmu:71988	Putative uncharacterized protein
Espnl	4.85912	0	#DIV/0!	20	0.0172419	0.0446988	mmu:227357	Espin-like protein
Esr1	122.346	901.426	0.135724	-2.88125	3.41152e-39	2.64717e-37	mmu:13982	C-terminally truncated estrogen receptor alpha product-1
Esrp1	2657.75	947.635	2.80461	1.4878	6.6226e-18	1.92873e-16	mmu:207920	Epithelial-splicing regulatory protein 1
Esrp2	2530.8	694.585	3.64362	1.86537	3.94081e-26	1.89641e-24	mmu:77411	Epithelial-splicing regulatory protein 2
Esyt1	1159.89	2955.8	0.39241	-1.34957	6.51267e-14	1.31811e-12	mmu:23943	Extended synaptotagmin-1
Etnppl	6.25746	26.9406	0.232268	-2.10613	7.69581e-05	0.000383423	mmu:71760	Ethanolamine-phosphate phospho-lyase
Etv1	39.0521	110.226	0.35429	-1.497	9.86907e-08	8.69603e-07	mmu:14009	ETS translocation variant 1
Etv4	631.245	44.6152	14.1487	3.82259	3.49824e-64	4.43209e-62	mmu:18612	ETS translocation variant 4
Eva1a	214.875	51.8294	4.1458	2.05165	2.801e-16	7.19501e-15	mmu:232146	Protein eva-1 homolog A
Eva1c	150.775	39.0402	3.86204	1.94936	7.47946e-13	1.33967e-11	mmu:70967	4931408A02Rik protein
Evi2a	199.192	921.59	0.216139	-2.20997	2.69972e-27	1.36354e-25	mmu:14017	Protein EVI2A
Evi2a-evi2b	120.26	597.843	0.201156	-2.31361	7.52999e-11	1.03278e-09	mmu:101488212	Protein Gm21975
Evi2b	71.0367	368.726	0.192655	-2.37591	9.60421e-06	5.85098e-05	mmu:216984	Protein EVI2B
Evpl	4104.68	1335.09	3.07446	1.62033	1.06323e-20	3.67379e-19	mmu:14027	Putative uncharacterized protein
Exo1	103.249	26.0045	3.97043	1.98929	1.4898e-09	1.72744e-08	mmu:26909	Exonuclease 1
Exosc2	418.53	197.002	2.12449	1.08712	8.01999e-08	7.17671e-07	mmu:227715	Exosome complex component RRP4
Exph5	598.045	240.356	2.48816	1.31508	1.55444e-11	2.33792e-10	mmu:320051	Exophilin-5
Extl2	126.295	301.971	0.418234	-1.25762	3.84625e-09	4.22184e-08	mmu:58193	Alpha-1,4-N-acetylhexosaminyltransferase
Eya2	211.49	54.4179	3.88641	1.95844	1.08575e-13	2.15165e-12	mmu:14049	Eyes absent homolog 2
Eya4	30.646	101.611	0.301601	-1.72929	2.90275e-05	0.000159897	mmu:14051	Eyes absent 4 homolog (Drosophila)
Ezh2	365.551	168.064	2.17506	1.12106	7.70831e-08	6.90882e-07	mmu:14056	Histone-lysine N-methyltransferase EZH2
Ezr	3792.78	1417.43	2.67582	1.41998	2.39033e-16	6.18974e-15	mmu:22350	Ezrin
F11r	1952.7	646.599	3.01996	1.59453	1.55602e-19	5.02791e-18	mmu:16456	Junctional adhesion molecule A
F12	4.05376	0	#DIV/0!	20	0.00981365	0.0276749	mmu:58992	Coagulation factor XII
F13a1	2853.22	16509.4	0.172824	-2.53263	8.45462e-41	6.86938e-39	mmu:74145	Putative uncharacterized protein
F2r	462.172	222.133	2.08061	1.05701	1.37075e-07	1.17955e-06	mmu:14062	Proteinase-activated receptor 1
F2rl1	647.563	258.575	2.50435	1.32444	4.26217e-12	6.92102e-11	mmu:14063	Proteinase-activated receptor 2
F5	241.031	80.6049	2.99028	1.58028	0.000897745	0.00342671	mmu:14067	Coagulation factor V
F630028O10Rik	47.1377	146.369	0.322046	-1.63466	0.000532572	0.00215421	mmu:100038363	RIKEN cDNA F630028O10 gene
F730311O21Rik	2.8391	11.5811	0.24515	-2.02827	0.0111483	0.0308681	mmu:622304	RIKEN cDNA F730311O21 gene
F830016B08Rik	17.1255	92.1108	0.185923	-2.42723	6.15748e-06	3.88962e-05	mmu:240328	Protein F830016B08Rik
F830045P16Rik	4.10892	164.17	0.0250285	-5.32028	1.26067e-49	1.27921e-47	mmu:228592	RIKEN cDNA F830045P16
F830208F22Rik	3.25902	13.0413	0.249901	-2.00057	0.00687141	0.0204522	mmu:619308	Putative uncharacterized protein
Fabp12	7.19005	0	#DIV/0!	20	0.000257286	0.00112622	mmu:75497	Fatty acid-binding protein 12
Fabp5	8551.43	2339.48	3.65528	1.86998	1.65414e-27	8.44966e-26	mmu:16592	Fatty acid-binding protein, epidermal
Fabp5l2	131.35	25.5633	5.13824	2.36127	1.99343e-10	2.58397e-09		fatty acid binding protein 5-like 2
Fabp7	22.9819	2.25011	10.2137	3.35244	1.8465e-06	1.29359e-05	mmu:12140	Fatty acid-binding protein, brain
Fabp9	16.5953	0	#DIV/0!	20	4.00545e-09	4.39229e-08	mmu:21884	Fatty acid-binding protein 9
Fads2	607.757	275.036	2.20974	1.14388	2.83359e-09	3.17557e-08	mmu:56473	Delta-6 desaturase
Fads3	2315.37	1111.36	2.08337	1.05892	2.84999e-08	2.74768e-07	mmu:60527	Fatty acid desaturase 3, isoform CRA_a
Faim2	43.0184	5.49983	7.82177	2.96749	1.24715e-09	1.45587e-08	mmu:72393	Protein lifeguard 2
Fam101a	28.104	5.07885	5.53353	2.4682	0.00181433	0.00637418	mmu:73121	Filamin-interacting protein FAM101A
Fam105a	238.819	504.795	0.473101	-1.07978	3.74843e-06	2.47231e-05	mmu:223433	Inactive ubiquitin thioesterase FAM105A
Fam107b	1480.71	457.408	3.23718	1.69474	1.01046e-19	3.30315e-18	mmu:66540	Protein FAM107B
Fam110a	340.907	159.217	2.14114	1.09838	9.38947e-08	8.31263e-07	mmu:73847	Serine threonine rich protein
Fam111a	207.828	600.903	0.345861	-1.53174	1.25221e-08	1.27293e-07	mmu:107373	Protein FAM111A
Fam114a1	403.008	988.025	0.407893	-1.29374	1.52932e-07	1.30648e-06	mmu:68303	Protein Noxp20
Fam126a	416.144	972.301	0.427999	-1.22432	1.17291e-11	1.80031e-10	mmu:84652	Hyccin
Fam131c	60.5266	17.269	3.50493	1.80939	5.87479e-07	4.52619e-06	mmu:277743	MCG10041
Fam132a	1252.46	583.205	2.14755	1.10269	6.41144e-10	7.73408e-09	mmu:67389	Adipolin
Fam132b	32.2484	13.552	2.3796	1.25072	0.0102558	0.0287375	mmu:227358	Erythroferrone
Fam135a	936.781	275.263	3.40322	1.7669	3.16685e-21	1.13264e-19	mmu:68187	Protein FAM135A
Fam149a	126.185	257.263	0.490492	-1.0277	0.000247947	0.00108917	mmu:212326	Protein FAM149A
Fam167a	1151.38	351.009	3.2802	1.71378	4.82757e-18	1.41885e-16	mmu:219148	Protein FAM167A
Fam169b	71.4565	26.4834	2.69816	1.43198	0.000185164	0.000839358	mmu:434197	Protein FAM169B
Fam171b	84.0402	248.293	0.338472	-1.56289	1.15858e-11	1.78196e-10	mmu:241520	Protein FAM171B
Fam184b	9.38379	67.5673	0.138881	-2.84808	5.59914e-13	1.01916e-11	mmu:58227	Protein FAM184B
Fam187b	45.4433	12.0962	3.75681	1.90951	0.000222965	0.000989704	mmu:76415	Protein FAM187B
Fam19a3	4.56228	22.3116	0.20448	-2.28997	0.000147868	0.000685963	mmu:329731	Protein FAM19A3
Fam203a	180.456	86.9998	2.07421	1.05256	1.80355e-05	0.000103731	mmu:59053	Protein HGH1 homolog
Fam211b	827.404	23.3172	35.4848	5.14913	3.06727e-102	5.78013e-100	mmu:192734	Leucine-rich repeat-containing protein 75B
Fam213b	292.784	763.818	0.383317	-1.38339	3.33423e-13	6.24124e-12	mmu:66469	Prostamide/prostaglandin F synthase
Fam214b	1534.54	618.91	2.47942	1.31001	2.04457e-13	3.92884e-12	mmu:230088	Protein FAM214B
Fam227a	25.2859	7.78197	3.24929	1.70012	0.00156878	0.00561262	mmu:75729	Protein Fam227a
Fam25c	2689.7	1140.48	2.35839	1.2378	2.46638e-09	2.77933e-08	mmu:69134	Protein FAM25C
Fam26d	3368.21	0.437627	7696.52	12.91	9.96431e-271	1.24139e-267	mmu:270711	Protein FAM26D
Fam26e	681.154	214.922	3.16931	1.66417	1.22276e-17	3.49304e-16	mmu:103511	Putative uncharacterized protein
Fam3b	33.0422	15.2958	2.16021	1.11117	0.0172437	0.0446988	mmu:52793	Protein FAM3B
Fam3c	324.408	735.712	0.440945	-1.18133	2.50486e-10	3.18613e-09	mmu:27999	Protein FAM3C
Fam46a	694.947	1783.58	0.389636	-1.3598	3.35514e-05	0.000181605	mmu:212943	Protein Fam46a
Fam46b	2936.46	124.749	23.5389	4.55697	8.17401e-96	1.44332e-93	mmu:100342	Protein FAM46B
Fam49a	1618.13	423.181	3.82372	1.93498	3.041e-27	1.53246e-25	mmu:76820	Protein FAM49A
Fam49b	362.737	763.214	0.475275	-1.07316	6.99442e-06	4.37517e-05	mmu:223601	Protein FAM49B
Fam60a	88.6947	28.5601	3.10555	1.63485	2.19026e-07	1.82115e-06	mmu:56306	Protein FAM60A
Fam65a	474.983	987.219	0.481132	-1.05549	4.68999e-09	5.07347e-08	mmu:75687	Protein FAM65A
Fam65b	103.773	332.06	0.312512	-1.67801	6.64389e-15	1.48544e-13	mmu:193385	Likely orthologue of H. sapiens chromosome 6 open reading frame 32 (C6orf32)
Fam65c	256.589	99.4654	2.57968	1.36719	6.78797e-10	8.16632e-09	mmu:69553	Protein FAM65C
Fam73a	113.782	51.9374	2.19076	1.13143	3.38055e-05	0.00018276	mmu:215708	Protein FAM73A
Fam78a	64.0201	304.896	0.209974	-2.25172	1.02044e-22	3.98665e-21	mmu:241303	Family with sequence similarity 78, member A
Fam78b	32.8838	73.7055	0.446152	-1.16439	0.00145735	0.00526012	mmu:226610	Protein FAM78B
Fam83a	126.312	42.7113	2.95734	1.5643	2.59263e-08	2.52015e-07	mmu:239463	Protein FAM83A
Fam83b	357.028	175.147	2.03845	1.02747	2.58731e-06	1.7598e-05	mmu:208994	Protein FAM83B
Fam83c	1291.96	62.8839	20.5451	4.36072	2.19848e-93	3.76343e-91	mmu:71405	Protein Fam83c
Fam83g	3687.94	670.9	5.497	2.45864	1.34926e-42	1.14178e-40	mmu:69640	Protein FAM83G
Fam83h	2907.19	564.981	5.14563	2.36335	4.86719e-39	3.76368e-37	mmu:105732	Protein FAM83H
Fam84a	1812.31	621.634	2.9154	1.54369	1.9156e-18	5.76608e-17	mmu:105005	Protein FAM84A
Fam84b	433.685	195.97	2.21301	1.14601	8.93453e-09	9.2672e-08	mmu:399603	Protein Fam84b
Fanca	164.622	56.872	2.8946	1.53337	4.19878e-08	3.94295e-07	mmu:14087	Fanconi anemia, complementation group A
Fanci	70.9712	33.379	2.12622	1.08829	0.000625118	0.00248331	mmu:208836	Fanconi anemia group I protein homolog
Farp1	1360.93	664.675	2.04752	1.03388	4.29699e-09	4.68449e-08	mmu:223254	FERM, RhoGEF and pleckstrin domain-containing protein 1
Fasl	1.70956	10.9927	0.155518	-2.68485	0.00380407	0.0121884	mmu:14103	Fas ligand
Fasn	7966.21	24028.2	0.331536	-1.59276	0.00486666	0.0151324	mmu:14104	Fatty acid synthase
Fat4	194.617	566.356	0.34363	-1.54107	1.1681e-14	2.54316e-13	mmu:329628	Protocadherin Fat 4
Fbln1	1072.76	3262.29	0.328836	-1.60456	1.05195e-12	1.85165e-11	mmu:14114	Fibulin-1
Fbln2	3077.52	6811.89	0.451786	-1.14629	1.18651e-11	1.81993e-10	mmu:14115	Fibulin-2
Fbn1	3906.97	14744.2	0.264983	-1.91603	9.18135e-11	1.24556e-09	mmu:14118	Mutant fibrillin-1
Fbp1	1484.97	2.74145	541.673	9.08128	1.69317e-194	9.04031e-192	mmu:14121	Fructose-1,6-bisphosphatase 1
Fbp2	63.2657	273.955	0.230935	-2.11444	0.000770187	0.00299539	mmu:14120	Fructose-1,6-bisphosphatase isozyme 2
Fbxl16	22.321	78.3775	0.284789	-1.81204	5.32859e-08	4.89929e-07	mmu:214931	F-box/LRR-repeat protein 16
Fbxl19	852.139	339.2	2.5122	1.32895	9.84001e-13	1.74161e-11	mmu:233902	F-box/LRR-repeat protein 19
Fbxl7	49.1695	123.839	0.397045	-1.33262	1.52798e-06	1.09542e-05	mmu:448987	F-box/LRR-repeat protein 7
Fbxo4	149.946	320.676	0.467595	-1.09667	6.31178e-06	3.9826e-05	mmu:106052	F-box only protein 4
Fbxo40	122.399	643.136	0.190316	-2.39353	1.63816e-06	1.16399e-05	mmu:207215	F-box only protein 40
Fbxo5	131.995	49.9078	2.64478	1.40315	9.87889e-06	5.99551e-05	mmu:67141	F-box only protein 5
Fbxw10	7.33396	20.2471	0.362222	-1.46505	0.0100795	0.028293	mmu:213980	Fbxw10 protein
Fbxw17	107.489	330.784	0.324952	-1.6217	2.00573e-06	1.39339e-05	mmu:109082	Protein Fbxw17
Fcer1a	49.3387	6.17465	7.99053	2.99829	4.64586e-11	6.54007e-10	mmu:14125	High affinity immunoglobulin epsilon receptor subunit alpha
Fcer1g	600.405	3049.91	0.19686	-2.34476	9.95597e-10	1.17484e-08	mmu:14127	High affinity immunoglobulin epsilon receptor subunit gamma
Fcgbp	429.972	2809.96	0.153017	-2.70824	1.05359e-12	1.85307e-11	mmu:215384	Protein Fcgbp
Fcgr1	128.661	1372.11	0.0937692	-3.41474	3.17302e-06	2.1215e-05	mmu:14129	High affinity immunoglobulin gamma Fc receptor I
Fcgr2b	840.535	2896.56	0.290184	-1.78496	3.67929e-24	1.57158e-22	mmu:14130	Low affinity immunoglobulin gamma Fc region receptor II
Fcgr3	678.192	2160.07	0.313968	-1.67131	5.08734e-08	4.68708e-07	mmu:14131	Low affinity immunoglobulin gamma Fc region receptor III
Fcgr4	15.7079	193.089	0.0813509	-3.6197	9.09819e-05	0.000446938	mmu:246256	Fc gamma RIIIa receptor
Fcgrt	2133.76	7239.66	0.294732	-1.76252	9.65444e-18	2.77565e-16	mmu:14132	IgG receptor FcRn large subunit p51
Fchsd1	573.439	256.087	2.23924	1.16301	9.26288e-10	1.09847e-08	mmu:319262	FCH and double SH3 domains protein 1
Fcna	348.131	916.209	0.379969	-1.39605	0.000228252	0.00101037	mmu:14133	Ficolin-1
Fcrl1	1.43187	13.6148	0.10517	-3.2492	0.000138196	0.000645635	mmu:229499	Fc receptor-like protein 1
Fcrls	550.569	4161.52	0.1323	-2.91812	2.98548e-09	3.33746e-08	mmu:80891	Protein Fcrls
Fdps	1102.61	539.731	2.04289	1.03061	9.60772e-07	7.13421e-06	mmu:110196	Putative uncharacterized protein
Fem1b	1342.59	670.309	2.00294	1.00212	1.5294e-08	1.53881e-07	mmu:14155	Putative uncharacterized protein
Fer1l4	17.0078	0	#DIV/0!	20	3.36034e-09	3.72425e-08	mmu:74562	Fer-1-like protein 4
Fer1l6	15.8789	51.3242	0.309384	-1.69253	0.000457539	0.00187952	mmu:631797	Protein Fer1l6
Fermt1	460.648	205.591	2.24061	1.16389	4.85525e-09	5.24465e-08	mmu:241639	Fermitin family homolog 1
Fermt3	437.558	1583.71	0.276286	-1.85577	1.0583e-12	1.85991e-11	mmu:108101	Putative uncharacterized protein
Fes	433.563	1567.87	0.276531	-1.85449	1.04103e-14	2.28203e-13	mmu:14159	Tyrosine-protein kinase Fes/Fps
Fetub	19.1219	2.80995	6.80507	2.76661	9.99381e-05	0.000484879	mmu:59083	GUGU beta
Fez2	319.834	846.738	0.377725	-1.40459	4.87059e-14	1.00021e-12	mmu:225020	Fasciculation and elongation protein zeta-2
Fgd2	371.874	1272.79	0.292173	-1.77511	9.41782e-10	1.11507e-08	mmu:26382	Faciogenital dysplasia protein 2
Fgd3	91.5851	338.701	0.270401	-1.88683	2.21381e-17	6.21336e-16	mmu:30938	FYVE, RhoGEF and PH domain-containing protein 3
Fgd4	155.538	325.628	0.477655	-1.06596	0.00263209	0.00885193	mmu:224014	FYVE, RhoGEF and PH domain-containing protein 4
Fgf11	61.4671	182.262	0.337245	-1.56813	0.000197036	0.000887759	mmu:14166	Fibroblast growth factor 11
Fgf13	54.0701	156.58	0.345319	-1.534	6.25398e-08	5.67796e-07	mmu:14168	Fibroblast growth factor 13
Fgf18	25.1548	88.9095	0.282926	-1.8215	1.12428e-08	1.15228e-07	mmu:14172	Fibroblast growth factor 18
Fgf2	12.562	66.3317	0.189382	-2.40063	0.00162507	0.00579182	mmu:14173	Fibroblast growth factor 2
Fgf21	5.88955	0.203981	28.873	4.85165	0.00418523	0.0132543	mmu:56636	Fibroblast growth factor 21
Fgf22	362.098	10.8009	33.5247	5.06715	2.67865e-71	3.68519e-69	mmu:67112	Fibroblast growth factor 22
Fgf3	7.22603	0	#DIV/0!	20	0.000251154	0.00110218	mmu:14174	Fibroblast growth factor 3
Fgf5	150.153	1.75873	85.376	6.41576	4.39793e-10	5.42186e-09	mmu:14176	Fibroblast growth factor 5
Fgf6	0.338438	8.68991	0.038946	-4.68238	0.00754473	0.0221599	mmu:14177	Fibroblast growth factor 6
Fgf7	125.549	254.28	0.493742	-1.01817	4.52551e-06	2.93647e-05	mmu:14178	Fibroblast growth factor 7
Fgf9	6.22527	54.0532	0.115169	-3.11817	0.000108377	0.000520419	mmu:14180	Fibroblast growth factor 9
Fgfbp3	42.1409	19.4544	2.16614	1.11513	0.0192275	0.0490197	mmu:72514	Fibroblast growth factor-binding protein 3
Fgfr1op	309.398	140.548	2.20137	1.1384	9.4094e-08	8.3237e-07	mmu:75296	FGFR1 oncogene partner
Fgfr3	1907.26	532.213	3.58363	1.84142	1.54628e-24	6.72004e-23	mmu:14184	Fibroblast growth factor receptor 3
Fgfr4	88.9673	179.153	0.496599	-1.00985	0.000100327	0.000486347	mmu:14186	Fibroblast growth factor receptor 4 splice variant 17a
Fgl2	1201.39	3019.02	0.397941	-1.32938	3.71453e-11	5.29551e-10	mmu:14190	Fibroleukin
Fgr	133.384	417.498	0.319483	-1.64619	0.000118945	0.000565473	mmu:14191	Tyrosine-protein kinase Fgr
Fhdc1	1258.45	409.505	3.0731	1.61969	7.45031e-19	2.31403e-17	mmu:229474	Fhdc1 protein
Fhl1	2811.27	8232.79	0.341472	-1.55016	6.52444e-09	6.91122e-08	mmu:14199	Four and a half LIM domains protein 1
Fhl2	249.017	33.6109	7.40881	2.88924	1.48269e-29	8.37513e-28	mmu:14200	Four and a half LIM domains protein 2
Fhod1	174.371	411.828	0.423406	-1.23989	1.80289e-09	2.06802e-08	mmu:234686	FH1/FH2 domain-containing protein 1
Fhod3	2227.27	267.044	8.34049	3.06013	1.68518e-60	1.97855e-58	mmu:225288	Fhod3 protein
Figf	176.542	752.755	0.234528	-2.09217	4.09856e-07	3.24886e-06	mmu:14205	Vascular endothelial growth factor D
Fign	8.13889	23.2843	0.349544	-1.51645	0.00518872	0.0160139	mmu:60344	Fidgetin
Fignl2	41.9138	87.0606	0.481432	-1.0546	0.000323579	0.00138452	mmu:668225	Protein Fignl2
Filip1	102.716	316.941	0.324087	-1.62555	1.57258e-11	2.36204e-10	mmu:70598	Filamin-A-interacting protein 1
Fitm1	88.7618	354.142	0.250639	-1.99632	3.80817e-10	4.73382e-09	mmu:68680	Fat storage-inducing transmembrane protein 1
Fjx1	87.7743	38.7945	2.26254	1.17795	6.22799e-05	0.000316623	mmu:14221	Four-jointed box protein 1
Fkbp10	594.943	1521.23	0.391092	-1.35442	0.00245609	0.0083367	mmu:14230	Peptidyl-prolyl cis-trans isomerase FKBP10
Fkbp14	131.254	397.275	0.330385	-1.59778	0.000902373	0.00344379	mmu:231997	Peptidyl-prolyl cis-trans isomerase FKBP14
Fkbp15	997.157	2167.12	0.460129	-1.11989	5.37156e-08	4.93677e-07	mmu:338355	Peptidyl-prolyl cis-trans isomerase
Fkbp1b	5.61115	16.3514	0.343161	-1.54304	0.0170663	0.0443055	mmu:14226	Peptidyl-prolyl cis-trans isomerase FKBP1B
Flg	1555.55	192.027	8.10068	3.01804	4.93769e-10	6.05069e-09	mmu:14246	Truncated profilaggrin/filaggrin flaky tail mutant form
Fli1	128.092	422.631	0.303081	-1.72222	2.10723e-16	5.48835e-15	mmu:14247	Friend leukemia integration 1 transcription factor
Flnc	803.194	3721.3	0.215837	-2.21199	5.38068e-26	2.55639e-24	mmu:68794	Filamin-C
Flrt2	740.544	1588.14	0.466295	-1.10068	3.93428e-10	4.87707e-09	mmu:399558	Putative uncharacterized protein
Flrt3	1248.4	246.815	5.05803	2.33858	1.33141e-35	9.44841e-34	mmu:71436	Fibronectin leucine rich transmembrane protein 3, isoform CRA_b
Flt3	49.3839	158.968	0.310654	-1.68662	0.000142573	0.000664285	mmu:14255	Receptor protein-tyrosine kinase
Flt3l	122.488	312.311	0.392199	-1.35034	4.04316e-06	2.65111e-05	mmu:14256	FMS-like tyrosine kinase 3 ligand, isoform CRA_g
Flywch2	80.2619	25.6594	3.12797	1.64522	9.87813e-05	0.000480098	mmu:76917	FLYWCH family member 2
Fmn1	641.514	274.702	2.3353	1.22361	2.44875e-10	3.12007e-09	mmu:14260	Fmn1 protein
Fmnl1	502.351	1668.81	0.301024	-1.73205	3.54422e-22	1.33803e-20	mmu:57778	Formin-like protein 1
Fmod	237.327	484.305	0.490036	-1.02904	2.49831e-07	2.05444e-06	mmu:14264	Fibromodulin
Fn1	8883.58	37624.7	0.23611	-2.08247	7.28225e-29	4.01239e-27	mmu:14268	Fibronectin
Fnbp1l	929.484	403.256	2.30495	1.20473	2.22695e-11	3.28981e-10	mmu:214459	Formin-binding protein 1-like
Fndc1	1468.29	4056.01	0.362003	-1.46593	0.00948118	0.0268884	mmu:68655	Protein Fndc1
Fndc3b	735.191	1593.96	0.461236	-1.11642	1.43e-10	1.88856e-09	mmu:72007	Fibronectin type III domain-containing protein 3B
Fndc5	84.9426	209.509	0.405436	-1.30245	3.3237e-08	3.17166e-07	mmu:384061	Fibronectin type III domain-containing protein 5
Fndc7	8.30388	34.6362	0.239746	-2.06042	1.48489e-05	8.70781e-05	mmu:320181	Fibronectin type III domain-containing protein 7
Folh1	4.68906	22.2459	0.210783	-2.24617	0.0162795	0.0425486	mmu:53320	Glutamate carboxypeptidase 2
Folr2	978.302	4862.17	0.201207	-2.31325	2.19924e-10	2.82948e-09	mmu:14276	Folate receptor beta
Fos	277.646	12256.4	0.0226531	-5.46415	1.03385e-10	1.39412e-09	mmu:14281	Proto-oncogene c-Fos
Fosb	43.8752	6217.94	0.00705623	-7.14689	2.56175e-08	2.49337e-07	mmu:14282	FBJ osteosarcoma oncogene B
Fosl1	53.8396	15.4731	3.47956	1.7989	0.00134764	0.00491397	mmu:14283	Fos-related antigen 1
Foxc1	426.113	157.329	2.70841	1.43745	1.10183e-12	1.93035e-11	mmu:17300	Forkhead box protein C1
Foxe1	157.162	0	#DIV/0!	20	2.58429e-17	7.24409e-16	mmu:110805	Forkhead box protein E1
Foxf1	0	5.22564	#VALUE!	-20	0.00164452	0.00585186	mmu:15227	Putative uncharacterized protein
Foxj1	22.2533	1.17989	18.8604	4.23729	3.21068e-07	2.59271e-06	mmu:15223	Forkhead box protein J1
Foxm1	483.128	207.74	2.32564	1.21763	2.34142e-05	0.000131571	mmu:14235	Forkhead box protein M1
Foxn1	1981.76	47.3353	41.8665	5.38772	1.21952e-128	2.94061e-126	mmu:15218	Forkhead box N1
Foxq1	308.391	78.939	3.9067	1.96595	7.27104e-11	9.98489e-10	mmu:15220	Forkhead box protein Q1
Foxred2	199.074	618.402	0.321917	-1.63524	3.46851e-05	0.000186926	mmu:239554	MCG147994
Fpr1	0	23.646	#VALUE!	-20	2.09146e-08	2.06703e-07	mmu:14293	fMet-Leu-Phe receptor
Fpr2	13.6553	88.4453	0.154393	-2.69532	0.000903247	0.00344609	mmu:14289	Formyl peptide receptor 2
Fras1	242.84	69.1693	3.51081	1.8118	1.16098e-14	2.53012e-13	mmu:231470	Extracellular matrix protein FRAS1
Frmpd1	245.89	100.674	2.44244	1.28832	1.31515e-08	1.33389e-07	mmu:666060	FERM and PDZ domain-containing protein 1
Frzb	39.6425	202.298	0.19596	-2.35137	3.55526e-07	2.84535e-06	mmu:20378	Secreted frizzled-related protein 3
Fsd1l	38.4053	79.4637	0.483306	-1.04899	0.000864902	0.00331659	mmu:319636	Fibronectin type III and SPRY domain containing 1-like
Fsd2	133.027	521.921	0.25488	-1.97211	2.58183e-08	2.51179e-07	mmu:244091	Fibronectin type III and SPRY domain-containing protein 2
Fth1	7373.64	21592.9	0.341485	-1.55011	7.79358e-20	2.57395e-18	mmu:14319	Ferritin heavy chain
Ftl1	4803.66	13243.6	0.362715	-1.46309	9.35574e-09	9.68617e-08	mmu:14325	Ferritin light chain 1
Ftl2	437.939	1064.61	0.41136	-1.28153	0.00214257	0.00740096	mmu:14337	Ferritin light chain 2
Fut7	9.44856	26.6924	0.353979	-1.49826	0.00325792	0.0106465	mmu:14347	Alpha-(1,3)-fucosyltransferase 7
Fut8	249.293	612.266	0.407164	-1.29632	1.02914e-11	1.59602e-10	mmu:53618	ASL1/FUT8 fusion
Fxyd1	396.784	1432.26	0.277033	-1.85187	9.88953e-13	1.74762e-11	mmu:56188	Phospholemman
Fxyd4	88.0196	2.15552	40.8344	5.35171	1.64809e-29	9.28601e-28	mmu:108017	FXYD domain-containing ion transport regulator 4
Fxyd5	863.808	2184.52	0.395423	-1.33853	3.17245e-06	2.1215e-05	mmu:18301	FXYD domain-containing ion transport regulator 5, isoform CRA_c
Fxyd6	462.528	998.492	0.463226	-1.11021	1.44279e-09	1.67553e-08	mmu:59095	FXYD domain-containing ion transport regulator 6
Fyb	344.334	1653.48	0.208248	-2.26362	4.33914e-09	4.72815e-08	mmu:23880	FYN binding protein, isoform CRA_f
Fzd1	2056.99	823.796	2.49697	1.32018	3.80737e-14	7.90557e-13	mmu:14362	Frizzled-1
Fzd10	1397.96	236.875	5.90165	2.56112	5.16651e-42	4.3231e-40	mmu:93897	MCG51280
Fzd3	173.602	81.0313	2.1424	1.09923	8.56971e-06	5.27086e-05	mmu:14365	Putative uncharacterized protein
Fzd5	673.072	116.655	5.76978	2.52852	1.55298e-31	9.48927e-30	mmu:14367	Frizzled homolog 5 (Drosophila)
Fzd6	1123.4	324.34	3.46365	1.7923	3.28877e-22	1.24579e-20	mmu:14368	Putative uncharacterized protein
Fzd9	10.6762	42.6933	0.250066	-1.99962	5.45512e-06	3.4715e-05	mmu:14371	Frizzled-9
Gaa	1613.9	3844.36	0.419809	-1.25219	8.76398e-09	9.0945e-08	mmu:14387	Lysosomal alpha-glucosidase
Gab2	275.679	683.771	0.403175	-1.31052	9.94765e-08	8.75967e-07	mmu:14389	Grb2 associated binder 2
Gab3	21.8068	97.2637	0.224203	-2.15712	0.000211404	0.000944556	mmu:210710	GRB2-associated-binding protein 3
Gabra3	36.3592	160.431	0.226635	-2.14156	1.64295e-05	9.53747e-05	mmu:14396	Gamma-aminobutyric acid receptor subunit alpha-3
Gabrb2	2.248	15.5754	0.14433	-2.79255	0.000389211	0.00162928	mmu:14401	Gamma-aminobutyric acid receptor subunit beta-2
Gabrp	823.682	50.7267	16.2376	4.02127	3.53075e-74	5.01121e-72	mmu:216643	Gamma-aminobutyric acid receptor subunit pi
Gadd45a	311.152	126.918	2.4516	1.29372	1.50422e-09	1.74326e-08	mmu:13197	Growth arrest and DNA damage-inducible protein GADD45 alpha
Gadd45g	271.146	603.846	0.449032	-1.15511	0.00899515	0.0257534	mmu:23882	Growth arrest and DNA-damage-inducible 45 gamma
Gadl1	12.335	49.5436	0.248972	-2.00595	3.63194e-06	2.40396e-05	mmu:73748	Acidic amino acid decarboxylase GADL1
Galns	114.492	318.316	0.35968	-1.47521	1.16246e-08	1.1887e-07	mmu:50917	N-acetylgalactosamine-6-sulfatase
Galnt12	42.6223	122.113	0.34904	-1.51854	5.94393e-08	5.4118e-07	mmu:230145	Polypeptide N-acetylgalactosaminyltransferase 12
Galnt14	54.0678	6.03487	8.95924	3.16338	9.02831e-12	1.41357e-10	mmu:71685	Polypeptide N-acetylgalactosaminyltransferase 14
Galnt16	360.137	1230.44	0.29269	-1.77255	9.36925e-22	3.46137e-20	mmu:108760	Polypeptide N-acetylgalactosaminyltransferase 16
Galnt3	125.439	30.5353	4.10798	2.03843	2.27475e-12	3.81536e-11	mmu:14425	Polypeptide N-acetylgalactosaminyltransferase 3
Galnt4	163.512	335.612	0.487207	-1.03739	3.29524e-07	2.65621e-06	mmu:14426	Polypeptide N-acetylgalactosaminyltransferase 4
Galnt5	14.4066	52.0761	0.276644	-1.8539	0.000276005	0.00119764	mmu:241391	Polypeptide N-acetylgalactosaminyltransferase 5
Galnt6	813.144	203.785	3.9902	1.99646	8.23266e-25	3.65579e-23	mmu:207839	Polypeptide N-acetylgalactosaminyltransferase 6
Galnt7	96.2662	296.416	0.324768	-1.62252	1.68872e-13	3.27591e-12	mmu:108150	Putative uncharacterized protein
Galr3	8.01942	1.07339	7.4711	2.90132	0.00824935	0.0239007	mmu:14429	Galanin receptor type 3
Gamt	95.7865	382.31	0.250547	-1.99685	5.89343e-20	1.96375e-18	mmu:14431	Guanidinoacetate N-methyltransferase
Garem	605.219	195.736	3.09201	1.62855	1.00515e-16	2.68659e-15	mmu:381126	GRB2-associated and regulator of MAPK protein
Gars	2987.5	1430.69	2.08816	1.06223	1.83867e-09	2.10584e-08	mmu:353172	Glycine--tRNA ligase
Gas2	39.9272	18.4695	2.16179	1.11222	0.00608784	0.0184163	mmu:14453	Growth arrest-specific protein 2
Gas6	3993.98	18965.6	0.21059	-2.24749	2.06858e-06	1.43261e-05	mmu:14456	Growth arrest-specific protein 6
Gas7	1867.08	4802.4	0.388781	-1.36297	3.46548e-10	4.32943e-09	mmu:14457	Growth arrest-specific protein 7
Gata3	1290.72	621.626	2.07636	1.05406	1.72183e-09	1.98112e-08	mmu:14462	Trans-acting T-cell-specific transcription factor GATA-3
Gatm	211.135	781.146	0.270288	-1.88743	5.82914e-13	1.05913e-11	mmu:67092	Glycine amidinotransferase, mitochondrial
Gba2	974.047	348.175	2.79758	1.48418	9.17243e-16	2.23578e-14	mmu:230101	Non-lysosomal glucosylceramidase
Gbe1	215.618	433.364	0.497546	-1.0071	2.49437e-07	2.05195e-06	mmu:74185	1,4-alpha-glucan-branching enzyme
Gbgt1	40.1896	244.268	0.16453	-2.60357	2.16221e-25	9.89541e-24	mmu:227671	Globoside alpha-1,3-N-acetylgalactosaminyltransferase 1
Gbp10	66.997	436.923	0.153338	-2.70521	9.71986e-08	8.57466e-07	mmu:626578	Guanylate-binding protein 10
Gbp11	43.0566	141.455	0.304384	-1.71604	0.00116916	0.00433791	mmu:634650	Protein Gbp11
Gbp2	626.484	2107.58	0.297253	-1.75024	8.94512e-08	7.94433e-07	mmu:14469	Interferon-induced guanylate-binding protein 2
Gbp2b	54.8366	834.651	0.0657	-3.92796	0.00395828	0.0126158	mmu:14468	Guanylate binding protein 1
Gbp3	181.785	746.535	0.243505	-2.03798	1.03188e-08	1.06195e-07	mmu:55932	Guanylate-binding protein 4
Gbp4	146.572	462.236	0.317094	-1.65702	3.19674e-08	3.06486e-07	mmu:17472	Guanylate binding protein 4.1
Gbp5	114.49	539.369	0.212266	-2.23606	9.6029e-12	1.49649e-10	mmu:229898	Putative uncharacterized protein
Gbp6	81.9559	387.59	0.21145	-2.24161	3.26612e-05	0.000177386	mmu:100702	Protein Gbp6
Gbp7	254.361	1082.26	0.235028	-2.0891	2.51827e-14	5.33764e-13	mmu:229900	MFLJ00316 protein
Gbp8	17.9343	149.891	0.119649	-3.06312	0.000859491	0.0032981	mmu:76074	5830443L24Rik protein
Gbp9	163.434	637.226	0.256478	-1.96309	1.71299e-09	1.97196e-08	mmu:236573	cDNA sequence BC057170
Gca	11.0242	42.2528	0.260911	-1.93837	4.77421e-06	3.07914e-05	mmu:227960	Grancalcin
Gcat	2147.4	373.913	5.74305	2.52182	4.47372e-36	3.25725e-34	mmu:26912	2-amino-3-ketobutyrate coenzyme A ligase, mitochondrial
Gck	16.7269	78.5835	0.212855	-2.23206	1.66211e-07	1.41078e-06	mmu:103988	Glucokinase, isoform CRA_a
Gclc	1305.82	415.556	3.14235	1.65185	4.19441e-19	1.32665e-17	mmu:14629	Glutamate--cysteine ligase catalytic subunit
Gclm	504.068	218.135	2.31081	1.2084	6.42545e-10	7.74681e-09	mmu:14630	Glutamate--cysteine ligase regulatory subunit
Gda	649.279	1914.74	0.339095	-1.56024	1.49481e-12	2.58053e-11	mmu:14544	Guanine deaminase
Gdap1	0.872644	10.0421	0.0868986	-3.52452	0.00748337	0.0220078	mmu:14545	Ganglioside-induced differentiation-associated protein 1
Gdf1	12.6819	41.395	0.306363	-1.70668	9.44819e-05	0.0004609	mmu:14559	MCG142774
Gdf10	75.9127	233.544	0.325047	-1.62128	1.18264e-09	1.38634e-08	mmu:14560	Bone morphogenetic protein 3B
Gdf11	22.2978	60.5019	0.368547	-1.44008	0.000647177	0.00255915	mmu:14561	Growth/differentiation factor 11
Gdf15	1.36825	24.8175	0.0551324	-4.18096	1.63028e-05	9.4737e-05	mmu:23886	Putative uncharacterized protein
Gdf6	3.92602	31.4731	0.124742	-3.00298	2.23098e-05	0.000125861	mmu:242316	Growth differentiation factor 6
Gdf7	3.79278	20.8098	0.18226	-2.45593	0.00434242	0.0136864	mmu:238057	Growth/differentiation factor 7
Gdnf	16.1492	40.6723	0.397056	-1.33259	0.00122862	0.00453528	mmu:14573	Glial cell line-derived neurotrophic factor
Gdpd2	162.077	380.745	0.425684	-1.23215	2.11637e-09	2.40667e-08	mmu:71584	Glycerophosphoinositol inositolphosphodiesterase GDPD2
Gdpd3	255.936	105.236	2.43202	1.28216	8.32516e-09	8.68334e-08	mmu:68616	Glycerophosphodiester phosphodiesterase domain-containing protein 3
Gdpd5	549.94	183.064	3.00409	1.58693	4.75929e-16	1.19248e-14	mmu:233552	Glycerophosphodiester phosphodiesterase domain-containing protein 5
Gen1	48.7406	20.9634	2.32503	1.21725	0.000949543	0.00360174	mmu:209334	Flap endonuclease GEN homolog 1
Gfi1b	5.57412	22.9757	0.242609	-2.04329	0.00618183	0.0186855	mmu:14582	Gfi1b protein
Gfra2	189.511	578.444	0.327622	-1.6099	4.21216e-09	4.5972e-08	mmu:14586	GDNF family receptor alpha-2
Gfra4	18.3512	58.7588	0.312314	-1.67893	4.80722e-06	3.09776e-05	mmu:14588	Glial cell line derived neurotrophic factor family receptor alpha 4
Ggct	651.978	162.803	4.00469	2.00169	7.97275e-24	3.33561e-22	mmu:110175	Gamma-glutamylcyclotransferase
Ggcx	139.699	407.534	0.342791	-1.5446	6.34761e-14	1.28703e-12	mmu:56316	Gamma-glutamyl carboxylase
Ggt1	624.059	1.35446	460.745	8.84782	2.84992e-137	7.79384e-135	mmu:14598	Gamma-glutamyltranspeptidase 1
Ggt5	395.61	1342.31	0.294723	-1.76257	1.46412e-05	8.59724e-05	mmu:23887	Gamma-glutamyltransferase 5
Ghr	1063.89	2427.01	0.438355	-1.18983	2.20567e-12	3.7078e-11	mmu:14600	Growth hormone receptor
Gimap7	3.46326	16.0249	0.216117	-2.21011	0.00324955	0.0106211	mmu:231932	Protein Gimap7
Gins1	82.635	33.2542	2.48495	1.31322	5.78882e-05	0.000296786	mmu:69270	MKIAA0186 protein
Gipc2	55.6422	19.8896	2.79756	1.48417	0.000125282	0.000592588	mmu:54120	PDZ domain-containing protein GIPC2
Gipc3	10.0175	27.32	0.366674	-1.44743	0.00343569	0.0111512	mmu:209047	PDZ domain-containing protein GIPC3
Gja1	6779.99	1456.92	4.65366	2.21836	7.02136e-37	5.23103e-35	mmu:14609	Gap junction alpha-1 protein
Gja3	487.143	0.473124	1029.63	10.0079	3.15153e-95	5.47853e-93	mmu:14611	Putative uncharacterized protein
Gja5	21.8292	66.9408	0.326098	-1.61662	2.29755e-06	1.57608e-05	mmu:14613	Gap junction alpha-5 protein
Gjb2	9721.18	77.4941	125.444	6.9709	1.69208e-220	1.14985e-217	mmu:14619	Gap junction beta-2 protein
Gjb3	1902.82	797.48	2.38604	1.25462	4.79227e-13	8.79433e-12	mmu:14620	Gap junction beta-3 protein
Gjb4	1920.6	511.971	3.75139	1.90743	2.40952e-26	1.1772e-24	mmu:14621	Gap junction beta-4 protein
Gjb5	806.238	334.376	2.41117	1.26973	1.45872e-11	2.20579e-10	mmu:14622	Gap junction beta-5 protein
Gjb6	783.824	14.5716	53.7914	5.7493	1.07352e-78	1.59429e-76	mmu:14623	Gap junction protein
Gjc2	12.1276	38.7162	0.313243	-1.67464	0.00164283	0.00584678	mmu:118454	Gap junction protein
Gkn3	5.66609	42.1926	0.134291	-2.89656	0.000155369	0.000716294	mmu:68888	Gastrokine-3
Glb1l	129.971	270.692	0.480145	-1.05846	1.12236e-06	8.26292e-06	mmu:74577	Beta-galactosidase-1-like protein
Glb1l2	783.276	1576.49	0.496849	-1.00912	1.87028e-05	0.000107239	mmu:244757	Beta-galactosidase-1-like protein 2
Gldn	44.082	101.284	0.435232	-1.20014	0.000208075	0.000931539	mmu:235379	Gliomedin, isoform CRA_b
Gli1	803.557	147.084	5.46325	2.44976	5.89011e-35	4.11482e-33	mmu:14632	Gli1 protein
Glipr1	60.0619	127.662	0.470476	-1.08781	0.00265728	0.00892191	mmu:73690	Glioma pathogenesis-related protein 1
Glipr2	179.468	360.098	0.498387	-1.00466	0.000210085	0.000939415	mmu:384009	Golgi-associated plant pathogenesis-related protein 1
Glis1	20.0411	7.22027	2.77567	1.47284	0.0100189	0.0281656	mmu:230587	Zinc finger protein GLIS1
Glrb	61.9519	13.1826	4.69952	2.23251	2.62242e-09	2.95219e-08	mmu:14658	Glycine receptor subunit beta
Glrx	1321.14	597.348	2.21167	1.14514	2.09909e-10	2.70685e-09	mmu:93692	Glutaredoxin, isoform CRA_a
Gls2	48.6815	14.0581	3.46289	1.79198	1.15528e-05	6.91409e-05	mmu:216456	Glutaminase liver isoform, mitochondrial
Glt1d1	21.6765	2.42785	8.92826	3.15838	3.13718e-06	2.09941e-05	mmu:319804	Glycosyltransferase 1 domain-containing protein 1
Glt28d2	152.587	42.7835	3.56649	1.83451	1.406e-11	2.1347e-10	mmu:320302	Glycosyltransferase 28 domain containing 2
Glt8d2	82.1186	296.576	0.276889	-1.85262	5.49951e-11	7.66956e-10	mmu:74782	Glycosyltransferase 8 domain-containing protein 2
Glud1	1516.24	3044.9	0.497959	-1.0059	5.73458e-09	6.12955e-08	mmu:14661	Glutamate dehydrogenase 1, mitochondrial
Gm10013	168.915	0	#DIV/0!	20	4.94203e-42	4.15075e-40	mmu:100043629	predicted gene 10013
Gm10020	642.97	270.948	2.37304	1.24674	0.000210863	0.000942702	mmu:100039748	Ribosomal protein L15
Gm10024	886.043	0	#DIV/0!	20	1.01232e-100	1.87614e-98	mmu:100009614	MCG141349
Gm10046	18.1738	5.55064	3.27419	1.71114	0.00547334	0.0167769	mmu:100043229	Putative uncharacterized protein
Gm10064	23.769	8.3128	2.85933	1.51568	0.0065687	0.0196982		60S ribosomal protein L32-like
Gm10100	571.31	0	#DIV/0!	20	1.01538e-140	3.077e-138	mmu:100502953	Protein Gm10100
Gm10116	960.67	2600.36	0.369437	-1.4366	8.15456e-07	6.13233e-06		ferritin light chain 1 pseudogene
Gm10136	582.946	250.546	2.3267	1.21828	4.16183e-07	3.29551e-06	mmu:672214	ribosomal protein L26 pseudogene
Gm10142	349.54	0	#DIV/0!	20	3.81505e-53	4.09342e-51	mmu:100502921	MCG141348
Gm10153	18.0716	0	#DIV/0!	20	3.75065e-09	4.12277e-08	mmu:100039757	Protein Gm10153
Gm10179	28.7138	89.2372	0.32177	-1.6359	0.00506043	0.0156816		ring finger protein 141 pseudogene
Gm10184	133.11	57.8182	2.30222	1.20303	0.000132846	0.000623236	mmu:100043906	karyopherin (importin) alpha 2 pseudogene
Gm10224	68.8942	30.6584	2.24716	1.1681	0.000280827	0.00121692	mmu:100043805	predicted pseudogene 10224
Gm10228	3844.35	0	#DIV/0!	20	8.49306e-152	3.12224e-149	mmu:100040214	Glycine tyrosine-rich hair keratin protein
Gm10229	16119.7	0.467292	34496.1	15.0741	4.17939e-229	3.34724e-226	mmu:100040201	Protein Gm10229
Gm10257	59.1298	27.813	2.12598	1.08813	0.00130909	0.0047921	mmu:544973	predicted gene 10257
Gm10259	89.0599	21.8834	4.06976	2.02494	1.22547e-09	1.43219e-08	mmu:100039592	karyopherin (importin) alpha 2 pseudogene
Gm10272	839.29	0	#DIV/0!	20	5.41129e-169	2.47649e-166	mmu:16697	MCG141380
Gm10275	6069.69	2441.83	2.48571	1.31366	3.17426e-14	6.67756e-13		Rpl12 pseudogene
Gm10318	1317.76	0	#DIV/0!	20	5.83075e-145	1.86792e-142	mmu:622629	predicted gene 10318
Gm10336	25.0228	85.5488	0.292497	-1.77351	0.000619337	0.00246296	mmu:328186	Putative uncharacterized protein
Gm10349	74.1857	29.4558	2.51854	1.33259	5.54053e-05	0.000284969	mmu:621832	predicted gene 10349
Gm10364	11.773	30.561	0.38523	-1.37621	0.00464508	0.0145098	mmu:100151693	ENSMUSG00000072492 protein
Gm10480	997.798	481.631	2.07171	1.05082	3.70038e-09	4.07769e-08	mmu:100043324	predicted gene 10480
Gm10603	17.1281	3.00441	5.70099	2.51121	0.000397767	0.00166045	mmu:100038497	Putative uncharacterized protein
Gm10615	28.575	8.79381	3.24945	1.70019	0.000703381	0.00276095	mmu:100038739	Protein Gm10615
Gm10653	43.4653	19.2609	2.25666	1.17419	0.00396397	0.0126321	mmu:677044	Putative uncharacterized protein
Gm10693	23.6519	100.932	0.234336	-2.09335	8.39683e-10	9.99464e-09	mmu:675749	predicted pseudogene 10693
Gm10712	113.459	53.2587	2.13034	1.09108	9.97624e-05	0.000484236	mmu:100502877	40S ribosomal protein S8 pseudogene
Gm11128	2.53112	12.8901	0.196362	-2.34842	0.00333526	0.0108664	mmu:100504710	predicted gene 11128
Gm11189	54.8991	17.1902	3.19362	1.67519	1.34423e-05	7.95785e-05	mmu:623205	TAF13 RNA polymerase II, TATA box binding protein (TBP)-associated factor pseudogene
Gm11223	1317.24	476.626	2.76367	1.46658	2.17356e-14	4.63327e-13		stathmin 1 pseudogene
Gm11249	137.112	46.1471	2.9712	1.57105	5.79818e-09	6.19163e-08		ribosomal protein S2 pseudogene
Gm11295	66.7965	28.544	2.34012	1.22658	0.000178284	0.000811618		predicted gene 11295
Gm11413	21.909	1.53866	14.2391	3.83178	1.7583e-07	1.48456e-06	mmu:790913	predicted gene 11413
Gm11427	6.5307	23.1324	0.282318	-1.82461	0.00103281	0.00387951		schlafen 4 pseudogene
Gm11514	6.11631	0.433693	14.1029	3.81792	0.00880671	0.0252901		60S ribosomal protein L28-like
Gm11516	40.4854	19.01	2.12969	1.09064	0.0100723	0.0282874		chaperonin containing Tcp1, subunit 3 (gamma) pseudogene
Gm11554	530.885	0	#DIV/0!	20	1.19289e-27	6.14954e-26	mmu:670482	OTTMUSG00000002180 protein
Gm11555	1676.23	0	#DIV/0!	20	1.7237e-48	1.69535e-46	mmu:546511	Protein Gm11555
Gm11559	4546.63	0.203981	22289.4	14.4441	1.57916e-75	2.27005e-73	mmu:100415785	MCG147033
Gm11562	7612	1.8655	4080.41	11.9945	2.18066e-136	5.82158e-134	mmu:100502803	Krtap2-4 protein
Gm11563	4391.07	0	#DIV/0!	20	6.70011e-87	1.07321e-84	mmu:100040248	Protein Gm11563
Gm11564	850.285	0	#DIV/0!	20	6.77465e-52	7.06612e-50	mmu:670496	MCG140217
Gm11565	8019.08	0	#DIV/0!	20	8.75174e-57	9.81289e-55	mmu:670550	MCG1025733
Gm11567	5232.69	0.233646	22395.8	14.4509	4.49578e-87	7.30565e-85	mmu:670533	Protein Gm11567
Gm11568	4467.88	0	#DIV/0!	20	3.15526e-114	6.73874e-112	mmu:432600	Protein Gm11568
Gm11569	659.059	0.233646	2820.76	11.4619	2.74316e-97	4.92123e-95	mmu:670472	Protein Gm11569
Gm11570	3831.31	0	#DIV/0!	20	6.04566e-154	2.29786e-151	mmu:100504183	Keratin-associated protein 16-1
Gm11582	9.58782	1.10686	8.66215	3.11473	0.00210807	0.0072964		dynein light chain LC8-type 1 pseudogene
Gm11595	2680.27	0	#DIV/0!	20	1.00486e-88	1.65691e-86	mmu:100040276	Protein Gm11595
Gm11596	1677.26	0	#DIV/0!	20	8.02273e-26	3.77169e-24	mmu:670464	Protein Gm11596
Gm11597	111.134	5.75469	19.3119	4.27142	3.45379e-30	2.01172e-28		type I keratin KA11P
Gm11604	24.0095	10.6947	2.24499	1.16671	0.0194989	0.0495875		ribosomal protein S6 pseudogene
Gm11709	9.56275	29.6751	0.322248	-1.63376	0.000798865	0.00308978	mmu:629970	Protein Gm11709
Gm11710	15.7781	118.784	0.132831	-2.91234	1.10919e-05	6.65957e-05	mmu:100043123	predicted gene 11710
Gm11711	0	79.6588	#VALUE!	-20	0.000861262	0.00330433	mmu:100043125	predicted gene 11711
Gm11771	45.7944	202.262	0.226411	-2.14299	3.06179e-07	2.47962e-06		NADPH-dependent carbonyl reductase pseudogene
Gm11787	15.3156	43.7112	0.350381	-1.513	0.00019606	0.000883926	mmu:666513	predicted gene 11787
Gm11914	153.964	63.2595	2.43385	1.28324	6.42217e-07	4.91358e-06		high-mobility group nucleosome binding domain 5 pseudogene
Gm11937	2500.77	0	#DIV/0!	20	4.026e-65	5.15903e-63	mmu:100041488	Protein Krtap2-4
Gm11938	5420.26	0.203981	26572.3	14.6976	1.02735e-95	1.79987e-93	mmu:100041412	predicted gene 11938
Gm11942	12317.3	6046.39	2.03713	1.02654	6.8616e-05	0.000345623	mmu:665298	ribosomal protein, large, P1 pseudogene
Gm11951	48.5718	117.24	0.414293	-1.27128	3.36802e-06	2.24257e-05		interferon-induced transmembrane protein 3-like
Gm11956	25.1591	6.34098	3.9677	1.9883	0.00026124	0.00114219		predicted gene 11956
Gm11974	75.479	30.4884	2.47566	1.30782	0.000260732	0.0011402	mmu:100041286	predicted gene 11974
Gm11992	100.875	44.8136	2.25098	1.17056	5.06168e-05	0.000262507	mmu:626870	Predicted gene, OTTMUSG00000005148
Gm12033	34.8412	94.9468	0.366955	-1.44632	0.000200823	0.000903222		glyceraldehyde-3-phosphate dehydrogenase pseudogene
Gm12164	87.4196	232.037	0.376748	-1.40833	0.000306685	0.00131848		ferritin light chain 1 pseudogene
Gm12180	25.2548	10.2448	2.46513	1.30166	0.0105604	0.0294475		chaperonin subunit 7 (eta) pseudogene
Gm12185	5.76094	65.6494	0.0877531	-3.51041	1.15122e-13	2.26854e-12	mmu:620913	Putative uncharacterized protein
Gm12216	4.59149	19.9531	0.230114	-2.11958	0.000655077	0.00258856	mmu:622459	Protein Gm12216
Gm12222	145.405	71.8222	2.02451	1.01757	0.000131148	0.000616171		acyl-CoA-binding protein ACBP pseudogene
Gm12226	220.276	101.902	2.16166	1.11214	1.01231e-06	7.4822e-06		oxidative stress responsive 1 pseudogene
Gm12248	299.574	67.7601	4.42109	2.1444	9.18105e-06	5.60536e-05	mmu:676527	predicted gene 12248
Gm12250	92.4026	545.257	0.169466	-2.56093	1.24714e-08	1.2695e-07	mmu:631323	Interferon-gamma-inducible p47 GTPase
Gm12263	203.052	101.476	2.001	1.00072	2.01708e-05	0.000114951		ariadne homolog 2 pseudogene
Gm12344	40.878	16.4147	2.49033	1.31633	0.00123131	0.00454369		ATPase, H+ transporting, lysosomal V1 subunit G1 pseudogene
Gm12349	37.7819	5.43414	6.95268	2.79757	3.21176e-08	3.07793e-07	mmu:100040491	predicted gene 12349
Gm12366	25800.8	10237.8	2.52015	1.33351	4.45289e-08	4.15547e-07		ribosomal protein S2 pseudogene
Gm12387	12.1931	2.48196	4.91269	2.29651	0.00584378	0.0177546		PDZ binding kinase pseudogene
Gm12501	26.5903	9.10298	2.92106	1.54649	0.00338998	0.011019		SIVA1, apoptosis-inducing factor pseudogene
Gm12543	90.0711	264.731	0.340236	-1.55539	7.35582e-07	5.57655e-06		sorting nexin 2 pseudogene
Gm12565	124.38	52.925	2.35012	1.23273	0.000272635	0.00118508		PRELI domain containing 1 pseudogene
Gm12657	71.6621	30.255	2.3686	1.24403	0.000113016	0.00054084	mmu:667250	predicted gene 12657
Gm12725	25.4977	65.0335	0.392069	-1.35082	7.99371e-05	0.000396591		heat shock protein 1 (chaperonin) pseudogene 2
Gm12734	83.8382	39.2768	2.13455	1.09393	0.000383448	0.00160876		eukaryotic translation initiation factor 2, subunit 1 alpha pseudogene
Gm12749	38.5868	16.6122	2.32279	1.21586	0.00412331	0.0130785		basic leucine zipper and W2 domains 1 pseudogene
Gm12792	7.6451	0.998463	7.65687	2.93675	0.0114698	0.0316281		mitogen-activated protein kinase kinase 3 pseudogene
Gm128	22.8205	8.40747	2.71432	1.44059	0.00676465	0.0201911	mmu:229588	Protein MENT
Gm12856	90.2776	21.8936	4.12347	2.04386	1.11612e-10	1.49785e-09		cyclin B1 pseudogene
Gm12912	62.8107	28.8845	2.17455	1.12072	0.000641721	0.00253982		eukaryotic translation elongation factor 1 alpha 1 pseudogene
Gm12919	13.9384	2.54498	5.47683	2.45334	0.00168785	0.00598324		karyopherin (importin) alpha 2 pseudogene
Gm12922	18.2882	6.36556	2.87299	1.52255	0.0110532	0.030635		ribosomal protein S2 pseudogene
Gm13007	16.6214	2.46358	6.74686	2.75422	0.000188667	0.000853514		predicted gene 13007
Gm13032	16.6641	3.76736	4.42328	2.14512	0.00104943	0.00393272	mmu:100049161	predicted gene 13032
Gm13160	17.0822	5.41889	3.15234	1.65642	0.00931319	0.026507		predicted gene 13160
Gm13167	16.9699	4.62786	3.6669	1.87456	0.00403259	0.0128344		predicted gene 13167
Gm13176	14.1015	4.13509	3.41021	1.76986	0.0130957	0.0353649		protein regulator of cytokinesis 1 pseudogene
Gm13212	5.05019	62.5475	0.0807416	-3.63054	0.000848289	0.00325957	mmu:433801	Protein Gm13212
Gm13215	80.1665	32.9814	2.43066	1.28135	6.89017e-05	0.000346829	mmu:664894	predicted gene 13215
Gm13217	18.4796	54.1254	0.341423	-1.55037	3.40705e-05	0.00018406		solute carrier family 25, member 36 pseudogene
Gm13232	19.2317	5.5111	3.48962	1.80307	0.00306415	0.0100946		predicted gene 13232
Gm13237	107.231	26.8794	3.98934	1.99615	1.15422e-10	1.54621e-09	mmu:666390	predicted gene 13237
Gm13251	30.0979	64.1962	0.468842	-1.09283	0.00116954	0.00433861	mmu:433791	Protein Gm13251
Gm13305	684.627	314.066	2.17988	1.12425	0.00551837	0.0168987	mmu:100042555	predicted gene 13305
Gm13306	178.943	363.449	0.492348	-1.02225	0.000605779	0.00241204	mmu:100039863	predicted gene 13306
Gm13368	19.0451	5.80785	3.27921	1.71335	0.00603931	0.0182843		predicted gene 13368
Gm13490	66.8162	0.419873	159.134	7.3141	9.62996e-12	1.49967e-10	mmu:433426	predicted gene 13490
Gm13573	125.81	57.6417	2.18262	1.12606	1.9219e-05	0.00010994		ribosomal protein L10A pseudogene
Gm13588	7.23123	20.9188	0.345681	-1.53249	0.00484538	0.0150767		thymosin, beta 10 pseudogene
Gm13669	49.5797	24.638	2.01233	1.00886	0.00732292	0.0216074	mmu:623453	predicted gene 13669
Gm13767	4.8852	22.0892	0.221157	-2.17685	0.000269169	0.00117183		protein tyrosine phosphatase, receptor type, J pseudogene
Gm13768	4.55007	21.1248	0.21539	-2.21498	0.000509111	0.00206864		protein tyrosine phosphatase, receptor type, J pseudogene
Gm13889	26.4861	89.2747	0.296681	-1.75302	1.03172e-05	6.24463e-05	mmu:620695	predicted gene 13889
Gm13929	26.7263	0.203981	131.023	7.03368	5.07183e-13	9.26942e-12		L-threonine dehydrogenase pseudogene
Gm14005	42.7081	105.379	0.40528	-1.30301	0.00439824	0.0138411	mmu:100043424	Putative uncharacterized protein
Gm14085	25.1699	175.379	0.143517	-2.80071	2.73361e-07	2.2332e-06	mmu:381417	Protein Gm14085
Gm14131	28.2318	10.6732	2.64511	1.40333	0.00403394	0.0128368		Fibronectin type-III domain-containing transmembrane protein C1orf233 homolog
Gm14137	1304.22	143.569	9.08428	3.18337	2.11147e-58	2.44071e-56	mmu:623781	Uncharacterized protein C15orf62 homolog, mitochondrial
Gm14138	36.9942	15.5692	2.37612	1.24861	0.00359505	0.0116082		40S ribosomal protein S6 (Phosphoprotein NP33)
Gm14165	743.853	364.513	2.04068	1.02905	2.51992e-08	2.45692e-07		ribosomal protein, large, P0 pseudogene
Gm14217	510.201	205.014	2.48861	1.31534	3.28574e-11	4.72931e-10	mmu:668936	ribisomal protein L5, pseudogene 2
Gm14328	1098.26	241.045	4.55625	2.18785	3.30978e-23	1.33253e-21		fatty acid-binding protein, epidermal pseudogene
Gm14335	28.1151	10.7383	2.6182	1.38858	0.00424852	0.0134206		TAF9 RNA polymerase II, TATA box binding protein (TBP)-associated factor pseudogene
Gm14492	74.252	330.476	0.224682	-2.15404	1.19535e-08	1.22011e-07	mmu:677289	Proline-rich protein 33
Gm14494	1561.62	692.039	2.25654	1.17411	5.30887e-11	7.41753e-10		translocase of outer mitochondrial membrane 20 homolog pseudogene
Gm14548	120.803	533.018	0.22664	-2.14153	4.44115e-06	2.88759e-05	mmu:100038909	Protein Gm14548
Gm14584	125.403	56.4154	2.22285	1.15241	1.83199e-05	0.000105286		casein kinase 1, gamma 3 pseudogene
Gm14639	45.8346	22.2347	2.0614	1.04363	0.00870352	0.0250419		transformer 2 beta homolog pseudogene
Gm14703	7.95877	0.180395	44.1187	5.46332	0.00046895	0.00192252	mmu:632264	predicted gene 14703
Gm14730	21.4767	8.72679	2.46101	1.29925	0.0194361	0.0494784		predicted gene 14730
Gm15133	0.717376	8.031	0.0893258	-3.48478	0.00974241	0.0275156	mmu:622070	predicted gene 15133
Gm15179	8.50312	42.1126	0.201914	-2.30819	7.20736e-05	0.000361416	mmu:100503248	predicted gene 15179
Gm15264	271.264	102.255	2.65282	1.40753	2.09312e-10	2.70225e-09		tuftelin 1 pseudogene
Gm15421	570.473	169.627	3.3631	1.74979	1.18504e-10	1.58521e-09	mmu:100042049	ribosomal protein L22 like 1 pseudogene
Gm15428	49.0181	11.8595	4.13322	2.04727	1.72929e-06	1.22063e-05	mmu:433368	PCNA-associated factor pseudogene
Gm15448	77.9872	351.785	0.22169	-2.17339	1.6424e-15	3.90985e-14	mmu:100041146	Protein Gm15448
Gm15452	57.4836	23.7195	2.42348	1.27708	0.000220818	0.000980756		CDC28 protein kinase regulatory subunit 2 pseudogene
Gm15453	2305.13	1126.39	2.04647	1.03314	9.14723e-09	9.47905e-08	mmu:100043257	predicted gene 15453
Gm15590	284.906	653.175	0.436187	-1.19698	5.74891e-05	0.000294875		ferritin light chain 1 pseudogene
Gm15616	152.702	61.8378	2.4694	1.30416	3.24677e-06	2.16758e-05		60S ribosomal protein L5 pseudogene
Gm15697	8.68896	1.43025	6.07515	2.60292	0.0136542	0.0366351		kinesin family member 11 pseudogene
Gm15725	181.177	379.557	0.477337	-1.06692	1.811e-07	1.52421e-06		actin, beta, cytoplasmic (Actb) pseudogene
Gm15753	21.9418	122.36	0.179321	-2.47938	2.37086e-08	2.32169e-07	mmu:624083	predicted gene 15753
Gm15766	14.6787	4.51375	3.25201	1.70133	0.0141936	0.0378632		ribosomal protein L5 pseudogene
Gm15867	44.5475	12.9589	3.4376	1.7814	1.64899e-05	9.56262e-05	mmu:100503471	predicted gene 15867
Gm15925	37.9023	162.753	0.232883	-2.10232	0.00132901	0.00485235		leukocyte immunoglobulin-like receptor, subfamily A (with TM domain), member 6 pseudogene
Gm16119	47.8526	170.841	0.280101	-1.83598	4.4857e-09	4.87836e-08	mmu:100271841	uridine-cytidine kinase 1-like 1, opposite strand
Gm16165	18.319	6.32422	2.89663	1.53438	0.0117738	0.0323206		tubulin, beta 2B pseudogene
Gm16340	22.6927	132.404	0.17139	-2.54464	8.73684e-13	1.55495e-11	mmu:100504287	predicted gene 16340
Gm16379	86.5537	42.8711	2.01893	1.01359	0.000626852	0.00248976	mmu:100040259	macrophage migration inhibitory factor, pseudogene 6
Gm16399	35.653	16.6907	2.13611	1.09498	0.00845638	0.0244123		cytochrome c oxidase, subunit VIc pseudogene
Gm16407	56.8724	15.8131	3.59653	1.84661	3.89348e-05	0.000207489		syndecan 1 pseudogene
Gm16409	303.822	139.42	2.17919	1.12379	1.7038e-07	1.4418e-06		ribosomal protein S6 pseudogene
Gm16465	114.905	11.1532	10.3025	3.36492	8.56778e-23	3.35896e-21		cytidine 5'-triphosphate synthase pseudogene
Gm16477	23.357	5.72522	4.07968	2.02846	0.000326761	0.00139707		ribosomal protein L7a pseudogene
Gm16531	0.173561	4.71138	0.0368387	-4.76263	0.00864236	0.0248883		UL16 binding protein 1 pseudogene
Gm16675	5.73966	19.8254	0.28951	-1.78832	0.00272638	0.00911707	mmu:100503498	predicted gene, 16675
Gm16938	7.08619	19.2899	0.367353	-1.44476	0.0146923	0.0389864	mmu:330599	predicted gene, 16938
Gm17031	23.2212	9.65863	2.40419	1.26555	0.0172515	0.044714		eukaryotic translation initiation factor 3, subunit D pseudogene
Gm17322	85.3406	0.180395	473.077	8.88593	2.99362e-37	2.25275e-35		ADP-ribosylation factor-like 6 interacting protein 1 pseudogene
Gm17541	57.0569	22.0728	2.58494	1.37013	0.000151673	0.000701437		60S ribosomal protein L18a
Gm17757	0.700056	9.88982	0.0707855	-3.8204	0.000389198	0.00162928	mmu:100417829	GTPase, very large interferon inducible 1 pseudogene
Gm17802	76.8821	30.7139	2.50316	1.32375	5.54038e-05	0.000284969		eukaryotic translation initiation factor 4A1 pseudogene
Gm17819	178.936	80.8993	2.21184	1.14525	2.78614e-06	1.8819e-05		eukaryotic translation initiation factor 5A pseudogene
Gm17971	384.66	133.069	2.89068	1.53141	0.000350447	0.00148419		ribosomal protein S2 pseudogene
Gm18285	73.8708	26.2753	2.81142	1.4913	6.07732e-06	3.84007e-05		mbt domain containing 1 pseudogene
Gm18445	10.2367	43.3596	0.236088	-2.0826	1.5323e-06	1.09782e-05		interferon activated gene 204 pseudogene
Gm1859	36.8963	16.8997	2.18325	1.12648	0.00568476	0.0173514		Rac GTPase-activating protein 1 pseudogene
Gm18596	761.741	0	#DIV/0!	20	3.62157e-150	1.3099e-147		keratin associated protein 4-16 pseudogene
Gm18787	15.6497	3.28801	4.75962	2.25085	0.0166618	0.0433962		RNA binding motif protein, X-linked 2 pseudogene
Gm18840	50.398	128.694	0.391611	-1.35251	0.000220215	0.000978467		complement component 1, r subcomponent A pseudogene
Gm18853	1.02644	7.29919	0.140624	-2.83009	0.0124837	0.0339658	mmu:100417831	GTPase, very large interferon inducible 1 pseudogene
Gm19209	25.4995	8.33126	3.06071	1.61386	0.00272946	0.00912506		TAF9 RNA polymerase II, TATA box binding protein (TBP)-associated factor pseudogene
Gm19249	1.0842	8.01883	0.135207	-2.88676	0.00695951	0.0206629		thymosin, beta 10 pseudogene
Gm19402	700.055	0	#DIV/0!	20	5.24563e-139	1.48903e-136	mmu:100502831	Protein Gm19402
Gm19444	20.6575	0.702836	29.3916	4.87733	7.81101e-09	8.20815e-08	mmu:100502903	tubulin, beta 3, pseudogene
Gm19522	3.32802	20.7236	0.16059	-2.63854	0.00137753	0.00500769	mmu:100503040	predicted gene, 19522
Gm19563	27.3561	5.46457	5.00608	2.32368	3.65825e-05	0.000196118		dynein light chain 1, cytoplasmic-like
Gm19668	564.436	0	#DIV/0!	20	9.37702e-140	2.69589e-137	mmu:100503388	MCG51881
Gm1969	11.0889	3.01608	3.6766	1.87837	0.0189132	0.0483613		vacuole membrane protein 1 pseudogene
Gm19807	35.0331	15.5286	2.25604	1.1738	0.0100762	0.0282909		UPF0368 protein Cxorf26 homolog
Gm19897	0.522153	8.7228	0.0598607	-4.06225	0.000756779	0.00294683	mmu:100503790	predicted gene, 19897
Gm20203	0.923241	8.0065	0.115311	-3.11639	0.0102945	0.0288242		placenta-specific gene 8 protein-like
Gm20219	585.759	233.598	2.50755	1.32628	4.26968e-12	6.92818e-11	mmu:100504425	predicted gene, 20219
Gm20300	25.0465	64.2769	0.389666	-1.35969	0.000173832	0.000793281	mmu:100504586	predicted gene, 20300
Gm20570	36.9601	122.529	0.301644	-1.72908	1.46215e-09	1.69714e-08		thymosin, beta 10 pseudogene
Gm20875	92.2709	24.6313	3.74608	1.90538	2.18344e-09	2.47917e-08	mmu:100041490	predicted gene, 20875
Gm2115	37.3132	11.4517	3.2583	1.70412	0.00377479	0.0121066	mmu:100039239	predicted gene 2115
Gm21168	26.8721	11.404	2.35638	1.23657	0.0104483	0.0291822		ribosome biogenesis regulatory protein homolog
Gm21188	18.7703	75.9646	0.247093	-2.01687	0.018324	0.0470867	mmu:100861753	predicted gene, 21188
Gm21320	41.7526	202.755	0.205926	-2.2798	2.60652e-05	0.00014522	mmu:100861909	Major urinary protein 1
Gm21451	310.408	825.393	0.376073	-1.41091	0.0035726	0.0115413	mmu:100862072	Putative uncharacterized protein
Gm2147	29.1803	9.48155	3.07759	1.6218	0.000807797	0.00312056		motile sperm domain containing 1 pseudogene
Gm21925	174.681	1157	0.150978	-2.72759	5.77861e-17	1.57073e-15		tectorin alpha pseudogene
Gm22	173.811	762.623	0.227912	-2.13345	1.20348e-05	7.17957e-05	mmu:195209	MKIAA1858 protein
Gm2225	2880.14	1289.14	2.23416	1.15974	3.38158e-05	0.000182771	mmu:100039422	predicted gene 2225
Gm2274	87.5491	32.1959	2.71926	1.44322	8.50789e-05	0.000419964	mmu:100039503	predicted gene 2274
Gm2367	46.2585	20.0147	2.31123	1.20866	0.00158411	0.00566295		predicted gene 2367
Gm2373	9.30415	0.88692	10.4904	3.391	0.00182955	0.00642363	mmu:100039691	long intergenic non-coding RNA, embryonic stem cells expressed 1
Gm2427	0.169219	7.23113	0.0234014	-5.41726	0.000519971	0.00210894	mmu:100039794	predicted gene 2427
Gm2467	5.45968	21.6722	0.251921	-1.98896	0.000803032	0.00310429		glyceraldehyde-3-phosphate dehydrogenase pseudogene
Gm2654	44.3852	21.0354	2.11002	1.07726	0.0063864	0.0192132		pseudouridylate synthase 7 homolog pseudogene
Gm2696	816.786	0	#DIV/0!	20	1.86217e-114	4.0153e-112	mmu:100040299	predicted gene 2696
Gm2848	1.11895	11.3881	0.0982563	-3.34731	0.000417376	0.00173295	mmu:100040572	predicted gene 2848
Gm2a	992.845	2602.28	0.381529	-1.39014	3.42223e-10	4.28256e-09	mmu:14667	GM2 ganglioside activator protein
Gm3233	636.924	0	#DIV/0!	20	2.58105e-148	9.04377e-146	mmu:100041250	Protein Gm3233
Gm3238	182.857	0	#DIV/0!	20	1.08672e-69	1.45926e-67	mmu:100041261	MCG61407
Gm3250	216.453	0	#DIV/0!	20	3.09635e-78	4.56814e-76	mmu:100041281	Protein Gm3250
Gm3285	974.401	0	#DIV/0!	20	7.00085e-156	2.85444e-153	mmu:100041351	predicted gene 3285
Gm3320	147.051	21.2578	6.9175	2.79025	1.22032e-20	4.19718e-19		myeloblastosis oncogene-like 2 pseudogene
Gm336	58.7916	12.6747	4.6385	2.21366	1.53166e-08	1.54024e-07		ArfGAP with RhoGAP domain, ankyrin repeat and PH domain 2 pseudogene
Gm3470	9.65742	26.4896	0.364575	-1.45571	0.00379295	0.0121597	mmu:100041680	predicted gene 3470
Gm3571	650.366	320	2.03239	1.02318	2.83355e-05	0.000156624		farnesyl diphosphate synthetase pseudogene
Gm3775	16.1829	3.60546	4.48844	2.16622	0.00165261	0.00587691	mmu:100042294	predicted gene 3775
Gm3776	24.5343	8.53207	2.87554	1.52383	0.00637447	0.0191824	mmu:100042295	Glutathione S-transferase
Gm3788	492.047	1349.16	0.364707	-1.45519	2.02269e-09	2.30482e-08		thymosin, beta 10 pseudogene
Gm3934	411.422	893.947	0.460231	-1.11957	9.35873e-10	1.10925e-08	mmu:100042625	predicted gene 3934
Gm4045	153.37	73.4107	2.0892	1.06295	0.0145502	0.0386689		ATP synthase, H+ transporting, mitochondrial F0 complex, subunit g pseudogene
Gm4070	72.4197	282.893	0.255997	-1.9658	3.41177e-06	2.26895e-05	mmu:100042856	predicted gene 4070
Gm4097	15.2782	77.1435	0.198049	-2.33607	1.23988e-09	1.44814e-08		ferritin light chain 2 pseudogene
Gm4118	27.6436	9.35993	2.9534	1.56238	0.00276617	0.00922813		proteasome (prosome, macropain) subunit, alpha type 2 pseudogene
Gm4184	21.3134	80.934	0.263343	-1.92498	0.00481544	0.0149898	mmu:100043039	predicted gene 4184
Gm4217	14.1722	31.8924	0.444375	-1.17015	0.0110023	0.0305053		glyceraldehyde-3-phosphate dehydrogenase pseudogene
Gm4294	857.428	346.013	2.47802	1.30919	4.2186e-06	2.76049e-05	mmu:100043209	ribosomal protein L15 pseudogene
Gm4356	13.7274	4.04052	3.39743	1.76444	0.0163454	0.0426811	mmu:100043318	guanine nucleotide binding protein (G protein), gamma 5 pseudogene
Gm4462	122.49	49.5425	2.47241	1.30592	1.30223e-06	9.45985e-06		eukaryotic translation elongation factor 1 gamma pseudogene
Gm4477	6.87614	57.2508	0.120106	-3.05763	1.85521e-08	1.84411e-07	mmu:100043497	Protein Gm4477
Gm4510	23.2416	9.81039	2.36908	1.24433	0.0179375	0.0462196		predicted gene 4510
Gm4544	7.80779	40.0229	0.195083	-2.35784	3.3057e-05	0.000179232	mmu:100043600	predicted gene 4544
Gm4553	345.383	0	#DIV/0!	20	3.70942e-106	7.10973e-104	mmu:100043617	Protein Gm4553
Gm4559	129.315	0	#DIV/0!	20	9.39005e-54	1.02219e-51	mmu:100043627	Protein Gm4559
Gm4581	685.801	224.768	3.05115	1.60935	5.46083e-17	1.48796e-15	mmu:100043670	predicted gene 4581
Gm4600	108.993	49.0434	2.22237	1.1521	0.000217151	0.000966768		ribosomal protein L9 pseudogene
Gm4607	8.26589	1.23819	6.67581	2.73894	0.0111888	0.0309458		predicted gene 4607
Gm4651	3.6112	0	#DIV/0!	20	0.0194499	0.0495046	mmu:100043793	predicted gene 4651
Gm4737	941.955	425.167	2.21549	1.14763	2.60073e-07	2.13319e-06		S-adenosylhomocysteine hydrolase pseudogene
Gm4739	777.175	207.207	3.75072	1.90717	1.57312e-22	6.09279e-21		high mobility group box 2 pseudogene
Gm4750	28.3963	57.9016	0.490424	-1.0279	0.00218776	0.00753735		actin, beta pseudogene
Gm4755	10.1175	0.822003	12.3084	3.62157	0.00168126	0.00596459	mmu:208941	predicted gene 4755
Gm4759	4.54736	21.789	0.2087	-2.2605	0.00670285	0.0200442	mmu:209380	GTPase, very large interferon inducible 1 pseudogene
Gm4788	7.46919	26.5423	0.281407	-1.82927	0.000622265	0.00247285	mmu:214403	EG214403 protein
Gm4815	251.818	95.8029	2.6285	1.39424	1.00178e-09	1.1805e-08		calponin 3, acidic pseudogene
Gm4824	61.5069	30.6837	2.00455	1.00327	0.00233648	0.00798226		peptidyl-prolyl cis-trans isomerase A pseudogene 15_175.1
Gm4841	6.28722	70.5873	0.0890702	-3.48891	1.44959e-07	1.24168e-06	mmu:225594	Putative uncharacterized protein
Gm4858	4.42933	0	#DIV/0!	20	0.00690013	0.0205165	mmu:229571	EG229571 protein
Gm4859	40.2413	19.6919	2.04355	1.03108	0.0097954	0.0276339		ribosomal protein S4, X-linked pseudogene
Gm4864	270.18	90.398	2.98878	1.57956	0.000505361	0.00205638		histone deacetylase 1 pseudogene
Gm4866	40.5778	18.0456	2.24862	1.16904	0.00442601	0.0139166		ribosomal protein, large, P0 pseudogene
Gm4879	94.3992	26.2078	3.60196	1.84878	4.57071e-09	4.96013e-08		WD repeat domain 12 pseudogene
Gm4951	66.2199	261.614	0.253121	-1.9821	0.000740005	0.00288803	mmu:240327	Interferon-gamma-inducible GTPase Ifgga2 protein
Gm4959	17.6274	5.95999	2.95763	1.56444	0.0121639	0.0332005		ribosomal protein L3 pseudogene
Gm4962	10.1882	27.5572	0.36971	-1.43554	0.00303989	0.0100235		adaptor protein complex AP-2, alpha 2 subunit pseudogene
Gm4975	0	5.00725	#VALUE!	-20	0.00980146	0.027644	mmu:244495	Shugoshin-like 2B
Gm4980	67.6782	193.394	0.34995	-1.51478	0.000114446	0.00054722	mmu:100503386	Trophoblast glycoprotein-like
Gm5038	14.8503	4.12092	3.60363	1.84945	0.0125102	0.0340174		piggyBac transposable element derived 2 (Pgbd2) pseudogene
Gm5045	309.541	141.738	2.1839	1.1269	9.47573e-08	8.37577e-07	mmu:268809	ribosomal protein L7 pseudogene
Gm5055	77.628	27.625	2.81006	1.4906	3.70009e-06	2.44618e-05		ribosomal protein S7 pseudogene
Gm5084	145.275	13.6687	10.6283	3.40984	1.83733e-27	9.34288e-26	mmu:100503759	predicted gene 5084
Gm5150	6.66258	46.6446	0.142837	-2.80756	8.8731e-05	0.000436933	mmu:381484	SIRP beta 1 like 1 protein
Gm5194	12.197	2.94342	4.14383	2.05097	0.0105338	0.0293808		myeloid leukemia factor 2 pseudogene
Gm5206	60.1906	29.5054	2.03999	1.02856	0.00384599	0.0123139		predicted pseudogene 5206
Gm5239	35.0378	17.3426	2.02033	1.01459	0.014036	0.0374979		MCG1031578
Gm5249	16.2133	5.21711	3.10771	1.63585	0.0142759	0.0380438		predicted gene 5249
Gm5251	12.755	2.35696	5.41163	2.43606	0.00744553	0.0219061		predicted gene 5251
Gm5256	82.1048	25.3145	3.24339	1.6975	2.64113e-07	2.16395e-06		predicted gene 5256
Gm5278	240.748	10.2899	23.3965	4.54822	4.06189e-52	4.2966e-50		predicted pseudogene 5278
Gm5279	102.932	6.74513	15.2601	3.9317	1.67472e-25	7.69581e-24		tyrosine 3-monooxygenase/tryptophan 5-monooxygenase activation protein, zeta polypeptide pseudogene
Gm5297	188.599	63.9711	2.94819	1.55983	4.575e-10	5.62469e-09		predicted gene 5297
Gm53	92.3671	44.3199	2.0841	1.05942	0.0144423	0.0384055	mmu:193022	Protein Gm53
Gm5356	20.5952	8.05283	2.55751	1.35474	0.0127033	0.0344589		proteasome (prosome, macropain) subunit, beta type 3 pseudogene
Gm5380	44.1413	20.7443	2.12788	1.08942	0.00632551	0.0190607		chaperonin containing Tcp1, subunit 7 (eta) pseudogene
Gm5414	29.7554	9.2589	3.21371	1.68424	0.000680542	0.00267787	mmu:406223	Type II keratin Kb14
Gm5416	9.09959	0.239479	37.9975	5.24783	0.000146733	0.000681542	mmu:408196	EG408196 protein
Gm5423	78.1794	23.4657	3.33164	1.73623	8.69342e-06	5.34256e-05	mmu:432460	transmembrane protein 229B pseudogene
Gm5424	1826.94	199.007	9.18031	3.19854	2.01443e-62	2.4685e-60	mmu:432466	MCG15755
Gm5431	60.2395	346.516	0.173843	-2.52414	0.000132894	0.000623333	mmu:432555	Protein Gm5431
Gm5454	31.5209	116.369	0.270871	-1.88432	2.21465e-07	1.84076e-06	mmu:432800	predicted gene 5454
Gm5460	1.42373	8.00741	0.177802	-2.49166	0.015096	0.0399065	mmu:432838	Protein Gm5460
Gm5478	45.5193	8.5888	5.29984	2.40595	0.000366991	0.00154608	mmu:432987	Uncharacterized protein
Gm5487	238.574	113.632	2.09952	1.07006	2.74734e-05	0.000152574		minichromosome maintenance deficient 7 pseudogene
Gm5491	51.5471	22.8454	2.25634	1.17398	0.00137586	0.00500382		ribosomal protein L15 pseudogene
Gm5497	26.9781	10.4107	2.59139	1.37373	0.00620029	0.0187236		peptidylprolyl isomerase A pseudogene 17_1026.1
Gm5513	92.3165	43.4828	2.12306	1.08614	0.000281098	0.00121786		eukaryotic translation initiation factor 4A1 pseudogene
Gm5529	267.583	108.512	2.46594	1.30214	6.85198e-09	7.24449e-08		solute carrier family 25 (mitochondrial carrier, adenine nucleotide translocator), member 5 pseudogene
Gm5547	2.2581	15.6746	0.144061	-2.79525	0.000169093	0.000773544	mmu:433637	predicted gene 5547
Gm5558	64.185	25.4738	2.51965	1.33322	0.000150963	0.000699157		peptidyl-prolyl cis-trans isomerase A pseudogene 5_892.1
Gm5559	65.1841	147.021	0.443368	-1.17343	0.0143176	0.0381139		glyceraldehyde-3-phosphate dehydrogenase pseudogene
Gm5560	609.377	269.398	2.26199	1.17759	9.48647e-10	1.12142e-08		solute carrier family 25 member 5 pseudogene
Gm5587	70.8199	14.3548	4.93354	2.30262	2.02381e-09	2.30493e-08		GrpE-like 2, mitochondrial pseudogene
Gm5593	173.178	39.2583	4.41124	2.14118	7.68556e-11	1.05091e-09	mmu:434175	predicted gene 5593
Gm5596	22.5411	5.92626	3.8036	1.92736	0.0010061	0.00379446		DEP domain containing 1a pseudogene
Gm5597	33.0947	8.27069	4.00144	2.00052	4.50868e-05	0.000236785		thymine DNA glycosylase pseudogene
Gm5611	132.55	44.7616	2.96125	1.56621	9.15853e-09	9.48638e-08		Uncharacterized protein
Gm5637	309.319	713.682	0.433413	-1.20619	6.00076e-11	8.34783e-10	mmu:434782	predicted pseudogene 5637
Gm5641	165.109	79.0671	2.08821	1.06227	3.44317e-05	0.000185742		heterogeneous nuclear ribonucleoprotein A3 pseudogene
Gm5648	129.41	59.2404	2.18449	1.12729	5.10461e-05	0.000264673		ubiquitin-like, containing PHD and RING finger domains, 1 pseudogene
Gm5671	11.8022	2.01671	5.85223	2.54899	0.00413818	0.0131183		PRP38 pre-mRNA processing factor 38 domain containing A pseudogene
Gm5678	11.8846	28.3837	0.418713	-1.25596	0.00419365	0.0132772		carbonyl reductase 1 pseudogene
Gm5684	25.2369	8.0206	3.14651	1.65375	0.00152502	0.0054744		erythrocyte protein band 4.1-like 4b pseudogene
Gm5689	28.6942	9.67931	2.96449	1.56778	0.00125471	0.00461943		Uncharacterized protein
Gm572	19.7265	110.621	0.178326	-2.48741	5.3371e-05	0.000275834	mmu:230909	Protein Gm572
Gm5749	8.60248	23.2032	0.370745	-1.4315	0.00706242	0.0209269		serine (or cysteine) peptidase inhibitor, clade B, member 6a pseudogene
Gm5791	62.9709	23.7015	2.65683	1.40971	9.22615e-05	0.000451837		peptidyl-prolyl cis-trans isomerase A pseudogene 13_866.1
Gm5806	44.3024	8.26118	5.36272	2.42297	9.96043e-08	8.7662e-07	mmu:545124	predicted gene 5806
Gm5824	31.4359	15.3897	2.04266	1.03045	0.0148397	0.0393265		predicted gene 5824
Gm5829	16.8978	4.80792	3.51459	1.81336	0.00562633	0.0171894		GABA(A) receptor-associated protein like 2 pseudogene 1_652.1
Gm5831	56.3531	170.768	0.329998	-1.59947	0.000403293	0.00167914		Sp140 nuclear body protein family member pseudogene
Gm5851	171.323	82.8227	2.06855	1.04862	1.43258e-05	8.43413e-05		ribosomal protein L3 pseudogene
Gm5860	9.40552	2.09494	4.48963	2.1666	0.0156055	0.0410454	mmu:545641	predicted gene 5860
Gm5873	116.669	52.2915	2.23112	1.15777	2.24766e-05	0.000126706		farnesyl diphosphate synthetase pseudogene
Gm5881	51.2459	107.615	0.476196	-1.07037	8.37549e-05	0.000414158		calmodulin 2 pseudogene
Gm5919	11.892	0.663404	17.9257	4.16396	7.49777e-05	0.000374638	mmu:546150	predicted gene 5919
Gm5965	35.9635	0	#DIV/0!	20	1.0273e-09	1.20866e-08	mmu:546672	Protein Gm5965
Gm5969	10.6254	2.60622	4.07694	2.02749	0.0175757	0.0454387		eukaryotic translation initiation factor pseudogene
Gm6023	278.417	126.955	2.19304	1.13293	1.99215e-06	1.38481e-05		predicted gene 6023
Gm6051	37.5994	9.40614	3.99733	1.99904	1.22182e-05	7.27932e-05		GABA(A) receptor-associated protein-like 2 pseudogene 5_758.1
Gm6063	121.997	59.1902	2.0611	1.04342	9.97486e-05	0.000484236		peptidylprolyl isomerase A pseudogene 6_731.1
Gm6087	57.5638	14.63	3.93465	1.97624	1.73486e-07	1.46642e-06		tera pseudogene
Gm6091	180.439	70.566	2.55702	1.35446	1.40261e-05	8.27725e-05		thymidine kinase 1 pseudogene
Gm6100	49.0098	5.67743	8.63239	3.10976	2.16452e-11	3.20603e-10		fatty acid binding protein 5, epidermal pseudogene
Gm6104	103.194	28.5207	3.61821	1.85527	1.19506e-09	1.40017e-08		high mobility group box 3 pseudogene
Gm6139	29.4194	11.4985	2.55854	1.35532	0.00393884	0.0125652	mmu:620248	predicted gene 6139
Gm6161	52.5393	23.0478	2.27958	1.18877	0.00242648	0.00825331		heterogeneous nuclear ribonucleoprotein A3 pseudogene
Gm6166	4778.07	1181.46	4.0442	2.01585	2.84689e-18	8.45583e-17		fatty acid-binding protein, epidermal-like
[truncated: 3,069 more rows]
