# Supplementary material for: Cutaneous transcriptome analysis in NIH hairless mice
Source: PLoS One. 2017 Aug 7;12(8):e0182463. doi: 10.1371/journal.pone.0182463 (PMC5546695; doi:10.1371/journal.pone.0182463)
Supplement: S2 File — (XLSX) [file pone.0182463.s004.xlsx]

## Sheet: DownGO_Result
GOID	GOTerm	DifGene	AllDifGene	GeneInGO	AllGene	P-Value	FDR	Enrichment	(-log10P)
GO:0031424	keratinization	22	1778	35	22483	2.7302e-16	9.21715e-13	7.94835	15.5638
GO:0008544	epidermis development	28	1778	67	22483	3.20253e-14	5.40588e-11	5.28452	13.4945
GO:0007049	cell cycle	100	1778	601	22483	7.39172e-13	8.31815e-10	2.10401	12.1313
GO:0007067	mitotic nuclear division	54	1778	260	22483	4.12221e-11	3.47915e-08	2.62629	10.3849
GO:0001942	hair follicle development	19	1778	43	22483	1.3309e-10	8.98623e-08	5.58737	9.87585
GO:0030216	keratinocyte differentiation	21	1778	53	22483	1.73194e-10	9.74503e-08	5.01033	9.76147
GO:0051301	cell division	63	1778	348	22483	4.40148e-10	2.12277e-07	2.2892	9.3564
GO:0043588	skin development	18	1778	52	22483	4.22816e-08	1.78428e-05	4.37715	7.37385
GO:0001736	establishment of planar polarity	9	1778	13	22483	6.32989e-08	2.37441e-05	8.7543	7.1986
GO:0007059	chromosome segregation	21	1778	71	22483	7.43994e-08	2.51172e-05	3.7401	7.12843
GO:0007275	multicellular organismal development	120	1778	989	22483	1.46427e-06	0.000449398	1.53429	5.83438
GO:0048538	thymus development	14	1778	41	22483	1.62693e-06	0.000457708	4.31784	5.78863
GO:0043616	keratinocyte proliferation	8	1778	14	22483	2.93227e-06	0.000742011	7.22578	5.5328
GO:0051716	cellular response to stimulus	5	1778	5	22483	3.07706e-06	0.000742011	12.6451	5.51186
GO:0042438	melanin biosynthetic process	7	1778	11	22483	4.74731e-06	0.00106846	8.04689	5.32355
GO:0006811	ion transport	78	1778	596	22483	7.25763e-06	0.00153136	1.6549	5.13921
GO:0042475	odontogenesis of dentin-containing tooth	16	1778	59	22483	9.09631e-06	0.00180642	3.42918	5.04113
GO:0045109	intermediate filament organization	8	1778	16	22483	1.08789e-05	0.0020404	6.32255	4.96341
GO:0050880	regulation of blood vessel size	9	1778	21	22483	1.45066e-05	0.0025776	5.41933	4.83843
GO:0030855	epithelial cell differentiation	12	1778	38	22483	2.23534e-05	0.00377326	3.99319	4.65066
GO:0014003	oligodendrocyte development	9	1778	23	22483	3.48716e-05	0.00560603	4.94809	4.45753
GO:0007398	ectoderm development	6	1778	10	22483	3.85518e-05	0.00561255	7.58706	4.41396
GO:0032057	negative regulation of translational initiation in response to stress	4	1778	4	22483	3.89906e-05	0.00561255	12.6451	4.40904
GO:0000070	mitotic sister chromatid segregation	7	1778	14	22483	3.98996e-05	0.00561255	6.32255	4.39903
GO:0007267	cell-cell signaling	16	1778	66	22483	4.17785e-05	0.00564177	3.06548	4.37905
GO:0031069	hair follicle morphogenesis	10	1778	29	22483	4.60964e-05	0.0059513	4.36038	4.33633
GO:0060070	canonical Wnt signaling pathway	18	1778	81	22483	4.95906e-05	0.0059513	2.81002	4.3046
GO:0002009	morphogenesis of an epithelium	9	1778	24	22483	5.18857e-05	0.0059513	4.74192	4.28495
GO:0002070	epithelial cell maturation	5	1778	7	22483	5.64104e-05	0.0059513	9.03222	4.24864
GO:0051988	regulation of attachment of spindle microtubules to kinetochore	5	1778	7	22483	5.64104e-05	0.0059513	9.03222	4.24864
GO:0034501	protein localization to kinetochore	5	1778	7	22483	5.64104e-05	0.0059513	9.03222	4.24864
GO:0008608	attachment of spindle microtubules to kinetochore	5	1778	7	22483	5.64104e-05	0.0059513	9.03222	4.24864
GO:0016055	Wnt signaling pathway	33	1778	205	22483	7.10214e-05	0.0072657	2.03555	4.14861
GO:0007080	mitotic metaphase plate congression	6	1778	11	22483	7.91172e-05	0.00763142	6.89733	4.10173
GO:0022407	regulation of cell-cell adhesion	6	1778	11	22483	7.91172e-05	0.00763142	6.89733	4.10173
GO:0018149	peptide cross-linking	8	1778	21	22483	0.000120093	0.0107979	4.81718	3.92048
GO:0007018	microtubule-based movement	17	1778	79	22483	0.00012154	0.0107979	2.7211	3.91528
GO:0007126	meiotic nuclear division	17	1778	79	22483	0.00012154	0.0107979	2.7211	3.91528
GO:0086069	bundle of His cell to Purkinje myocyte communication	5	1778	8	22483	0.000140579	0.0118649	7.90319	3.85208
GO:0042633	hair cycle	5	1778	8	22483	0.000140579	0.0118649	7.90319	3.85208
GO:0006750	glutathione biosynthetic process	6	1778	12	22483	0.000147623	0.0118661	6.32255	3.83085
GO:0048715	negative regulation of oligodendrocyte differentiation	6	1778	12	22483	0.000147623	0.0118661	6.32255	3.83085
GO:2000381	negative regulation of mesoderm development	4	1778	5	22483	0.000182645	0.0143397	10.1161	3.73839
GO:0000086	G2/M transition of mitotic cell cycle	10	1778	34	22483	0.000209373	0.0160646	3.71915	3.67908
GO:0008285	negative regulation of cell proliferation	45	1778	329	22483	0.00022165	0.0166287	1.72957	3.65433
GO:0001843	neural tube closure	16	1778	76	22483	0.000248994	0.0176241	2.66213	3.60381
GO:0036342	post-anal tail morphogenesis	8	1778	23	22483	0.000250768	0.0176241	4.3983	3.60073
GO:0016338	calcium-independent cell-cell adhesion via plasma membrane cell-adhesion molecules	8	1778	23	22483	0.000250768	0.0176241	4.3983	3.60073
GO:0090179	planar cell polarity pathway involved in neural tube closure	6	1778	13	22483	0.0002558	0.0176241	5.8362	3.5921
GO:0009887	organ morphogenesis	19	1778	101	22483	0.000322188	0.0217542	2.37878	3.49189
GO:0008283	cell proliferation	29	1778	187	22483	0.00036156	0.0239339	1.96101	3.44182
GO:0007155	cell adhesion	65	1778	537	22483	0.000391396	0.0254106	1.5306	3.40738
GO:0051216	cartilage development	16	1778	80	22483	0.000458942	0.028743	2.52902	3.33824
GO:0009790	embryo development	20	1778	112	22483	0.00046322	0.028743	2.25805	3.33421
GO:0007098	centrosome cycle	3	1778	3	22483	0.000493807	0.028743	12.6451	3.30644
GO:0072017	distal tubule development	3	1778	3	22483	0.000493807	0.028743	12.6451	3.30644
GO:0003136	negative regulation of heart induction by canonical Wnt signaling pathway	3	1778	3	22483	0.000493807	0.028743	12.6451	3.30644
GO:0019344	cysteine biosynthetic process	3	1778	3	22483	0.000493807	0.028743	12.6451	3.30644
GO:0016070	RNA metabolic process	4	1778	6	22483	0.000513436	0.029379	8.43007	3.28951
GO:0006915	apoptotic process	65	1778	545	22483	0.000582095	0.0326562	1.50813	3.23501
GO:0045216	cell-cell junction organization	7	1778	20	22483	0.000590055	0.0326562	4.42579	3.22911
GO:0001755	neural crest cell migration	9	1778	33	22483	0.000798459	0.0434774	3.44867	3.09775
GO:0008284	positive regulation of cell proliferation	49	1778	391	22483	0.00091447	0.049004	1.58468	3.03883
GO:0022409	positive regulation of cell-cell adhesion	6	1778	16	22483	0.000970324	0.0511846	4.74192	3.01308
GO:0060021	palate development	14	1778	70	22483	0.0010183	0.052889	2.52902	2.99212
GO:0003184	pulmonary valve morphogenesis	4	1778	7	22483	0.0011228	0.0574331	7.22578	2.9497
GO:0048546	digestive tract morphogenesis	6	1778	17	22483	0.00139985	0.0705355	4.46298	2.85392
GO:0007052	mitotic spindle organization	5	1778	12	22483	0.00151866	0.07294	5.26879	2.81854
GO:0035313	wound healing, spreading of epidermal cells	5	1778	12	22483	0.00151866	0.07294	5.26879	2.81854
GO:0042640	anagen	5	1778	12	22483	0.00151866	0.07294	5.26879	2.81854
GO:0000122	negative regulation of transcription from RNA polymerase II promoter	65	1778	566	22483	0.00153399	0.07294	1.45218	2.81418
GO:0048013	ephrin receptor signaling pathway	8	1778	30	22483	0.00181837	0.0794111	3.37203	2.74032
GO:0030178	negative regulation of Wnt signaling pathway	11	1778	51	22483	0.00181987	0.0794111	2.72738	2.73996
GO:0072210	metanephric nephron development	3	1778	4	22483	0.00185826	0.0794111	9.48383	2.73089
GO:0071459	protein localization to chromosome, centromeric region	3	1778	4	22483	0.00185826	0.0794111	9.48383	2.73089
GO:0014826	vein smooth muscle contraction	3	1778	4	22483	0.00185826	0.0794111	9.48383	2.73089
GO:0003100	regulation of systemic arterial blood pressure by endothelin	3	1778	4	22483	0.00185826	0.0794111	9.48383	2.73089
GO:0021978	telencephalon regionalization	3	1778	4	22483	0.00185826	0.0794111	9.48383	2.73089
GO:0042481	regulation of odontogenesis	3	1778	4	22483	0.00185826	0.0794111	9.48383	2.73089
GO:0009952	anterior/posterior pattern specification	18	1778	108	22483	0.00196794	0.0826345	2.10752	2.70599
GO:0010718	positive regulation of epithelial to mesenchymal transition	7	1778	24	22483	0.00199023	0.0826345	3.68816	2.7011
GO:0007019	microtubule depolymerization	4	1778	8	22483	0.00210503	0.0826345	6.32255	2.67674
GO:0046632	alpha-beta T cell differentiation	4	1778	8	22483	0.00210503	0.0826345	6.32255	2.67674
GO:0045839	negative regulation of mitosis	4	1778	8	22483	0.00210503	0.0826345	6.32255	2.67674
GO:0035567	non-canonical Wnt signaling pathway	4	1778	8	22483	0.00210503	0.0826345	6.32255	2.67674
GO:0060485	mesenchyme development	4	1778	8	22483	0.00210503	0.0826345	6.32255	2.67674
GO:0010951	negative regulation of endopeptidase activity	18	1778	109	22483	0.00218668	0.0848533	2.08818	2.66021
GO:0003333	amino acid transmembrane transport	12	1778	60	22483	0.00227694	0.0866064	2.52902	2.64265
GO:0045595	regulation of cell differentiation	8	1778	31	22483	0.00228317	0.0866064	3.26325	2.64146
GO:0006468	protein phosphorylation	69	1778	619	22483	0.00239244	0.089743	1.40955	2.62116
GO:0086005	ventricular cardiac muscle cell action potential	6	1778	19	22483	0.00267519	0.0992467	3.99319	2.57264
GO:0007411	axon guidance	19	1778	120	22483	0.00274766	0.100827	2.00214	2.56104
GO:0042060	wound healing	13	1778	70	22483	0.00304168	0.110416	2.34838	2.51689
GO:0043406	positive regulation of MAP kinase activity	10	1778	47	22483	0.00321946	0.113664	2.69045	2.49222
GO:0019538	protein metabolic process	5	1778	14	22483	0.00335807	0.113664	4.51611	2.47391
GO:0021915	neural tube development	9	1778	40	22483	0.00342681	0.113664	2.84515	2.46511
GO:0006633	fatty acid biosynthetic process	13	1778	71	22483	0.00345948	0.113664	2.3153	2.46099
GO:0006629	lipid metabolic process	51	1778	438	22483	0.00351757	0.113664	1.47238	2.45376
GO:0045176	apical protein localization	4	1778	9	22483	0.00355254	0.113664	5.62005	2.44946
GO:0000050	urea cycle	4	1778	9	22483	0.00355254	0.113664	5.62005	2.44946
GO:0048843	negative regulation of axon extension involved in axon guidance	4	1778	9	22483	0.00355254	0.113664	5.62005	2.44946
GO:0061180	mammary gland epithelium development	4	1778	9	22483	0.00355254	0.113664	5.62005	2.44946
GO:0060324	face development	4	1778	9	22483	0.00355254	0.113664	5.62005	2.44946
GO:0045618	positive regulation of keratinocyte differentiation	4	1778	9	22483	0.00355254	0.113664	5.62005	2.44946
GO:0000278	mitotic cell cycle	6	1778	20	22483	0.00356882	0.113664	3.79353	2.44747
GO:0086091	regulation of heart rate by cardiac conduction	6	1778	20	22483	0.00356882	0.113664	3.79353	2.44747
GO:0010466	negative regulation of peptidase activity	20	1778	132	22483	0.0036447	0.114995	1.91593	2.43834
GO:0051726	regulation of cell cycle	16	1778	98	22483	0.00420424	0.11807	2.06451	2.37631
GO:0000079	regulation of cyclin-dependent protein serine/threonine kinase activity	8	1778	34	22483	0.00425067	0.11807	2.97532	2.37154
GO:0045599	negative regulation of fat cell differentiation	8	1778	34	22483	0.00425067	0.11807	2.97532	2.37154
GO:0071681	cellular response to indole-3-methanol	3	1778	5	22483	0.00437167	0.11807	7.58706	2.35935
GO:0070327	thyroid hormone transport	3	1778	5	22483	0.00437167	0.11807	7.58706	2.35935
GO:0060236	regulation of mitotic spindle organization	3	1778	5	22483	0.00437167	0.11807	7.58706	2.35935
GO:0010826	negative regulation of centrosome duplication	3	1778	5	22483	0.00437167	0.11807	7.58706	2.35935
GO:0014075	response to amine	3	1778	5	22483	0.00437167	0.11807	7.58706	2.35935
GO:0060750	epithelial cell proliferation involved in mammary gland duct elongation	3	1778	5	22483	0.00437167	0.11807	7.58706	2.35935
GO:0033153	T cell receptor V(D)J recombination	3	1778	5	22483	0.00437167	0.11807	7.58706	2.35935
GO:0000087	mitotic M phase	3	1778	5	22483	0.00437167	0.11807	7.58706	2.35935
GO:0003180	aortic valve morphogenesis	3	1778	5	22483	0.00437167	0.11807	7.58706	2.35935
GO:0006144	purine nucleobase metabolic process	3	1778	5	22483	0.00437167	0.11807	7.58706	2.35935
GO:0021891	olfactory bulb interneuron development	3	1778	5	22483	0.00437167	0.11807	7.58706	2.35935
GO:0072602	interleukin-4 secretion	3	1778	5	22483	0.00437167	0.11807	7.58706	2.35935
GO:0018101	protein citrullination	3	1778	5	22483	0.00437167	0.11807	7.58706	2.35935
GO:0019367	fatty acid elongation, saturated fatty acid	3	1778	5	22483	0.00437167	0.11807	7.58706	2.35935
GO:0048733	sebaceous gland development	3	1778	5	22483	0.00437167	0.11807	7.58706	2.35935
GO:0000902	cell morphogenesis	12	1778	65	22483	0.00454681	0.118553	2.33448	2.34229
GO:0048485	sympathetic nervous system development	6	1778	21	22483	0.00466634	0.118553	3.61289	2.33102
GO:0050773	regulation of dendrite development	5	1778	15	22483	0.00471224	0.118553	4.21504	2.32677
GO:0015693	magnesium ion transport	5	1778	15	22483	0.00471224	0.118553	4.21504	2.32677
GO:0048066	developmental pigmentation	5	1778	15	22483	0.00471224	0.118553	4.21504	2.32677
GO:0043434	response to peptide hormone	12	1778	66	22483	0.00516625	0.118553	2.29911	2.28682
GO:0043586	tongue development	4	1778	10	22483	0.00555242	0.118553	5.05804	2.25552
GO:0003181	atrioventricular valve morphogenesis	4	1778	10	22483	0.00555242	0.118553	5.05804	2.25552
GO:0003198	epithelial to mesenchymal transition involved in endocardial cushion formation	4	1778	10	22483	0.00555242	0.118553	5.05804	2.25552
GO:0031110	regulation of microtubule polymerization or depolymerization	4	1778	10	22483	0.00555242	0.118553	5.05804	2.25552
GO:0022010	central nervous system myelination	4	1778	10	22483	0.00555242	0.118553	5.05804	2.25552
GO:0032436	positive regulation of proteasomal ubiquitin-dependent protein catabolic process	9	1778	43	22483	0.00570596	0.118553	2.64665	2.24367
GO:0006865	amino acid transport	9	1778	43	22483	0.00570596	0.118553	2.64665	2.24367
GO:0045746	negative regulation of Notch signaling pathway	6	1778	22	22483	0.00599319	0.118553	3.44867	2.22234
GO:0048646	anatomical structure formation involved in morphogenesis	6	1778	22	22483	0.00599319	0.118553	3.44867	2.22234
GO:0007166	cell surface receptor signaling pathway	20	1778	138	22483	0.00605255	0.118553	1.83262	2.21806
GO:0072182	regulation of nephron tubule epithelial cell differentiation	2	1778	2	22483	0.00625072	0.118553	12.6451	2.20407
GO:0031662	positive regulation of cyclin-dependent protein serine/threonine kinase activity involved in G2/M transition of mitotic cell cycle	2	1778	2	22483	0.00625072	0.118553	12.6451	2.20407
GO:0031577	spindle checkpoint	2	1778	2	22483	0.00625072	0.118553	12.6451	2.20407
GO:0007057	spindle assembly involved in female meiosis I	2	1778	2	22483	0.00625072	0.118553	12.6451	2.20407
GO:0070488	neutrophil aggregation	2	1778	2	22483	0.00625072	0.118553	12.6451	2.20407
GO:0038018	Wnt receptor catabolic process	2	1778	2	22483	0.00625072	0.118553	12.6451	2.20407
GO:0060760	positive regulation of response to cytokine stimulus	2	1778	2	22483	0.00625072	0.118553	12.6451	2.20407
GO:0060768	regulation of epithelial cell proliferation involved in prostate gland development	2	1778	2	22483	0.00625072	0.118553	12.6451	2.20407
GO:0060769	positive regulation of epithelial cell proliferation involved in prostate gland development	2	1778	2	22483	0.00625072	0.118553	12.6451	2.20407
GO:0061312	BMP signaling pathway involved in heart development	2	1778	2	22483	0.00625072	0.118553	12.6451	2.20407
GO:0061317	canonical Wnt signaling pathway involved in cardiac muscle cell fate commitment	2	1778	2	22483	0.00625072	0.118553	12.6451	2.20407
GO:0051987	positive regulation of attachment of spindle microtubules to kinetochore	2	1778	2	22483	0.00625072	0.118553	12.6451	2.20407
GO:0006583	melanin biosynthetic process from tyrosine	2	1778	2	22483	0.00625072	0.118553	12.6451	2.20407
GO:0072033	renal vesicle formation	2	1778	2	22483	0.00625072	0.118553	12.6451	2.20407
GO:0043482	cellular pigment accumulation	2	1778	2	22483	0.00625072	0.118553	12.6451	2.20407
GO:0035878	nail development	2	1778	2	22483	0.00625072	0.118553	12.6451	2.20407
GO:0003419	growth plate cartilage chondrocyte proliferation	2	1778	2	22483	0.00625072	0.118553	12.6451	2.20407
GO:0033278	cell proliferation in midbrain	2	1778	2	22483	0.00625072	0.118553	12.6451	2.20407
GO:0060598	dichotomous subdivision of terminal units involved in mammary gland duct morphogenesis	2	1778	2	22483	0.00625072	0.118553	12.6451	2.20407
GO:0019518	L-threonine catabolic process to glycine	2	1778	2	22483	0.00625072	0.118553	12.6451	2.20407
GO:0019547	arginine catabolic process to ornithine	2	1778	2	22483	0.00625072	0.118553	12.6451	2.20407
GO:0021781	glial cell fate commitment	2	1778	2	22483	0.00625072	0.118553	12.6451	2.20407
GO:0043146	spindle stabilization	2	1778	2	22483	0.00625072	0.118553	12.6451	2.20407
GO:0048105	establishment of body hair planar orientation	2	1778	2	22483	0.00625072	0.118553	12.6451	2.20407
GO:0061196	fungiform papilla development	2	1778	2	22483	0.00625072	0.118553	12.6451	2.20407
GO:0021893	cerebral cortex GABAergic interneuron fate commitment	2	1778	2	22483	0.00625072	0.118553	12.6451	2.20407
GO:0021882	regulation of transcription from RNA polymerase II promoter involved in forebrain neuron fate commitment	2	1778	2	22483	0.00625072	0.118553	12.6451	2.20407
GO:0090427	activation of meiosis	2	1778	2	22483	0.00625072	0.118553	12.6451	2.20407
GO:0048697	positive regulation of collateral sprouting in absence of injury	2	1778	2	22483	0.00625072	0.118553	12.6451	2.20407
GO:0010963	regulation of L-arginine import	2	1778	2	22483	0.00625072	0.118553	12.6451	2.20407
GO:0060488	orthogonal dichotomous subdivision of terminal units involved in lung branching morphogenesis	2	1778	2	22483	0.00625072	0.118553	12.6451	2.20407
GO:0060489	planar dichotomous subdivision of terminal units involved in lung branching morphogenesis	2	1778	2	22483	0.00625072	0.118553	12.6451	2.20407
GO:0060490	lateral sprouting involved in lung morphogenesis	2	1778	2	22483	0.00625072	0.118553	12.6451	2.20407
GO:0044339	canonical Wnt signaling pathway involved in osteoblast differentiation	2	1778	2	22483	0.00625072	0.118553	12.6451	2.20407
GO:0044338	canonical Wnt signaling pathway involved in mesenchymal stem cell differentiation	2	1778	2	22483	0.00625072	0.118553	12.6451	2.20407
GO:0015820	leucine transport	2	1778	2	22483	0.00625072	0.118553	12.6451	2.20407
GO:0006931	substrate-dependent cell migration, cell attachment to substrate	2	1778	2	22483	0.00625072	0.118553	12.6451	2.20407
GO:0001837	epithelial to mesenchymal transition	7	1778	29	22483	0.00633618	0.119503	3.05227	2.19817
GO:0016485	protein processing	9	1778	44	22483	0.00668053	0.125297	2.5865	2.17519
GO:0001649	osteoblast differentiation	11	1778	60	22483	0.00681289	0.127074	2.31827	2.16667
GO:0033077	T cell differentiation in thymus	8	1778	37	22483	0.00731767	0.135739	2.73408	2.13563
GO:0045840	positive regulation of mitosis	7	1778	30	22483	0.00771117	0.136868	2.95052	2.11288
GO:0030326	embryonic limb morphogenesis	11	1778	61	22483	0.00773216	0.136868	2.28027	2.1117
GO:0060174	limb bud formation	4	1778	11	22483	0.00818386	0.136868	4.59822	2.08704
GO:0048599	oocyte development	4	1778	11	22483	0.00818386	0.136868	4.59822	2.08704
GO:0032438	melanosome organization	4	1778	11	22483	0.00818386	0.136868	4.59822	2.08704
GO:0003215	cardiac right ventricle morphogenesis	4	1778	11	22483	0.00818386	0.136868	4.59822	2.08704
GO:0060484	lung-associated mesenchyme development	4	1778	11	22483	0.00818386	0.136868	4.59822	2.08704
GO:0031665	negative regulation of lipopolysaccharide-mediated signaling pathway	3	1778	6	22483	0.00822991	0.136868	6.32255	2.0846
GO:0030323	respiratory tube development	3	1778	6	22483	0.00822991	0.136868	6.32255	2.0846
GO:0043587	tongue morphogenesis	3	1778	6	22483	0.00822991	0.136868	6.32255	2.0846
GO:0060982	coronary artery morphogenesis	3	1778	6	22483	0.00822991	0.136868	6.32255	2.0846
GO:0006702	androgen biosynthetic process	3	1778	6	22483	0.00822991	0.136868	6.32255	2.0846
GO:0003334	keratinocyte development	3	1778	6	22483	0.00822991	0.136868	6.32255	2.0846
GO:0014031	mesenchymal cell development	3	1778	6	22483	0.00822991	0.136868	6.32255	2.0846
GO:0045110	intermediate filament bundle assembly	3	1778	6	22483	0.00822991	0.136868	6.32255	2.0846
GO:0051155	positive regulation of striated muscle cell differentiation	3	1778	6	22483	0.00822991	0.136868	6.32255	2.0846
GO:2000484	positive regulation of interleukin-8 secretion	3	1778	6	22483	0.00822991	0.136868	6.32255	2.0846
GO:0072643	interferon-gamma secretion	3	1778	6	22483	0.00822991	0.136868	6.32255	2.0846
GO:0033600	negative regulation of mammary gland epithelial cell proliferation	3	1778	6	22483	0.00822991	0.136868	6.32255	2.0846
GO:0010894	negative regulation of steroid biosynthetic process	3	1778	6	22483	0.00822991	0.136868	6.32255	2.0846
GO:2000737	negative regulation of stem cell differentiation	3	1778	6	22483	0.00822991	0.136868	6.32255	2.0846
GO:0016310	phosphorylation	73	1778	697	22483	0.00833446	0.137927	1.32438	2.07912
GO:0002089	lens morphogenesis in camera-type eye	5	1778	17	22483	0.00850196	0.140013	3.71915	2.07048
GO:0045165	cell fate commitment	11	1778	62	22483	0.00874503	0.143317	2.24349	2.05824
GO:0048704	embryonic skeletal system morphogenesis	10	1778	54	22483	0.00899706	0.146735	2.34169	2.0459
GO:0009636	response to toxic substance	12	1778	71	22483	0.00933767	0.148865	2.1372	2.02976
GO:0048468	cell development	6	1778	24	22483	0.00943635	0.148865	3.16128	2.0252
GO:0030001	metal ion transport	6	1778	24	22483	0.00943635	0.148865	3.16128	2.0252
GO:0072332	intrinsic apoptotic signaling pathway by p53 class mediator	6	1778	24	22483	0.00943635	0.148865	3.16128	2.0252
GO:0007346	regulation of mitotic cell cycle	6	1778	24	22483	0.00943635	0.148865	3.16128	2.0252
GO:0042476	odontogenesis	6	1778	24	22483	0.00943635	0.148865	3.16128	2.0252
GO:0010043	response to zinc ion	6	1778	24	22483	0.00943635	0.148865	3.16128	2.0252
GO:0035725	sodium ion transmembrane transport	14	1778	89	22483	0.0098893	0.155285	1.98912	2.00483
GO:0042733	embryonic digit morphogenesis	10	1778	55	22483	0.0102369	0.159999	2.29911	1.98983
GO:0006310	DNA recombination	13	1778	81	22483	0.0107455	0.167174	2.02946	1.96877
GO:0042310	vasoconstriction	5	1778	18	22483	0.011018	0.169604	3.51253	1.9579
GO:0007131	reciprocal meiotic recombination	5	1778	18	22483	0.011018	0.169604	3.51253	1.9579
GO:0051276	chromosome organization	7	1778	32	22483	0.0111026	0.169604	2.76612	1.95457
GO:0035116	embryonic hindlimb morphogenesis	7	1778	32	22483	0.0111026	0.169604	2.76612	1.95457
GO:0007051	spindle organization	4	1778	12	22483	0.0115165	0.174085	4.21504	1.93868
GO:0097150	neuronal stem cell maintenance	4	1778	12	22483	0.0115165	0.174085	4.21504	1.93868
GO:0071479	cellular response to ionizing radiation	6	1778	25	22483	0.0116022	0.174085	3.03483	1.93546
GO:0048678	response to axon injury	6	1778	25	22483	0.0116022	0.174085	3.03483	1.93546
GO:0001657	ureteric bud development	9	1778	48	22483	0.0118995	0.177755	2.37096	1.92447
GO:0035115	embryonic forelimb morphogenesis	7	1778	33	22483	0.0131526	0.193901	2.6823	1.88099
GO:0034446	substrate adhesion-dependent cell spreading	7	1778	33	22483	0.0131526	0.193901	2.6823	1.88099
GO:0043507	positive regulation of JUN kinase activity	7	1778	33	22483	0.0131526	0.193901	2.6823	1.88099
GO:0070166	enamel mineralization	3	1778	7	22483	0.0135602	0.196478	5.41933	1.86773
GO:0060017	parathyroid gland development	3	1778	7	22483	0.0135602	0.196478	5.41933	1.86773
GO:0060561	apoptotic process involved in morphogenesis	3	1778	7	22483	0.0135602	0.196478	5.41933	1.86773
GO:0002544	chronic inflammatory response	3	1778	7	22483	0.0135602	0.196478	5.41933	1.86773
GO:0000281	mitotic cytokinesis	5	1778	19	22483	0.0139975	0.197931	3.32766	1.85395
GO:0044237	cellular metabolic process	5	1778	19	22483	0.0139975	0.197931	3.32766	1.85395
GO:0006829	zinc ion transport	6	1778	26	22483	0.014096	0.197931	2.9181	1.85091
GO:0007389	pattern specification process	13	1778	84	22483	0.0143964	0.197931	1.95698	1.84175
GO:0045669	positive regulation of osteoblast differentiation	10	1778	58	22483	0.0147409	0.197931	2.18019	1.83148
GO:0006413	translational initiation	11	1778	67	22483	0.0154254	0.197931	2.07606	1.81176
GO:0045596	negative regulation of cell differentiation	7	1778	34	22483	0.0154605	0.197931	2.6034	1.81078
GO:0060071	Wnt signaling pathway, planar cell polarity pathway	4	1778	13	22483	0.0156091	0.197931	3.8908	1.80662
GO:0006298	mismatch repair	4	1778	13	22483	0.0156091	0.197931	3.8908	1.80662
GO:0016331	morphogenesis of embryonic epithelium	4	1778	13	22483	0.0156091	0.197931	3.8908	1.80662
GO:0001890	placenta development	8	1778	42	22483	0.0157629	0.197931	2.40859	1.80236
GO:0090090	negative regulation of canonical Wnt signaling pathway	13	1778	85	22483	0.0158033	0.197931	1.93396	1.80125
GO:0048477	oogenesis	6	1778	27	22483	0.0169398	0.197931	2.81002	1.77109
GO:0060349	bone morphogenesis	6	1778	27	22483	0.0169398	0.197931	2.81002	1.77109
GO:0010923	negative regulation of phosphatase activity	9	1778	51	22483	0.0174638	0.197931	2.23149	1.75786
GO:0001819	positive regulation of cytokine production	5	1778	20	22483	0.0174738	0.197931	3.16128	1.75761
GO:0010001	glial cell differentiation	5	1778	20	22483	0.0174738	0.197931	3.16128	1.75761
GO:0006508	proteolysis	65	1778	632	22483	0.01758	0.197931	1.30053	1.75498
GO:0060197	cloacal septation	2	1778	3	22483	0.0177645	0.197931	8.43007	1.75045
GO:0007100	mitotic centrosome separation	2	1778	3	22483	0.0177645	0.197931	8.43007	1.75045
GO:0072136	metanephric mesenchymal cell proliferation involved in metanephros development	2	1778	3	22483	0.0177645	0.197931	8.43007	1.75045
GO:0060916	mesenchymal cell proliferation involved in lung development	2	1778	3	22483	0.0177645	0.197931	8.43007	1.75045
GO:0033314	mitotic DNA replication checkpoint	2	1778	3	22483	0.0177645	0.197931	8.43007	1.75045
GO:0000463	maturation of LSU-rRNA from tricistronic rRNA transcript (SSU-rRNA, 5.8S rRNA, LSU-rRNA)	2	1778	3	22483	0.0177645	0.197931	8.43007	1.75045
GO:0000466	maturation of 5.8S rRNA from tricistronic rRNA transcript (SSU-rRNA, 5.8S rRNA, LSU-rRNA)	2	1778	3	22483	0.0177645	0.197931	8.43007	1.75045
GO:2000049	positive regulation of cell-cell adhesion mediated by cadherin	2	1778	3	22483	0.0177645	0.197931	8.43007	1.75045
GO:0072201	negative regulation of mesenchymal cell proliferation	2	1778	3	22483	0.0177645	0.197931	8.43007	1.75045
GO:0001838	embryonic epithelial tube formation	2	1778	3	22483	0.0177645	0.197931	8.43007	1.75045
GO:2000974	negative regulation of pro-B cell differentiation	2	1778	3	22483	0.0177645	0.197931	8.43007	1.75045
GO:0003308	negative regulation of Wnt signaling pathway involved in heart development	2	1778	3	22483	0.0177645	0.197931	8.43007	1.75045
GO:0003347	epicardial cell to mesenchymal cell transition	2	1778	3	22483	0.0177645	0.197931	8.43007	1.75045
GO:0031328	positive regulation of cellular biosynthetic process	2	1778	3	22483	0.0177645	0.197931	8.43007	1.75045
GO:0032651	regulation of interleukin-1 beta production	2	1778	3	22483	0.0177645	0.197931	8.43007	1.75045
GO:0034421	post-translational protein acetylation	2	1778	3	22483	0.0177645	0.197931	8.43007	1.75045
GO:0072757	cellular response to camptothecin	2	1778	3	22483	0.0177645	0.197931	8.43007	1.75045
GO:0035089	establishment of apical/basal cell polarity	2	1778	3	22483	0.0177645	0.197931	8.43007	1.75045
GO:0002159	desmosome assembly	2	1778	3	22483	0.0177645	0.197931	8.43007	1.75045
GO:0006534	cysteine metabolic process	2	1778	3	22483	0.0177645	0.197931	8.43007	1.75045
GO:0006565	L-serine catabolic process	2	1778	3	22483	0.0177645	0.197931	8.43007	1.75045
GO:0043535	regulation of blood vessel endothelial cell migration	2	1778	3	22483	0.0177645	0.197931	8.43007	1.75045
GO:0051154	negative regulation of striated muscle cell differentiation	2	1778	3	22483	0.0177645	0.197931	8.43007	1.75045
GO:0072044	collecting duct development	2	1778	3	22483	0.0177645	0.197931	8.43007	1.75045
GO:0043486	histone exchange	2	1778	3	22483	0.0177645	0.197931	8.43007	1.75045
GO:0032788	saturated monocarboxylic acid metabolic process	2	1778	3	22483	0.0177645	0.197931	8.43007	1.75045
GO:0032789	unsaturated monocarboxylic acid metabolic process	2	1778	3	22483	0.0177645	0.197931	8.43007	1.75045
GO:0035880	embryonic nail plate morphogenesis	2	1778	3	22483	0.0177645	0.197931	8.43007	1.75045
GO:0002934	desmosome organization	2	1778	3	22483	0.0177645	0.197931	8.43007	1.75045
GO:0003401	axis elongation	2	1778	3	22483	0.0177645	0.197931	8.43007	1.75045
GO:0051900	regulation of mitochondrial depolarization	2	1778	3	22483	0.0177645	0.197931	8.43007	1.75045
GO:0060585	positive regulation of prostaglandin-endoperoxide synthase activity	2	1778	3	22483	0.0177645	0.197931	8.43007	1.75045
GO:2001055	positive regulation of mesenchymal cell apoptotic process	2	1778	3	22483	0.0177645	0.197931	8.43007	1.75045
GO:0003223	ventricular compact myocardium morphogenesis	2	1778	3	22483	0.0177645	0.197931	8.43007	1.75045
GO:0051788	response to misfolded protein	2	1778	3	22483	0.0177645	0.197931	8.43007	1.75045
GO:0072676	lymphocyte migration	2	1778	3	22483	0.0177645	0.197931	8.43007	1.75045
GO:0019628	urate catabolic process	2	1778	3	22483	0.0177645	0.197931	8.43007	1.75045
GO:0061184	positive regulation of dermatome development	2	1778	3	22483	0.0177645	0.197931	8.43007	1.75045
GO:0006312	mitotic recombination	2	1778	3	22483	0.0177645	0.197931	8.43007	1.75045
GO:0061153	trachea gland development	2	1778	3	22483	0.0177645	0.197931	8.43007	1.75045
GO:0014706	striated muscle tissue development	2	1778	3	22483	0.0177645	0.197931	8.43007	1.75045
GO:0070814	hydrogen sulfide biosynthetic process	2	1778	3	22483	0.0177645	0.197931	8.43007	1.75045
GO:0090402	oncogene-induced cell senescence	2	1778	3	22483	0.0177645	0.197931	8.43007	1.75045
GO:0002741	positive regulation of cytokine secretion involved in immune response	2	1778	3	22483	0.0177645	0.197931	8.43007	1.75045
GO:0048681	negative regulation of axon regeneration	2	1778	3	22483	0.0177645	0.197931	8.43007	1.75045
GO:1900106	positive regulation of hyaluranon cable assembly	2	1778	3	22483	0.0177645	0.197931	8.43007	1.75045
GO:2001271	negative regulation of cysteine-type endopeptidase activity involved in execution phase of apoptosis	2	1778	3	22483	0.0177645	0.197931	8.43007	1.75045
GO:0010980	positive regulation of vitamin D 24-hydroxylase activity	2	1778	3	22483	0.0177645	0.197931	8.43007	1.75045
GO:0071895	odontoblast differentiation	2	1778	3	22483	0.0177645	0.197931	8.43007	1.75045
GO:0071896	protein localization to adherens junction	2	1778	3	22483	0.0177645	0.197931	8.43007	1.75045
GO:0002439	chronic inflammatory response to antigenic stimulus	2	1778	3	22483	0.0177645	0.197931	8.43007	1.75045
GO:0071173	spindle assembly checkpoint	2	1778	3	22483	0.0177645	0.197931	8.43007	1.75045
GO:0030154	cell differentiation	68	1778	666	22483	0.01788	0.198562	1.29109	1.74763
GO:0045786	negative regulation of cell cycle	7	1778	35	22483	0.0180419	0.199703	2.52902	1.74372
GO:0030182	neuron differentiation	16	1778	115	22483	0.0188868	0.208372	1.75932	1.72384
GO:0007156	homophilic cell adhesion via plasma membrane adhesion molecules	19	1778	144	22483	0.0189642	0.208545	1.66845	1.72206
GO:0006366	transcription from RNA polymerase II promoter	42	1778	384	22483	0.0203612	0.213047	1.38306	1.6912
GO:0002260	lymphocyte homeostasis	3	1778	8	22483	0.0204334	0.213047	4.74192	1.68966
GO:0051382	kinetochore assembly	3	1778	8	22483	0.0204334	0.213047	4.74192	1.68966
GO:0007216	G-protein coupled glutamate receptor signaling pathway	3	1778	8	22483	0.0204334	0.213047	4.74192	1.68966
GO:0090037	positive regulation of protein kinase C signaling	3	1778	8	22483	0.0204334	0.213047	4.74192	1.68966
GO:0050667	homocysteine metabolic process	3	1778	8	22483	0.0204334	0.213047	4.74192	1.68966
GO:0061053	somite development	3	1778	8	22483	0.0204334	0.213047	4.74192	1.68966
GO:0003208	cardiac ventricle morphogenesis	3	1778	8	22483	0.0204334	0.213047	4.74192	1.68966
GO:0030858	positive regulation of epithelial cell differentiation	3	1778	8	22483	0.0204334	0.213047	4.74192	1.68966
GO:0015824	proline transport	3	1778	8	22483	0.0204334	0.213047	4.74192	1.68966
GO:0002523	leukocyte migration involved in inflammatory response	3	1778	8	22483	0.0204334	0.213047	4.74192	1.68966
GO:0035136	forelimb morphogenesis	4	1778	14	22483	0.0205095	0.213047	3.61289	1.68804
GO:0035137	hindlimb morphogenesis	4	1778	14	22483	0.0205095	0.213047	3.61289	1.68804
GO:0042273	ribosomal large subunit biogenesis	4	1778	14	22483	0.0205095	0.213047	3.61289	1.68804
GO:0032886	regulation of microtubule-based process	4	1778	14	22483	0.0205095	0.213047	3.61289	1.68804
GO:0030818	negative regulation of cAMP biosynthetic process	4	1778	14	22483	0.0205095	0.213047	3.61289	1.68804
GO:0019370	leukotriene biosynthetic process	4	1778	14	22483	0.0205095	0.213047	3.61289	1.68804
GO:0048712	negative regulation of astrocyte differentiation	4	1778	14	22483	0.0205095	0.213047	3.61289	1.68804
GO:0007281	germ cell development	7	1778	36	22483	0.0209116	0.216557	2.45877	1.67961
GO:0050770	regulation of axonogenesis	5	1778	21	22483	0.0214761	0.219707	3.01074	1.66804
GO:0001676	long-chain fatty acid metabolic process	5	1778	21	22483	0.0214761	0.219707	3.01074	1.66804
GO:0071353	cellular response to interleukin-4	5	1778	21	22483	0.0214761	0.219707	3.01074	1.66804
GO:0045879	negative regulation of smoothened signaling pathway	5	1778	21	22483	0.0214761	0.219707	3.01074	1.66804
GO:0042472	inner ear morphogenesis	11	1778	71	22483	0.0230741	0.235342	1.9591	1.63688
GO:0006730	one-carbon metabolic process	6	1778	29	22483	0.0237594	0.241602	2.61623	1.62416
GO:0043473	pigmentation	7	1778	37	22483	0.0240835	0.244162	2.39232	1.61828
GO:0043087	regulation of GTPase activity	9	1778	54	22483	0.0247173	0.249838	2.10752	1.607
GO:0042254	ribosome biogenesis	12	1778	81	22483	0.025034	0.252283	1.87335	1.60147
GO:0030162	regulation of proteolysis	10	1778	63	22483	0.0253049	0.254254	2.00716	1.59679
GO:0007140	male meiosis	5	1778	22	22483	0.0260299	0.258407	2.87389	1.58453
GO:0048844	artery morphogenesis	5	1778	22	22483	0.0260299	0.258407	2.87389	1.58453
GO:0090103	cochlea morphogenesis	5	1778	22	22483	0.0260299	0.258407	2.87389	1.58453
GO:0001731	formation of translation preinitiation complex	4	1778	15	22483	0.026254	0.258407	3.37203	1.5808
GO:0010842	retina layer formation	4	1778	15	22483	0.026254	0.258407	3.37203	1.5808
GO:0009268	response to pH	4	1778	15	22483	0.026254	0.258407	3.37203	1.5808
GO:0015807	L-amino acid transport	4	1778	15	22483	0.026254	0.258407	3.37203	1.5808
GO:0090263	positive regulation of canonical Wnt signaling pathway	9	1778	55	22483	0.0275505	0.269947	2.0692	1.55987
GO:0051260	protein homooligomerization	21	1778	170	22483	0.0275902	0.269947	1.56204	1.55925
GO:0016337	single organismal cell-cell adhesion	14	1778	101	22483	0.0276663	0.269947	1.75279	1.55805
GO:0060412	ventricular septum morphogenesis	6	1778	30	22483	0.0277715	0.270192	2.52902	1.5564
GO:0051347	positive regulation of transferase activity	3	1778	9	22483	0.0288738	0.270772	4.21504	1.5395
GO:0000578	embryonic axis specification	3	1778	9	22483	0.0288738	0.270772	4.21504	1.5395
GO:0032862	activation of Rho GTPase activity	3	1778	9	22483	0.0288738	0.270772	4.21504	1.5395
GO:0035871	protein K11-linked deubiquitination	3	1778	9	22483	0.0288738	0.270772	4.21504	1.5395
GO:0048016	inositol phosphate-mediated signaling	3	1778	9	22483	0.0288738	0.270772	4.21504	1.5395
GO:0045741	positive regulation of epidermal growth factor-activated receptor activity	3	1778	9	22483	0.0288738	0.270772	4.21504	1.5395
GO:0002690	positive regulation of leukocyte chemotaxis	3	1778	9	22483	0.0288738	0.270772	4.21504	1.5395
GO:0003203	endocardial cushion morphogenesis	3	1778	9	22483	0.0288738	0.270772	4.21504	1.5395
GO:0010944	negative regulation of transcription by competitive promoter binding	3	1778	9	22483	0.0288738	0.270772	4.21504	1.5395
GO:2000810	regulation of tight junction assembly	3	1778	9	22483	0.0288738	0.270772	4.21504	1.5395
GO:0001960	negative regulation of cytokine-mediated signaling pathway	3	1778	9	22483	0.0288738	0.270772	4.21504	1.5395
GO:0015701	bicarbonate transport	3	1778	9	22483	0.0288738	0.270772	4.21504	1.5395
GO:0048762	mesenchymal cell differentiation	3	1778	9	22483	0.0288738	0.270772	4.21504	1.5395
GO:0042127	regulation of cell proliferation	19	1778	151	22483	0.0295243	0.271944	1.59111	1.52982
GO:2001234	negative regulation of apoptotic signaling pathway	5	1778	23	22483	0.0311563	0.271944	2.74894	1.50645
GO:0070301	cellular response to hydrogen peroxide	7	1778	39	22483	0.0313849	0.271944	2.26963	1.50328
GO:0030282	bone mineralization	6	1778	31	22483	0.032206	0.271944	2.44744	1.49206
GO:0048545	response to steroid hormone	6	1778	31	22483	0.032206	0.271944	2.44744	1.49206
GO:0006446	regulation of translational initiation	6	1778	31	22483	0.032206	0.271944	2.44744	1.49206
GO:0032321	positive regulation of Rho GTPase activity	6	1778	31	22483	0.032206	0.271944	2.44744	1.49206
GO:0045892	negative regulation of transcription, DNA-templated	47	1778	452	22483	0.0328447	0.271944	1.31487	1.48353
GO:0010800	positive regulation of peptidyl-threonine phosphorylation	4	1778	16	22483	0.0328677	0.271944	3.16128	1.48323
GO:0060707	trophoblast giant cell differentiation	4	1778	16	22483	0.0328677	0.271944	3.16128	1.48323
GO:0060037	pharyngeal system development	4	1778	16	22483	0.0328677	0.271944	3.16128	1.48323
GO:0008299	isoprenoid biosynthetic process	4	1778	16	22483	0.0328677	0.271944	3.16128	1.48323
GO:0042491	auditory receptor cell differentiation	4	1778	16	22483	0.0328677	0.271944	3.16128	1.48323
GO:0042573	retinoic acid metabolic process	4	1778	16	22483	0.0328677	0.271944	3.16128	1.48323
GO:0018108	peptidyl-tyrosine phosphorylation	18	1778	143	22483	0.0333645	0.271944	1.59169	1.47671
GO:0060129	thyroid-stimulating hormone-secreting cell differentiation	2	1778	4	22483	0.0336708	0.271944	6.32255	1.47275
GO:0051256	mitotic spindle midzone assembly	2	1778	4	22483	0.0336708	0.271944	6.32255	1.47275
GO:0006658	phosphatidylserine metabolic process	2	1778	4	22483	0.0336708	0.271944	6.32255	1.47275
GO:0097461	ferric iron import into cell	2	1778	4	22483	0.0336708	0.271944	6.32255	1.47275
GO:0034626	fatty acid elongation, polyunsaturated fatty acid	2	1778	4	22483	0.0336708	0.271944	6.32255	1.47275
GO:0034625	fatty acid elongation, monounsaturated fatty acid	2	1778	4	22483	0.0336708	0.271944	6.32255	1.47275
GO:0035986	senescence-associated heterochromatin focus assembly	2	1778	4	22483	0.0336708	0.271944	6.32255	1.47275
GO:0001738	morphogenesis of a polarized epithelium	2	1778	4	22483	0.0336708	0.271944	6.32255	1.47275
GO:0070314	G1 to G0 transition	2	1778	4	22483	0.0336708	0.271944	6.32255	1.47275
GO:0007127	meiosis I	2	1778	4	22483	0.0336708	0.271944	6.32255	1.47275
GO:0061205	paramesonephric duct development	2	1778	4	22483	0.0336708	0.271944	6.32255	1.47275
GO:0003338	metanephros morphogenesis	2	1778	4	22483	0.0336708	0.271944	6.32255	1.47275
GO:0014028	notochord formation	2	1778	4	22483	0.0336708	0.271944	6.32255	1.47275
GO:0038031	non-canonical Wnt signaling pathway via JNK cascade	2	1778	4	22483	0.0336708	0.271944	6.32255	1.47275
GO:0038007	netrin-activated signaling pathway	2	1778	4	22483	0.0336708	0.271944	6.32255	1.47275
GO:0022405	hair cycle process	2	1778	4	22483	0.0336708	0.271944	6.32255	1.47275
GO:0035799	ureter maturation	2	1778	4	22483	0.0336708	0.271944	6.32255	1.47275
GO:0060026	convergent extension	2	1778	4	22483	0.0336708	0.271944	6.32255	1.47275
GO:0006525	arginine metabolic process	2	1778	4	22483	0.0336708	0.271944	6.32255	1.47275
GO:0051983	regulation of chromosome segregation	2	1778	4	22483	0.0336708	0.271944	6.32255	1.47275
GO:0072086	specification of loop of Henle identity	2	1778	4	22483	0.0336708	0.271944	6.32255	1.47275
GO:0071219	cellular response to molecule of bacterial origin	2	1778	4	22483	0.0336708	0.271944	6.32255	1.47275
GO:0003104	positive regulation of glomerular filtration	2	1778	4	22483	0.0336708	0.271944	6.32255	1.47275
GO:0003183	mitral valve morphogenesis	2	1778	4	22483	0.0336708	0.271944	6.32255	1.47275
GO:0003150	muscular septum morphogenesis	2	1778	4	22483	0.0336708	0.271944	6.32255	1.47275
GO:0045836	positive regulation of meiosis	2	1778	4	22483	0.0336708	0.271944	6.32255	1.47275
GO:0040038	polar body extrusion after meiotic divisions	2	1778	4	22483	0.0336708	0.271944	6.32255	1.47275
GO:0001302	replicative cell aging	2	1778	4	22483	0.0336708	0.271944	6.32255	1.47275
GO:0060513	prostatic bud formation	2	1778	4	22483	0.0336708	0.271944	6.32255	1.47275
GO:0051782	negative regulation of cell division	2	1778	4	22483	0.0336708	0.271944	6.32255	1.47275
GO:0060686	negative regulation of prostatic bud formation	2	1778	4	22483	0.0336708	0.271944	6.32255	1.47275
GO:0060675	ureteric bud morphogenesis	2	1778	4	22483	0.0336708	0.271944	6.32255	1.47275
GO:0021938	smoothened signaling pathway involved in regulation of cerebellar granule cell precursor cell proliferation	2	1778	4	22483	0.0336708	0.271944	6.32255	1.47275
GO:0061198	fungiform papilla formation	2	1778	4	22483	0.0336708	0.271944	6.32255	1.47275
GO:0021892	cerebral cortex GABAergic interneuron differentiation	2	1778	4	22483	0.0336708	0.271944	6.32255	1.47275
GO:0051409	response to nitrosative stress	2	1778	4	22483	0.0336708	0.271944	6.32255	1.47275
GO:0051546	keratinocyte migration	2	1778	4	22483	0.0336708	0.271944	6.32255	1.47275
GO:0060439	trachea morphogenesis	2	1778	4	22483	0.0336708	0.271944	6.32255	1.47275
GO:0007423	sensory organ development	2	1778	4	22483	0.0336708	0.271944	6.32255	1.47275
GO:0071174	mitotic spindle checkpoint	2	1778	4	22483	0.0336708	0.271944	6.32255	1.47275
GO:0051574	positive regulation of histone H3-K9 methylation	2	1778	4	22483	0.0336708	0.271944	6.32255	1.47275
GO:0007442	hindgut morphogenesis	2	1778	4	22483	0.0336708	0.271944	6.32255	1.47275
GO:0071985	multivesicular body sorting pathway	2	1778	4	22483	0.0336708	0.271944	6.32255	1.47275
GO:0001569	patterning of blood vessels	7	1778	40	22483	0.0355369	0.286331	2.21289	1.44932
GO:0006281	DNA repair	33	1778	302	22483	0.036716	0.290708	1.38175	1.43514
GO:0030318	melanocyte differentiation	5	1778	24	22483	0.0368721	0.290708	2.6344	1.4333
GO:0031572	G2 DNA damage checkpoint	5	1778	24	22483	0.0368721	0.290708	2.6344	1.4333
GO:0007173	epidermal growth factor receptor signaling pathway	5	1778	24	22483	0.0368721	0.290708	2.6344	1.4333
GO:0043392	negative regulation of DNA binding	5	1778	24	22483	0.0368721	0.290708	2.6344	1.4333
GO:0007498	mesoderm development	5	1778	24	22483	0.0368721	0.290708	2.6344	1.4333
GO:0009954	proximal/distal pattern formation	5	1778	24	22483	0.0368721	0.290708	2.6344	1.4333
GO:0009953	dorsal/ventral pattern formation	8	1778	49	22483	0.0370512	0.290708	2.06451	1.4312
GO:0006814	sodium ion transport	16	1778	125	22483	0.0377321	0.290708	1.61857	1.42329
GO:0007199	G-protein coupled receptor signaling pathway coupled to cGMP nucleotide second messenger	3	1778	10	22483	0.0388687	0.290708	3.79353	1.4104
GO:0070986	left/right axis specification	3	1778	10	22483	0.0388687	0.290708	3.79353	1.4104
GO:0035025	positive regulation of Rho protein signal transduction	3	1778	10	22483	0.0388687	0.290708	3.79353	1.4104
GO:0030193	regulation of blood coagulation	3	1778	10	22483	0.0388687	0.290708	3.79353	1.4104
GO:0051642	centrosome localization	3	1778	10	22483	0.0388687	0.290708	3.79353	1.4104
GO:0000904	cell morphogenesis involved in differentiation	3	1778	10	22483	0.0388687	0.290708	3.79353	1.4104
GO:0007342	fusion of sperm to egg plasma membrane	3	1778	10	22483	0.0388687	0.290708	3.79353	1.4104
GO:0090162	establishment of epithelial cell polarity	3	1778	10	22483	0.0388687	0.290708	3.79353	1.4104
GO:0032318	regulation of Ras GTPase activity	3	1778	10	22483	0.0388687	0.290708	3.79353	1.4104
GO:0048708	astrocyte differentiation	3	1778	10	22483	0.0388687	0.290708	3.79353	1.4104
GO:0048730	epidermis morphogenesis	3	1778	10	22483	0.0388687	0.290708	3.79353	1.4104
GO:0016477	cell migration	17	1778	136	22483	0.0400798	0.290708	1.58064	1.39707
GO:0090305	nucleic acid phosphodiester bond hydrolysis	16	1778	126	22483	0.0401752	0.290708	1.60573	1.39604
GO:0050767	regulation of neurogenesis	4	1778	17	22483	0.0403648	0.290708	2.97532	1.394
GO:0033137	negative regulation of peptidyl-serine phosphorylation	4	1778	17	22483	0.0403648	0.290708	2.97532	1.394
GO:0001556	oocyte maturation	4	1778	17	22483	0.0403648	0.290708	2.97532	1.394
GO:0070830	tight junction assembly	4	1778	17	22483	0.0403648	0.290708	2.97532	1.394
GO:0007405	neuroblast proliferation	4	1778	17	22483	0.0403648	0.290708	2.97532	1.394
GO:0050679	positive regulation of epithelial cell proliferation	10	1778	68	22483	0.0404323	0.290708	1.85957	1.39327
GO:0046330	positive regulation of JNK cascade	9	1778	59	22483	0.0411599	0.290708	1.92891	1.38553
GO:0032956	regulation of actin cytoskeleton organization	6	1778	33	22483	0.0423923	0.290708	2.29911	1.37271
GO:0055072	iron ion homeostasis	6	1778	33	22483	0.0423923	0.290708	2.29911	1.37271
GO:0008406	gonad development	5	1778	25	22483	0.0431895	0.290708	2.52902	1.36462
GO:0007399	nervous system development	35	1778	328	22483	0.0432511	0.290708	1.34933	1.364
GO:0042981	regulation of apoptotic process	16	1778	128	22483	0.0453984	0.290708	1.58064	1.34296
GO:0001756	somitogenesis	8	1778	51	22483	0.0455792	0.290708	1.98355	1.34123
GO:0000910	cytokinesis	8	1778	51	22483	0.0455792	0.290708	1.98355	1.34123
GO:0035556	intracellular signal transduction	40	1778	385	22483	0.0464066	0.290708	1.31378	1.33342
GO:0035335	peptidyl-tyrosine dephosphorylation	13	1778	99	22483	0.048106	0.290708	1.66047	1.3178
GO:0071560	cellular response to transforming growth factor beta stimulus	6	1778	34	22483	0.0481634	0.290708	2.23149	1.31728
GO:0072001	renal system development	4	1778	18	22483	0.0487496	0.290708	2.81002	1.31203
GO:0048814	regulation of dendrite morphogenesis	4	1778	18	22483	0.0487496	0.290708	2.81002	1.31203
GO:0006182	cGMP biosynthetic process	4	1778	18	22483	0.0487496	0.290708	2.81002	1.31203
GO:0048872	homeostasis of number of cells	4	1778	18	22483	0.0487496	0.290708	2.81002	1.31203
GO:0009948	anterior/posterior axis specification	4	1778	18	22483	0.0487496	0.290708	2.81002	1.31203
GO:0042462	eye photoreceptor cell development	4	1778	18	22483	0.0487496	0.290708	2.81002	1.31203
GO:0010165	response to X-ray	4	1778	18	22483	0.0487496	0.290708	2.81002	1.31203
GO:0030336	negative regulation of cell migration	11	1778	80	22483	0.0497554	0.290708	1.7387	1.30316
GO:0048706	embryonic skeletal system development	7	1778	43	22483	0.0501077	0.290708	2.05851	1.3001
GO:0032880	regulation of protein localization	8	1778	52	22483	0.0502877	0.290708	1.9454	1.29854
GO:0001947	heart looping	8	1778	52	22483	0.0502877	0.290708	1.9454	1.29854
GO:0031589	cell-substrate adhesion	3	1778	11	22483	0.0503755	0.290708	3.44867	1.29778
GO:0043583	ear development	3	1778	11	22483	0.0503755	0.290708	3.44867	1.29778
GO:0007088	regulation of mitosis	3	1778	11	22483	0.0503755	0.290708	3.44867	1.29778
GO:0050892	intestinal absorption	3	1778	11	22483	0.0503755	0.290708	3.44867	1.29778
GO:0006401	RNA catabolic process	3	1778	11	22483	0.0503755	0.290708	3.44867	1.29778
GO:0030148	sphingolipid biosynthetic process	3	1778	11	22483	0.0503755	0.290708	3.44867	1.29778
GO:0030194	positive regulation of blood coagulation	3	1778	11	22483	0.0503755	0.290708	3.44867	1.29778
GO:0021879	forebrain neuron differentiation	3	1778	11	22483	0.0503755	0.290708	3.44867	1.29778
GO:0061036	positive regulation of cartilage development	3	1778	11	22483	0.0503755	0.290708	3.44867	1.29778
GO:0061029	eyelid development in camera-type eye	3	1778	11	22483	0.0503755	0.290708	3.44867	1.29778
GO:2000678	negative regulation of transcription regulatory region DNA binding	3	1778	11	22483	0.0503755	0.290708	3.44867	1.29778
GO:0035584	calcium-mediated signaling using intracellular calcium source	3	1778	11	22483	0.0503755	0.290708	3.44867	1.29778
GO:0048103	somatic stem cell division	3	1778	11	22483	0.0503755	0.290708	3.44867	1.29778
GO:0016540	protein autoprocessing	3	1778	11	22483	0.0503755	0.290708	3.44867	1.29778
GO:0045926	negative regulation of growth	3	1778	11	22483	0.0503755	0.290708	3.44867	1.29778
GO:0060644	mammary gland epithelial cell differentiation	3	1778	11	22483	0.0503755	0.290708	3.44867	1.29778
GO:0060317	cardiac epithelial to mesenchymal transition	3	1778	11	22483	0.0503755	0.290708	3.44867	1.29778
GO:0009950	dorsal/ventral axis specification	3	1778	11	22483	0.0503755	0.290708	3.44867	1.29778
GO:0048617	embryonic foregut morphogenesis	3	1778	11	22483	0.0503755	0.290708	3.44867	1.29778
GO:0006977	DNA damage response, signal transduction by p53 class mediator resulting in cell cycle arrest	3	1778	11	22483	0.0503755	0.290708	3.44867	1.29778
GO:0015804	neutral amino acid transport	3	1778	11	22483	0.0503755	0.290708	3.44867	1.29778
GO:0055015	ventricular cardiac muscle cell development	3	1778	11	22483	0.0503755	0.290708	3.44867	1.29778
GO:0016042	lipid catabolic process	13	1778	100	22483	0.0514646	0.290708	1.64386	1.28849
GO:0007601	visual perception	14	1778	110	22483	0.0516345	0.290708	1.60938	1.28706
GO:0050793	regulation of developmental process	2	1778	5	22483	0.0532036	0.290708	5.05804	1.27406
GO:0060157	urinary bladder development	2	1778	5	22483	0.0532036	0.290708	5.05804	1.27406
GO:0060948	cardiac vascular smooth muscle cell development	2	1778	5	22483	0.0532036	0.290708	5.05804	1.27406
GO:0051180	vitamin transport	2	1778	5	22483	0.0532036	0.290708	5.05804	1.27406
GO:0060903	positive regulation of meiosis I	2	1778	5	22483	0.0532036	0.290708	5.05804	1.27406
GO:0060996	dendritic spine development	2	1778	5	22483	0.0532036	0.290708	5.05804	1.27406
GO:0060231	mesenchymal to epithelial transition	2	1778	5	22483	0.0532036	0.290708	5.05804	1.27406
GO:0060298	positive regulation of sarcomere organization	2	1778	5	22483	0.0532036	0.290708	5.05804	1.27406
GO:0002328	pro-B cell differentiation	2	1778	5	22483	0.0532036	0.290708	5.05804	1.27406
GO:0003344	pericardium morphogenesis	2	1778	5	22483	0.0532036	0.290708	5.05804	1.27406
GO:0045198	establishment of epithelial cell apical/basal polarity	2	1778	5	22483	0.0532036	0.290708	5.05804	1.27406
GO:0043367	CD4-positive, alpha-beta T cell differentiation	2	1778	5	22483	0.0532036	0.290708	5.05804	1.27406
GO:0030072	peptide hormone secretion	2	1778	5	22483	0.0532036	0.290708	5.05804	1.27406
GO:0097186	amelogenesis	2	1778	5	22483	0.0532036	0.290708	5.05804	1.27406
GO:0010463	mesenchymal cell proliferation	2	1778	5	22483	0.0532036	0.290708	5.05804	1.27406
GO:0014807	regulation of somitogenesis	2	1778	5	22483	0.0532036	0.290708	5.05804	1.27406
GO:0060718	chorionic trophoblast cell differentiation	2	1778	5	22483	0.0532036	0.290708	5.05804	1.27406
GO:0060029	convergent extension involved in organogenesis	2	1778	5	22483	0.0532036	0.290708	5.05804	1.27406
GO:0006526	arginine biosynthetic process	2	1778	5	22483	0.0532036	0.290708	5.05804	1.27406
GO:0048341	paraxial mesoderm formation	2	1778	5	22483	0.0532036	0.290708	5.05804	1.27406
GO:0002138	retinoic acid biosynthetic process	2	1778	5	22483	0.0532036	0.290708	5.05804	1.27406
GO:0070257	positive regulation of mucus secretion	2	1778	5	22483	0.0532036	0.290708	5.05804	1.27406
GO:0009635	response to herbicide	2	1778	5	22483	0.0532036	0.290708	5.05804	1.27406
GO:0035902	response to immobilization stress	2	1778	5	22483	0.0532036	0.290708	5.05804	1.27406
GO:0038170	somatostatin signaling pathway	2	1778	5	22483	0.0532036	0.290708	5.05804	1.27406
GO:0046500	S-adenosylmethionine metabolic process	2	1778	5	22483	0.0532036	0.290708	5.05804	1.27406
GO:0031442	positive regulation of mRNA 3'-end processing	2	1778	5	22483	0.0532036	0.290708	5.05804	1.27406
GO:0044782	cilium organization	2	1778	5	22483	0.0532036	0.290708	5.05804	1.27406
GO:0001660	fever generation	2	1778	5	22483	0.0532036	0.290708	5.05804	1.27406
GO:0003416	endochondral bone growth	2	1778	5	22483	0.0532036	0.290708	5.05804	1.27406
GO:0060563	neuroepithelial cell differentiation	2	1778	5	22483	0.0532036	0.290708	5.05804	1.27406
GO:0030718	germ-line stem cell maintenance	2	1778	5	22483	0.0532036	0.290708	5.05804	1.27406
GO:2001054	negative regulation of mesenchymal cell apoptotic process	2	1778	5	22483	0.0532036	0.290708	5.05804	1.27406
GO:0021782	glial cell development	2	1778	5	22483	0.0532036	0.290708	5.05804	1.27406
GO:0071398	cellular response to fatty acid	2	1778	5	22483	0.0532036	0.290708	5.05804	1.27406
GO:0045943	positive regulation of transcription from RNA polymerase I promoter	2	1778	5	22483	0.0532036	0.290708	5.05804	1.27406
GO:0061156	pulmonary artery morphogenesis	2	1778	5	22483	0.0532036	0.290708	5.05804	1.27406
GO:0097070	ductus arteriosus closure	2	1778	5	22483	0.0532036	0.290708	5.05804	1.27406
GO:0021544	subpallium development	2	1778	5	22483	0.0532036	0.290708	5.05804	1.27406
GO:0044206	UMP salvage	2	1778	5	22483	0.0532036	0.290708	5.05804	1.27406
GO:0033564	anterior/posterior axon guidance	2	1778	5	22483	0.0532036	0.290708	5.05804	1.27406
GO:0042482	positive regulation of odontogenesis	2	1778	5	22483	0.0532036	0.290708	5.05804	1.27406
GO:0045581	negative regulation of T cell differentiation	2	1778	5	22483	0.0532036	0.290708	5.05804	1.27406
GO:0045616	regulation of keratinocyte differentiation	2	1778	5	22483	0.0532036	0.290708	5.05804	1.27406
GO:0031077	post-embryonic camera-type eye development	2	1778	5	22483	0.0532036	0.290708	5.05804	1.27406
GO:0009166	nucleotide catabolic process	2	1778	5	22483	0.0532036	0.290708	5.05804	1.27406
GO:2000774	positive regulation of cellular senescence	2	1778	5	22483	0.0532036	0.290708	5.05804	1.27406
GO:0009143	nucleoside triphosphate catabolic process	2	1778	5	22483	0.0532036	0.290708	5.05804	1.27406
GO:0071805	potassium ion transmembrane transport	16	1778	131	22483	0.0541079	0.290708	1.54444	1.26674
GO:0001944	vasculature development	6	1778	35	22483	0.0543954	0.290708	2.16773	1.26444
GO:0040007	growth	6	1778	35	22483	0.0543954	0.290708	2.16773	1.26444
GO:0006412	translation	39	1778	379	22483	0.0548609	0.290708	1.30121	1.26074
GO:0000082	G1/S transition of mitotic cell cycle	8	1778	53	22483	0.0552994	0.290708	1.9087	1.25728
GO:0009408	response to heat	7	1778	44	22483	0.0556919	0.290708	2.01172	1.25421
GO:0051781	positive regulation of cell division	7	1778	44	22483	0.0556919	0.290708	2.01172	1.25421
GO:0016126	sterol biosynthetic process	5	1778	27	22483	0.0576568	0.290708	2.34169	1.23915
GO:0006820	anion transport	5	1778	27	22483	0.0576568	0.290708	2.34169	1.23915
GO:0060326	cell chemotaxis	5	1778	27	22483	0.0576568	0.290708	2.34169	1.23915
GO:0032314	regulation of Rac GTPase activity	5	1778	27	22483	0.0576568	0.290708	2.34169	1.23915
GO:0042572	retinol metabolic process	5	1778	27	22483	0.0576568	0.290708	2.34169	1.23915
GO:0050768	negative regulation of neurogenesis	4	1778	19	22483	0.0580168	0.290708	2.66213	1.23645
GO:0042326	negative regulation of phosphorylation	4	1778	19	22483	0.0580168	0.290708	2.66213	1.23645
GO:0009653	anatomical structure morphogenesis	4	1778	19	22483	0.0580168	0.290708	2.66213	1.23645
GO:0071773	cellular response to BMP stimulus	4	1778	19	22483	0.0580168	0.290708	2.66213	1.23645
GO:0060749	mammary gland alveolus development	4	1778	19	22483	0.0580168	0.290708	2.66213	1.23645
GO:0000132	establishment of mitotic spindle orientation	4	1778	19	22483	0.0580168	0.290708	2.66213	1.23645
GO:0006813	potassium ion transport	16	1778	133	22483	0.0605198	0.290708	1.52122	1.2181
GO:0007224	smoothened signaling pathway	8	1778	54	22483	0.060618	0.290708	1.87335	1.2174
GO:0030514	negative regulation of BMP signaling pathway	6	1778	36	22483	0.0610922	0.290708	2.10752	1.21401
GO:0045597	positive regulation of cell differentiation	6	1778	36	22483	0.0610922	0.290708	2.10752	1.21401
GO:0048754	branching morphogenesis of an epithelial tube	6	1778	36	22483	0.0610922	0.290708	2.10752	1.21401
GO:0035019	somatic stem cell maintenance	7	1778	45	22483	0.0616476	0.290708	1.96702	1.21008
GO:0007599	hemostasis	7	1778	45	22483	0.0616476	0.290708	1.96702	1.21008
GO:0048705	skeletal system morphogenesis	7	1778	45	22483	0.0616476	0.290708	1.96702	1.21008
GO:0007076	mitotic chromosome condensation	3	1778	12	22483	0.0633285	0.290708	3.16128	1.1984
GO:0001775	cell activation	3	1778	12	22483	0.0633285	0.290708	3.16128	1.1984
GO:0006536	glutamate metabolic process	3	1778	12	22483	0.0633285	0.290708	3.16128	1.1984
GO:0035810	positive regulation of urine volume	3	1778	12	22483	0.0633285	0.290708	3.16128	1.1984
GO:0010569	regulation of double-strand break repair via homologous recombination	3	1778	12	22483	0.0633285	0.290708	3.16128	1.1984
GO:0032435	negative regulation of proteasomal ubiquitin-dependent protein catabolic process	3	1778	12	22483	0.0633285	0.290708	3.16128	1.1984
GO:0090307	spindle assembly involved in mitosis	3	1778	12	22483	0.0633285	0.290708	3.16128	1.1984
GO:0009303	rRNA transcription	3	1778	12	22483	0.0633285	0.290708	3.16128	1.1984
GO:0006978	DNA damage response, signal transduction by p53 class mediator resulting in transcription of p21 class mediator	3	1778	12	22483	0.0633285	0.290708	3.16128	1.1984
GO:0031076	embryonic camera-type eye development	3	1778	12	22483	0.0633285	0.290708	3.16128	1.1984
GO:0032355	response to estradiol	9	1778	64	22483	0.0637348	0.290708	1.77822	1.19562
GO:0006357	regulation of transcription from RNA polymerase II promoter	33	1778	317	22483	0.0638807	0.290708	1.31637	1.19463
GO:0043524	negative regulation of neuron apoptotic process	16	1778	134	22483	0.0639125	0.290708	1.50986	1.19441
GO:0010628	positive regulation of gene expression	23	1778	208	22483	0.0642509	0.290708	1.39826	1.19212
GO:0007569	cell aging	5	1778	28	22483	0.0658094	0.290708	2.25805	1.18171
GO:0030334	regulation of cell migration	8	1778	55	22483	0.0662465	0.290708	1.83929	1.17884
GO:0031648	protein destabilization	4	1778	20	22483	0.0681526	0.290708	2.52902	1.16652
GO:0001708	cell fate specification	4	1778	20	22483	0.0681526	0.290708	2.52902	1.16652
GO:0030878	thyroid gland development	4	1778	20	22483	0.0681526	0.290708	2.52902	1.16652
GO:0030500	regulation of bone mineralization	4	1778	20	22483	0.0681526	0.290708	2.52902	1.16652
GO:0002053	positive regulation of mesenchymal cell proliferation	6	1778	37	22483	0.0682552	0.290708	2.05056	1.16586
GO:0022008	neurogenesis	6	1778	37	22483	0.0682552	0.290708	2.05056	1.16586
GO:0007283	spermatogenesis	33	1778	319	22483	0.0683682	0.290708	1.30811	1.16515
GO:0021522	spinal cord motor neuron differentiation	5	1778	29	22483	0.0745698	0.290708	2.18019	1.12744
GO:0055010	ventricular cardiac muscle tissue morphogenesis	5	1778	29	22483	0.0745698	0.290708	2.18019	1.12744
GO:2000146	negative regulation of cell motility	2	1778	6	22483	0.0756904	0.290708	4.21504	1.12096
GO:0006636	unsaturated fatty acid biosynthetic process	2	1778	6	22483	0.0756904	0.290708	4.21504	1.12096
GO:0010739	positive regulation of protein kinase A signaling	2	1778	6	22483	0.0756904	0.290708	4.21504	1.12096
GO:0015677	copper ion import	2	1778	6	22483	0.0756904	0.290708	4.21504	1.12096
GO:0090080	positive regulation of MAPKKK cascade by fibroblast growth factor receptor signaling pathway	2	1778	6	22483	0.0756904	0.290708	4.21504	1.12096
GO:0010804	negative regulation of tumor necrosis factor-mediated signaling pathway	2	1778	6	22483	0.0756904	0.290708	4.21504	1.12096
GO:0007223	Wnt signaling pathway, calcium modulating pathway	2	1778	6	22483	0.0756904	0.290708	4.21504	1.12096
GO:0007168	receptor guanylyl cyclase signaling pathway	2	1778	6	22483	0.0756904	0.290708	4.21504	1.12096
GO:0045197	establishment or maintenance of epithelial cell apical/basal polarity	2	1778	6	22483	0.0756904	0.290708	4.21504	1.12096
GO:0014009	glial cell proliferation	2	1778	6	22483	0.0756904	0.290708	4.21504	1.12096
GO:0060762	regulation of branching involved in mammary gland duct morphogenesis	2	1778	6	22483	0.0756904	0.290708	4.21504	1.12096
GO:0060744	mammary gland branching involved in thelarche	2	1778	6	22483	0.0756904	0.290708	4.21504	1.12096
GO:0060023	soft palate development	2	1778	6	22483	0.0756904	0.290708	4.21504	1.12096
GO:0061303	cornea development in camera-type eye	2	1778	6	22483	0.0756904	0.290708	4.21504	1.12096
GO:0006563	L-serine metabolic process	2	1778	6	22483	0.0756904	0.290708	4.21504	1.12096
GO:0070201	regulation of establishment of protein localization	2	1778	6	22483	0.0756904	0.290708	4.21504	1.12096
GO:0003149	membranous septum morphogenesis	2	1778	6	22483	0.0756904	0.290708	4.21504	1.12096
GO:0021861	forebrain radial glial cell differentiation	2	1778	6	22483	0.0756904	0.290708	4.21504	1.12096
GO:0045743	positive regulation of fibroblast growth factor receptor signaling pathway	2	1778	6	22483	0.0756904	0.290708	4.21504	1.12096
GO:0009253	peptidoglycan catabolic process	2	1778	6	22483	0.0756904	0.290708	4.21504	1.12096
GO:0030850	prostate gland development	2	1778	6	22483	0.0756904	0.290708	4.21504	1.12096
GO:0006266	DNA ligation	2	1778	6	22483	0.0756904	0.290708	4.21504	1.12096
GO:0034333	adherens junction assembly	2	1778	6	22483	0.0756904	0.290708	4.21504	1.12096
GO:0060394	negative regulation of pathway-restricted SMAD protein phosphorylation	2	1778	6	22483	0.0756904	0.290708	4.21504	1.12096
GO:0021554	optic nerve development	2	1778	6	22483	0.0756904	0.290708	4.21504	1.12096
GO:0008595	anterior/posterior axis specification, embryo	2	1778	6	22483	0.0756904	0.290708	4.21504	1.12096
GO:0042471	ear morphogenesis	2	1778	6	22483	0.0756904	0.290708	4.21504	1.12096
GO:0007289	spermatid nucleus differentiation	2	1778	6	22483	0.0756904	0.290708	4.21504	1.12096
GO:0032400	melanosome localization	2	1778	6	22483	0.0756904	0.290708	4.21504	1.12096
GO:0044336	canonical Wnt signaling pathway involved in negative regulation of apoptotic process	2	1778	6	22483	0.0756904	0.290708	4.21504	1.12096
GO:2000778	positive regulation of interleukin-6 secretion	2	1778	6	22483	0.0756904	0.290708	4.21504	1.12096
GO:0007219	Notch signaling pathway	10	1778	76	22483	0.0757731	0.290708	1.66383	1.12049
GO:0008543	fibroblast growth factor receptor signaling pathway	6	1778	38	22483	0.0758835	0.290708	1.9966	1.11985
GO:0060993	kidney morphogenesis	3	1778	13	22483	0.0776443	0.290708	2.9181	1.10989
GO:0001823	mesonephros development	3	1778	13	22483	0.0776443	0.290708	2.9181	1.10989
GO:0050678	regulation of epithelial cell proliferation	3	1778	13	22483	0.0776443	0.290708	2.9181	1.10989
GO:0003148	outflow tract septum morphogenesis	3	1778	13	22483	0.0776443	0.290708	2.9181	1.10989
GO:0018345	protein palmitoylation	3	1778	13	22483	0.0776443	0.290708	2.9181	1.10989
GO:0006882	cellular zinc ion homeostasis	3	1778	13	22483	0.0776443	0.290708	2.9181	1.10989
GO:0021527	spinal cord association neuron differentiation	3	1778	13	22483	0.0776443	0.290708	2.9181	1.10989
GO:0060444	branching involved in mammary gland duct morphogenesis	3	1778	13	22483	0.0776443	0.290708	2.9181	1.10989
GO:0060445	branching involved in salivary gland morphogenesis	3	1778	13	22483	0.0776443	0.290708	2.9181	1.10989
GO:0007565	female pregnancy	8	1778	57	22483	0.07844	0.290708	1.77475	1.10546
GO:0045860	positive regulation of protein kinase activity	8	1778	57	22483	0.07844	0.290708	1.77475	1.10546
GO:0061444	endocardial cushion cell development	1	1778	1	22483	0.079082	0.290708	12.6451	1.10192
GO:1901231	positive regulation of non-canonical Wnt signaling pathway via JNK cascade	1	1778	1	22483	0.079082	0.290708	12.6451	1.10192
GO:1901233	negative regulation of convergent extension involved in axis elongation	1	1778	1	22483	0.079082	0.290708	12.6451	1.10192
GO:0006608	snRNP protein import into nucleus	1	1778	1	22483	0.079082	0.290708	12.6451	1.10192
GO:1901248	positive regulation of lung ciliated cell differentiation	1	1778	1	22483	0.079082	0.290708	12.6451	1.10192
GO:0071691	cardiac muscle thin filament assembly	1	1778	1	22483	0.079082	0.290708	12.6451	1.10192
GO:0006653	1,2-diacyl-sn-glycero-3-phosphocholine metabolic process	1	1778	1	22483	0.079082	0.290708	12.6451	1.10192
GO:0032913	negative regulation of transforming growth factor beta3 production	1	1778	1	22483	0.079082	0.290708	12.6451	1.10192
GO:0044090	positive regulation of vacuole organization	1	1778	1	22483	0.079082	0.290708	12.6451	1.10192
GO:1901201	regulation of extracellular matrix assembly	1	1778	1	22483	0.079082	0.290708	12.6451	1.10192
GO:2000193	positive regulation of fatty acid transport	1	1778	1	22483	0.079082	0.290708	12.6451	1.10192
GO:0042313	protein kinase C deactivation	1	1778	1	22483	0.079082	0.290708	12.6451	1.10192
GO:0006667	sphinganine metabolic process	1	1778	1	22483	0.079082	0.290708	12.6451	1.10192
GO:0060156	milk ejection	1	1778	1	22483	0.079082	0.290708	12.6451	1.10192
GO:0072132	mesenchyme morphogenesis	1	1778	1	22483	0.079082	0.290708	12.6451	1.10192
GO:0032990	cell part morphogenesis	1	1778	1	22483	0.079082	0.290708	12.6451	1.10192
GO:0032980	keratinocyte activation	1	1778	1	22483	0.079082	0.290708	12.6451	1.10192
GO:0030320	cellular monovalent inorganic anion homeostasis	1	1778	1	22483	0.079082	0.290708	12.6451	1.10192
GO:0035926	chemokine (C-C motif) ligand 2 secretion	1	1778	1	22483	0.079082	0.290708	12.6451	1.10192
GO:0030237	female sex determination	1	1778	1	22483	0.079082	0.290708	12.6451	1.10192
GO:0007063	regulation of sister chromatid cohesion	1	1778	1	22483	0.079082	0.290708	12.6451	1.10192
GO:0046601	positive regulation of centriole replication	1	1778	1	22483	0.079082	0.290708	12.6451	1.10192
GO:0046602	regulation of mitotic centrosome separation	1	1778	1	22483	0.079082	0.290708	12.6451	1.10192
GO:0033301	cell cycle comprising mitosis without cytokinesis	1	1778	1	22483	0.079082	0.290708	12.6451	1.10192
GO:0050726	positive regulation of interleukin-1 alpha biosynthetic process	1	1778	1	22483	0.079082	0.290708	12.6451	1.10192
GO:0000448	cleavage in ITS2 between 5.8S rRNA and LSU-rRNA of tricistronic rRNA transcript (SSU-rRNA, 5.8S rRNA, LSU-rRNA)	1	1778	1	22483	0.079082	0.290708	12.6451	1.10192
GO:0035112	genitalia morphogenesis	1	1778	1	22483	0.079082	0.290708	12.6451	1.10192
GO:0032075	positive regulation of nuclease activity	1	1778	1	22483	0.079082	0.290708	12.6451	1.10192
GO:0046680	response to DDT	1	1778	1	22483	0.079082	0.290708	12.6451	1.10192
GO:0071624	positive regulation of granulocyte chemotaxis	1	1778	1	22483	0.079082	0.290708	12.6451	1.10192
GO:2000225	negative regulation of testosterone biosynthetic process	1	1778	1	22483	0.079082	0.290708	12.6451	1.10192
GO:0002365	gamma-delta T cell lineage commitment	1	1778	1	22483	0.079082	0.290708	12.6451	1.10192
GO:0002353	plasma kallikrein-kinin cascade	1	1778	1	22483	0.079082	0.290708	12.6451	1.10192
GO:0006705	mineralocorticoid biosynthetic process	1	1778	1	22483	0.079082	0.290708	12.6451	1.10192
GO:2000027	regulation of organ morphogenesis	1	1778	1	22483	0.079082	0.290708	12.6451	1.10192
GO:0060209	estrus	1	1778	1	22483	0.079082	0.290708	12.6451	1.10192
GO:0048561	establishment of organ orientation	1	1778	1	22483	0.079082	0.290708	12.6451	1.10192
GO:2000063	positive regulation of ureter smooth muscle cell differentiation	1	1778	1	22483	0.079082	0.290708	12.6451	1.10192
GO:2000062	negative regulation of ureter smooth muscle cell differentiation	1	1778	1	22483	0.079082	0.290708	12.6451	1.10192
GO:0006751	glutathione catabolic process	1	1778	1	22483	0.079082	0.290708	12.6451	1.10192
GO:2000066	positive regulation of cortisol biosynthetic process	1	1778	1	22483	0.079082	0.290708	12.6451	1.10192
GO:2000081	positive regulation of canonical Wnt signaling pathway involved in controlling type B pancreatic cell proliferation	1	1778	1	22483	0.079082	0.290708	12.6451	1.10192
GO:1901184	regulation of ERBB signaling pathway	1	1778	1	22483	0.079082	0.290708	12.6451	1.10192
GO:0010849	regulation of proton-transporting ATPase activity, rotational mechanism	1	1778	1	22483	0.079082	0.290708	12.6451	1.10192
GO:0072273	metanephric nephron morphogenesis	1	1778	1	22483	0.079082	0.290708	12.6451	1.10192
GO:0007108	cytokinesis, initiation of separation	1	1778	1	22483	0.079082	0.290708	12.6451	1.10192
GO:0016078	tRNA catabolic process	1	1778	1	22483	0.079082	0.290708	12.6451	1.10192
GO:0010767	regulation of transcription from RNA polymerase II promoter in response to UV-induced DNA damage	1	1778	1	22483	0.079082	0.290708	12.6451	1.10192
GO:0046713	borate transport	1	1778	1	22483	0.079082	0.290708	12.6451	1.10192
GO:0001840	neural plate development	1	1778	1	22483	0.079082	0.290708	12.6451	1.10192
GO:0042368	vitamin D biosynthetic process	1	1778	1	22483	0.079082	0.290708	12.6451	1.10192
GO:1901994	negative regulation of meiotic cell cycle phase transition	1	1778	1	22483	0.079082	0.290708	12.6451	1.10192
GO:0048523	negative regulation of cellular process	1	1778	1	22483	0.079082	0.290708	12.6451	1.10192
GO:0050865	regulation of cell activation	1	1778	1	22483	0.079082	0.290708	12.6451	1.10192
GO:0035229	positive regulation of glutamate-cysteine ligase activity	1	1778	1	22483	0.079082	0.290708	12.6451	1.10192
GO:0044140	negative regulation of growth of symbiont on or near host surface	1	1778	1	22483	0.079082	0.290708	12.6451	1.10192
GO:0051885	positive regulation of anagen	1	1778	1	22483	0.079082	0.290708	12.6451	1.10192
GO:2000358	positive regulation of kidney smooth muscle cell differentiation	1	1778	1	22483	0.079082	0.290708	12.6451	1.10192
GO:2000357	negative regulation of kidney smooth muscle cell differentiation	1	1778	1	22483	0.079082	0.290708	12.6451	1.10192
GO:0048250	mitochondrial iron ion transport	1	1778	1	22483	0.079082	0.290708	12.6451	1.10192
GO:0051867	general adaptation syndrome, behavioral process	1	1778	1	22483	0.079082	0.290708	12.6451	1.10192
GO:0038030	non-canonical Wnt signaling pathway via MAPK cascade	1	1778	1	22483	0.079082	0.290708	12.6451	1.10192
GO:0043416	regulation of skeletal muscle tissue regeneration	1	1778	1	22483	0.079082	0.290708	12.6451	1.10192
GO:0043418	homocysteine catabolic process	1	1778	1	22483	0.079082	0.290708	12.6451	1.10192
GO:0006426	glycyl-tRNA aminoacylation	1	1778	1	22483	0.079082	0.290708	12.6451	1.10192
GO:0019732	antifungal humoral response	1	1778	1	22483	0.079082	0.290708	12.6451	1.10192
GO:1902367	negative regulation of Notch signaling pathway involved in somitogenesis	1	1778	1	22483	0.079082	0.290708	12.6451	1.10192
GO:0070194	synaptonemal complex disassembly	1	1778	1	22483	0.079082	0.290708	12.6451	1.10192
GO:1901052	sarcosine metabolic process	1	1778	1	22483	0.079082	0.290708	12.6451	1.10192
GO:0070963	positive regulation of neutrophil mediated killing of gram-negative bacterium	1	1778	1	22483	0.079082	0.290708	12.6451	1.10192
GO:0043369	CD4-positive or CD8-positive, alpha-beta T cell lineage commitment	1	1778	1	22483	0.079082	0.290708	12.6451	1.10192
GO:0030003	cellular cation homeostasis	1	1778	1	22483	0.079082	0.290708	12.6451	1.10192
GO:0042044	fluid transport	1	1778	1	22483	0.079082	0.290708	12.6451	1.10192
GO:0070977	bone maturation	1	1778	1	22483	0.079082	0.290708	12.6451	1.10192
GO:0043311	positive regulation of eosinophil degranulation	1	1778	1	22483	0.079082	0.290708	12.6451	1.10192
GO:0097152	mesenchymal cell apoptotic process	1	1778	1	22483	0.079082	0.290708	12.6451	1.10192
GO:0045992	negative regulation of embryonic development	1	1778	1	22483	0.079082	0.290708	12.6451	1.10192
GO:0045137	development of primary sexual characteristics	1	1778	1	22483	0.079082	0.290708	12.6451	1.10192
GO:0033125	negative regulation of GTP catabolic process	1	1778	1	22483	0.079082	0.290708	12.6451	1.10192
GO:0035787	cell migration involved in kidney development	1	1778	1	22483	0.079082	0.290708	12.6451	1.10192
GO:0010481	epidermal cell division	1	1778	1	22483	0.079082	0.290708	12.6451	1.10192
GO:0060782	regulation of mesenchymal cell proliferation involved in prostate gland development	1	1778	1	22483	0.079082	0.290708	12.6451	1.10192
GO:0060783	mesenchymal smoothened signaling pathway involved in prostate gland development	1	1778	1	22483	0.079082	0.290708	12.6451	1.10192
GO:0014835	myoblast differentiation involved in skeletal muscle regeneration	1	1778	1	22483	0.079082	0.290708	12.6451	1.10192
GO:0002897	positive regulation of central B cell tolerance induction	1	1778	1	22483	0.079082	0.290708	12.6451	1.10192
GO:0060735	regulation of eIF2 alpha phosphorylation by dsRNA	1	1778	1	22483	0.079082	0.290708	12.6451	1.10192
GO:0045113	regulation of integrin biosynthetic process	1	1778	1	22483	0.079082	0.290708	12.6451	1.10192
GO:0060739	mesenchymal-epithelial cell signaling involved in prostate gland development	1	1778	1	22483	0.079082	0.290708	12.6451	1.10192
GO:0061354	planar cell polarity pathway involved in pericardium morphogenesis	1	1778	1	22483	0.079082	0.290708	12.6451	1.10192
GO:0061350	planar cell polarity pathway involved in cardiac muscle tissue morphogenesis	1	1778	1	22483	0.079082	0.290708	12.6451	1.10192
GO:0061347	planar cell polarity pathway involved in outflow tract morphogenesis	1	1778	1	22483	0.079082	0.290708	12.6451	1.10192
GO:0061348	planar cell polarity pathway involved in ventricular septum morphogenesis	1	1778	1	22483	0.079082	0.290708	12.6451	1.10192
GO:0061349	planar cell polarity pathway involved in cardiac right atrium morphogenesis	1	1778	1	22483	0.079082	0.290708	12.6451	1.10192
GO:0006535	cysteine biosynthetic process from serine	1	1778	1	22483	0.079082	0.290708	12.6451	1.10192
GO:0006528	asparagine metabolic process	1	1778	1	22483	0.079082	0.290708	12.6451	1.10192
GO:0048337	positive regulation of mesodermal cell fate specification	1	1778	1	22483	0.079082	0.290708	12.6451	1.10192
GO:0050653	chondroitin sulfate proteoglycan biosynthetic process, polysaccharide chain biosynthetic process	1	1778	1	22483	0.079082	0.290708	12.6451	1.10192
GO:0071584	negative regulation of zinc ion transmembrane import	1	1778	1	22483	0.079082	0.290708	12.6451	1.10192
GO:0006567	threonine catabolic process	1	1778	1	22483	0.079082	0.290708	12.6451	1.10192
GO:0051127	positive regulation of actin nucleation	1	1778	1	22483	0.079082	0.290708	12.6451	1.10192
GO:0022605	oogenesis stage	1	1778	1	22483	0.079082	0.290708	12.6451	1.10192
GO:1902239	negative regulation of intrinsic apoptotic signaling pathway in response to osmotic stress by p53 class mediator	1	1778	1	22483	0.079082	0.290708	12.6451	1.10192
GO:0060035	notochord cell development	1	1778	1	22483	0.079082	0.290708	12.6451	1.10192
GO:0061369	negative regulation of testicular blood vessel morphogenesis	1	1778	1	22483	0.079082	0.290708	12.6451	1.10192
GO:0072016	glomerular parietal epithelial cell development	1	1778	1	22483	0.079082	0.290708	12.6451	1.10192
GO:1902255	positive regulation of intrinsic apoptotic signaling pathway by p53 class mediator	1	1778	1	22483	0.079082	0.290708	12.6451	1.10192
GO:0060064	Spemann organizer formation at the anterior end of the primitive streak	1	1778	1	22483	0.079082	0.290708	12.6451	1.10192
GO:0051102	DNA ligation involved in DNA recombination	1	1778	1	22483	0.079082	0.290708	12.6451	1.10192
GO:0072040	negative regulation of mesenchymal cell apoptotic process involved in nephron morphogenesis	1	1778	1	22483	0.079082	0.290708	12.6451	1.10192
GO:0032857	activation of ARF GTPase activity	1	1778	1	22483	0.079082	0.290708	12.6451	1.10192
GO:0060804	positive regulation of Wnt signaling pathway by BMP signaling pathway	1	1778	1	22483	0.079082	0.290708	12.6451	1.10192
GO:0043480	pigment accumulation in tissues	1	1778	1	22483	0.079082	0.290708	12.6451	1.10192
GO:0051050	positive regulation of transport	1	1778	1	22483	0.079082	0.290708	12.6451	1.10192
GO:0051042	negative regulation of calcium-independent cell-cell adhesion	1	1778	1	22483	0.079082	0.290708	12.6451	1.10192
GO:0010578	regulation of adenylate cyclase activity involved in G-protein coupled receptor signaling pathway	1	1778	1	22483	0.079082	0.290708	12.6451	1.10192
GO:0042108	positive regulation of cytokine biosynthetic process	1	1778	1	22483	0.079082	0.290708	12.6451	1.10192
GO:0043438	acetoacetic acid metabolic process	1	1778	1	22483	0.079082	0.290708	12.6451	1.10192
GO:0042103	positive regulation of T cell homeostatic proliferation	1	1778	1	22483	0.079082	0.290708	12.6451	1.10192
GO:0097276	cellular creatinine homeostasis	1	1778	1	22483	0.079082	0.290708	12.6451	1.10192
GO:0097275	cellular ammonia homeostasis	1	1778	1	22483	0.079082	0.290708	12.6451	1.10192
GO:0097277	cellular urea homeostasis	1	1778	1	22483	0.079082	0.290708	12.6451	1.10192
GO:0046534	positive regulation of photoreceptor cell differentiation	1	1778	1	22483	0.079082	0.290708	12.6451	1.10192
GO:0060843	venous endothelial cell differentiation	1	1778	1	22483	0.079082	0.290708	12.6451	1.10192
GO:0003402	planar cell polarity pathway involved in axis elongation	1	1778	1	22483	0.079082	0.290708	12.6451	1.10192
GO:0003404	optic vesicle morphogenesis	1	1778	1	22483	0.079082	0.290708	12.6451	1.10192
GO:0003409	optic cup structural organization	1	1778	1	22483	0.079082	0.290708	12.6451	1.10192
GO:0003418	growth plate cartilage chondrocyte differentiation	1	1778	1	22483	0.079082	0.290708	12.6451	1.10192
GO:0071281	cellular response to iron ion	1	1778	1	22483	0.079082	0.290708	12.6451	1.10192
GO:0071268	homocysteine biosynthetic process	1	1778	1	22483	0.079082	0.290708	12.6451	1.10192
GO:0060565	inhibition of mitotic anaphase-promoting complex activity	1	1778	1	22483	0.079082	0.290708	12.6451	1.10192
GO:0060558	regulation of calcidiol 1-monooxygenase activity	1	1778	1	22483	0.079082	0.290708	12.6451	1.10192
GO:0007502	digestive tract mesoderm development	1	1778	1	22483	0.079082	0.290708	12.6451	1.10192
GO:0000089	mitotic metaphase	1	1778	1	22483	0.079082	0.290708	12.6451	1.10192
GO:0000085	mitotic G2 phase	1	1778	1	22483	0.079082	0.290708	12.6451	1.10192
GO:0080163	regulation of protein serine/threonine phosphatase activity	1	1778	1	22483	0.079082	0.290708	12.6451	1.10192
GO:0019510	S-adenosylhomocysteine catabolic process	1	1778	1	22483	0.079082	0.290708	12.6451	1.10192
GO:1902178	fibroblast growth factor receptor apoptotic signaling pathway	1	1778	1	22483	0.079082	0.290708	12.6451	1.10192
GO:0071283	cellular response to iron(III) ion	1	1778	1	22483	0.079082	0.290708	12.6451	1.10192
GO:0000915	actomyosin contractile ring assembly	1	1778	1	22483	0.079082	0.290708	12.6451	1.10192
GO:0006226	dUMP biosynthetic process	1	1778	1	22483	0.079082	0.290708	12.6451	1.10192
GO:0018214	protein carboxylation	1	1778	1	22483	0.079082	0.290708	12.6451	1.10192
GO:0048073	regulation of eye pigmentation	1	1778	1	22483	0.079082	0.290708	12.6451	1.10192
GO:0007499	ectoderm and mesoderm interaction	1	1778	1	22483	0.079082	0.290708	12.6451	1.10192
GO:0031118	rRNA pseudouridine synthesis	1	1778	1	22483	0.079082	0.290708	12.6451	1.10192
GO:0009204	deoxyribonucleoside triphosphate catabolic process	1	1778	1	22483	0.079082	0.290708	12.6451	1.10192
GO:0021768	nucleus accumbens development	1	1778	1	22483	0.079082	0.290708	12.6451	1.10192
GO:0018191	peptidyl-serine octanoylation	1	1778	1	22483	0.079082	0.290708	12.6451	1.10192
GO:2000607	negative regulation of cell proliferation involved in mesonephros development	1	1778	1	22483	0.079082	0.290708	12.6451	1.10192
GO:2000615	regulation of histone H3-K9 acetylation	1	1778	1	22483	0.079082	0.290708	12.6451	1.10192
GO:0006193	ITP catabolic process	1	1778	1	22483	0.079082	0.290708	12.6451	1.10192
GO:0006196	AMP catabolic process	1	1778	1	22483	0.079082	0.290708	12.6451	1.10192
GO:2000620	positive regulation of histone H4-K16 acetylation	1	1778	1	22483	0.079082	0.290708	12.6451	1.10192
GO:0031125	rRNA 3'-end processing	1	1778	1	22483	0.079082	0.290708	12.6451	1.10192
GO:0060516	primary prostatic bud elongation	1	1778	1	22483	0.079082	0.290708	12.6451	1.10192
GO:0010232	vascular transport	1	1778	1	22483	0.079082	0.290708	12.6451	1.10192
GO:0060538	skeletal muscle organ development	1	1778	1	22483	0.079082	0.290708	12.6451	1.10192
GO:0080125	multicellular structure septum development	1	1778	1	22483	0.079082	0.290708	12.6451	1.10192
GO:2000660	negative regulation of interleukin-1-mediated signaling pathway	1	1778	1	22483	0.079082	0.290708	12.6451	1.10192
GO:0002684	positive regulation of immune system process	1	1778	1	22483	0.079082	0.290708	12.6451	1.10192
GO:0043163	cell envelope organization	1	1778	1	22483	0.079082	0.290708	12.6451	1.10192
GO:2000683	regulation of cellular response to X-ray	1	1778	1	22483	0.079082	0.290708	12.6451	1.10192
GO:0048857	neural nucleus development	1	1778	1	22483	0.079082	0.290708	12.6451	1.10192
GO:0003213	cardiac right atrium morphogenesis	1	1778	1	22483	0.079082	0.290708	12.6451	1.10192
GO:1900274	regulation of phospholipase C activity	1	1778	1	22483	0.079082	0.290708	12.6451	1.10192
GO:0033080	immature T cell proliferation in thymus	1	1778	1	22483	0.079082	0.290708	12.6451	1.10192
GO:0070060	'de novo' actin filament nucleation	1	1778	1	22483	0.079082	0.290708	12.6451	1.10192
GO:0051729	germline cell cycle switching, mitotic to meiotic cell cycle	1	1778	1	22483	0.079082	0.290708	12.6451	1.10192
GO:0003264	regulation of cardioblast proliferation	1	1778	1	22483	0.079082	0.290708	12.6451	1.10192
GO:1900229	negative regulation of single-species biofilm formation in or on host organism	1	1778	1	22483	0.079082	0.290708	12.6451	1.10192
GO:0046398	UDP-glucuronate metabolic process	1	1778	1	22483	0.079082	0.290708	12.6451	1.10192
GO:0060699	regulation of endoribonuclease activity	1	1778	1	22483	0.079082	0.290708	12.6451	1.10192
GO:0032600	chemokine receptor transport out of membrane raft	1	1778	1	22483	0.079082	0.290708	12.6451	1.10192
GO:0021935	cerebellar granule cell precursor tangential migration	1	1778	1	22483	0.079082	0.290708	12.6451	1.10192
GO:0003270	Notch signaling pathway involved in regulation of secondary heart field cardioblast proliferation	1	1778	1	22483	0.079082	0.290708	12.6451	1.10192
GO:0061197	fungiform papilla morphogenesis	1	1778	1	22483	0.079082	0.290708	12.6451	1.10192
GO:0030885	regulation of myeloid dendritic cell activation	1	1778	1	22483	0.079082	0.290708	12.6451	1.10192
GO:0061189	positive regulation of sclerotome development	1	1778	1	22483	0.079082	0.290708	12.6451	1.10192
GO:0021999	neural plate anterior/posterior regionalization	1	1778	1	22483	0.079082	0.290708	12.6451	1.10192
GO:0070092	regulation of glucagon secretion	1	1778	1	22483	0.079082	0.290708	12.6451	1.10192
GO:0070084	protein initiator methionine removal	1	1778	1	22483	0.079082	0.290708	12.6451	1.10192
GO:0048160	primary follicle stage	1	1778	1	22483	0.079082	0.290708	12.6451	1.10192
GO:0048178	negative regulation of hepatocyte growth factor biosynthetic process	1	1778	1	22483	0.079082	0.290708	12.6451	1.10192
GO:0061143	alveolar primary septum development	1	1778	1	22483	0.079082	0.290708	12.6451	1.10192
GO:0018272	protein-pyridoxal-5-phosphate linkage via peptidyl-N6-pyridoxal phosphate-L-lysine	1	1778	1	22483	0.079082	0.290708	12.6451	1.10192
GO:0000966	RNA 5'-end processing	1	1778	1	22483	0.079082	0.290708	12.6451	1.10192
GO:0045841	negative regulation of mitotic metaphase/anaphase transition	1	1778	1	22483	0.079082	0.290708	12.6451	1.10192
GO:0061085	regulation of histone H3-K27 methylation	1	1778	1	22483	0.079082	0.290708	12.6451	1.10192
GO:0044524	protein sulfhydration	1	1778	1	22483	0.079082	0.290708	12.6451	1.10192
GO:0032597	B cell receptor transport into membrane raft	1	1778	1	22483	0.079082	0.290708	12.6451	1.10192
GO:0031268	pseudopodium organization	1	1778	1	22483	0.079082	0.290708	12.6451	1.10192
GO:0045870	positive regulation of single stranded viral RNA replication via double stranded DNA intermediate	1	1778	1	22483	0.079082	0.290708	12.6451	1.10192
GO:0010312	detoxification of zinc ion	1	1778	1	22483	0.079082	0.290708	12.6451	1.10192
GO:0060649	mammary gland bud elongation	1	1778	1	22483	0.079082	0.290708	12.6451	1.10192
GO:0034334	adherens junction maintenance	1	1778	1	22483	0.079082	0.290708	12.6451	1.10192
GO:0002730	regulation of dendritic cell cytokine production	1	1778	1	22483	0.079082	0.290708	12.6451	1.10192
GO:0008052	sensory organ boundary specification	1	1778	1	22483	0.079082	0.290708	12.6451	1.10192
GO:0060659	nipple sheath formation	1	1778	1	22483	0.079082	0.290708	12.6451	1.10192
GO:0008057	eye pigment granule organization	1	1778	1	22483	0.079082	0.290708	12.6451	1.10192
GO:0034316	negative regulation of Arp2/3 complex-mediated actin nucleation	1	1778	1	22483	0.079082	0.290708	12.6451	1.10192
GO:0060606	tube closure	1	1778	1	22483	0.079082	0.290708	12.6451	1.10192
GO:0072608	interleukin-10 secretion	1	1778	1	22483	0.079082	0.290708	12.6451	1.10192
GO:1900134	negative regulation of renin secretion into blood stream	1	1778	1	22483	0.079082	0.290708	12.6451	1.10192
GO:0006842	tricarboxylic acid transport	1	1778	1	22483	0.079082	0.290708	12.6451	1.10192
GO:2001205	negative regulation of osteoclast development	1	1778	1	22483	0.079082	0.290708	12.6451	1.10192
GO:0046086	adenosine biosynthetic process	1	1778	1	22483	0.079082	0.290708	12.6451	1.10192
GO:0046080	dUTP metabolic process	1	1778	1	22483	0.079082	0.290708	12.6451	1.10192
GO:0046081	dUTP catabolic process	1	1778	1	22483	0.079082	0.290708	12.6451	1.10192
GO:0060370	susceptibility to T cell mediated cytotoxicity	1	1778	1	22483	0.079082	0.290708	12.6451	1.10192
GO:0051436	negative regulation of ubiquitin-protein ligase activity involved in mitotic cell cycle	1	1778	1	22483	0.079082	0.290708	12.6451	1.10192
GO:0048683	regulation of collateral sprouting of intact axon in response to injury	1	1778	1	22483	0.079082	0.290708	12.6451	1.10192
GO:2001247	positive regulation of phosphatidylcholine biosynthetic process	1	1778	1	22483	0.079082	0.290708	12.6451	1.10192
GO:0090198	negative regulation of chemokine secretion	1	1778	1	22483	0.079082	0.290708	12.6451	1.10192
GO:0090195	chemokine secretion	1	1778	1	22483	0.079082	0.290708	12.6451	1.10192
GO:0060345	spleen trabecula formation	1	1778	1	22483	0.079082	0.290708	12.6451	1.10192
GO:0060332	positive regulation of response to interferon-gamma	1	1778	1	22483	0.079082	0.290708	12.6451	1.10192
GO:0042537	benzene-containing compound metabolic process	1	1778	1	22483	0.079082	0.290708	12.6451	1.10192
GO:0009949	polarity specification of anterior/posterior axis	1	1778	1	22483	0.079082	0.290708	12.6451	1.10192
GO:0010939	regulation of necrotic cell death	1	1778	1	22483	0.079082	0.290708	12.6451	1.10192
GO:0016259	selenocysteine metabolic process	1	1778	1	22483	0.079082	0.290708	12.6451	1.10192
GO:0046909	intermembrane transport	1	1778	1	22483	0.079082	0.290708	12.6451	1.10192
GO:0051442	negative regulation of ubiquitin-protein ligase activity involved in meiotic cell cycle	1	1778	1	22483	0.079082	0.290708	12.6451	1.10192
GO:1900195	positive regulation of oocyte maturation	1	1778	1	22483	0.079082	0.290708	12.6451	1.10192
GO:0046814	coreceptor-mediated virion attachment to host cell	1	1778	1	22483	0.079082	0.290708	12.6451	1.10192
GO:0042466	chemokinesis	1	1778	1	22483	0.079082	0.290708	12.6451	1.10192
GO:0086019	cell-cell signaling involved in cardiac conduction	1	1778	1	22483	0.079082	0.290708	12.6451	1.10192
GO:0021563	glossopharyngeal nerve development	1	1778	1	22483	0.079082	0.290708	12.6451	1.10192
GO:0021564	vagus nerve development	1	1778	1	22483	0.079082	0.290708	12.6451	1.10192
GO:0048640	negative regulation of developmental growth	1	1778	1	22483	0.079082	0.290708	12.6451	1.10192
GO:0070561	vitamin D receptor signaling pathway	1	1778	1	22483	0.079082	0.290708	12.6451	1.10192
GO:0015718	monocarboxylic acid transport	1	1778	1	22483	0.079082	0.290708	12.6451	1.10192
GO:0046014	negative regulation of T cell homeostatic proliferation	1	1778	1	22483	0.079082	0.290708	12.6451	1.10192
GO:0032254	establishment of secretory granule localization	1	1778	1	22483	0.079082	0.290708	12.6451	1.10192
GO:0070512	positive regulation of histone H4-K20 methylation	1	1778	1	22483	0.079082	0.290708	12.6451	1.10192
GO:0071874	cellular response to norepinephrine stimulus	1	1778	1	22483	0.079082	0.290708	12.6451	1.10192
GO:0071866	negative regulation of apoptotic process in bone marrow	1	1778	1	22483	0.079082	0.290708	12.6451	1.10192
GO:0060479	lung cell differentiation	1	1778	1	22483	0.079082	0.290708	12.6451	1.10192
GO:2001108	positive regulation of Rho guanyl-nucleotide exchange factor activity	1	1778	1	22483	0.079082	0.290708	12.6451	1.10192
GO:1901303	negative regulation of cargo loading into COPII-coated vesicle	1	1778	1	22483	0.079082	0.290708	12.6451	1.10192
GO:0003025	regulation of systemic arterial blood pressure by baroreceptor feedback	1	1778	1	22483	0.079082	0.290708	12.6451	1.10192
GO:0046167	glycerol-3-phosphate biosynthetic process	1	1778	1	22483	0.079082	0.290708	12.6451	1.10192
GO:0060459	left lung development	1	1778	1	22483	0.079082	0.290708	12.6451	1.10192
GO:0003002	regionalization	1	1778	1	22483	0.079082	0.290708	12.6451	1.10192
GO:0060458	right lung development	1	1778	1	22483	0.079082	0.290708	12.6451	1.10192
GO:0042659	regulation of cell fate specification	1	1778	1	22483	0.079082	0.290708	12.6451	1.10192
GO:0040001	establishment of mitotic spindle localization	1	1778	1	22483	0.079082	0.290708	12.6451	1.10192
GO:0007402	ganglion mother cell fate determination	1	1778	1	22483	0.079082	0.290708	12.6451	1.10192
GO:1901382	regulation of chorionic trophoblast cell proliferation	1	1778	1	22483	0.079082	0.290708	12.6451	1.10192
GO:0042636	negative regulation of hair cycle	1	1778	1	22483	0.079082	0.290708	12.6451	1.10192
GO:0007440	foregut morphogenesis	1	1778	1	22483	0.079082	0.290708	12.6451	1.10192
GO:0071939	vitamin A import	1	1778	1	22483	0.079082	0.290708	12.6451	1.10192
GO:0032328	alanine transport	1	1778	1	22483	0.079082	0.290708	12.6451	1.10192
GO:0043000	Golgi to plasma membrane CFTR protein transport	1	1778	1	22483	0.079082	0.290708	12.6451	1.10192
GO:0019343	cysteine biosynthetic process via cystathionine	1	1778	1	22483	0.079082	0.290708	12.6451	1.10192
GO:0019346	transsulfuration	1	1778	1	22483	0.079082	0.290708	12.6451	1.10192
GO:2000703	negative regulation of fibroblast growth factor receptor signaling pathway involved in ureteric bud formation	1	1778	1	22483	0.079082	0.290708	12.6451	1.10192
GO:0045605	negative regulation of epidermal cell differentiation	1	1778	1	22483	0.079082	0.290708	12.6451	1.10192
GO:2000711	positive regulation of maintenance of meiotic sister chromatid cohesion, centromeric	1	1778	1	22483	0.079082	0.290708	12.6451	1.10192
GO:0045624	positive regulation of T-helper cell differentiation	1	1778	1	22483	0.079082	0.290708	12.6451	1.10192
GO:2000734	negative regulation of glial cell-derived neurotrophic factor receptor signaling pathway involved in ureteric bud formation	1	1778	1	22483	0.079082	0.290708	12.6451	1.10192
GO:0070684	seminal clot liquefaction	1	1778	1	22483	0.079082	0.290708	12.6451	1.10192
GO:0034107	negative regulation of erythrocyte clearance	1	1778	1	22483	0.079082	0.290708	12.6451	1.10192
GO:2000751	histone H3-T3 phosphorylation involved in chromosome passenger complex localization to kinetochore	1	1778	1	22483	0.079082	0.290708	12.6451	1.10192
GO:0046108	uridine metabolic process	1	1778	1	22483	0.079082	0.290708	12.6451	1.10192
GO:2000761	positive regulation of N-terminal peptidyl-lysine acetylation	1	1778	1	22483	0.079082	0.290708	12.6451	1.10192
GO:0009134	nucleoside diphosphate catabolic process	1	1778	1	22483	0.079082	0.290708	12.6451	1.10192
GO:0032386	regulation of intracellular transport	1	1778	1	22483	0.079082	0.290708	12.6451	1.10192
GO:2000777	positive regulation of proteasomal ubiquitin-dependent protein catabolic process involved in cellular response to hypoxia	1	1778	1	22483	0.079082	0.290708	12.6451	1.10192
GO:0002508	central tolerance induction	1	1778	1	22483	0.079082	0.290708	12.6451	1.10192
GO:2000786	positive regulation of autophagic vacuole assembly	1	1778	1	22483	0.079082	0.290708	12.6451	1.10192
GO:0090251	protein localization involved in establishment of planar polarity	1	1778	1	22483	0.079082	0.290708	12.6451	1.10192
GO:0015864	pyrimidine nucleoside transport	1	1778	1	22483	0.079082	0.290708	12.6451	1.10192
GO:0090233	negative regulation of spindle checkpoint	1	1778	1	22483	0.079082	0.290708	12.6451	1.10192
GO:0002542	Factor XII activation	1	1778	1	22483	0.079082	0.290708	12.6451	1.10192
GO:0070661	leukocyte proliferation	1	1778	1	22483	0.079082	0.290708	12.6451	1.10192
GO:0002536	respiratory burst involved in inflammatory response	1	1778	1	22483	0.079082	0.290708	12.6451	1.10192
GO:0010157	response to chlorate	1	1778	1	22483	0.079082	0.290708	12.6451	1.10192
GO:0034119	negative regulation of erythrocyte aggregation	1	1778	1	22483	0.079082	0.290708	12.6451	1.10192
GO:0035445	borate transmembrane transport	1	1778	1	22483	0.079082	0.290708	12.6451	1.10192
GO:0046686	response to cadmium ion	4	1778	21	22483	0.0791353	0.290708	2.40859	1.10163
GO:0002052	positive regulation of neuroblast proliferation	4	1778	21	22483	0.0791353	0.290708	2.40859	1.10163
GO:0001502	cartilage condensation	4	1778	21	22483	0.0791353	0.290708	2.40859	1.10163
GO:0017157	regulation of exocytosis	4	1778	21	22483	0.0791353	0.290708	2.40859	1.10163
GO:0023019	signal transduction involved in regulation of gene expression	4	1778	21	22483	0.0791353	0.290708	2.40859	1.10163
GO:0007218	neuropeptide signaling pathway	13	1778	107	22483	0.0794883	0.291688	1.53632	1.0997
GO:0043066	negative regulation of apoptotic process	41	1778	414	22483	0.0801209	0.29369	1.25229	1.09625
GO:0007169	transmembrane receptor protein tyrosine kinase signaling pathway	9	1778	67	22483	0.0804329	0.294513	1.6986	1.09457
GO:0006260	DNA replication	15	1778	128	22483	0.080706	0.295193	1.48185	1.09309
GO:0007420	brain development	19	1778	171	22483	0.083132	0.303738	1.40501	1.08023
GO:0032091	negative regulation of protein binding	5	1778	30	22483	0.0839295	0.305989	2.10752	1.07609
GO:0030501	positive regulation of bone mineralization	5	1778	30	22483	0.0839295	0.305989	2.10752	1.07609
GO:0001822	kidney development	13	1778	108	22483	0.0841564	0.306485	1.5221	1.07491
GO:0000187	activation of MAPK activity	9	1778	68	22483	0.0865347	0.314807	1.67362	1.06281
GO:0030097	hemopoiesis	10	1778	78	22483	0.0869086	0.315487	1.62117	1.06094
GO:0030900	forebrain development	10	1778	78	22483	0.0869086	0.315487	1.62117	1.06094
GO:0001578	microtubule bundle formation	4	1778	22	22483	0.0909365	0.329401	2.29911	1.04126
GO:0045930	negative regulation of mitotic cell cycle	4	1778	22	22483	0.0909365	0.329401	2.29911	1.04126
GO:0007507	heart development	20	1778	184	22483	0.0914123	0.330769	1.37447	1.039
GO:0001501	skeletal system development	11	1778	89	22483	0.0920076	0.332211	1.56288	1.03618
GO:0030198	extracellular matrix organization	11	1778	89	22483	0.0920076	0.332211	1.56288	1.03618
GO:0006749	glutathione metabolic process	6	1778	40	22483	0.0925219	0.332698	1.89677	1.03376
GO:0030262	apoptotic nuclear changes	3	1778	14	22483	0.0932265	0.332698	2.70967	1.03046
GO:2000378	negative regulation of reactive oxygen species metabolic process	3	1778	14	22483	0.0932265	0.332698	2.70967	1.03046
GO:0014032	neural crest cell development	3	1778	14	22483	0.0932265	0.332698	2.70967	1.03046
GO:0071577	zinc ion transmembrane transport	3	1778	14	22483	0.0932265	0.332698	2.70967	1.03046
GO:0035909	aorta morphogenesis	3	1778	14	22483	0.0932265	0.332698	2.70967	1.03046
GO:0008272	sulfate transport	3	1778	14	22483	0.0932265	0.332698	2.70967	1.03046
GO:0007548	sex differentiation	3	1778	14	22483	0.0932265	0.332698	2.70967	1.03046
GO:0030889	negative regulation of B cell proliferation	3	1778	14	22483	0.0932265	0.332698	2.70967	1.03046
GO:0046888	negative regulation of hormone secretion	3	1778	14	22483	0.0932265	0.332698	2.70967	1.03046
GO:0050919	negative chemotaxis	3	1778	14	22483	0.0932265	0.332698	2.70967	1.03046
GO:0051262	protein tetramerization	5	1778	31	22483	0.0938763	0.334311	2.03953	1.02744
GO:0043523	regulation of neuron apoptotic process	5	1778	31	22483	0.0938763	0.334311	2.03953	1.02744
GO:0006810	transport	162	1778	1856	22483	0.0942789	0.33539	1.10372	1.02559
GO:0051291	protein heterooligomerization	10	1778	80	22483	0.0989811	0.346006	1.58064	1.00445
GO:0072112	glomerular visceral epithelial cell differentiation	2	1778	7	22483	0.100543	0.346006	3.61289	0.99765
GO:0007064	mitotic sister chromatid cohesion	2	1778	7	22483	0.100543	0.346006	3.61289	0.99765
GO:1900745	positive regulation of p38MAPK cascade	2	1778	7	22483	0.100543	0.346006	3.61289	0.99765
GO:0042448	progesterone metabolic process	2	1778	7	22483	0.100543	0.346006	3.61289	0.99765
GO:0010839	negative regulation of keratinocyte proliferation	2	1778	7	22483	0.100543	0.346006	3.61289	0.99765
GO:0003376	sphingosine-1-phosphate signaling pathway	2	1778	7	22483	0.100543	0.346006	3.61289	0.99765
GO:0060022	hard palate development	2	1778	7	22483	0.100543	0.346006	3.61289	0.99765
GO:0035051	cardiocyte differentiation	2	1778	7	22483	0.100543	0.346006	3.61289	0.99765
GO:0072089	stem cell proliferation	2	1778	7	22483	0.100543	0.346006	3.61289	0.99765
GO:0032873	negative regulation of stress-activated MAPK cascade	2	1778	7	22483	0.100543	0.346006	3.61289	0.99765
GO:0031536	positive regulation of exit from mitosis	2	1778	7	22483	0.100543	0.346006	3.61289	0.99765
GO:0051054	positive regulation of DNA metabolic process	2	1778	7	22483	0.100543	0.346006	3.61289	0.99765
GO:0071243	cellular response to arsenic-containing substance	2	1778	7	22483	0.100543	0.346006	3.61289	0.99765
GO:0036089	cleavage furrow formation	2	1778	7	22483	0.100543	0.346006	3.61289	0.99765
GO:0085020	protein K6-linked ubiquitination	2	1778	7	22483	0.100543	0.346006	3.61289	0.99765
GO:0042761	very long-chain fatty acid biosynthetic process	2	1778	7	22483	0.100543	0.346006	3.61289	0.99765
GO:0048070	regulation of developmental pigmentation	2	1778	7	22483	0.100543	0.346006	3.61289	0.99765
GO:0010216	maintenance of DNA methylation	2	1778	7	22483	0.100543	0.346006	3.61289	0.99765
GO:0031145	anaphase-promoting complex-dependent proteasomal ubiquitin-dependent protein catabolic process	2	1778	7	22483	0.100543	0.346006	3.61289	0.99765
GO:0030856	regulation of epithelial cell differentiation	2	1778	7	22483	0.100543	0.346006	3.61289	0.99765
GO:0060373	regulation of ventricular cardiac muscle cell membrane depolarization	2	1778	7	22483	0.100543	0.346006	3.61289	0.99765
GO:0060323	head morphogenesis	2	1778	7	22483	0.100543	0.346006	3.61289	0.99765
GO:0045542	positive regulation of cholesterol biosynthetic process	2	1778	7	22483	0.100543	0.346006	3.61289	0.99765
GO:0007292	female gamete generation	2	1778	7	22483	0.100543	0.346006	3.61289	0.99765
GO:0060442	branching involved in prostate gland morphogenesis	2	1778	7	22483	0.100543	0.346006	3.61289	0.99765
GO:0006111	regulation of gluconeogenesis	2	1778	7	22483	0.100543	0.346006	3.61289	0.99765
GO:0006029	proteoglycan metabolic process	2	1778	7	22483	0.100543	0.346006	3.61289	0.99765
GO:0045617	negative regulation of keratinocyte differentiation	2	1778	7	22483	0.100543	0.346006	3.61289	0.99765
GO:0055075	potassium ion homeostasis	2	1778	7	22483	0.100543	0.346006	3.61289	0.99765
GO:0060411	cardiac septum morphogenesis	2	1778	7	22483	0.100543	0.346006	3.61289	0.99765
GO:0034145	positive regulation of toll-like receptor 4 signaling pathway	2	1778	7	22483	0.100543	0.346006	3.61289	0.99765
GO:0071320	cellular response to cAMP	6	1778	41	22483	0.101519	0.348657	1.8505	0.993451
GO:0042542	response to hydrogen peroxide	6	1778	41	22483	0.101519	0.348657	1.8505	0.993451
GO:0030325	adrenal gland development	4	1778	23	22483	0.103522	0.353734	2.19915	0.984968
GO:0051017	actin filament bundle assembly	4	1778	23	22483	0.103522	0.353734	2.19915	0.984968
GO:0007585	respiratory gaseous exchange	4	1778	23	22483	0.103522	0.353734	2.19915	0.984968
GO:0006284	base-excision repair	4	1778	23	22483	0.103522	0.353734	2.19915	0.984968
GO:0006885	regulation of pH	4	1778	23	22483	0.103522	0.353734	2.19915	0.984968
GO:0007154	cell communication	11	1778	91	22483	0.103668	0.353877	1.52853	0.984354
GO:0034613	cellular protein localization	7	1778	51	22483	0.105219	0.358807	1.7356	0.977906
GO:0007094	mitotic spindle assembly checkpoint	3	1778	15	22483	0.10997	0.372608	2.52902	0.958727
GO:0002063	chondrocyte development	3	1778	15	22483	0.10997	0.372608	2.52902	0.958727
GO:0010460	positive regulation of heart rate	3	1778	15	22483	0.10997	0.372608	2.52902	0.958727
GO:0071392	cellular response to estradiol stimulus	3	1778	15	22483	0.10997	0.372608	2.52902	0.958727
GO:0051482	positive regulation of cytosolic calcium ion concentration involved in phospholipase C-activating G-protein coupled signaling pathway	3	1778	15	22483	0.10997	0.372608	2.52902	0.958727
GO:0046887	positive regulation of hormone secretion	3	1778	15	22483	0.10997	0.372608	2.52902	0.958727
GO:0007605	sensory perception of sound	13	1778	113	22483	0.110039	0.372608	1.45475	0.958455
GO:0010976	positive regulation of neuron projection development	10	1778	82	22483	0.111984	0.378817	1.54209	0.950842
GO:0000226	microtubule cytoskeleton organization	9	1778	72	22483	0.113606	0.382731	1.58064	0.944601
GO:0042787	protein ubiquitination involved in ubiquitin-dependent protein catabolic process	7	1778	52	22483	0.113764	0.382731	1.70223	0.943996
GO:0034644	cellular response to UV	5	1778	33	22483	0.115467	0.382731	1.91593	0.937543
GO:0071277	cellular response to calcium ion	5	1778	33	22483	0.115467	0.382731	1.91593	0.937543
GO:0009987	cellular process	5	1778	33	22483	0.115467	0.382731	1.91593	0.937543
GO:0002040	sprouting angiogenesis	4	1778	24	22483	0.116852	0.382731	2.10752	0.932365
GO:0043484	regulation of RNA splicing	4	1778	24	22483	0.116852	0.382731	2.10752	0.932365
GO:0042474	middle ear morphogenesis	4	1778	24	22483	0.116852	0.382731	2.10752	0.932365
GO:0032755	positive regulation of interleukin-6 production	6	1778	43	22483	0.120825	0.382731	1.76443	0.917843
GO:0007596	blood coagulation	9	1778	73	22483	0.121029	0.382731	1.55899	0.917112
GO:0008584	male gonad development	9	1778	73	22483	0.121029	0.382731	1.55899	0.917112
GO:0043627	response to estrogen	8	1778	63	22483	0.122461	0.382731	1.60573	0.912003
GO:0006364	rRNA processing	12	1778	105	22483	0.125547	0.382731	1.44516	0.901194
GO:0006644	phospholipid metabolic process	5	1778	34	22483	0.127071	0.382731	1.85957	0.895954
GO:0060122	inner ear receptor stereocilium organization	2	1778	8	22483	0.127246	0.382731	3.16128	0.895357
GO:0007016	cytoskeletal anchoring at plasma membrane	2	1778	8	22483	0.127246	0.382731	3.16128	0.895357
GO:0034616	response to laminar fluid shear stress	2	1778	8	22483	0.127246	0.382731	3.16128	0.895357
GO:0060997	dendritic spine morphogenesis	2	1778	8	22483	0.127246	0.382731	3.16128	0.895357
GO:0070493	thrombin receptor signaling pathway	2	1778	8	22483	0.127246	0.382731	3.16128	0.895357
GO:0034755	iron ion transmembrane transport	2	1778	8	22483	0.127246	0.382731	3.16128	0.895357
GO:0001895	retina homeostasis	2	1778	8	22483	0.127246	0.382731	3.16128	0.895357
GO:0035239	tube morphogenesis	2	1778	8	22483	0.127246	0.382731	3.16128	0.895357
GO:0090002	establishment of protein localization to plasma membrane	2	1778	8	22483	0.127246	0.382731	3.16128	0.895357
GO:0002011	morphogenesis of an epithelial sheet	2	1778	8	22483	0.127246	0.382731	3.16128	0.895357
GO:0097202	activation of cysteine-type endopeptidase activity	2	1778	8	22483	0.127246	0.382731	3.16128	0.895357
GO:0014824	artery smooth muscle contraction	2	1778	8	22483	0.127246	0.382731	3.16128	0.895357
GO:0046498	S-adenosylhomocysteine metabolic process	2	1778	8	22483	0.127246	0.382731	3.16128	0.895357
GO:0061314	Notch signaling involved in heart development	2	1778	8	22483	0.127246	0.382731	3.16128	0.895357
GO:0060056	mammary gland involution	2	1778	8	22483	0.127246	0.382731	3.16128	0.895357
GO:0045793	positive regulation of cell size	2	1778	8	22483	0.127246	0.382731	3.16128	0.895357
GO:0034259	negative regulation of Rho GTPase activity	2	1778	8	22483	0.127246	0.382731	3.16128	0.895357
GO:0045948	positive regulation of translational initiation	2	1778	8	22483	0.127246	0.382731	3.16128	0.895357
GO:0045910	negative regulation of DNA recombination	2	1778	8	22483	0.127246	0.382731	3.16128	0.895357
GO:0061099	negative regulation of protein tyrosine kinase activity	2	1778	8	22483	0.127246	0.382731	3.16128	0.895357
GO:2000505	regulation of energy homeostasis	2	1778	8	22483	0.127246	0.382731	3.16128	0.895357
GO:0060346	bone trabecula formation	2	1778	8	22483	0.127246	0.382731	3.16128	0.895357
GO:0042487	regulation of odontogenesis of dentin-containing tooth	2	1778	8	22483	0.127246	0.382731	3.16128	0.895357
GO:0048660	regulation of smooth muscle cell proliferation	2	1778	8	22483	0.127246	0.382731	3.16128	0.895357
GO:0071850	mitotic cell cycle arrest	2	1778	8	22483	0.127246	0.382731	3.16128	0.895357
GO:0060463	lung lobe morphogenesis	2	1778	8	22483	0.127246	0.382731	3.16128	0.895357
GO:0040020	regulation of meiosis	2	1778	8	22483	0.127246	0.382731	3.16128	0.895357
GO:0006072	glycerol-3-phosphate metabolic process	2	1778	8	22483	0.127246	0.382731	3.16128	0.895357
GO:0060406	positive regulation of penile erection	2	1778	8	22483	0.127246	0.382731	3.16128	0.895357
GO:0034109	homotypic cell-cell adhesion	2	1778	8	22483	0.127246	0.382731	3.16128	0.895357
GO:0060426	lung vasculature development	2	1778	8	22483	0.127246	0.382731	3.16128	0.895357
GO:0009142	nucleoside triphosphate biosynthetic process	2	1778	8	22483	0.127246	0.382731	3.16128	0.895357
GO:0015816	glycine transport	2	1778	8	22483	0.127246	0.382731	3.16128	0.895357
GO:0048752	semicircular canal morphogenesis	2	1778	8	22483	0.127246	0.382731	3.16128	0.895357
GO:0070372	regulation of ERK1 and ERK2 cascade	3	1778	16	22483	0.127762	0.382731	2.37096	0.893597
GO:0042307	positive regulation of protein import into nucleus	3	1778	16	22483	0.127762	0.382731	2.37096	0.893597
GO:0031668	cellular response to extracellular stimulus	3	1778	16	22483	0.127762	0.382731	2.37096	0.893597
GO:0001841	neural tube formation	3	1778	16	22483	0.127762	0.382731	2.37096	0.893597
GO:0071385	cellular response to glucocorticoid stimulus	3	1778	16	22483	0.127762	0.382731	2.37096	0.893597
GO:0031295	T cell costimulation	3	1778	16	22483	0.127762	0.382731	2.37096	0.893597
GO:2001241	positive regulation of extrinsic apoptotic signaling pathway in absence of ligand	3	1778	16	22483	0.127762	0.382731	2.37096	0.893597
GO:0007340	acrosome reaction	3	1778	16	22483	0.127762	0.382731	2.37096	0.893597
GO:0010629	negative regulation of gene expression	15	1778	138	22483	0.12992	0.382731	1.37447	0.886323
GO:0048568	embryonic organ development	4	1778	25	22483	0.130883	0.382731	2.02322	0.883118
GO:0001958	endochondral ossification	4	1778	25	22483	0.130883	0.382731	2.02322	0.883118
GO:0007422	peripheral nervous system development	4	1778	25	22483	0.130883	0.382731	2.02322	0.883118
GO:0003151	outflow tract morphogenesis	6	1778	44	22483	0.131109	0.382731	1.72433	0.882366
GO:0045740	positive regulation of DNA replication	6	1778	44	22483	0.131109	0.382731	1.72433	0.882366
GO:0001503	ossification	10	1778	85	22483	0.133201	0.382731	1.48766	0.875494
GO:0006417	regulation of translation	13	1778	117	22483	0.133773	0.382731	1.40501	0.873631
GO:0051090	regulation of sequence-specific DNA binding transcription factor activity	5	1778	35	22483	0.139183	0.382731	1.80644	0.856413
GO:0007286	spermatid development	8	1778	65	22483	0.139526	0.382731	1.55632	0.855345
GO:0030316	osteoclast differentiation	4	1778	26	22483	0.145567	0.382731	1.9454	0.836936
GO:0007193	adenylate cyclase-inhibiting G-protein coupled receptor signaling pathway	4	1778	26	22483	0.145567	0.382731	1.9454	0.836936
GO:0031397	negative regulation of protein ubiquitination	4	1778	26	22483	0.145567	0.382731	1.9454	0.836936
GO:0006259	DNA metabolic process	4	1778	26	22483	0.145567	0.382731	1.9454	0.836936
GO:0045909	positive regulation of vasodilation	4	1778	26	22483	0.145567	0.382731	1.9454	0.836936
GO:0008637	apoptotic mitochondrial changes	4	1778	26	22483	0.145567	0.382731	1.9454	0.836936
GO:0046697	decidualization	3	1778	17	22483	0.14649	0.382731	2.23149	0.834191
GO:0007141	male meiosis I	3	1778	17	22483	0.14649	0.382731	2.23149	0.834191
GO:0045190	isotype switching	3	1778	17	22483	0.14649	0.382731	2.23149	0.834191
GO:0002076	osteoblast development	3	1778	17	22483	0.14649	0.382731	2.23149	0.834191
GO:0001516	prostaglandin biosynthetic process	3	1778	17	22483	0.14649	0.382731	2.23149	0.834191
GO:0045987	positive regulation of smooth muscle contraction	3	1778	17	22483	0.14649	0.382731	2.23149	0.834191
GO:0060038	cardiac muscle cell proliferation	3	1778	17	22483	0.14649	0.382731	2.23149	0.834191
GO:0046579	positive regulation of Ras protein signal transduction	3	1778	17	22483	0.14649	0.382731	2.23149	0.834191
GO:0046928	regulation of neurotransmitter secretion	3	1778	17	22483	0.14649	0.382731	2.23149	0.834191
GO:0001964	startle response	3	1778	17	22483	0.14649	0.382731	2.23149	0.834191
GO:0046849	bone remodeling	3	1778	17	22483	0.14649	0.382731	2.23149	0.834191
GO:0006970	response to osmotic stress	3	1778	17	22483	0.14649	0.382731	2.23149	0.834191
GO:0060441	epithelial tube branching involved in lung morphogenesis	3	1778	17	22483	0.14649	0.382731	2.23149	0.834191
GO:0006071	glycerol metabolic process	3	1778	17	22483	0.14649	0.382731	2.23149	0.834191
GO:0030509	BMP signaling pathway	8	1778	66	22483	0.148481	0.382731	1.53274	0.828328
GO:0001938	positive regulation of endothelial cell proliferation	7	1778	56	22483	0.151374	0.382731	1.58064	0.819949
GO:0060325	face morphogenesis	5	1778	36	22483	0.151779	0.382731	1.75626	0.818789
GO:0007265	Ras protein signal transduction	5	1778	36	22483	0.151779	0.382731	1.75626	0.818789
GO:0002248	connective tissue replacement involved in inflammatory response wound healing	1	1778	2	22483	0.151913	0.382731	6.32255	0.818404
GO:0072125	negative regulation of glomerular mesangial cell proliferation	1	1778	2	22483	0.151913	0.382731	6.32255	0.818404
GO:0061469	regulation of type B pancreatic cell proliferation	1	1778	2	22483	0.151913	0.382731	6.32255	0.818404
GO:0032915	positive regulation of transforming growth factor beta2 production	1	1778	2	22483	0.151913	0.382731	6.32255	0.818404
GO:0006680	glucosylceramide catabolic process	1	1778	2	22483	0.151913	0.382731	6.32255	0.818404
GO:0043624	cellular protein complex disassembly	1	1778	2	22483	0.151913	0.382731	6.32255	0.818404
GO:0072174	metanephric tubule formation	1	1778	2	22483	0.151913	0.382731	6.32255	0.818404
GO:0072178	nephric duct morphogenesis	1	1778	2	22483	0.151913	0.382731	6.32255	0.818404
GO:0072134	nephrogenic mesenchyme morphogenesis	1	1778	2	22483	0.151913	0.382731	6.32255	0.818404
GO:0072139	glomerular parietal epithelial cell differentiation	1	1778	2	22483	0.151913	0.382731	6.32255	0.818404
GO:0030311	poly-N-acetyllactosamine biosynthetic process	1	1778	2	22483	0.151913	0.382731	6.32255	0.818404
GO:0043585	nose morphogenesis	1	1778	2	22483	0.151913	0.382731	6.32255	0.818404
GO:0010652	positive regulation of cell communication by chemical coupling	1	1778	2	22483	0.151913	0.382731	6.32255	0.818404
GO:0031583	phospholipase D-activating G-protein coupled receptor signaling pathway	1	1778	2	22483	0.151913	0.382731	6.32255	0.818404
GO:0043558	regulation of translational initiation in response to stress	1	1778	2	22483	0.151913	0.382731	6.32255	0.818404
GO:0060900	embryonic camera-type eye formation	1	1778	2	22483	0.151913	0.382731	6.32255	0.818404
GO:0042249	establishment of planar polarity of embryonic epithelium	1	1778	2	22483	0.151913	0.382731	6.32255	0.818404
GO:0007092	activation of mitotic anaphase-promoting complex activity	1	1778	2	22483	0.151913	0.382731	6.32255	0.818404
GO:0033384	geranyl diphosphate biosynthetic process	1	1778	2	22483	0.151913	0.382731	6.32255	0.818404
GO:0045337	farnesyl diphosphate biosynthetic process	1	1778	2	22483	0.151913	0.382731	6.32255	0.818404
GO:0071600	otic vesicle morphogenesis	1	1778	2	22483	0.151913	0.382731	6.32255	0.818404
GO:0071603	endothelial cell-cell adhesion	1	1778	2	22483	0.151913	0.382731	6.32255	0.818404
GO:0032071	regulation of endodeoxyribonuclease activity	1	1778	2	22483	0.151913	0.382731	6.32255	0.818404
GO:0060983	epicardium-derived cardiac vascular smooth muscle cell differentiation	1	1778	2	22483	0.151913	0.382731	6.32255	0.818404
GO:1902430	negative regulation of beta-amyloid formation	1	1778	2	22483	0.151913	0.382731	6.32255	0.818404
GO:2000001	regulation of DNA damage checkpoint	1	1778	2	22483	0.151913	0.382731	6.32255	0.818404
GO:2000019	negative regulation of male gonad development	1	1778	2	22483	0.151913	0.382731	6.32255	0.818404
GO:0051303	establishment of chromosome localization	1	1778	2	22483	0.151913	0.382731	6.32255	0.818404
GO:0051310	metaphase plate congression	1	1778	2	22483	0.151913	0.382731	6.32255	0.818404
GO:0006776	vitamin A metabolic process	1	1778	2	22483	0.151913	0.382731	6.32255	0.818404
GO:0072203	cell proliferation involved in metanephros development	1	1778	2	22483	0.151913	0.382731	6.32255	0.818404
GO:0090086	negative regulation of protein deubiquitination	1	1778	2	22483	0.151913	0.382731	6.32255	0.818404
GO:0090084	negative regulation of inclusion body assembly	1	1778	2	22483	0.151913	0.382731	6.32255	0.818404
GO:1901189	positive regulation of ephrin receptor signaling pathway	1	1778	2	22483	0.151913	0.382731	6.32255	0.818404
GO:0010825	positive regulation of centrosome duplication	1	1778	2	22483	0.151913	0.382731	6.32255	0.818404
GO:0010822	positive regulation of mitochondrion organization	1	1778	2	22483	0.151913	0.382731	6.32255	0.818404
GO:0021514	ventral spinal cord interneuron differentiation	1	1778	2	22483	0.151913	0.382731	6.32255	0.818404
GO:1990167	protein K27-linked deubiquitination	1	1778	2	22483	0.151913	0.382731	6.32255	0.818404
GO:0051329	mitotic interphase	1	1778	2	22483	0.151913	0.382731	6.32255	0.818404
GO:0021506	anterior neuropore closure	1	1778	2	22483	0.151913	0.382731	6.32255	0.818404
GO:0042404	thyroid hormone catabolic process	1	1778	2	22483	0.151913	0.382731	6.32255	0.818404
GO:0072272	proximal/distal pattern formation involved in metanephric nephron development	1	1778	2	22483	0.151913	0.382731	6.32255	0.818404
GO:0045401	positive regulation of interleukin-3 biosynthetic process	1	1778	2	22483	0.151913	0.382731	6.32255	0.818404
GO:0030382	sperm mitochondrion organization	1	1778	2	22483	0.151913	0.382731	6.32255	0.818404
GO:0045425	positive regulation of granulocyte macrophage colony-stimulating factor biosynthetic process	1	1778	2	22483	0.151913	0.382731	6.32255	0.818404
GO:0051299	centrosome separation	1	1778	2	22483	0.151913	0.382731	6.32255	0.818404
GO:0042360	vitamin E metabolic process	1	1778	2	22483	0.151913	0.382731	6.32255	0.818404
GO:2000978	negative regulation of forebrain neuron differentiation	1	1778	2	22483	0.151913	0.382731	6.32255	0.818404
GO:0042369	vitamin D catabolic process	1	1778	2	22483	0.151913	0.382731	6.32255	0.818404
GO:2000981	negative regulation of inner ear receptor cell differentiation	1	1778	2	22483	0.151913	0.382731	6.32255	0.818404
GO:0048520	positive regulation of behavior	1	1778	2	22483	0.151913	0.382731	6.32255	0.818404
GO:0070409	carbamoyl phosphate biosynthetic process	1	1778	2	22483	0.151913	0.382731	6.32255	0.818404
GO:0070172	positive regulation of tooth mineralization	1	1778	2	22483	0.151913	0.382731	6.32255	0.818404
GO:0036294	cellular response to decreased oxygen levels	1	1778	2	22483	0.151913	0.382731	6.32255	0.818404
GO:0048210	Golgi vesicle fusion to target membrane	1	1778	2	22483	0.151913	0.382731	6.32255	0.818404
GO:0014013	regulation of gliogenesis	1	1778	2	22483	0.151913	0.382731	6.32255	0.818404
GO:0014010	Schwann cell proliferation	1	1778	2	22483	0.151913	0.382731	6.32255	0.818404
GO:0061290	canonical Wnt signaling pathway involved in metanephric kidney development	1	1778	2	22483	0.151913	0.382731	6.32255	0.818404
GO:0014042	positive regulation of neuron maturation	1	1778	2	22483	0.151913	0.382731	6.32255	0.818404
GO:0002066	columnar/cuboidal epithelial cell development	1	1778	2	22483	0.151913	0.382731	6.32255	0.818404
GO:0006423	cysteinyl-tRNA aminoacylation	1	1778	2	22483	0.151913	0.382731	6.32255	0.818404
GO:0014056	regulation of acetylcholine secretion, neurotransmission	1	1778	2	22483	0.151913	0.382731	6.32255	0.818404
GO:0030997	regulation of centriole-centriole cohesion	1	1778	2	22483	0.151913	0.382731	6.32255	0.818404
GO:1901028	regulation of mitochondrial outer membrane permeabilization involved in apoptotic signaling pathway	1	1778	2	22483	0.151913	0.382731	6.32255	0.818404
GO:0042986	positive regulation of amyloid precursor protein biosynthetic process	1	1778	2	22483	0.151913	0.382731	6.32255	0.818404
GO:0042998	positive regulation of Golgi to plasma membrane protein transport	1	1778	2	22483	0.151913	0.382731	6.32255	0.818404
GO:0032675	regulation of interleukin-6 production	1	1778	2	22483	0.151913	0.382731	6.32255	0.818404
GO:0009414	response to water deprivation	1	1778	2	22483	0.151913	0.382731	6.32255	0.818404
GO:0043370	regulation of CD4-positive, alpha-beta T cell differentiation	1	1778	2	22483	0.151913	0.382731	6.32255	0.818404
GO:0002842	positive regulation of T cell mediated immune response to tumor cell	1	1778	2	22483	0.151913	0.382731	6.32255	0.818404
GO:0014827	intestine smooth muscle contraction	1	1778	2	22483	0.151913	0.382731	6.32255	0.818404
GO:0070946	neutrophil mediated killing of gram-positive bacterium	1	1778	2	22483	0.151913	0.382731	6.32255	0.818404
GO:0097155	fasciculation of sensory neuron axon	1	1778	2	22483	0.151913	0.382731	6.32255	0.818404
GO:0097156	fasciculation of motor neuron axon	1	1778	2	22483	0.151913	0.382731	6.32255	0.818404
GO:0032696	negative regulation of interleukin-13 production	1	1778	2	22483	0.151913	0.382731	6.32255	0.818404
GO:0031365	N-terminal protein amino acid modification	1	1778	2	22483	0.151913	0.382731	6.32255	0.818404
GO:0001550	ovarian cumulus expansion	1	1778	2	22483	0.151913	0.382731	6.32255	0.818404
GO:0014858	positive regulation of skeletal muscle cell proliferation	1	1778	2	22483	0.151913	0.382731	6.32255	0.818404
GO:0002863	positive regulation of inflammatory response to antigenic stimulus	1	1778	2	22483	0.151913	0.382731	6.32255	0.818404
GO:0060715	syncytiotrophoblast cell differentiation involved in labyrinthine layer development	1	1778	2	22483	0.151913	0.382731	6.32255	0.818404
GO:0042094	interleukin-2 biosynthetic process	1	1778	2	22483	0.151913	0.382731	6.32255	0.818404
GO:0060738	epithelial-mesenchymal signaling involved in prostate gland development	1	1778	2	22483	0.151913	0.382731	6.32255	0.818404
GO:0072711	cellular response to hydroxyurea	1	1778	2	22483	0.151913	0.382731	6.32255	0.818404
GO:0061324	canonical Wnt signaling pathway involved in positive regulation of cardiac outflow tract cell proliferation	1	1778	2	22483	0.151913	0.382731	6.32255	0.818404
GO:0060012	synaptic transmission, glycinergic	1	1778	2	22483	0.151913	0.382731	6.32255	0.818404
GO:0061344	regulation of cell adhesion involved in heart morphogenesis	1	1778	2	22483	0.151913	0.382731	6.32255	0.818404
GO:0048319	axial mesoderm morphogenesis	1	1778	2	22483	0.151913	0.382731	6.32255	0.818404
GO:0048320	axial mesoderm formation	1	1778	2	22483	0.151913	0.382731	6.32255	0.818404
GO:0071578	zinc ion transmembrane import	1	1778	2	22483	0.151913	0.382731	6.32255	0.818404
GO:2000276	negative regulation of oxidative phosphorylation uncoupler activity	1	1778	2	22483	0.151913	0.382731	6.32255	0.818404
GO:1901797	negative regulation of signal transduction by p53 class mediator	1	1778	2	22483	0.151913	0.382731	6.32255	0.818404
GO:0051984	positive regulation of chromosome segregation	1	1778	2	22483	0.151913	0.382731	6.32255	0.818404
GO:0071585	detoxification of cadmium ion	1	1778	2	22483	0.151913	0.382731	6.32255	0.818404
GO:0043506	regulation of JUN kinase activity	1	1778	2	22483	0.151913	0.382731	6.32255	0.818404
GO:0072070	loop of Henle development	1	1778	2	22483	0.151913	0.382731	6.32255	0.818404
GO:0051123	RNA polymerase II transcriptional preinitiation complex assembly	1	1778	2	22483	0.151913	0.382731	6.32255	0.818404
GO:0072054	renal outer medulla development	1	1778	2	22483	0.151913	0.382731	6.32255	0.818404
GO:0031508	pericentric heterochromatin assembly	1	1778	2	22483	0.151913	0.382731	6.32255	0.818404
GO:0072092	ureteric bud invasion	1	1778	2	22483	0.151913	0.382731	6.32255	0.818404
GO:0072079	nephron tubule formation	1	1778	2	22483	0.151913	0.382731	6.32255	0.818404
GO:0030223	neutrophil differentiation	1	1778	2	22483	0.151913	0.382731	6.32255	0.818404
GO:0060032	notochord regression	1	1778	2	22483	0.151913	0.382731	6.32255	0.818404
GO:0038183	bile acid signaling pathway	1	1778	2	22483	0.151913	0.382731	6.32255	0.818404
GO:0032877	positive regulation of DNA endoreduplication	1	1778	2	22483	0.151913	0.382731	6.32255	0.818404
GO:0060067	cervix development	1	1778	2	22483	0.151913	0.382731	6.32255	0.818404
GO:1902259	regulation of delayed rectifier potassium channel activity	1	1778	2	22483	0.151913	0.382731	6.32255	0.818404
GO:1902257	negative regulation of apoptotic process involved in outflow tract morphogenesis	1	1778	2	22483	0.151913	0.382731	6.32255	0.818404
GO:0009609	response to symbiotic bacterium	1	1778	2	22483	0.151913	0.382731	6.32255	0.818404
GO:0060061	Spemann organizer formation	1	1778	2	22483	0.151913	0.382731	6.32255	0.818404
GO:0034505	tooth mineralization	1	1778	2	22483	0.151913	0.382731	6.32255	0.818404
GO:0002920	regulation of humoral immune response	1	1778	2	22483	0.151913	0.382731	6.32255	0.818404
GO:0010573	vascular endothelial growth factor production	1	1778	2	22483	0.151913	0.382731	6.32255	0.818404
GO:0030185	nitric oxide transport	1	1778	2	22483	0.151913	0.382731	6.32255	0.818404
GO:0000301	retrograde transport, vesicle recycling within Golgi	1	1778	2	22483	0.151913	0.382731	6.32255	0.818404
GO:0051053	negative regulation of DNA metabolic process	1	1778	2	22483	0.151913	0.382731	6.32255	0.818404
GO:0044774	mitotic DNA integrity checkpoint	1	1778	2	22483	0.151913	0.382731	6.32255	0.818404
GO:0001682	tRNA 5'-leader removal	1	1778	2	22483	0.151913	0.382731	6.32255	0.818404
GO:0035898	parathyroid hormone secretion	1	1778	2	22483	0.151913	0.382731	6.32255	0.818404
GO:0030705	cytoskeleton-dependent intracellular transport	1	1778	2	22483	0.151913	0.382731	6.32255	0.818404
GO:0060599	lateral sprouting involved in mammary gland duct morphogenesis	1	1778	2	22483	0.151913	0.382731	6.32255	0.818404
GO:0042700	luteinizing hormone signaling pathway	1	1778	2	22483	0.151913	0.382731	6.32255	0.818404
GO:0051654	establishment of mitochondrion localization	1	1778	2	22483	0.151913	0.382731	6.32255	0.818404
GO:0048022	negative regulation of melanin biosynthetic process	1	1778	2	22483	0.151913	0.382731	6.32255	0.818404
GO:0000056	ribosomal small subunit export from nucleus	1	1778	2	22483	0.151913	0.382731	6.32255	0.818404
GO:0000053	argininosuccinate metabolic process	1	1778	2	22483	0.151913	0.382731	6.32255	0.818404
GO:2001027	negative regulation of endothelial cell chemotaxis	1	1778	2	22483	0.151913	0.382731	6.32255	0.818404
GO:2001037	positive regulation of tongue muscle cell differentiation	1	1778	2	22483	0.151913	0.382731	6.32255	0.818404
GO:0021836	chemorepulsion involved in postnatal olfactory bulb interneuron migration	1	1778	2	22483	0.151913	0.382731	6.32255	0.818404
GO:0007527	adult somatic muscle development	1	1778	2	22483	0.151913	0.382731	6.32255	0.818404
GO:0061047	positive regulation of branching involved in lung morphogenesis	1	1778	2	22483	0.151913	0.382731	6.32255	0.818404
GO:0007509	mesoderm migration involved in gastrulation	1	1778	2	22483	0.151913	0.382731	6.32255	0.818404
GO:0045837	negative regulation of membrane potential	1	1778	2	22483	0.151913	0.382731	6.32255	0.818404
GO:0003162	atrioventricular node development	1	1778	2	22483	0.151913	0.382731	6.32255	0.818404
GO:0003169	coronary vein morphogenesis	1	1778	2	22483	0.151913	0.382731	6.32255	0.818404
GO:0021874	Wnt signaling pathway involved in forebrain neuroblast division	1	1778	2	22483	0.151913	0.382731	6.32255	0.818404
GO:0021873	forebrain neuroblast division	1	1778	2	22483	0.151913	0.382731	6.32255	0.818404
GO:0061005	cell differentiation involved in kidney development	1	1778	2	22483	0.151913	0.382731	6.32255	0.818404
GO:0006220	pyrimidine nucleotide metabolic process	1	1778	2	22483	0.151913	0.382731	6.32255	0.818404
GO:0048069	eye pigmentation	1	1778	2	22483	0.151913	0.382731	6.32255	0.818404
GO:0090324	negative regulation of oxidative phosphorylation	1	1778	2	22483	0.151913	0.382731	6.32255	0.818404
GO:0021762	substantia nigra development	1	1778	2	22483	0.151913	0.382731	6.32255	0.818404
GO:0018126	protein hydroxylation	1	1778	2	22483	0.151913	0.382731	6.32255	0.818404
GO:0032487	regulation of Rap protein signal transduction	1	1778	2	22483	0.151913	0.382731	6.32255	0.818404
GO:2000617	positive regulation of histone H3-K9 acetylation	1	1778	2	22483	0.151913	0.382731	6.32255	0.818404
GO:0048875	chemical homeostasis within a tissue	1	1778	2	22483	0.151913	0.382731	6.32255	0.818404
GO:0002635	negative regulation of germinal center formation	1	1778	2	22483	0.151913	0.382731	6.32255	0.818404
GO:0060529	squamous basal epithelial stem cell differentiation involved in prostate gland acinus development	1	1778	2	22483	0.151913	0.382731	6.32255	0.818404
GO:0009262	deoxyribonucleotide metabolic process	1	1778	2	22483	0.151913	0.382731	6.32255	0.818404
GO:0015939	pantothenate metabolic process	1	1778	2	22483	0.151913	0.382731	6.32255	0.818404
GO:2000664	positive regulation of interleukin-5 secretion	1	1778	2	22483	0.151913	0.382731	6.32255	0.818404
GO:0035526	retrograde transport, plasma membrane to Golgi	1	1778	2	22483	0.151913	0.382731	6.32255	0.818404
GO:2000667	positive regulation of interleukin-13 secretion	1	1778	2	22483	0.151913	0.382731	6.32255	0.818404
GO:0043148	mitotic spindle stabilization	1	1778	2	22483	0.151913	0.382731	6.32255	0.818404
GO:0048850	hypophysis morphogenesis	1	1778	2	22483	0.151913	0.382731	6.32255	0.818404
GO:0015966	diadenosine tetraphosphate biosynthetic process	1	1778	2	22483	0.151913	0.382731	6.32255	0.818404
GO:0043179	rhythmic excitation	1	1778	2	22483	0.151913	0.382731	6.32255	0.818404
GO:0071376	cellular response to corticotropin-releasing hormone stimulus	1	1778	2	22483	0.151913	0.382731	6.32255	0.818404
GO:0003207	cardiac chamber formation	1	1778	2	22483	0.151913	0.382731	6.32255	0.818404
GO:0030825	positive regulation of cGMP metabolic process	1	1778	2	22483	0.151913	0.382731	6.32255	0.818404
GO:0061101	neuroendocrine cell differentiation	1	1778	2	22483	0.151913	0.382731	6.32255	0.818404
GO:0051795	positive regulation of catagen	1	1778	2	22483	0.151913	0.382731	6.32255	0.818404
GO:0051791	medium-chain fatty acid metabolic process	1	1778	2	22483	0.151913	0.382731	6.32255	0.818404
GO:0046386	deoxyribose phosphate catabolic process	1	1778	2	22483	0.151913	0.382731	6.32255	0.818404
GO:1900220	semaphorin-plexin signaling pathway involved in bone trabecula morphogenesis	1	1778	2	22483	0.151913	0.382731	6.32255	0.818404
GO:0030859	polarized epithelial cell differentiation	1	1778	2	22483	0.151913	0.382731	6.32255	0.818404
GO:0030852	regulation of granulocyte differentiation	1	1778	2	22483	0.151913	0.382731	6.32255	0.818404
GO:0003241	growth involved in heart morphogenesis	1	1778	2	22483	0.151913	0.382731	6.32255	0.818404
GO:1900248	negative regulation of cytoplasmic translational elongation	1	1778	2	22483	0.151913	0.382731	6.32255	0.818404
GO:0051754	meiotic sister chromatid cohesion, centromeric	1	1778	2	22483	0.151913	0.382731	6.32255	0.818404
GO:0003294	atrial ventricular junction remodeling	1	1778	2	22483	0.151913	0.382731	6.32255	0.818404
GO:0021997	neural plate axis specification	1	1778	2	22483	0.151913	0.382731	6.32255	0.818404
GO:0032620	interleukin-17 production	1	1778	2	22483	0.151913	0.382731	6.32255	0.818404
GO:0061144	alveolar secondary septum development	1	1778	2	22483	0.151913	0.382731	6.32255	0.818404
GO:0021965	spinal cord ventral commissure morphogenesis	1	1778	2	22483	0.151913	0.382731	6.32255	0.818404
GO:0031282	regulation of guanylate cyclase activity	1	1778	2	22483	0.151913	0.382731	6.32255	0.818404
GO:0097053	L-kynurenine catabolic process	1	1778	2	22483	0.151913	0.382731	6.32255	0.818404
GO:0045844	positive regulation of striated muscle tissue development	1	1778	2	22483	0.151913	0.382731	6.32255	0.818404
GO:0097061	dendritic spine organization	1	1778	2	22483	0.151913	0.382731	6.32255	0.818404
GO:0002724	regulation of T cell cytokine production	1	1778	2	22483	0.151913	0.382731	6.32255	0.818404
GO:0010387	COP9 signalosome assembly	1	1778	2	22483	0.151913	0.382731	6.32255	0.818404
GO:0051702	interaction with symbiont	1	1778	2	22483	0.151913	0.382731	6.32255	0.818404
GO:0060623	regulation of chromosome condensation	1	1778	2	22483	0.151913	0.382731	6.32255	0.818404
GO:0072606	interleukin-8 secretion	1	1778	2	22483	0.151913	0.382731	6.32255	0.818404
GO:1900135	positive regulation of renin secretion into blood stream	1	1778	2	22483	0.151913	0.382731	6.32255	0.818404
GO:0010085	polarity specification of proximal/distal axis	1	1778	2	22483	0.151913	0.382731	6.32255	0.818404
GO:1900159	positive regulation of bone mineralization involved in bone maturation	1	1778	2	22483	0.151913	0.382731	6.32255	0.818404
GO:0060374	mast cell differentiation	1	1778	2	22483	0.151913	0.382731	6.32255	0.818404
GO:0050992	dimethylallyl diphosphate biosynthetic process	1	1778	2	22483	0.151913	0.382731	6.32255	0.818404
GO:0010909	positive regulation of heparan sulfate proteoglycan biosynthetic process	1	1778	2	22483	0.151913	0.382731	6.32255	0.818404
GO:0060312	regulation of blood vessel remodeling	1	1778	2	22483	0.151913	0.382731	6.32255	0.818404
GO:0046039	GTP metabolic process	1	1778	2	22483	0.151913	0.382731	6.32255	0.818404
GO:0006867	asparagine transport	1	1778	2	22483	0.151913	0.382731	6.32255	0.818404
GO:0021623	oculomotor nerve formation	1	1778	2	22483	0.151913	0.382731	6.32255	0.818404
GO:0051458	corticotropin secretion	1	1778	2	22483	0.151913	0.382731	6.32255	0.818404
GO:1900194	negative regulation of oocyte maturation	1	1778	2	22483	0.151913	0.382731	6.32255	0.818404
GO:0071812	positive regulation of fever generation by positive regulation of prostaglandin secretion	1	1778	2	22483	0.151913	0.382731	6.32255	0.818404
GO:0021546	rhombomere development	1	1778	2	22483	0.151913	0.382731	6.32255	0.818404
GO:0044210	'de novo' CTP biosynthetic process	1	1778	2	22483	0.151913	0.382731	6.32255	0.818404
GO:0046881	positive regulation of follicle-stimulating hormone secretion	1	1778	2	22483	0.151913	0.382731	6.32255	0.818404
GO:2000824	negative regulation of androgen receptor activity	1	1778	2	22483	0.151913	0.382731	6.32255	0.818404
GO:0007296	vitellogenesis	1	1778	2	22483	0.151913	0.382731	6.32255	0.818404
GO:0033566	gamma-tubulin complex localization	1	1778	2	22483	0.151913	0.382731	6.32255	0.818404
GO:0019264	glycine biosynthetic process from serine	1	1778	2	22483	0.151913	0.382731	6.32255	0.818404
GO:2000852	regulation of corticosterone secretion	1	1778	2	22483	0.151913	0.382731	6.32255	0.818404
GO:0090177	establishment of planar polarity involved in neural tube closure	1	1778	2	22483	0.151913	0.382731	6.32255	0.818404
GO:0070564	positive regulation of vitamin D receptor signaling pathway	1	1778	2	22483	0.151913	0.382731	6.32255	0.818404
GO:0071899	negative regulation of estrogen receptor binding	1	1778	2	22483	0.151913	0.382731	6.32255	0.818404
GO:0035304	regulation of protein dephosphorylation	1	1778	2	22483	0.151913	0.382731	6.32255	0.818404
GO:0090166	Golgi disassembly	1	1778	2	22483	0.151913	0.382731	6.32255	0.818404
GO:0071848	positive regulation of ERK1 and ERK2 cascade via TNFSF11-mediated signaling	1	1778	2	22483	0.151913	0.382731	6.32255	0.818404
GO:0050925	negative regulation of negative chemotaxis	1	1778	2	22483	0.151913	0.382731	6.32255	0.818404
GO:0071847	TNFSF11-mediated signaling pathway	1	1778	2	22483	0.151913	0.382731	6.32255	0.818404
GO:0048627	myoblast development	1	1778	2	22483	0.151913	0.382731	6.32255	0.818404
GO:0010046	response to mycotoxin	1	1778	2	22483	0.151913	0.382731	6.32255	0.818404
GO:1900027	regulation of ruffle assembly	1	1778	2	22483	0.151913	0.382731	6.32255	0.818404
GO:0015891	siderophore transport	1	1778	2	22483	0.151913	0.382731	6.32255	0.818404
GO:1900037	regulation of cellular response to hypoxia	1	1778	2	22483	0.151913	0.382731	6.32255	0.818404
GO:0071156	regulation of cell cycle arrest	1	1778	2	22483	0.151913	0.382731	6.32255	0.818404
GO:0006949	syncytium formation	1	1778	2	22483	0.151913	0.382731	6.32255	0.818404
GO:0060465	pharynx development	1	1778	2	22483	0.151913	0.382731	6.32255	0.818404
GO:2001150	positive regulation of dipeptide transmembrane transport	1	1778	2	22483	0.151913	0.382731	6.32255	0.818404
GO:0003050	regulation of systemic arterial blood pressure by atrial natriuretic peptide	1	1778	2	22483	0.151913	0.382731	6.32255	0.818404
GO:0007418	ventral midline development	1	1778	2	22483	0.151913	0.382731	6.32255	0.818404
GO:0003091	renal water homeostasis	1	1778	2	22483	0.151913	0.382731	6.32255	0.818404
GO:0032401	establishment of melanosome localization	1	1778	2	22483	0.151913	0.382731	6.32255	0.818404
GO:0019417	sulfur oxidation	1	1778	2	22483	0.151913	0.382731	6.32255	0.818404
GO:0051599	response to hydrostatic pressure	1	1778	2	22483	0.151913	0.382731	6.32255	0.818404
GO:0090212	negative regulation of establishment of blood-brain barrier	1	1778	2	22483	0.151913	0.382731	6.32255	0.818404
GO:0070602	regulation of centromeric sister chromatid cohesion	1	1778	2	22483	0.151913	0.382731	6.32255	0.818404
GO:0007352	zygotic specification of dorsal/ventral axis	1	1778	2	22483	0.151913	0.382731	6.32255	0.818404
GO:0044334	canonical Wnt signaling pathway involved in positive regulation of epithelial to mesenchymal transition	1	1778	2	22483	0.151913	0.382731	6.32255	0.818404
GO:0010994	free ubiquitin chain polymerization	1	1778	2	22483	0.151913	0.382731	6.32255	0.818404
GO:0021644	vagus nerve morphogenesis	1	1778	2	22483	0.151913	0.382731	6.32255	0.818404
GO:0045684	positive regulation of epidermis development	1	1778	2	22483	0.151913	0.382731	6.32255	0.818404
GO:0033624	negative regulation of integrin activation	1	1778	2	22483	0.151913	0.382731	6.32255	0.818404
GO:2000726	negative regulation of cardiac muscle cell differentiation	1	1778	2	22483	0.151913	0.382731	6.32255	0.818404
GO:0031022	nuclear migration along microfilament	1	1778	2	22483	0.151913	0.382731	6.32255	0.818404
GO:0046950	cellular ketone body metabolic process	1	1778	2	22483	0.151913	0.382731	6.32255	0.818404
GO:0021692	cerebellar Purkinje cell layer morphogenesis	1	1778	2	22483	0.151913	0.382731	6.32255	0.818404
GO:0002528	regulation of vascular permeability involved in acute inflammatory response	1	1778	2	22483	0.151913	0.382731	6.32255	0.818404
GO:2000766	negative regulation of cytoplasmic translation	1	1778	2	22483	0.151913	0.382731	6.32255	0.818404
GO:0035425	autocrine signaling	1	1778	2	22483	0.151913	0.382731	6.32255	0.818404
GO:0060427	lung connective tissue development	1	1778	2	22483	0.151913	0.382731	6.32255	0.818404
GO:0055081	anion homeostasis	1	1778	2	22483	0.151913	0.382731	6.32255	0.818404
GO:0035407	histone H3-T11 phosphorylation	1	1778	2	22483	0.151913	0.382731	6.32255	0.818404
GO:0048710	regulation of astrocyte differentiation	1	1778	2	22483	0.151913	0.382731	6.32255	0.818404
GO:0055002	striated muscle cell development	1	1778	2	22483	0.151913	0.382731	6.32255	0.818404
GO:0034140	negative regulation of toll-like receptor 3 signaling pathway	1	1778	2	22483	0.151913	0.382731	6.32255	0.818404
GO:0002572	pro-T cell differentiation	1	1778	2	22483	0.151913	0.382731	6.32255	0.818404
GO:0034137	positive regulation of toll-like receptor 2 signaling pathway	1	1778	2	22483	0.151913	0.382731	6.32255	0.818404
GO:0055026	negative regulation of cardiac muscle tissue development	1	1778	2	22483	0.151913	0.382731	6.32255	0.818404
GO:0009186	deoxyribonucleoside diphosphate metabolic process	1	1778	2	22483	0.151913	0.382731	6.32255	0.818404
GO:0061436	establishment of skin barrier	2	1778	9	22483	0.155352	0.385072	2.81002	0.808684
GO:0051246	regulation of protein metabolic process	2	1778	9	22483	0.155352	0.385072	2.81002	0.808684
GO:0019985	translesion synthesis	2	1778	9	22483	0.155352	0.385072	2.81002	0.808684
GO:0060947	cardiac vascular smooth muscle cell differentiation	2	1778	9	22483	0.155352	0.385072	2.81002	0.808684
GO:0060252	positive regulation of glial cell proliferation	2	1778	9	22483	0.155352	0.385072	2.81002	0.808684
GO:0086002	cardiac muscle cell action potential involved in contraction	2	1778	9	22483	0.155352	0.385072	2.81002	0.808684
GO:0007143	female meiotic division	2	1778	9	22483	0.155352	0.385072	2.81002	0.808684
GO:0061351	neural precursor cell proliferation	2	1778	9	22483	0.155352	0.385072	2.81002	0.808684
GO:0060013	righting reflex	2	1778	9	22483	0.155352	0.385072	2.81002	0.808684
GO:2000272	negative regulation of receptor activity	2	1778	9	22483	0.155352	0.385072	2.81002	0.808684
GO:0032835	glomerulus development	2	1778	9	22483	0.155352	0.385072	2.81002	0.808684
GO:0006544	glycine metabolic process	2	1778	9	22483	0.155352	0.385072	2.81002	0.808684
GO:0035095	behavioral response to nicotine	2	1778	9	22483	0.155352	0.385072	2.81002	0.808684
GO:0097284	hepatocyte apoptotic process	2	1778	9	22483	0.155352	0.385072	2.81002	0.808684
GO:0034244	negative regulation of transcription elongation from RNA polymerase II promoter	2	1778	9	22483	0.155352	0.385072	2.81002	0.808684
GO:0060670	branching involved in labyrinthine layer morphogenesis	2	1778	9	22483	0.155352	0.385072	2.81002	0.808684
GO:0048172	regulation of short-term neuronal synaptic plasticity	2	1778	9	22483	0.155352	0.385072	2.81002	0.808684
GO:0046085	adenosine metabolic process	2	1778	9	22483	0.155352	0.385072	2.81002	0.808684
GO:0042511	positive regulation of tyrosine phosphorylation of Stat1 protein	2	1778	9	22483	0.155352	0.385072	2.81002	0.808684
GO:0007406	negative regulation of neuroblast proliferation	2	1778	9	22483	0.155352	0.385072	2.81002	0.808684
GO:0045717	negative regulation of fatty acid biosynthetic process	2	1778	9	22483	0.155352	0.385072	2.81002	0.808684
GO:0009100	glycoprotein metabolic process	2	1778	9	22483	0.155352	0.385072	2.81002	0.808684
GO:0016311	dephosphorylation	18	1778	176	22483	0.157158	0.389263	1.29325	0.803663
GO:0006695	cholesterol biosynthetic process	4	1778	27	22483	0.160856	0.397839	1.87335	0.793562
GO:0032147	activation of protein kinase activity	4	1778	27	22483	0.160856	0.397839	1.87335	0.793562
GO:0021766	hippocampus development	6	1778	47	22483	0.16431	0.405788	1.61427	0.784335
GO:0006836	neurotransmitter transport	6	1778	47	22483	0.16431	0.405788	1.61427	0.784335
GO:0007050	cell cycle arrest	10	1778	89	22483	0.164543	0.406065	1.4208	0.783721
GO:0042325	regulation of phosphorylation	3	1778	18	22483	0.166039	0.406488	2.10752	0.779791
GO:0014065	phosphatidylinositol 3-kinase signaling	3	1778	18	22483	0.166039	0.406488	2.10752	0.779791
GO:0046427	positive regulation of JAK-STAT cascade	3	1778	18	22483	0.166039	0.406488	2.10752	0.779791
GO:0032467	positive regulation of cytokinesis	3	1778	18	22483	0.166039	0.406488	2.10752	0.779791
GO:0010259	multicellular organismal aging	3	1778	18	22483	0.166039	0.406488	2.10752	0.779791
GO:0000188	inactivation of MAPK activity	3	1778	18	22483	0.166039	0.406488	2.10752	0.779791
GO:1902042	negative regulation of extrinsic apoptotic signaling pathway via death domain receptors	3	1778	18	22483	0.166039	0.406488	2.10752	0.779791
GO:0034394	protein localization to cell surface	3	1778	18	22483	0.166039	0.406488	2.10752	0.779791
GO:0030539	male genitalia development	3	1778	18	22483	0.166039	0.406488	2.10752	0.779791
GO:0019229	regulation of vasoconstriction	3	1778	18	22483	0.166039	0.406488	2.10752	0.779791
GO:0033574	response to testosterone	3	1778	18	22483	0.166039	0.406488	2.10752	0.779791
GO:0070374	positive regulation of ERK1 and ERK2 cascade	11	1778	101	22483	0.174014	0.425705	1.37719	0.759415
GO:0045668	negative regulation of osteoblast differentiation	6	1778	48	22483	0.176103	0.430086	1.58064	0.754232
GO:0007093	mitotic cell cycle checkpoint	4	1778	28	22483	0.176697	0.430086	1.80644	0.75277
GO:0048514	blood vessel morphogenesis	4	1778	28	22483	0.176697	0.430086	1.80644	0.75277
GO:0009617	response to bacterium	4	1778	28	22483	0.176697	0.430086	1.80644	0.75277
GO:0007257	activation of JUN kinase activity	4	1778	28	22483	0.176697	0.430086	1.80644	0.75277
GO:0048663	neuron fate commitment	4	1778	28	22483	0.176697	0.430086	1.80644	0.75277
GO:0015758	glucose transport	4	1778	28	22483	0.176697	0.430086	1.80644	0.75277
GO:0071300	cellular response to retinoic acid	5	1778	38	22483	0.178306	0.430578	1.66383	0.748834
GO:0006974	cellular response to DNA damage stimulus	35	1778	377	22483	0.182097	0.430578	1.17395	0.739697
GO:0007517	muscle organ development	7	1778	59	22483	0.182893	0.430578	1.50027	0.737803
GO:0043589	skin morphogenesis	2	1778	10	22483	0.184473	0.430578	2.52902	0.734068
GO:0042403	thyroid hormone metabolic process	2	1778	10	22483	0.184473	0.430578	2.52902	0.734068
GO:0003351	epithelial cilium movement	2	1778	10	22483	0.184473	0.430578	2.52902	0.734068
GO:0043306	positive regulation of mast cell degranulation	2	1778	10	22483	0.184473	0.430578	2.52902	0.734068
GO:0001523	retinoid metabolic process	2	1778	10	22483	0.184473	0.430578	2.52902	0.734068
GO:0042059	negative regulation of epidermal growth factor receptor signaling pathway	2	1778	10	22483	0.184473	0.430578	2.52902	0.734068
GO:0045104	intermediate filament cytoskeleton organization	2	1778	10	22483	0.184473	0.430578	2.52902	0.734068
GO:0048339	paraxial mesoderm development	2	1778	10	22483	0.184473	0.430578	2.52902	0.734068
GO:0032863	activation of Rac GTPase activity	2	1778	10	22483	0.184473	0.430578	2.52902	0.734068
GO:0033280	response to vitamin D	2	1778	10	22483	0.184473	0.430578	2.52902	0.734068
GO:0031115	negative regulation of microtubule polymerization	2	1778	10	22483	0.184473	0.430578	2.52902	0.734068
GO:0032495	response to muramyl dipeptide	2	1778	10	22483	0.184473	0.430578	2.52902	0.734068
GO:0035589	G-protein coupled purinergic nucleotide receptor signaling pathway	2	1778	10	22483	0.184473	0.430578	2.52902	0.734068
GO:0060674	placenta blood vessel development	2	1778	10	22483	0.184473	0.430578	2.52902	0.734068
GO:0006817	phosphate ion transport	2	1778	10	22483	0.184473	0.430578	2.52902	0.734068
GO:1900119	positive regulation of execution phase of apoptosis	2	1778	10	22483	0.184473	0.430578	2.52902	0.734068
GO:0022011	myelination in peripheral nervous system	2	1778	10	22483	0.184473	0.430578	2.52902	0.734068
GO:0033598	mammary gland epithelial cell proliferation	2	1778	10	22483	0.184473	0.430578	2.52902	0.734068
GO:0051571	positive regulation of histone H3-K4 methylation	2	1778	10	22483	0.184473	0.430578	2.52902	0.734068
GO:0033630	positive regulation of cell adhesion mediated by integrin	2	1778	10	22483	0.184473	0.430578	2.52902	0.734068
GO:0033628	regulation of cell adhesion mediated by integrin	2	1778	10	22483	0.184473	0.430578	2.52902	0.734068
GO:0045603	positive regulation of endothelial cell differentiation	2	1778	10	22483	0.184473	0.430578	2.52902	0.734068
GO:0060402	calcium ion transport into cytosol	2	1778	10	22483	0.184473	0.430578	2.52902	0.734068
GO:0060429	epithelium development	2	1778	10	22483	0.184473	0.430578	2.52902	0.734068
GO:0048711	positive regulation of astrocyte differentiation	2	1778	10	22483	0.184473	0.430578	2.52902	0.734068
GO:0030279	negative regulation of ossification	3	1778	19	22483	0.186293	0.430578	1.9966	0.729804
GO:0048593	camera-type eye morphogenesis	3	1778	19	22483	0.186293	0.430578	1.9966	0.729804
GO:0090004	positive regulation of establishment of protein localization to plasma membrane	3	1778	19	22483	0.186293	0.430578	1.9966	0.729804
GO:0060045	positive regulation of cardiac muscle cell proliferation	3	1778	19	22483	0.186293	0.430578	1.9966	0.729804
GO:0006165	nucleoside diphosphate phosphorylation	3	1778	19	22483	0.186293	0.430578	1.9966	0.729804
GO:0045778	positive regulation of ossification	3	1778	19	22483	0.186293	0.430578	1.9966	0.729804
GO:0021904	dorsal/ventral neural tube patterning	3	1778	19	22483	0.186293	0.430578	1.9966	0.729804
GO:0003281	ventricular septum development	3	1778	19	22483	0.186293	0.430578	1.9966	0.729804
GO:0061098	positive regulation of protein tyrosine kinase activity	3	1778	19	22483	0.186293	0.430578	1.9966	0.729804
GO:0009395	phospholipid catabolic process	3	1778	19	22483	0.186293	0.430578	1.9966	0.729804
GO:0001954	positive regulation of cell-matrix adhesion	3	1778	19	22483	0.186293	0.430578	1.9966	0.729804
GO:0046847	filopodium assembly	3	1778	19	22483	0.186293	0.430578	1.9966	0.729804
GO:0006959	humoral immune response	3	1778	19	22483	0.186293	0.430578	1.9966	0.729804
GO:0055074	calcium ion homeostasis	3	1778	19	22483	0.186293	0.430578	1.9966	0.729804
GO:0001701	in utero embryonic development	26	1778	273	22483	0.186725	0.430578	1.2043	0.728798
GO:0051384	response to glucocorticoid	8	1778	70	22483	0.186929	0.430578	1.44516	0.728323
GO:0048812	neuron projection morphogenesis	6	1778	49	22483	0.188228	0.430578	1.54838	0.725316
GO:0060548	negative regulation of cell death	6	1778	49	22483	0.188228	0.430578	1.54838	0.725316
GO:0007626	locomotory behavior	10	1778	92	22483	0.190176	0.430578	1.37447	0.720845
GO:0007017	microtubule-based process	5	1778	39	22483	0.192178	0.430578	1.62117	0.716296
GO:0009612	response to mechanical stimulus	5	1778	39	22483	0.192178	0.430578	1.62117	0.716296
GO:0001656	metanephros development	5	1778	39	22483	0.192178	0.430578	1.62117	0.716296
GO:0007266	Rho protein signal transduction	5	1778	39	22483	0.192178	0.430578	1.62117	0.716296
GO:0048701	embryonic cranial skeleton morphogenesis	4	1778	29	22483	0.193038	0.430578	1.74415	0.714358
GO:0045944	positive regulation of transcription from RNA polymerase II promoter	69	1778	786	22483	0.19539	0.430578	1.11007	0.709097
GO:0043123	positive regulation of I-kappaB kinase/NF-kappaB signaling	13	1778	126	22483	0.196447	0.430578	1.30465	0.706754
GO:0055085	transmembrane transport	39	1778	428	22483	0.197955	0.430578	1.15224	0.703434
GO:0001658	branching involved in ureteric bud morphogenesis	6	1778	50	22483	0.200663	0.430578	1.51741	0.697532
GO:0007623	circadian rhythm	6	1778	50	22483	0.200663	0.430578	1.51741	0.697532
GO:0030335	positive regulation of cell migration	14	1778	138	22483	0.202129	0.430578	1.28284	0.694371
GO:0030324	lung development	12	1778	116	22483	0.205889	0.430578	1.30811	0.686367
GO:0045727	positive regulation of translation	5	1778	40	22483	0.206415	0.430578	1.58064	0.685259
GO:0019933	cAMP-mediated signaling	3	1778	20	22483	0.207141	0.430578	1.89677	0.683734
GO:0030010	establishment of cell polarity	3	1778	20	22483	0.207141	0.430578	1.89677	0.683734
GO:0071345	cellular response to cytokine stimulus	3	1778	20	22483	0.207141	0.430578	1.89677	0.683734
GO:0048709	oligodendrocyte differentiation	3	1778	20	22483	0.207141	0.430578	1.89677	0.683734
GO:0006816	calcium ion transport	14	1778	139	22483	0.209578	0.430578	1.27361	0.678654
GO:0048863	stem cell differentiation	4	1778	30	22483	0.209824	0.430578	1.68601	0.678146
GO:2001244	positive regulation of intrinsic apoptotic signaling pathway	4	1778	30	22483	0.209824	0.430578	1.68601	0.678146
GO:0051496	positive regulation of stress fiber assembly	4	1778	30	22483	0.209824	0.430578	1.68601	0.678146
GO:0030513	positive regulation of BMP signaling pathway	4	1778	30	22483	0.209824	0.430578	1.68601	0.678146
GO:0008219	cell death	6	1778	51	22483	0.213389	0.430578	1.48766	0.670827
GO:0042552	myelination	6	1778	51	22483	0.213389	0.430578	1.48766	0.670827
GO:0016050	vesicle organization	2	1778	11	22483	0.214272	0.430578	2.29911	0.669035
GO:0046641	positive regulation of alpha-beta T cell proliferation	2	1778	11	22483	0.214272	0.430578	2.29911	0.669035
GO:0031571	mitotic G1 DNA damage checkpoint	2	1778	11	22483	0.214272	0.430578	2.29911	0.669035
GO:0006744	ubiquinone biosynthetic process	2	1778	11	22483	0.214272	0.430578	2.29911	0.669035
GO:0051290	protein heterotetramerization	2	1778	11	22483	0.214272	0.430578	2.29911	0.669035
GO:0045995	regulation of embryonic development	2	1778	11	22483	0.214272	0.430578	2.29911	0.669035
GO:0071425	hematopoietic stem cell proliferation	2	1778	11	22483	0.214272	0.430578	2.29911	0.669035
GO:0060740	prostate gland epithelium morphogenesis	2	1778	11	22483	0.214272	0.430578	2.29911	0.669035
GO:0060065	uterus development	2	1778	11	22483	0.214272	0.430578	2.29911	0.669035
GO:0014902	myotube differentiation	2	1778	11	22483	0.214272	0.430578	2.29911	0.669035
GO:0034587	piRNA metabolic process	2	1778	11	22483	0.214272	0.430578	2.29911	0.669035
GO:0016486	peptide hormone processing	2	1778	11	22483	0.214272	0.430578	2.29911	0.669035
GO:0021819	layer formation in cerebral cortex	2	1778	11	22483	0.214272	0.430578	2.29911	0.669035
GO:0040037	negative regulation of fibroblast growth factor receptor signaling pathway	2	1778	11	22483	0.214272	0.430578	2.29911	0.669035
GO:0000028	ribosomal small subunit assembly	2	1778	11	22483	0.214272	0.430578	2.29911	0.669035
GO:0045055	regulated secretory pathway	2	1778	11	22483	0.214272	0.430578	2.29911	0.669035
GO:0021952	central nervous system projection neuron axonogenesis	2	1778	11	22483	0.214272	0.430578	2.29911	0.669035
GO:0006275	regulation of DNA replication	2	1778	11	22483	0.214272	0.430578	2.29911	0.669035
GO:0035413	positive regulation of catenin import into nucleus	2	1778	11	22483	0.214272	0.430578	2.29911	0.669035
GO:0045893	positive regulation of transcription, DNA-templated	48	1778	540	22483	0.216846	0.430578	1.12401	0.663849
GO:0001525	angiogenesis	20	1778	209	22483	0.217557	0.430578	1.21006	0.662427
GO:0006887	exocytosis	9	1778	84	22483	0.218292	0.430578	1.35483	0.660962
GO:0045666	positive regulation of neuron differentiation	9	1778	84	22483	0.218292	0.430578	1.35483	0.660962
GO:0060126	somatotropin secreting cell differentiation	1	1778	3	22483	0.218988	0.430578	4.21504	0.659581
GO:0060128	corticotropin hormone secreting cell differentiation	1	1778	3	22483	0.218988	0.430578	4.21504	0.659581
GO:0006607	NLS-bearing protein import into nucleus	1	1778	3	22483	0.218988	0.430578	4.21504	0.659581
GO:0061419	positive regulation of transcription from RNA polymerase II promoter in response to hypoxia	1	1778	3	22483	0.218988	0.430578	4.21504	0.659581
GO:0070358	actin polymerization-dependent cell motility	1	1778	3	22483	0.218988	0.430578	4.21504	0.659581
GO:0043620	regulation of DNA-templated transcription in response to stress	1	1778	3	22483	0.218988	0.430578	4.21504	0.659581
GO:0072179	nephric duct formation	1	1778	3	22483	0.218988	0.430578	4.21504	0.659581
GO:0060166	olfactory pit development	1	1778	3	22483	0.218988	0.430578	4.21504	0.659581
GO:0009750	response to fructose	1	1778	3	22483	0.218988	0.430578	4.21504	0.659581
GO:0072144	glomerular mesangial cell development	1	1778	3	22483	0.218988	0.430578	4.21504	0.659581
GO:0072148	epithelial cell fate commitment	1	1778	3	22483	0.218988	0.430578	4.21504	0.659581
GO:0031670	cellular response to nutrient	1	1778	3	22483	0.218988	0.430578	4.21504	0.659581
GO:0072133	metanephric mesenchyme morphogenesis	1	1778	3	22483	0.218988	0.430578	4.21504	0.659581
GO:0072138	mesenchymal cell proliferation involved in ureteric bud development	1	1778	3	22483	0.218988	0.430578	4.21504	0.659581
GO:0046639	negative regulation of alpha-beta T cell differentiation	1	1778	3	22483	0.218988	0.430578	4.21504	0.659581
GO:0010644	cell communication by electrical coupling	1	1778	3	22483	0.218988	0.430578	4.21504	0.659581
GO:0010643	cell communication by chemical coupling	1	1778	3	22483	0.218988	0.430578	4.21504	0.659581
GO:0035989	tendon development	1	1778	3	22483	0.218988	0.430578	4.21504	0.659581
GO:0033326	cerebrospinal fluid secretion	1	1778	3	22483	0.218988	0.430578	4.21504	0.659581
GO:0043567	regulation of insulin-like growth factor receptor signaling pathway	1	1778	3	22483	0.218988	0.430578	4.21504	0.659581
GO:0019064	fusion of virus membrane with host plasma membrane	1	1778	3	22483	0.218988	0.430578	4.21504	0.659581
GO:0019068	virion assembly	1	1778	3	22483	0.218988	0.430578	4.21504	0.659581
GO:0007084	mitotic nuclear envelope reassembly	1	1778	3	22483	0.218988	0.430578	4.21504	0.659581
GO:0007089	traversing start control point of mitotic cell cycle	1	1778	3	22483	0.218988	0.430578	4.21504	0.659581
GO:0046655	folic acid metabolic process	1	1778	3	22483	0.218988	0.430578	4.21504	0.659581
GO:0042297	vocal learning	1	1778	3	22483	0.218988	0.430578	4.21504	0.659581
GO:0060244	negative regulation of cell proliferation involved in contact inhibition	1	1778	3	22483	0.218988	0.430578	4.21504	0.659581
GO:2000017	positive regulation of determination of dorsal identity	1	1778	3	22483	0.218988	0.430578	4.21504	0.659581
GO:0070487	monocyte aggregation	1	1778	3	22483	0.218988	0.430578	4.21504	0.659581
GO:2000051	negative regulation of non-canonical Wnt signaling pathway	1	1778	3	22483	0.218988	0.430578	4.21504	0.659581
GO:0009826	unidimensional cell growth	1	1778	3	22483	0.218988	0.430578	4.21504	0.659581
GO:0042427	serotonin biosynthetic process	1	1778	3	22483	0.218988	0.430578	4.21504	0.659581
GO:0086001	cardiac muscle cell action potential	1	1778	3	22483	0.218988	0.430578	4.21504	0.659581
GO:0086009	membrane repolarization	1	1778	3	22483	0.218988	0.430578	4.21504	0.659581
GO:1990138	neuron projection extension	1	1778	3	22483	0.218988	0.430578	4.21504	0.659581
GO:0051383	kinetochore organization	1	1778	3	22483	0.218988	0.430578	4.21504	0.659581
GO:1990168	protein K33-linked deubiquitination	1	1778	3	22483	0.218988	0.430578	4.21504	0.659581
GO:0007221	positive regulation of transcription of Notch receptor target	1	1778	3	22483	0.218988	0.430578	4.21504	0.659581
GO:0007228	positive regulation of hh target transcription factor activity	1	1778	3	22483	0.218988	0.430578	4.21504	0.659581
GO:0016139	glycoside catabolic process	1	1778	3	22483	0.218988	0.430578	4.21504	0.659581
GO:0072282	metanephric nephron tubule morphogenesis	1	1778	3	22483	0.218988	0.430578	4.21504	0.659581
GO:0001820	serotonin secretion	1	1778	3	22483	0.218988	0.430578	4.21504	0.659581
GO:0032119	sequestering of zinc ion	1	1778	3	22483	0.218988	0.430578	4.21504	0.659581
GO:0070447	positive regulation of oligodendrocyte progenitor proliferation	1	1778	3	22483	0.218988	0.430578	4.21504	0.659581
GO:0090068	positive regulation of cell cycle process	1	1778	3	22483	0.218988	0.430578	4.21504	0.659581
GO:0071482	cellular response to light stimulus	1	1778	3	22483	0.218988	0.430578	4.21504	0.659581
GO:0036297	interstrand cross-link repair	1	1778	3	22483	0.218988	0.430578	4.21504	0.659581
GO:0002017	regulation of blood volume by renal aldosterone	1	1778	3	22483	0.218988	0.430578	4.21504	0.659581
GO:0051873	killing by host of symbiont cells	1	1778	3	22483	0.218988	0.430578	4.21504	0.659581
GO:0030953	astral microtubule organization	1	1778	3	22483	0.218988	0.430578	4.21504	0.659581
GO:0030951	establishment or maintenance of microtubule cytoskeleton polarity	1	1778	3	22483	0.218988	0.430578	4.21504	0.659581
GO:0006420	arginyl-tRNA aminoacylation	1	1778	3	22483	0.218988	0.430578	4.21504	0.659581
GO:0002072	optic cup morphogenesis involved in camera-type eye development	1	1778	3	22483	0.218988	0.430578	4.21504	0.659581
GO:0043415	positive regulation of skeletal muscle tissue regeneration	1	1778	3	22483	0.218988	0.430578	4.21504	0.659581
GO:1990086	lens fiber cell apoptotic process	1	1778	3	22483	0.218988	0.430578	4.21504	0.659581
GO:0043368	positive T cell selection	1	1778	3	22483	0.218988	0.430578	4.21504	0.659581
GO:0010457	centriole-centriole cohesion	1	1778	3	22483	0.218988	0.430578	4.21504	0.659581
GO:0070914	UV-damage excision repair	1	1778	3	22483	0.218988	0.430578	4.21504	0.659581
GO:0001543	ovarian follicle rupture	1	1778	3	22483	0.218988	0.430578	4.21504	0.659581
GO:0001560	regulation of cell growth by extracellular stimulus	1	1778	3	22483	0.218988	0.430578	4.21504	0.659581
GO:0002891	positive regulation of immunoglobulin mediated immune response	1	1778	3	22483	0.218988	0.430578	4.21504	0.659581
GO:0046474	glycerophospholipid biosynthetic process	1	1778	3	22483	0.218988	0.430578	4.21504	0.659581
GO:0045163	clustering of voltage-gated potassium channels	1	1778	3	22483	0.218988	0.430578	4.21504	0.659581
GO:0071422	succinate transmembrane transport	1	1778	3	22483	0.218988	0.430578	4.21504	0.659581
GO:0060745	mammary gland branching involved in pregnancy	1	1778	3	22483	0.218988	0.430578	4.21504	0.659581
GO:0060748	tertiary branching involved in mammary gland duct morphogenesis	1	1778	3	22483	0.218988	0.430578	4.21504	0.659581
GO:0033157	regulation of intracellular protein transport	1	1778	3	22483	0.218988	0.430578	4.21504	0.659581
GO:0036378	calcitriol biosynthetic process from calciol	1	1778	3	22483	0.218988	0.430578	4.21504	0.659581
GO:0002118	aggressive behavior	1	1778	3	22483	0.218988	0.430578	4.21504	0.659581
GO:0060020	Bergmann glial cell differentiation	1	1778	3	22483	0.218988	0.430578	4.21504	0.659581
GO:1902219	negative regulation of intrinsic apoptotic signaling pathway in response to osmotic stress	1	1778	3	22483	0.218988	0.430578	4.21504	0.659581
GO:0002158	osteoclast proliferation	1	1778	3	22483	0.218988	0.430578	4.21504	0.659581
GO:0032800	receptor biosynthetic process	1	1778	3	22483	0.218988	0.430578	4.21504	0.659581
GO:0002176	male germ cell proliferation	1	1778	3	22483	0.218988	0.430578	4.21504	0.659581
GO:0048343	paraxial mesodermal cell fate commitment	1	1778	3	22483	0.218988	0.430578	4.21504	0.659581
GO:0035054	embryonic heart tube anterior/posterior pattern specification	1	1778	3	22483	0.218988	0.430578	4.21504	0.659581
GO:0060084	synaptic transmission involved in micturition	1	1778	3	22483	0.218988	0.430578	4.21504	0.659581
GO:0043516	regulation of DNA damage response, signal transduction by p53 class mediator	1	1778	3	22483	0.218988	0.430578	4.21504	0.659581
GO:0072053	renal inner medulla development	1	1778	3	22483	0.218988	0.430578	4.21504	0.659581
GO:0006545	glycine biosynthetic process	1	1778	3	22483	0.218988	0.430578	4.21504	0.659581
GO:0006555	methionine metabolic process	1	1778	3	22483	0.218988	0.430578	4.21504	0.659581
GO:0035910	ascending aorta morphogenesis	1	1778	3	22483	0.218988	0.430578	4.21504	0.659581
GO:0032878	regulation of establishment or maintenance of cell polarity	1	1778	3	22483	0.218988	0.430578	4.21504	0.659581
GO:0060066	oviduct development	1	1778	3	22483	0.218988	0.430578	4.21504	0.659581
GO:0006582	melanin metabolic process	1	1778	3	22483	0.218988	0.430578	4.21504	0.659581
GO:0009605	response to external stimulus	1	1778	3	22483	0.218988	0.430578	4.21504	0.659581
GO:0030204	chondroitin sulfate metabolic process	1	1778	3	22483	0.218988	0.430578	4.21504	0.659581
GO:0051106	positive regulation of DNA ligation	1	1778	3	22483	0.218988	0.430578	4.21504	0.659581
GO:1902263	apoptotic process involved in embryonic digit morphogenesis	1	1778	3	22483	0.218988	0.430578	4.21504	0.659581
GO:0061384	heart trabecula morphogenesis	1	1778	3	22483	0.218988	0.430578	4.21504	0.659581
GO:0006598	polyamine catabolic process	1	1778	3	22483	0.218988	0.430578	4.21504	0.659581
GO:0072034	renal vesicle induction	1	1778	3	22483	0.218988	0.430578	4.21504	0.659581
GO:0034502	protein localization to chromosome	1	1778	3	22483	0.218988	0.430578	4.21504	0.659581
GO:0002924	negative regulation of humoral immune response mediated by circulating immunoglobulin	1	1778	3	22483	0.218988	0.430578	4.21504	0.659581
GO:0038095	Fc-epsilon receptor signaling pathway	1	1778	3	22483	0.218988	0.430578	4.21504	0.659581
GO:0043490	malate-aspartate shuttle	1	1778	3	22483	0.218988	0.430578	4.21504	0.659581
GO:0035813	regulation of renal sodium excretion	1	1778	3	22483	0.218988	0.430578	4.21504	0.659581
GO:0051047	positive regulation of secretion	1	1778	3	22483	0.218988	0.430578	4.21504	0.659581
GO:0030174	regulation of DNA-dependent DNA replication initiation	1	1778	3	22483	0.218988	0.430578	4.21504	0.659581
GO:0009584	detection of visible light	1	1778	3	22483	0.218988	0.430578	4.21504	0.659581
GO:0000320	re-entry into mitotic cell cycle	1	1778	3	22483	0.218988	0.430578	4.21504	0.659581
GO:0033234	negative regulation of protein sumoylation	1	1778	3	22483	0.218988	0.430578	4.21504	0.659581
GO:2000301	negative regulation of synaptic vesicle exocytosis	1	1778	3	22483	0.218988	0.430578	4.21504	0.659581
GO:0046545	development of primary female sexual characteristics	1	1778	3	22483	0.218988	0.430578	4.21504	0.659581
GO:0046546	development of primary male sexual characteristics	1	1778	3	22483	0.218988	0.430578	4.21504	0.659581
GO:0045218	zonula adherens maintenance	1	1778	3	22483	0.218988	0.430578	4.21504	0.659581
GO:0060594	mammary gland specification	1	1778	3	22483	0.218988	0.430578	4.21504	0.659581
GO:0000055	ribosomal large subunit export from nucleus	1	1778	3	22483	0.218988	0.430578	4.21504	0.659581
GO:0060564	negative regulation of mitotic anaphase-promoting complex activity	1	1778	3	22483	0.218988	0.430578	4.21504	0.659581
GO:0003130	BMP signaling pathway involved in heart induction	1	1778	3	22483	0.218988	0.430578	4.21504	0.659581
GO:0003140	determination of left/right asymmetry in lateral mesoderm	1	1778	3	22483	0.218988	0.430578	4.21504	0.659581
GO:0072531	pyrimidine-containing compound transmembrane transport	1	1778	3	22483	0.218988	0.430578	4.21504	0.659581
GO:0036023	embryonic skeletal limb joint morphogenesis	1	1778	3	22483	0.218988	0.430578	4.21504	0.659581
GO:0051639	actin filament network formation	1	1778	3	22483	0.218988	0.430578	4.21504	0.659581
GO:0061056	sclerotome development	1	1778	3	22483	0.218988	0.430578	4.21504	0.659581
GO:0007529	establishment of synaptic specificity at neuromuscular junction	1	1778	3	22483	0.218988	0.430578	4.21504	0.659581
GO:0003158	endothelium development	1	1778	3	22483	0.218988	0.430578	4.21504	0.659581
GO:0021801	cerebral cortex radial glia guided migration	1	1778	3	22483	0.218988	0.430578	4.21504	0.659581
GO:0003160	endocardium morphogenesis	1	1778	3	22483	0.218988	0.430578	4.21504	0.659581
GO:0061073	ciliary body morphogenesis	1	1778	3	22483	0.218988	0.430578	4.21504	0.659581
GO:0061014	positive regulation of mRNA catabolic process	1	1778	3	22483	0.218988	0.430578	4.21504	0.659581
GO:0021877	forebrain neuron fate commitment	1	1778	3	22483	0.218988	0.430578	4.21504	0.659581
GO:0018230	peptidyl-L-cysteine S-palmitoylation	1	1778	3	22483	0.218988	0.430578	4.21504	0.659581
GO:0042745	circadian sleep/wake cycle	1	1778	3	22483	0.218988	0.430578	4.21504	0.659581
GO:0032515	negative regulation of phosphoprotein phosphatase activity	1	1778	3	22483	0.218988	0.430578	4.21504	0.659581
GO:0071286	cellular response to magnesium ion	1	1778	3	22483	0.218988	0.430578	4.21504	0.659581
GO:0003199	endocardial cushion to mesenchymal transition involved in heart valve formation	1	1778	3	22483	0.218988	0.430578	4.21504	0.659581
GO:0021847	ventricular zone neuroblast division	1	1778	3	22483	0.218988	0.430578	4.21504	0.659581
GO:0048807	female genitalia morphogenesis	1	1778	3	22483	0.218988	0.430578	4.21504	0.659581
GO:0018125	peptidyl-cysteine methylation	1	1778	3	22483	0.218988	0.430578	4.21504	0.659581
GO:0042693	muscle cell fate commitment	1	1778	3	22483	0.218988	0.430578	4.21504	0.659581
GO:0009247	glycolipid biosynthetic process	1	1778	3	22483	0.218988	0.430578	4.21504	0.659581
GO:0032466	negative regulation of cytokinesis	1	1778	3	22483	0.218988	0.430578	4.21504	0.659581
GO:2000611	positive regulation of thyroid hormone generation	1	1778	3	22483	0.218988	0.430578	4.21504	0.659581
GO:0032463	negative regulation of protein homooligomerization	1	1778	3	22483	0.218988	0.430578	4.21504	0.659581
GO:0060523	prostate epithelial cord elongation	1	1778	3	22483	0.218988	0.430578	4.21504	0.659581
GO:0010273	detoxification of copper ion	1	1778	3	22483	0.218988	0.430578	4.21504	0.659581
GO:0009263	deoxyribonucleotide biosynthetic process	1	1778	3	22483	0.218988	0.430578	4.21504	0.659581
GO:0035523	protein K29-linked deubiquitination	1	1778	3	22483	0.218988	0.430578	4.21504	0.659581
GO:0009299	mRNA transcription	1	1778	3	22483	0.218988	0.430578	4.21504	0.659581
GO:0035582	sequestering of BMP in extracellular matrix	1	1778	3	22483	0.218988	0.430578	4.21504	0.659581
GO:0048866	stem cell fate specification	1	1778	3	22483	0.218988	0.430578	4.21504	0.659581
GO:0046208	spermine catabolic process	1	1778	3	22483	0.218988	0.430578	4.21504	0.659581
GO:0046209	nitric oxide metabolic process	1	1778	3	22483	0.218988	0.430578	4.21504	0.659581
GO:0048871	multicellular organismal homeostasis	1	1778	3	22483	0.218988	0.430578	4.21504	0.659581
GO:0030823	regulation of cGMP metabolic process	1	1778	3	22483	0.218988	0.430578	4.21504	0.659581
GO:0060685	regulation of prostatic bud formation	1	1778	3	22483	0.218988	0.430578	4.21504	0.659581
GO:0003256	regulation of transcription from RNA polymerase II promoter involved in myocardial precursor cell differentiation	1	1778	3	22483	0.218988	0.430578	4.21504	0.659581
GO:0016539	intein-mediated protein splicing	1	1778	3	22483	0.218988	0.430578	4.21504	0.659581
GO:1902041	regulation of extrinsic apoptotic signaling pathway via death domain receptors	1	1778	3	22483	0.218988	0.430578	4.21504	0.659581
GO:0021943	formation of radial glial scaffolds	1	1778	3	22483	0.218988	0.430578	4.21504	0.659581
GO:0003273	cell migration involved in endocardial cushion formation	1	1778	3	22483	0.218988	0.430578	4.21504	0.659581
GO:0045950	negative regulation of mitotic recombination	1	1778	3	22483	0.218988	0.430578	4.21504	0.659581
GO:0007638	mechanosensory behavior	1	1778	3	22483	0.218988	0.430578	4.21504	0.659581
GO:0061146	Peyer's patch morphogenesis	1	1778	3	22483	0.218988	0.430578	4.21504	0.659581
GO:0048194	Golgi vesicle budding	1	1778	3	22483	0.218988	0.430578	4.21504	0.659581
GO:0006288	base-excision repair, DNA ligation	1	1778	3	22483	0.218988	0.430578	4.21504	0.659581
GO:0006295	nucleotide-excision repair, DNA incision, 3'-to lesion	1	1778	3	22483	0.218988	0.430578	4.21504	0.659581
GO:0006296	nucleotide-excision repair, DNA incision, 5'-to lesion	1	1778	3	22483	0.218988	0.430578	4.21504	0.659581
GO:0018242	protein O-linked glycosylation via serine	1	1778	3	22483	0.218988	0.430578	4.21504	0.659581
GO:0097052	L-kynurenine metabolic process	1	1778	3	22483	0.218988	0.430578	4.21504	0.659581
GO:0035633	maintenance of blood-brain barrier	1	1778	3	22483	0.218988	0.430578	4.21504	0.659581
GO:0010310	regulation of hydrogen peroxide metabolic process	1	1778	3	22483	0.218988	0.430578	4.21504	0.659581
GO:0010324	membrane invagination	1	1778	3	22483	0.218988	0.430578	4.21504	0.659581
GO:0002762	negative regulation of myeloid leukocyte differentiation	1	1778	3	22483	0.218988	0.430578	4.21504	0.659581
GO:0035674	tricarboxylic acid transmembrane transport	1	1778	3	22483	0.218988	0.430578	4.21504	0.659581
GO:0060638	mesenchymal-epithelial cell signaling	1	1778	3	22483	0.218988	0.430578	4.21504	0.659581
GO:0031296	B cell costimulation	1	1778	3	22483	0.218988	0.430578	4.21504	0.659581
GO:0070873	regulation of glycogen metabolic process	1	1778	3	22483	0.218988	0.430578	4.21504	0.659581
GO:0072300	positive regulation of metanephric glomerulus development	1	1778	3	22483	0.218988	0.430578	4.21504	0.659581
GO:0046033	AMP metabolic process	1	1778	3	22483	0.218988	0.430578	4.21504	0.659581
GO:0006863	purine nucleobase transport	1	1778	3	22483	0.218988	0.430578	4.21504	0.659581
GO:0006875	cellular metal ion homeostasis	1	1778	3	22483	0.218988	0.430578	4.21504	0.659581
GO:0006868	glutamine transport	1	1778	3	22483	0.218988	0.430578	4.21504	0.659581
GO:0046903	secretion	1	1778	3	22483	0.218988	0.430578	4.21504	0.659581
GO:0046929	negative regulation of neurotransmitter secretion	1	1778	3	22483	0.218988	0.430578	4.21504	0.659581
GO:0010922	positive regulation of phosphatase activity	1	1778	3	22483	0.218988	0.430578	4.21504	0.659581
GO:0010972	negative regulation of G2/M transition of mitotic cell cycle	1	1778	3	22483	0.218988	0.430578	4.21504	0.659581
GO:0051452	intracellular pH reduction	1	1778	3	22483	0.218988	0.430578	4.21504	0.659581
GO:1900180	regulation of protein localization to nucleus	1	1778	3	22483	0.218988	0.430578	4.21504	0.659581
GO:0051466	positive regulation of corticotropin-releasing hormone secretion	1	1778	3	22483	0.218988	0.430578	4.21504	0.659581
GO:0010956	negative regulation of calcidiol 1-monooxygenase activity	1	1778	3	22483	0.218988	0.430578	4.21504	0.659581
GO:0010960	magnesium ion homeostasis	1	1778	3	22483	0.218988	0.430578	4.21504	0.659581
GO:0010893	positive regulation of steroid biosynthetic process	1	1778	3	22483	0.218988	0.430578	4.21504	0.659581
GO:0032204	regulation of telomere maintenance	1	1778	3	22483	0.218988	0.430578	4.21504	0.659581
GO:0007260	tyrosine phosphorylation of STAT protein	1	1778	3	22483	0.218988	0.430578	4.21504	0.659581
GO:0030497	fatty acid elongation	1	1778	3	22483	0.218988	0.430578	4.21504	0.659581
GO:0001959	regulation of cytokine-mediated signaling pathway	1	1778	3	22483	0.218988	0.430578	4.21504	0.659581
GO:0044211	CTP salvage	1	1778	3	22483	0.218988	0.430578	4.21504	0.659581
GO:0046813	receptor-mediated virion attachment to host cell	1	1778	3	22483	0.218988	0.430578	4.21504	0.659581
GO:0021570	rhombomere 4 development	1	1778	3	22483	0.218988	0.430578	4.21504	0.659581
GO:0032269	negative regulation of cellular protein metabolic process	1	1778	3	22483	0.218988	0.430578	4.21504	0.659581
GO:0015746	citrate transport	1	1778	3	22483	0.218988	0.430578	4.21504	0.659581
GO:0015744	succinate transport	1	1778	3	22483	0.218988	0.430578	4.21504	0.659581
GO:0035330	regulation of hippo signaling	1	1778	3	22483	0.218988	0.430578	4.21504	0.659581
GO:0035331	negative regulation of hippo signaling	1	1778	3	22483	0.218988	0.430578	4.21504	0.659581
GO:0071864	positive regulation of cell proliferation in bone marrow	1	1778	3	22483	0.218988	0.430578	4.21504	0.659581
GO:1900028	negative regulation of ruffle assembly	1	1778	3	22483	0.218988	0.430578	4.21504	0.659581
GO:0060492	lung induction	1	1778	3	22483	0.218988	0.430578	4.21504	0.659581
GO:0060440	trachea formation	1	1778	3	22483	0.218988	0.430578	4.21504	0.659581
GO:0060447	bud outgrowth involved in lung branching	1	1778	3	22483	0.218988	0.430578	4.21504	0.659581
GO:0006991	response to sterol depletion	1	1778	3	22483	0.218988	0.430578	4.21504	0.659581
GO:0043988	histone H3-S28 phosphorylation	1	1778	3	22483	0.218988	0.430578	4.21504	0.659581
GO:0003051	angiotensin-mediated drinking behavior	1	1778	3	22483	0.218988	0.430578	4.21504	0.659581
GO:0042668	auditory receptor cell fate determination	1	1778	3	22483	0.218988	0.430578	4.21504	0.659581
GO:0040009	regulation of growth rate	1	1778	3	22483	0.218988	0.430578	4.21504	0.659581
GO:0007403	glial cell fate determination	1	1778	3	22483	0.218988	0.430578	4.21504	0.659581
GO:0000819	sister chromatid segregation	1	1778	3	22483	0.218988	0.430578	4.21504	0.659581
GO:1901386	negative regulation of voltage-gated calcium channel activity	1	1778	3	22483	0.218988	0.430578	4.21504	0.659581
GO:0021754	facial nucleus development	1	1778	3	22483	0.218988	0.430578	4.21504	0.659581
GO:0019448	L-cysteine catabolic process	1	1778	3	22483	0.218988	0.430578	4.21504	0.659581
GO:0071168	protein localization to chromatin	1	1778	3	22483	0.218988	0.430578	4.21504	0.659581
GO:0044320	cellular response to leptin stimulus	1	1778	3	22483	0.218988	0.430578	4.21504	0.659581
GO:0018023	peptidyl-lysine trimethylation	1	1778	3	22483	0.218988	0.430578	4.21504	0.659581
GO:0044332	Wnt signaling pathway involved in dorsal/ventral axis specification	1	1778	3	22483	0.218988	0.430578	4.21504	0.659581
GO:0010991	negative regulation of SMAD protein complex assembly	1	1778	3	22483	0.218988	0.430578	4.21504	0.659581
GO:0000720	pyrimidine dimer repair by nucleotide-excision repair	1	1778	3	22483	0.218988	0.430578	4.21504	0.659581
GO:0009113	purine nucleobase biosynthetic process	1	1778	3	22483	0.218988	0.430578	4.21504	0.659581
GO:2000729	positive regulation of mesenchymal cell proliferation involved in ureter development	1	1778	3	22483	0.218988	0.430578	4.21504	0.659581
GO:0046952	ketone body catabolic process	1	1778	3	22483	0.218988	0.430578	4.21504	0.659581
GO:0032349	positive regulation of aldosterone biosynthetic process	1	1778	3	22483	0.218988	0.430578	4.21504	0.659581
GO:2000741	positive regulation of mesenchymal stem cell differentiation	1	1778	3	22483	0.218988	0.430578	4.21504	0.659581
GO:0034112	positive regulation of homotypic cell-cell adhesion	1	1778	3	22483	0.218988	0.430578	4.21504	0.659581
GO:0090292	nuclear matrix anchoring at nuclear membrane	1	1778	3	22483	0.218988	0.430578	4.21504	0.659581
GO:0048769	sarcomerogenesis	1	1778	3	22483	0.218988	0.430578	4.21504	0.659581
GO:2000768	positive regulation of nephron tubule epithelial cell differentiation	1	1778	3	22483	0.218988	0.430578	4.21504	0.659581
GO:0090272	negative regulation of fibroblast growth factor production	1	1778	3	22483	0.218988	0.430578	4.21504	0.659581
GO:0015817	histidine transport	1	1778	3	22483	0.218988	0.430578	4.21504	0.659581
GO:0015812	gamma-aminobutyric acid transport	1	1778	3	22483	0.218988	0.430578	4.21504	0.659581
GO:2000781	positive regulation of double-strand break repair	1	1778	3	22483	0.218988	0.430578	4.21504	0.659581
GO:0070649	formin-nucleated actin cable assembly	1	1778	3	22483	0.218988	0.430578	4.21504	0.659581
GO:0034141	positive regulation of toll-like receptor 3 signaling pathway	1	1778	3	22483	0.218988	0.430578	4.21504	0.659581
GO:0055014	atrial cardiac muscle cell development	1	1778	3	22483	0.218988	0.430578	4.21504	0.659581
GO:0070634	transepithelial ammonium transport	1	1778	3	22483	0.218988	0.430578	4.21504	0.659581
GO:0090245	axis elongation involved in somitogenesis	1	1778	3	22483	0.218988	0.430578	4.21504	0.659581
GO:0015855	pyrimidine nucleobase transport	1	1778	3	22483	0.218988	0.430578	4.21504	0.659581
GO:0032092	positive regulation of protein binding	5	1778	41	22483	0.220984	0.434249	1.54209	0.65564
GO:0008277	regulation of G-protein coupled receptor protein signaling pathway	4	1778	31	22483	0.227001	0.445814	1.63163	0.643972
GO:2000134	negative regulation of G1/S transition of mitotic cell cycle	3	1778	21	22483	0.228475	0.44689	1.80644	0.641161
GO:0043408	regulation of MAPK cascade	3	1778	21	22483	0.228475	0.44689	1.80644	0.641161
GO:0035050	embryonic heart tube development	3	1778	21	22483	0.228475	0.44689	1.80644	0.641161
GO:0033209	tumor necrosis factor-mediated signaling pathway	3	1778	21	22483	0.228475	0.44689	1.80644	0.641161
GO:0045765	regulation of angiogenesis	3	1778	21	22483	0.228475	0.44689	1.80644	0.641161
GO:0008585	female gonad development	3	1778	21	22483	0.228475	0.44689	1.80644	0.641161
GO:0042594	response to starvation	3	1778	21	22483	0.228475	0.44689	1.80644	0.641161
GO:0006631	fatty acid metabolic process	15	1778	153	22483	0.22905	0.447754	1.23972	0.64007
GO:0009058	biosynthetic process	6	1778	53	22483	0.239625	0.468157	1.43152	0.620467
GO:0006694	steroid biosynthetic process	7	1778	64	22483	0.240679	0.46913	1.38306	0.618562
GO:0051289	protein homotetramerization	7	1778	64	22483	0.240679	0.46913	1.38306	0.618562
GO:0045665	negative regulation of neuron differentiation	7	1778	64	22483	0.240679	0.46913	1.38306	0.618562
GO:0043010	camera-type eye development	7	1778	64	22483	0.240679	0.46913	1.38306	0.618562
GO:0001764	neuron migration	11	1778	109	22483	0.243017	0.470631	1.27611	0.614364
GO:0042274	ribosomal small subunit biogenesis	2	1778	12	22483	0.244461	0.470631	2.10752	0.611791
GO:0030903	notochord development	2	1778	12	22483	0.244461	0.470631	2.10752	0.611791
GO:2000251	positive regulation of actin cytoskeleton reorganization	2	1778	12	22483	0.244461	0.470631	2.10752	0.611791
GO:0035815	positive regulation of renal sodium excretion	2	1778	12	22483	0.244461	0.470631	2.10752	0.611791
GO:0001675	acrosome assembly	2	1778	12	22483	0.244461	0.470631	2.10752	0.611791
GO:0021854	hypothalamus development	2	1778	12	22483	0.244461	0.470631	2.10752	0.611791
GO:0045745	positive regulation of G-protein coupled receptor protein signaling pathway	2	1778	12	22483	0.244461	0.470631	2.10752	0.611791
GO:0072511	divalent inorganic cation transport	2	1778	12	22483	0.244461	0.470631	2.10752	0.611791
GO:0048856	anatomical structure development	2	1778	12	22483	0.244461	0.470631	2.10752	0.611791
GO:0071397	cellular response to cholesterol	2	1778	12	22483	0.244461	0.470631	2.10752	0.611791
GO:0021895	cerebral cortex neuron differentiation	2	1778	12	22483	0.244461	0.470631	2.10752	0.611791
GO:0001945	lymph vessel development	2	1778	12	22483	0.244461	0.470631	2.10752	0.611791
GO:0002437	inflammatory response to antigenic stimulus	2	1778	12	22483	0.244461	0.470631	2.10752	0.611791
GO:0006998	nuclear envelope organization	2	1778	12	22483	0.244461	0.470631	2.10752	0.611791
GO:0055003	cardiac myofibril assembly	2	1778	12	22483	0.244461	0.470631	2.10752	0.611791
GO:0006470	protein dephosphorylation	13	1778	132	22483	0.244483	0.470631	1.24535	0.611751
GO:0032496	response to lipopolysaccharide	13	1778	132	22483	0.244483	0.470631	1.24535	0.611751
GO:0048589	developmental growth	4	1778	32	22483	0.244516	0.470631	1.58064	0.611693
GO:0007205	protein kinase C-activating G-protein coupled receptor signaling pathway	4	1778	32	22483	0.244516	0.470631	1.58064	0.611693
GO:0030901	midbrain development	4	1778	32	22483	0.244516	0.470631	1.58064	0.611693
GO:0030879	mammary gland development	4	1778	32	22483	0.244516	0.470631	1.58064	0.611693
GO:0070207	protein homotrimerization	3	1778	22	22483	0.250192	0.472034	1.72433	0.601727
GO:0070509	calcium ion import	3	1778	22	22483	0.250192	0.472034	1.72433	0.601727
GO:0006937	regulation of muscle contraction	3	1778	22	22483	0.250192	0.472034	1.72433	0.601727
GO:0009190	cyclic nucleotide biosynthetic process	3	1778	22	22483	0.250192	0.472034	1.72433	0.601727
GO:0051591	response to cAMP	5	1778	43	22483	0.250987	0.472034	1.47036	0.600349
GO:0006821	chloride transport	8	1778	76	22483	0.251355	0.472034	1.33106	0.599712
GO:0007179	transforming growth factor beta receptor signaling pathway	7	1778	65	22483	0.252887	0.472034	1.36178	0.597073
GO:0000165	MAPK cascade	9	1778	88	22483	0.25957	0.472034	1.29325	0.585746
GO:0030073	insulin secretion	4	1778	33	22483	0.262316	0.472034	1.53274	0.581175
GO:0043491	protein kinase B signaling	4	1778	33	22483	0.262316	0.472034	1.53274	0.581175
GO:0051091	positive regulation of sequence-specific DNA binding transcription factor activity	8	1778	77	22483	0.262732	0.472034	1.31378	0.580487
GO:0006919	activation of cysteine-type endopeptidase activity involved in apoptotic process	8	1778	77	22483	0.262732	0.472034	1.31378	0.580487
GO:0048146	positive regulation of fibroblast proliferation	5	1778	44	22483	0.266356	0.472034	1.43694	0.574537
GO:0051225	spindle assembly	3	1778	23	22483	0.272192	0.472034	1.64936	0.565124
GO:0009880	embryonic pattern specification	3	1778	23	22483	0.272192	0.472034	1.64936	0.565124
GO:0007159	leukocyte cell-cell adhesion	3	1778	23	22483	0.272192	0.472034	1.64936	0.565124
GO:0051899	membrane depolarization	3	1778	23	22483	0.272192	0.472034	1.64936	0.565124
GO:0006520	cellular amino acid metabolic process	3	1778	23	22483	0.272192	0.472034	1.64936	0.565124
GO:0045214	sarcomere organization	3	1778	23	22483	0.272192	0.472034	1.64936	0.565124
GO:0045747	positive regulation of Notch signaling pathway	3	1778	23	22483	0.272192	0.472034	1.64936	0.565124
GO:0021537	telencephalon development	3	1778	23	22483	0.272192	0.472034	1.64936	0.565124
GO:0051894	positive regulation of focal adhesion assembly	2	1778	13	22483	0.274791	0.472034	1.9454	0.560998
GO:0033189	response to vitamin A	2	1778	13	22483	0.274791	0.472034	1.9454	0.560998
GO:0003382	epithelial cell morphogenesis	2	1778	13	22483	0.274791	0.472034	1.9454	0.560998
GO:0032753	positive regulation of interleukin-4 production	2	1778	13	22483	0.274791	0.472034	1.9454	0.560998
GO:0031334	positive regulation of protein complex assembly	2	1778	13	22483	0.274791	0.472034	1.9454	0.560998
GO:0000266	mitochondrial fission	2	1778	13	22483	0.274791	0.472034	1.9454	0.560998
GO:0060009	Sertoli cell development	2	1778	13	22483	0.274791	0.472034	1.9454	0.560998
GO:0050673	epithelial cell proliferation	2	1778	13	22483	0.274791	0.472034	1.9454	0.560998
GO:0008209	androgen metabolic process	2	1778	13	22483	0.274791	0.472034	1.9454	0.560998
GO:0042100	B cell proliferation	2	1778	13	22483	0.274791	0.472034	1.9454	0.560998
GO:0002931	response to ischemia	2	1778	13	22483	0.274791	0.472034	1.9454	0.560998
GO:0006241	CTP biosynthetic process	2	1778	13	22483	0.274791	0.472034	1.9454	0.560998
GO:0032525	somite rostral/caudal axis specification	2	1778	13	22483	0.274791	0.472034	1.9454	0.560998
GO:0021846	cell proliferation in forebrain	2	1778	13	22483	0.274791	0.472034	1.9454	0.560998
GO:0045022	early endosome to late endosome transport	2	1778	13	22483	0.274791	0.472034	1.9454	0.560998
GO:0060389	pathway-restricted SMAD protein phosphorylation	2	1778	13	22483	0.274791	0.472034	1.9454	0.560998
GO:0046907	intracellular transport	2	1778	13	22483	0.274791	0.472034	1.9454	0.560998
GO:0010975	regulation of neuron projection development	2	1778	13	22483	0.274791	0.472034	1.9454	0.560998
GO:0021591	ventricular system development	2	1778	13	22483	0.274791	0.472034	1.9454	0.560998
GO:0060307	regulation of ventricular cardiac muscle cell membrane repolarization	2	1778	13	22483	0.274791	0.472034	1.9454	0.560998
GO:0031929	TOR signaling	2	1778	13	22483	0.274791	0.472034	1.9454	0.560998
GO:0045670	regulation of osteoclast differentiation	2	1778	13	22483	0.274791	0.472034	1.9454	0.560998
GO:0002526	acute inflammatory response	2	1778	13	22483	0.274791	0.472034	1.9454	0.560998
GO:0019233	sensory perception of pain	7	1778	67	22483	0.277824	0.472034	1.32113	0.556231
GO:0048511	rhythmic process	4	1778	34	22483	0.280349	0.472034	1.48766	0.552302
GO:0010977	negative regulation of neuron projection development	4	1778	34	22483	0.280349	0.472034	1.48766	0.552302
GO:0007369	gastrulation	4	1778	34	22483	0.280349	0.472034	1.48766	0.552302
GO:0072107	positive regulation of ureteric bud formation	1	1778	4	22483	0.28076	0.472034	3.16128	0.551665
GO:0002215	defense response to nematode	1	1778	4	22483	0.28076	0.472034	3.16128	0.551665
GO:0060137	maternal process involved in parturition	1	1778	4	22483	0.28076	0.472034	3.16128	0.551665
GO:0002227	innate immune response in mucosa	1	1778	4	22483	0.28076	0.472034	3.16128	0.551665
GO:0032925	regulation of activin receptor signaling pathway	1	1778	4	22483	0.28076	0.472034	3.16128	0.551665
GO:2000171	negative regulation of dendrite development	1	1778	4	22483	0.28076	0.472034	3.16128	0.551665
GO:0060100	positive regulation of phagocytosis, engulfment	1	1778	4	22483	0.28076	0.472034	3.16128	0.551665
GO:0097490	sympathetic neuron projection extension	1	1778	4	22483	0.28076	0.472034	3.16128	0.551665
GO:0097491	sympathetic neuron projection guidance	1	1778	4	22483	0.28076	0.472034	3.16128	0.551665
GO:0010701	positive regulation of norepinephrine secretion	1	1778	4	22483	0.28076	0.472034	3.16128	0.551665
GO:0060164	regulation of timing of neuron differentiation	1	1778	4	22483	0.28076	0.472034	3.16128	0.551665
GO:0060155	platelet dense granule organization	1	1778	4	22483	0.28076	0.472034	3.16128	0.551665
GO:0042271	susceptibility to natural killer cell mediated cytotoxicity	1	1778	4	22483	0.28076	0.472034	3.16128	0.551665
GO:0007091	metaphase/anaphase transition of mitotic cell cycle	1	1778	4	22483	0.28076	0.472034	3.16128	0.551665
GO:0060956	endocardial cell differentiation	1	1778	4	22483	0.28076	0.472034	3.16128	0.551665
GO:0070309	lens fiber cell morphogenesis	1	1778	4	22483	0.28076	0.472034	3.16128	0.551665
GO:0060977	coronary vasculature morphogenesis	1	1778	4	22483	0.28076	0.472034	3.16128	0.551665
GO:0050702	interleukin-1 beta secretion	1	1778	4	22483	0.28076	0.472034	3.16128	0.551665
GO:0006706	steroid catabolic process	1	1778	4	22483	0.28076	0.472034	3.16128	0.551665
GO:0048570	notochord morphogenesis	1	1778	4	22483	0.28076	0.472034	3.16128	0.551665
GO:2000065	negative regulation of cortisol biosynthetic process	1	1778	4	22483	0.28076	0.472034	3.16128	0.551665
GO:0061549	sympathetic ganglion development	1	1778	4	22483	0.28076	0.472034	3.16128	0.551665
GO:0042421	norepinephrine biosynthetic process	1	1778	4	22483	0.28076	0.472034	3.16128	0.551665
GO:0010824	regulation of centrosome duplication	1	1778	4	22483	0.28076	0.472034	3.16128	0.551665
GO:0060279	positive regulation of ovulation	1	1778	4	22483	0.28076	0.472034	3.16128	0.551665
GO:0016080	synaptic vesicle targeting	1	1778	4	22483	0.28076	0.472034	3.16128	0.551665
GO:0001839	neural plate morphogenesis	1	1778	4	22483	0.28076	0.472034	3.16128	0.551665
GO:0010756	positive regulation of plasminogen activation	1	1778	4	22483	0.28076	0.472034	3.16128	0.551665
GO:0010762	regulation of fibroblast migration	1	1778	4	22483	0.28076	0.472034	3.16128	0.551665
GO:0051295	establishment of meiotic spindle localization	1	1778	4	22483	0.28076	0.472034	3.16128	0.551665
GO:0032100	positive regulation of appetite	1	1778	4	22483	0.28076	0.472034	3.16128	0.551665
GO:2000987	positive regulation of behavioral fear response	1	1778	4	22483	0.28076	0.472034	3.16128	0.551665
GO:0050803	regulation of synapse structure or activity	1	1778	4	22483	0.28076	0.472034	3.16128	0.551665
GO:0002309	T cell proliferation involved in immune response	1	1778	4	22483	0.28076	0.472034	3.16128	0.551665
GO:0070189	kynurenine metabolic process	1	1778	4	22483	0.28076	0.472034	3.16128	0.551665
GO:0003383	apical constriction	1	1778	4	22483	0.28076	0.472034	3.16128	0.551665
GO:0006407	rRNA export from nucleus	1	1778	4	22483	0.28076	0.472034	3.16128	0.551665
GO:0045187	regulation of circadian sleep/wake cycle, sleep	1	1778	4	22483	0.28076	0.472034	3.16128	0.551665
GO:0071447	cellular response to hydroperoxide	1	1778	4	22483	0.28076	0.472034	3.16128	0.551665
GO:0003360	brainstem development	1	1778	4	22483	0.28076	0.472034	3.16128	0.551665
GO:0003357	noradrenergic neuron differentiation	1	1778	4	22483	0.28076	0.472034	3.16128	0.551665
GO:0032714	negative regulation of interleukin-5 production	1	1778	4	22483	0.28076	0.472034	3.16128	0.551665
GO:0098535	de novo centriole assembly	1	1778	4	22483	0.28076	0.472034	3.16128	0.551665
GO:0032754	positive regulation of interleukin-5 production	1	1778	4	22483	0.28076	0.472034	3.16128	0.551665
GO:0032680	regulation of tumor necrosis factor production	1	1778	4	22483	0.28076	0.472034	3.16128	0.551665
GO:0031346	positive regulation of cell projection organization	1	1778	4	22483	0.28076	0.472034	3.16128	0.551665
GO:0043374	CD8-positive, alpha-beta T cell differentiation	1	1778	4	22483	0.28076	0.472034	3.16128	0.551665
GO:0060708	spongiotrophoblast differentiation	1	1778	4	22483	0.28076	0.472034	3.16128	0.551665
GO:0042045	epithelial fluid transport	1	1778	4	22483	0.28076	0.472034	3.16128	0.551665
GO:0010470	regulation of gastrulation	1	1778	4	22483	0.28076	0.472034	3.16128	0.551665
GO:0030050	vesicle transport along actin filament	1	1778	4	22483	0.28076	0.472034	3.16128	0.551665
GO:0045988	negative regulation of striated muscle contraction	1	1778	4	22483	0.28076	0.472034	3.16128	0.551665
GO:0045132	meiotic chromosome segregation	1	1778	4	22483	0.28076	0.472034	3.16128	0.551665
GO:0001562	response to protozoan	1	1778	4	22483	0.28076	0.472034	3.16128	0.551665
GO:0046475	glycerophospholipid catabolic process	1	1778	4	22483	0.28076	0.472034	3.16128	0.551665
GO:0045143	homologous chromosome segregation	1	1778	4	22483	0.28076	0.472034	3.16128	0.551665
GO:0033129	positive regulation of histone phosphorylation	1	1778	4	22483	0.28076	0.472034	3.16128	0.551665
GO:0070100	negative regulation of chemokine-mediated signaling pathway	1	1778	4	22483	0.28076	0.472034	3.16128	0.551665
GO:0060713	labyrinthine layer morphogenesis	1	1778	4	22483	0.28076	0.472034	3.16128	0.551665
GO:0060743	epithelial cell maturation involved in prostate gland development	1	1778	4	22483	0.28076	0.472034	3.16128	0.551665
GO:0033158	regulation of protein import into nucleus, translocation	1	1778	4	22483	0.28076	0.472034	3.16128	0.551665
GO:2000467	positive regulation of glycogen (starch) synthase activity	1	1778	4	22483	0.28076	0.472034	3.16128	0.551665
GO:0023051	regulation of signaling	1	1778	4	22483	0.28076	0.472034	3.16128	0.551665
GO:0035088	establishment or maintenance of apical/basal cell polarity	1	1778	4	22483	0.28076	0.472034	3.16128	0.551665
GO:0032808	lacrimal gland development	1	1778	4	22483	0.28076	0.472034	3.16128	0.551665
GO:0006518	peptide metabolic process	1	1778	4	22483	0.28076	0.472034	3.16128	0.551665
GO:2000278	regulation of DNA biosynthetic process	1	1778	4	22483	0.28076	0.472034	3.16128	0.551665
GO:0051964	negative regulation of synapse assembly	1	1778	4	22483	0.28076	0.472034	3.16128	0.551665
GO:0061309	cardiac neural crest cell development involved in outflow tract morphogenesis	1	1778	4	22483	0.28076	0.472034	3.16128	0.551665
GO:0032849	positive regulation of cellular pH reduction	1	1778	4	22483	0.28076	0.472034	3.16128	0.551665
GO:1902285	semaphorin-plexin signaling pathway involved in neuron projection guidance	1	1778	4	22483	0.28076	0.472034	3.16128	0.551665
GO:0031503	protein complex localization	1	1778	4	22483	0.28076	0.472034	3.16128	0.551665
GO:0006543	glutamine catabolic process	1	1778	4	22483	0.28076	0.472034	3.16128	0.551665
GO:0019852	L-ascorbic acid metabolic process	1	1778	4	22483	0.28076	0.472034	3.16128	0.551665
GO:0072014	proximal tubule development	1	1778	4	22483	0.28076	0.472034	3.16128	0.551665
GO:0051103	DNA ligation involved in DNA repair	1	1778	4	22483	0.28076	0.472034	3.16128	0.551665
GO:0072049	comma-shaped body morphogenesis	1	1778	4	22483	0.28076	0.472034	3.16128	0.551665
GO:0019896	axon transport of mitochondrion	1	1778	4	22483	0.28076	0.472034	3.16128	0.551665
GO:0034508	centromere complex assembly	1	1778	4	22483	0.28076	0.472034	3.16128	0.551665
GO:0032792	negative regulation of CREB transcription factor activity	1	1778	4	22483	0.28076	0.472034	3.16128	0.551665
GO:0051045	negative regulation of membrane protein ectodomain proteolysis	1	1778	4	22483	0.28076	0.472034	3.16128	0.551665
GO:0042107	cytokine metabolic process	1	1778	4	22483	0.28076	0.472034	3.16128	0.551665
GO:0046533	negative regulation of photoreceptor cell differentiation	1	1778	4	22483	0.28076	0.472034	3.16128	0.551665
GO:0060842	arterial endothelial cell differentiation	1	1778	4	22483	0.28076	0.472034	3.16128	0.551665
GO:0045213	neurotransmitter receptor metabolic process	1	1778	4	22483	0.28076	0.472034	3.16128	0.551665
GO:0045217	cell-cell junction maintenance	1	1778	4	22483	0.28076	0.472034	3.16128	0.551665
GO:0045226	extracellular polysaccharide biosynthetic process	1	1778	4	22483	0.28076	0.472034	3.16128	0.551665
GO:0051919	positive regulation of fibrinolysis	1	1778	4	22483	0.28076	0.472034	3.16128	0.551665
GO:0072583	clathrin-mediated endocytosis	1	1778	4	22483	0.28076	0.472034	3.16128	0.551665
GO:0000076	DNA replication checkpoint	1	1778	4	22483	0.28076	0.472034	3.16128	0.551665
GO:0051668	localization within membrane	1	1778	4	22483	0.28076	0.472034	3.16128	0.551665
GO:0061051	positive regulation of cell growth involved in cardiac muscle cell development	1	1778	4	22483	0.28076	0.472034	3.16128	0.551665
GO:0003161	cardiac conduction system development	1	1778	4	22483	0.28076	0.472034	3.16128	0.551665
GO:0019563	glycerol catabolic process	1	1778	4	22483	0.28076	0.472034	3.16128	0.551665
GO:0061002	negative regulation of dendritic spine morphogenesis	1	1778	4	22483	0.28076	0.472034	3.16128	0.551665
GO:0003192	mitral valve formation	1	1778	4	22483	0.28076	0.472034	3.16128	0.551665
GO:0061038	uterus morphogenesis	1	1778	4	22483	0.28076	0.472034	3.16128	0.551665
GO:0018206	peptidyl-methionine modification	1	1778	4	22483	0.28076	0.472034	3.16128	0.551665
GO:0070734	histone H3-K27 methylation	1	1778	4	22483	0.28076	0.472034	3.16128	0.551665
GO:0035519	protein K29-linked ubiquitination	1	1778	4	22483	0.28076	0.472034	3.16128	0.551665
GO:0035502	metanephric part of ureteric bud development	1	1778	4	22483	0.28076	0.472034	3.16128	0.551665
GO:0060528	secretory columnal luminar epithelial cell differentiation involved in prostate glandular acinus development	1	1778	4	22483	0.28076	0.472034	3.16128	0.551665
GO:2000637	positive regulation of gene silencing by miRNA	1	1778	4	22483	0.28076	0.472034	3.16128	0.551665
GO:2000630	positive regulation of miRNA metabolic process	1	1778	4	22483	0.28076	0.472034	3.16128	0.551665
GO:0060512	prostate gland morphogenesis	1	1778	4	22483	0.28076	0.472034	3.16128	0.551665
GO:0072513	positive regulation of secondary heart field cardioblast proliferation	1	1778	4	22483	0.28076	0.472034	3.16128	0.551665
GO:0035522	monoubiquitinated histone H2A deubiquitination	1	1778	4	22483	0.28076	0.472034	3.16128	0.551665
GO:0002682	regulation of immune system process	1	1778	4	22483	0.28076	0.472034	3.16128	0.551665
GO:0048859	formation of anatomical boundary	1	1778	4	22483	0.28076	0.472034	3.16128	0.551665
GO:0070782	phosphatidylserine exposure on apoptotic cell surface	1	1778	4	22483	0.28076	0.472034	3.16128	0.551665
GO:0071377	cellular response to glucagon stimulus	1	1778	4	22483	0.28076	0.472034	3.16128	0.551665
GO:0071374	cellular response to parathyroid hormone stimulus	1	1778	4	22483	0.28076	0.472034	3.16128	0.551665
GO:0003209	cardiac atrium morphogenesis	1	1778	4	22483	0.28076	0.472034	3.16128	0.551665
GO:0033092	positive regulation of immature T cell proliferation in thymus	1	1778	4	22483	0.28076	0.472034	3.16128	0.551665
GO:0003219	cardiac right ventricle formation	1	1778	4	22483	0.28076	0.472034	3.16128	0.551665
GO:0033088	negative regulation of immature T cell proliferation in thymus	1	1778	4	22483	0.28076	0.472034	3.16128	0.551665
GO:0033081	regulation of T cell differentiation in thymus	1	1778	4	22483	0.28076	0.472034	3.16128	0.551665
GO:0016576	histone dephosphorylation	1	1778	4	22483	0.28076	0.472034	3.16128	0.551665
GO:0003266	regulation of secondary heart field cardioblast proliferation	1	1778	4	22483	0.28076	0.472034	3.16128	0.551665
GO:0045064	T-helper 2 cell differentiation	1	1778	4	22483	0.28076	0.472034	3.16128	0.551665
GO:0003229	ventricular cardiac muscle tissue development	1	1778	4	22483	0.28076	0.472034	3.16128	0.551665
GO:0030835	negative regulation of actin filament depolymerization	1	1778	4	22483	0.28076	0.472034	3.16128	0.551665
GO:0003289	atrial septum primum morphogenesis	1	1778	4	22483	0.28076	0.472034	3.16128	0.551665
GO:0061154	endothelial tube morphogenesis	1	1778	4	22483	0.28076	0.472034	3.16128	0.551665
GO:0045900	negative regulation of translational elongation	1	1778	4	22483	0.28076	0.472034	3.16128	0.551665
GO:0045901	positive regulation of translational elongation	1	1778	4	22483	0.28076	0.472034	3.16128	0.551665
GO:0006356	regulation of transcription from RNA polymerase I promoter	1	1778	4	22483	0.28076	0.472034	3.16128	0.551665
GO:0045899	positive regulation of RNA polymerase II transcriptional preinitiation complex assembly	1	1778	4	22483	0.28076	0.472034	3.16128	0.551665
GO:0006273	lagging strand elongation	1	1778	4	22483	0.28076	0.472034	3.16128	0.551665
GO:0018243	protein O-linked glycosylation via threonine	1	1778	4	22483	0.28076	0.472034	3.16128	0.551665
GO:0045842	positive regulation of mitotic metaphase/anaphase transition	1	1778	4	22483	0.28076	0.472034	3.16128	0.551665
GO:0035630	bone mineralization involved in bone maturation	1	1778	4	22483	0.28076	0.472034	3.16128	0.551665
GO:0061088	regulation of sequestering of zinc ion	1	1778	4	22483	0.28076	0.472034	3.16128	0.551665
GO:0097062	dendritic spine maintenance	1	1778	4	22483	0.28076	0.472034	3.16128	0.551665
GO:0097029	mature conventional dendritic cell differentiation	1	1778	4	22483	0.28076	0.472034	3.16128	0.551665
GO:0045010	actin nucleation	1	1778	4	22483	0.28076	0.472034	3.16128	0.551665
GO:0000103	sulfate assimilation	1	1778	4	22483	0.28076	0.472034	3.16128	0.551665
GO:0033005	positive regulation of mast cell activation	1	1778	4	22483	0.28076	0.472034	3.16128	0.551665
GO:0008054	cyclin catabolic process	1	1778	4	22483	0.28076	0.472034	3.16128	0.551665
GO:0060364	frontal suture morphogenesis	1	1778	4	22483	0.28076	0.472034	3.16128	0.551665
GO:0051438	regulation of ubiquitin-protein transferase activity	1	1778	4	22483	0.28076	0.472034	3.16128	0.551665
GO:0009912	auditory receptor cell fate commitment	1	1778	4	22483	0.28076	0.472034	3.16128	0.551665
GO:0046037	GMP metabolic process	1	1778	4	22483	0.28076	0.472034	3.16128	0.551665
GO:0090191	negative regulation of branching involved in ureteric bud morphogenesis	1	1778	4	22483	0.28076	0.472034	3.16128	0.551665
GO:0060335	positive regulation of interferon-gamma-mediated signaling pathway	1	1778	4	22483	0.28076	0.472034	3.16128	0.551665
GO:0034080	CENP-A containing nucleosome assembly	1	1778	4	22483	0.28076	0.472034	3.16128	0.551665
GO:0051488	activation of anaphase-promoting complex activity	1	1778	4	22483	0.28076	0.472034	3.16128	0.551665
GO:0030540	female genitalia development	1	1778	4	22483	0.28076	0.472034	3.16128	0.551665
GO:0030538	embryonic genitalia morphogenesis	1	1778	4	22483	0.28076	0.472034	3.16128	0.551665
GO:1900181	negative regulation of protein localization to nucleus	1	1778	4	22483	0.28076	0.472034	3.16128	0.551665
GO:0042506	tyrosine phosphorylation of Stat5 protein	1	1778	4	22483	0.28076	0.472034	3.16128	0.551665
GO:0060393	regulation of pathway-restricted SMAD protein phosphorylation	1	1778	4	22483	0.28076	0.472034	3.16128	0.551665
GO:0051454	intracellular pH elevation	1	1778	4	22483	0.28076	0.472034	3.16128	0.551665
GO:0021615	glossopharyngeal nerve morphogenesis	1	1778	4	22483	0.28076	0.472034	3.16128	0.551665
GO:0021612	facial nerve structural organization	1	1778	4	22483	0.28076	0.472034	3.16128	0.551665
GO:0016264	gap junction assembly	1	1778	4	22483	0.28076	0.472034	3.16128	0.551665
GO:0021559	trigeminal nerve development	1	1778	4	22483	0.28076	0.472034	3.16128	0.551665
GO:0021545	cranial nerve development	1	1778	4	22483	0.28076	0.472034	3.16128	0.551665
GO:0021532	neural tube patterning	1	1778	4	22483	0.28076	0.472034	3.16128	0.551665
GO:0046882	negative regulation of follicle-stimulating hormone secretion	1	1778	4	22483	0.28076	0.472034	3.16128	0.551665
GO:0033504	floor plate development	1	1778	4	22483	0.28076	0.472034	3.16128	0.551665
GO:0019276	UDP-N-acetylgalactosamine metabolic process	1	1778	4	22483	0.28076	0.472034	3.16128	0.551665
GO:0033563	dorsal/ventral axon guidance	1	1778	4	22483	0.28076	0.472034	3.16128	0.551665
GO:0086013	membrane repolarization during cardiac muscle cell action potential	1	1778	4	22483	0.28076	0.472034	3.16128	0.551665
GO:0021569	rhombomere 3 development	1	1778	4	22483	0.28076	0.472034	3.16128	0.551665
GO:0090175	regulation of establishment of planar polarity	1	1778	4	22483	0.28076	0.472034	3.16128	0.551665
GO:0022007	convergent extension involved in neural plate elongation	1	1778	4	22483	0.28076	0.472034	3.16128	0.551665
GO:0022009	central nervous system vasculogenesis	1	1778	4	22483	0.28076	0.472034	3.16128	0.551665
GO:0048641	regulation of skeletal muscle tissue development	1	1778	4	22483	0.28076	0.472034	3.16128	0.551665
GO:0015705	iodide transport	1	1778	4	22483	0.28076	0.472034	3.16128	0.551665
GO:0035315	hair cell differentiation	1	1778	4	22483	0.28076	0.472034	3.16128	0.551665
GO:0048671	negative regulation of collateral sprouting	1	1778	4	22483	0.28076	0.472034	3.16128	0.551665
GO:0070574	cadmium ion transmembrane transport	1	1778	4	22483	0.28076	0.472034	3.16128	0.551665
GO:0002438	acute inflammatory response to antigenic stimulus	1	1778	4	22483	0.28076	0.472034	3.16128	0.551665
GO:0044242	cellular lipid catabolic process	1	1778	4	22483	0.28076	0.472034	3.16128	0.551665
GO:0045578	negative regulation of B cell differentiation	1	1778	4	22483	0.28076	0.472034	3.16128	0.551665
GO:0070537	histone H2A K63-linked deubiquitination	1	1778	4	22483	0.28076	0.472034	3.16128	0.551665
GO:1900029	positive regulation of ruffle assembly	1	1778	4	22483	0.28076	0.472034	3.16128	0.551665
GO:0072488	ammonium transmembrane transport	1	1778	4	22483	0.28076	0.472034	3.16128	0.551665
GO:0060468	prevention of polyspermy	1	1778	4	22483	0.28076	0.472034	3.16128	0.551665
GO:0051572	negative regulation of histone H3-K4 methylation	1	1778	4	22483	0.28076	0.472034	3.16128	0.551665
GO:0007431	salivary gland development	1	1778	4	22483	0.28076	0.472034	3.16128	0.551665
GO:0003081	regulation of systemic arterial blood pressure by renin-angiotensin	1	1778	4	22483	0.28076	0.472034	3.16128	0.551665
GO:0044314	protein K27-linked ubiquitination	1	1778	4	22483	0.28076	0.472034	3.16128	0.551665
GO:0021681	cerebellar granular layer development	1	1778	4	22483	0.28076	0.472034	3.16128	0.551665
GO:0007386	compartment pattern specification	1	1778	4	22483	0.28076	0.472034	3.16128	0.551665
GO:0032317	regulation of Rap GTPase activity	1	1778	4	22483	0.28076	0.472034	3.16128	0.551665
GO:0032316	regulation of Ran GTPase activity	1	1778	4	22483	0.28076	0.472034	3.16128	0.551665
GO:0071922	regulation of cohesin localization to chromatin	1	1778	4	22483	0.28076	0.472034	3.16128	0.551665
GO:0043009	chordate embryonic development	1	1778	4	22483	0.28076	0.472034	3.16128	0.551665
GO:0044341	sodium-dependent phosphate transport	1	1778	4	22483	0.28076	0.472034	3.16128	0.551665
GO:0033632	regulation of cell-cell adhesion mediated by integrin	1	1778	4	22483	0.28076	0.472034	3.16128	0.551665
GO:0045682	regulation of epidermis development	1	1778	4	22483	0.28076	0.472034	3.16128	0.551665
GO:0070613	regulation of protein processing	1	1778	4	22483	0.28076	0.472034	3.16128	0.551665
GO:0032348	negative regulation of aldosterone biosynthetic process	1	1778	4	22483	0.28076	0.472034	3.16128	0.551665
GO:0045636	positive regulation of melanocyte differentiation	1	1778	4	22483	0.28076	0.472034	3.16128	0.551665
GO:0048755	branching morphogenesis of a nerve	1	1778	4	22483	0.28076	0.472034	3.16128	0.551665
[truncated: 1,377 more rows]

## Sheet: DownGO2Gene
GOID	GOTerm	QueryID	Symbol	Description	P-Value	FDR	Enrichment
GO:0031424	keratinization	Krt6a	Krt6a	Keratin, type II cytoskeletal 6A	2.7302e-16	9.21715e-13	7.94835
GO:0031424	keratinization	Gprc5d	Gprc5d	G protein-coupled receptor, family C, group 5, member D, isoform CRA_b	2.7302e-16	9.21715e-13	7.94835
GO:0031424	keratinization	Sprr2d	Sprr2d	Small proline-rich protein 2D	2.7302e-16	9.21715e-13	7.94835
GO:0031424	keratinization	Sprr1a	Sprr1a	Cornifin-A	2.7302e-16	9.21715e-13	7.94835
GO:0031424	keratinization	Sfn	Sfn	14-3-3 protein sigma	2.7302e-16	9.21715e-13	7.94835
GO:0031424	keratinization	Cnfn	Cnfn	Cornifelin	2.7302e-16	9.21715e-13	7.94835
GO:0031424	keratinization	Krt6b	Krt6b	Krt6b protein	2.7302e-16	9.21715e-13	7.94835
GO:0031424	keratinization	Tgm3	Tgm3	Protein-glutamine gamma-glutamyltransferase E	2.7302e-16	9.21715e-13	7.94835
GO:0031424	keratinization	Sprr2f	Sprr2f	Small proline-rich protein 2F	2.7302e-16	9.21715e-13	7.94835
GO:0031424	keratinization	Krt2	Krt2	Krt2 protein	2.7302e-16	9.21715e-13	7.94835
GO:0031424	keratinization	Sprr4	Sprr4	Small proline-rich protein 4	2.7302e-16	9.21715e-13	7.94835
GO:0031424	keratinization	Sprr2e	Sprr2e	Sprr2e protein	2.7302e-16	9.21715e-13	7.94835
GO:0031424	keratinization	Sprr2i	Sprr2i	Small proline-rich protein 2I	2.7302e-16	9.21715e-13	7.94835
GO:0031424	keratinization	Krt17	Krt17	Keratin, type I cytoskeletal 17	2.7302e-16	9.21715e-13	7.94835
GO:0031424	keratinization	Ivl	Ivl	Involucrin	2.7302e-16	9.21715e-13	7.94835
GO:0031424	keratinization	Kazn	Kazn	Kazrin	2.7302e-16	9.21715e-13	7.94835
GO:0031424	keratinization	Sprr1b	Sprr1b	Cornifin-B	2.7302e-16	9.21715e-13	7.94835
GO:0031424	keratinization	Tgm1	Tgm1	Protein-glutamine gamma-glutamyltransferase K	2.7302e-16	9.21715e-13	7.94835
GO:0031424	keratinization	Evpl	Evpl	Putative uncharacterized protein	2.7302e-16	9.21715e-13	7.94835
GO:0031424	keratinization	Sprr2b	Sprr2b	Small proline-rich protein 2B	2.7302e-16	9.21715e-13	7.94835
GO:0031424	keratinization	Sprr2h	Sprr2h	Small proline-rich protein 2H	2.7302e-16	9.21715e-13	7.94835
GO:0031424	keratinization	Il1a	Il1a	Interleukin-1 alpha	2.7302e-16	9.21715e-13	7.94835
GO:0008544	epidermis development	Lce3b	Lce3b	Protein Lce3b	3.20253e-14	5.40588e-11	5.28452
GO:0008544	epidermis development	Lce1g	Lce1g	Putative uncharacterized protein	3.20253e-14	5.40588e-11	5.28452
GO:0008544	epidermis development	Pou3f1	Pou3f1	POU domain, class 3, transcription factor 1	3.20253e-14	5.40588e-11	5.28452
GO:0008544	epidermis development	Sprr2d	Sprr2d	Small proline-rich protein 2D	3.20253e-14	5.40588e-11	5.28452
GO:0008544	epidermis development	Lce1k	Lce1k	Protein Lce1k	3.20253e-14	5.40588e-11	5.28452
GO:0008544	epidermis development	Trp63	Trp63	Tumor protein 63	3.20253e-14	5.40588e-11	5.28452
GO:0008544	epidermis development	Ovol1	Ovol1	Putative uncharacterized protein	3.20253e-14	5.40588e-11	5.28452
GO:0008544	epidermis development	Zfp750	Zfp750	Zinc finger protein 750	3.20253e-14	5.40588e-11	5.28452
GO:0008544	epidermis development	Foxn1	Foxn1	Forkhead box N1	3.20253e-14	5.40588e-11	5.28452
GO:0008544	epidermis development	Lce1j	Lce1j	MCG141030	3.20253e-14	5.40588e-11	5.28452
GO:0008544	epidermis development	Notch1	Notch1	Neurogenic locus notch homolog protein 1	3.20253e-14	5.40588e-11	5.28452
GO:0008544	epidermis development	Tgm3	Tgm3	Protein-glutamine gamma-glutamyltransferase E	3.20253e-14	5.40588e-11	5.28452
GO:0008544	epidermis development	Sprr2f	Sprr2f	Small proline-rich protein 2F	3.20253e-14	5.40588e-11	5.28452
GO:0008544	epidermis development	Ptch2	Ptch2	Protein patched homolog 2	3.20253e-14	5.40588e-11	5.28452
GO:0008544	epidermis development	Sprr2e	Sprr2e	Sprr2e protein	3.20253e-14	5.40588e-11	5.28452
GO:0008544	epidermis development	Lce3d	Lce3d	Protein Lce3d	3.20253e-14	5.40588e-11	5.28452
GO:0008544	epidermis development	Flg	Flg	Truncated profilaggrin/filaggrin flaky tail mutant form	3.20253e-14	5.40588e-11	5.28452
GO:0008544	epidermis development	Ntf5	Ntf5	Neurotrophin-4	3.20253e-14	5.40588e-11	5.28452
GO:0008544	epidermis development	Sprr2i	Sprr2i	Small proline-rich protein 2I	3.20253e-14	5.40588e-11	5.28452
GO:0008544	epidermis development	Lce1h	Lce1h	MCG120165	3.20253e-14	5.40588e-11	5.28452
GO:0008544	epidermis development	Lce1d	Lce1d	Late cornified envelope 1D	3.20253e-14	5.40588e-11	5.28452
GO:0008544	epidermis development	Lce1f	Lce1f	RIKEN cDNA 1110055J05, isoform CRA_a	3.20253e-14	5.40588e-11	5.28452
GO:0008544	epidermis development	Grhl3	Grhl3	Grainyhead-like protein 3 homolog	3.20253e-14	5.40588e-11	5.28452
GO:0008544	epidermis development	Lce1e	Lce1e	Protein Lce1e	3.20253e-14	5.40588e-11	5.28452
GO:0008544	epidermis development	Ptch1	Ptch1	Protein patched homolog 1	3.20253e-14	5.40588e-11	5.28452
GO:0008544	epidermis development	Sprr2b	Sprr2b	Small proline-rich protein 2B	3.20253e-14	5.40588e-11	5.28452
GO:0008544	epidermis development	Sprr2h	Sprr2h	Small proline-rich protein 2H	3.20253e-14	5.40588e-11	5.28452
GO:0008544	epidermis development	Lce1i	Lce1i	MCG120168	3.20253e-14	5.40588e-11	5.28452
GO:0007049	cell cycle	Bora	Bora	Protein aurora borealis	7.39172e-13	8.31815e-10	2.10401
GO:0007049	cell cycle	Aurkb	Aurkb	Aurora kinase B	7.39172e-13	8.31815e-10	2.10401
GO:0007049	cell cycle	Kifc1	Kifc1	Kinesin-like protein KIFC1	7.39172e-13	8.31815e-10	2.10401
GO:0007049	cell cycle	Brca1	Brca1	Breast cancer type 1 susceptibility protein homolog	7.39172e-13	8.31815e-10	2.10401
GO:0007049	cell cycle	Esco2	Esco2	Putative uncharacterized protein	7.39172e-13	8.31815e-10	2.10401
GO:0007049	cell cycle	Dbf4	Dbf4	DBF4 homolog (S. cerevisiae)	7.39172e-13	8.31815e-10	2.10401
GO:0007049	cell cycle	Racgap1	Racgap1	Rac GTPase-activating protein 1	7.39172e-13	8.31815e-10	2.10401
GO:0007049	cell cycle	Knstrn	Knstrn	DNA segment, Chr 2, ERATO Doi 750, expressed, isoform CRA_c	7.39172e-13	8.31815e-10	2.10401
GO:0007049	cell cycle	Ndc80	Ndc80	Kinetochore protein NDC80 homolog	7.39172e-13	8.31815e-10	2.10401
GO:0007049	cell cycle	Ube2c	Ube2c	Ubiquitin-conjugating enzyme E2C	7.39172e-13	8.31815e-10	2.10401
GO:0007049	cell cycle	Mybl2	Mybl2	Myb-related protein B	7.39172e-13	8.31815e-10	2.10401
GO:0007049	cell cycle	Mapk13	Mapk13	Mitogen-activated protein kinase 13	7.39172e-13	8.31815e-10	2.10401
GO:0007049	cell cycle	Rcc1	Rcc1	Regulator of chromosome condensation	7.39172e-13	8.31815e-10	2.10401
GO:0007049	cell cycle	Kif20b	Kif20b	Kinesin-like protein KIF20B	7.39172e-13	8.31815e-10	2.10401
GO:0007049	cell cycle	Ccnf	Ccnf	Cyclin-F	7.39172e-13	8.31815e-10	2.10401
GO:0007049	cell cycle	Cdc14a	Cdc14a	Dual specificity protein phosphatase CDC14A	7.39172e-13	8.31815e-10	2.10401
GO:0007049	cell cycle	4632434I11Rik	Ddias	DNA damage-induced apoptosis suppressor protein	7.39172e-13	8.31815e-10	2.10401
GO:0007049	cell cycle	Syce2	Syce2	Synaptonemal complex central element protein 2	7.39172e-13	8.31815e-10	2.10401
GO:0007049	cell cycle	Sgol1	Sgol1	Shugoshin-like 1	7.39172e-13	8.31815e-10	2.10401
GO:0007049	cell cycle	Bub1	Bub1	Mitotic checkpoint serine/threonine-protein kinase BUB1	7.39172e-13	8.31815e-10	2.10401
GO:0007049	cell cycle	Plk1	Plk1	Polo like kinase	7.39172e-13	8.31815e-10	2.10401
GO:0007049	cell cycle	Spdl1	Spdl1	Protein Spindly	7.39172e-13	8.31815e-10	2.10401
GO:0007049	cell cycle	Mis18bp1	Mis18bp1	Putative uncharacterized protein	7.39172e-13	8.31815e-10	2.10401
GO:0007049	cell cycle	Spag5	Spag5	S17 protein	7.39172e-13	8.31815e-10	2.10401
GO:0007049	cell cycle	Cdkn2b	Cdkn2b	Cyclin-dependent kinase inhibitor p15INK4b	7.39172e-13	8.31815e-10	2.10401
GO:0007049	cell cycle	Nek2	Nek2	Serine/threonine-protein kinase Nek2	7.39172e-13	8.31815e-10	2.10401
GO:0007049	cell cycle	Brinp2	Brinp2	BMP/retinoic acid-inducible neural-specific protein 2	7.39172e-13	8.31815e-10	2.10401
GO:0007049	cell cycle	Txlng	Txlng	Gamma-taxilin	7.39172e-13	8.31815e-10	2.10401
GO:0007049	cell cycle	Ppm1d	Ppm1d	Protein phosphatase 1D	7.39172e-13	8.31815e-10	2.10401
GO:0007049	cell cycle	Uhrf1	Uhrf1	E3 ubiquitin-protein ligase UHRF1	7.39172e-13	8.31815e-10	2.10401
GO:0007049	cell cycle	Mad2l1	Mad2l1	Putative uncharacterized protein	7.39172e-13	8.31815e-10	2.10401
GO:0007049	cell cycle	Trp63	Trp63	Tumor protein 63	7.39172e-13	8.31815e-10	2.10401
GO:0007049	cell cycle	E2f2	E2f2	Transcription factor E2F2	7.39172e-13	8.31815e-10	2.10401
GO:0007049	cell cycle	Hace1	Hace1	E3 ubiquitin-protein ligase HACE1	7.39172e-13	8.31815e-10	2.10401
GO:0007049	cell cycle	Ccnb2	Ccnb2	G2/mitotic-specific cyclin-B2	7.39172e-13	8.31815e-10	2.10401
GO:0007049	cell cycle	Hells	Hells	Lymphocyte-specific helicase	7.39172e-13	8.31815e-10	2.10401
GO:0007049	cell cycle	Ckap2	Ckap2	Cytoskeleton-associated protein 2	7.39172e-13	8.31815e-10	2.10401
GO:0007049	cell cycle	Plk3	Plk3	Serine/threonine-protein kinase PLK3	7.39172e-13	8.31815e-10	2.10401
GO:0007049	cell cycle	Prc1	Prc1	Protein regulator of cytokinesis 1, isoform CRA_e	7.39172e-13	8.31815e-10	2.10401
GO:0007049	cell cycle	Foxm1	Foxm1	Forkhead box protein M1	7.39172e-13	8.31815e-10	2.10401
GO:0007049	cell cycle	Dlgap5	Dlgap5	Disks large-associated protein 5	7.39172e-13	8.31815e-10	2.10401
GO:0007049	cell cycle	Kif11	Kif11	Kinesin-like protein KIF11	7.39172e-13	8.31815e-10	2.10401
GO:0007049	cell cycle	Fbxo5	Fbxo5	F-box only protein 5	7.39172e-13	8.31815e-10	2.10401
GO:0007049	cell cycle	Cenpw	Cenpw	MCG20021	7.39172e-13	8.31815e-10	2.10401
GO:0007049	cell cycle	Lig4	Lig4	DNA ligase 4	7.39172e-13	8.31815e-10	2.10401
GO:0007049	cell cycle	Cdkn1a	Cdkn1a	Cyclin-dependent kinase inhibitor 1A variant 2	7.39172e-13	8.31815e-10	2.10401
GO:0007049	cell cycle	Kctd11	Kctd11	BTB/POZ domain-containing protein KCTD11	7.39172e-13	8.31815e-10	2.10401
GO:0007049	cell cycle	Tpx2	Tpx2	Targeting protein for Xklp2	7.39172e-13	8.31815e-10	2.10401
GO:0007049	cell cycle	Ect2	Ect2	Protein ECT2	7.39172e-13	8.31815e-10	2.10401
GO:0007049	cell cycle	Lzts1	Lzts1	Leucine zipper, putative tumor suppressor 1	7.39172e-13	8.31815e-10	2.10401
GO:0007049	cell cycle	Chek1	Chek1	Serine/threonine-protein kinase Chk1	7.39172e-13	8.31815e-10	2.10401
GO:0007049	cell cycle	Ccna2	Ccna2	Cyclin-A2	7.39172e-13	8.31815e-10	2.10401
GO:0007049	cell cycle	Nuf2	Nuf2	Kinetochore protein Nuf2	7.39172e-13	8.31815e-10	2.10401
GO:0007049	cell cycle	Birc5	Birc5	Baculoviral IAP repeat-containing protein 5	7.39172e-13	8.31815e-10	2.10401
GO:0007049	cell cycle	Ccnb1	Ccnb1	Cyclin b1 variant 1	7.39172e-13	8.31815e-10	2.10401
GO:0007049	cell cycle	Cdc20	Cdc20	Cell division cycle protein 20 homolog	7.39172e-13	8.31815e-10	2.10401
GO:0007049	cell cycle	Kif2c	Kif2c	Kinesin-like protein KIF2C	7.39172e-13	8.31815e-10	2.10401
GO:0007049	cell cycle	Cdca5	Cdca5	Sororin	7.39172e-13	8.31815e-10	2.10401
GO:0007049	cell cycle	Aurka	Aurka	Aurora kinase A, isoform CRA_b	7.39172e-13	8.31815e-10	2.10401
GO:0007049	cell cycle	Melk	Melk	Maternal embryonic leucine zipper kinase	7.39172e-13	8.31815e-10	2.10401
GO:0007049	cell cycle	Ccne2	Ccne2	Cyclin E2, isoform CRA_a	7.39172e-13	8.31815e-10	2.10401
GO:0007049	cell cycle	Cdca8	Cdca8	Borealin	7.39172e-13	8.31815e-10	2.10401
GO:0007049	cell cycle	Bub1b	Bub1b	Putative uncharacterized protein	7.39172e-13	8.31815e-10	2.10401
GO:0007049	cell cycle	Pak4	Pak4	Serine/threonine-protein kinase PAK 4	7.39172e-13	8.31815e-10	2.10401
GO:0007049	cell cycle	Llgl2	Llgl2	Lethal(2) giant larvae protein homolog 2	7.39172e-13	8.31815e-10	2.10401
GO:0007049	cell cycle	Clspn	Clspn	Claspin	7.39172e-13	8.31815e-10	2.10401
GO:0007049	cell cycle	Cdca2	Cdca2	Cell division cycle-associated protein 2	7.39172e-13	8.31815e-10	2.10401
GO:0007049	cell cycle	Gsg2	Gsg2	Germ cell-specific gene 2	7.39172e-13	8.31815e-10	2.10401
GO:0007049	cell cycle	Pard6b	Pard6b	Partitioning defective 6 homolog beta	7.39172e-13	8.31815e-10	2.10401
GO:0007049	cell cycle	Casc5	Casc5	Protein CASC5	7.39172e-13	8.31815e-10	2.10401
GO:0007049	cell cycle	H2afx	H2afx	Histone H2AX	7.39172e-13	8.31815e-10	2.10401
GO:0007049	cell cycle	Gadd45a	Gadd45a	Growth arrest and DNA damage-inducible protein GADD45 alpha	7.39172e-13	8.31815e-10	2.10401
GO:0007049	cell cycle	Cdca3	Cdca3	Cell division cycle-associated protein 3	7.39172e-13	8.31815e-10	2.10401
GO:0007049	cell cycle	Sgol2	Sgol2	Shugoshin-like 2	7.39172e-13	8.31815e-10	2.10401
GO:0007049	cell cycle	Spc24	Spc24	SPC24, NDC80 kinetochore complex component, homolog (S. cerevisiae)	7.39172e-13	8.31815e-10	2.10401
GO:0007049	cell cycle	E2f8	E2f8	Transcription factor E2F8	7.39172e-13	8.31815e-10	2.10401
GO:0007049	cell cycle	Cdk1	Cdk1	Cyclin-dependent kinase 1	7.39172e-13	8.31815e-10	2.10401
GO:0007049	cell cycle	Dsn1	Dsn1	Kinetochore-associated protein DSN1 homolog	7.39172e-13	8.31815e-10	2.10401
GO:0007049	cell cycle	Kif18b	Kif18b	Kinesin-like protein KIF18B	7.39172e-13	8.31815e-10	2.10401
GO:0007049	cell cycle	Nusap1	Nusap1	Nucleolar and spindle-associated protein 1	7.39172e-13	8.31815e-10	2.10401
GO:0007049	cell cycle	Fanci	Fanci	Fanconi anemia group I protein homolog	7.39172e-13	8.31815e-10	2.10401
GO:0007049	cell cycle	Esco1	Esco1	N-acetyltransferase ESCO1	7.39172e-13	8.31815e-10	2.10401
GO:0007049	cell cycle	Gas2	Gas2	Growth arrest-specific protein 2	7.39172e-13	8.31815e-10	2.10401
GO:0007049	cell cycle	Ajuba	Ajuba	LIM domain-containing protein ajuba	7.39172e-13	8.31815e-10	2.10401
GO:0007049	cell cycle	Ska1	Ska1	Spindle and kinetochore-associated protein 1	7.39172e-13	8.31815e-10	2.10401
GO:0007049	cell cycle	Ticrr	Ticrr	Putative uncharacterized protein	7.39172e-13	8.31815e-10	2.10401
GO:0007049	cell cycle	Suv39h2	Suv39h2	Histone-lysine N-methyltransferase SUV39H2	7.39172e-13	8.31815e-10	2.10401
GO:0007049	cell cycle	Psrc1	Psrc1	Proline/serine-rich coiled-coil protein 1	7.39172e-13	8.31815e-10	2.10401
GO:0007049	cell cycle	Cks2	Cks2	Cyclin-dependent kinases regulatory subunit 2	7.39172e-13	8.31815e-10	2.10401
GO:0007049	cell cycle	Spc25	Spc25	Kinetochore protein Spc25	7.39172e-13	8.31815e-10	2.10401
GO:0007049	cell cycle	Usp16	Usp16	Ubiquitinyl hydrolase 1	7.39172e-13	8.31815e-10	2.10401
GO:0007049	cell cycle	Avpi1	Avpi1	Arginine vasopressin-induced protein 1	7.39172e-13	8.31815e-10	2.10401
GO:0007049	cell cycle	Pard6g	Pard6g	Putative uncharacterized protein	7.39172e-13	8.31815e-10	2.10401
GO:0007049	cell cycle	Nsun2	Nsun2	tRNA (cytosine(34)-C(5))-methyltransferase	7.39172e-13	8.31815e-10	2.10401
GO:0007049	cell cycle	Ska3	Ska3	Spindle and kinetochore-associated protein 3	7.39172e-13	8.31815e-10	2.10401
GO:0007049	cell cycle	Anln	Anln	Anln protein	7.39172e-13	8.31815e-10	2.10401
GO:0007049	cell cycle	Nasp	Nasp	Nuclear autoantigenic sperm protein (Histone-binding), isoform CRA_c	7.39172e-13	8.31815e-10	2.10401
GO:0007049	cell cycle	Cenpe	Cenpe	Kinesin-like protein	7.39172e-13	8.31815e-10	2.10401
GO:0007049	cell cycle	Reep4	Reep4	Receptor expression-enhancing protein 4	7.39172e-13	8.31815e-10	2.10401
GO:0007049	cell cycle	Cdc25c	Cdc25c	M-phase inducer phosphatase 3	7.39172e-13	8.31815e-10	2.10401
GO:0007067	mitotic nuclear division	Bora	Bora	Protein aurora borealis	4.12221e-11	3.47915e-08	2.62629
GO:0007067	mitotic nuclear division	Aurkb	Aurkb	Aurora kinase B	4.12221e-11	3.47915e-08	2.62629
GO:0007067	mitotic nuclear division	Cenph	Cenph	Centromere protein H	4.12221e-11	3.47915e-08	2.62629
GO:0007067	mitotic nuclear division	Kifc1	Kifc1	Kinesin-like protein KIFC1	4.12221e-11	3.47915e-08	2.62629
GO:0007067	mitotic nuclear division	Knstrn	Knstrn	DNA segment, Chr 2, ERATO Doi 750, expressed, isoform CRA_c	4.12221e-11	3.47915e-08	2.62629
GO:0007067	mitotic nuclear division	Ndc80	Ndc80	Kinetochore protein NDC80 homolog	4.12221e-11	3.47915e-08	2.62629
GO:0007067	mitotic nuclear division	Ube2c	Ube2c	Ubiquitin-conjugating enzyme E2C	4.12221e-11	3.47915e-08	2.62629
GO:0007067	mitotic nuclear division	Rcc1	Rcc1	Regulator of chromosome condensation	4.12221e-11	3.47915e-08	2.62629
GO:0007067	mitotic nuclear division	Kif20b	Kif20b	Kinesin-like protein KIF20B	4.12221e-11	3.47915e-08	2.62629
GO:0007067	mitotic nuclear division	Ccnf	Ccnf	Cyclin-F	4.12221e-11	3.47915e-08	2.62629
GO:0007067	mitotic nuclear division	Sgol1	Sgol1	Shugoshin-like 1	4.12221e-11	3.47915e-08	2.62629
GO:0007067	mitotic nuclear division	Bub1	Bub1	Mitotic checkpoint serine/threonine-protein kinase BUB1	4.12221e-11	3.47915e-08	2.62629
GO:0007067	mitotic nuclear division	Plk1	Plk1	Polo like kinase	4.12221e-11	3.47915e-08	2.62629
GO:0007067	mitotic nuclear division	Spdl1	Spdl1	Protein Spindly	4.12221e-11	3.47915e-08	2.62629
GO:0007067	mitotic nuclear division	Mis18bp1	Mis18bp1	Putative uncharacterized protein	4.12221e-11	3.47915e-08	2.62629
GO:0007067	mitotic nuclear division	Spag5	Spag5	S17 protein	4.12221e-11	3.47915e-08	2.62629
GO:0007067	mitotic nuclear division	Nek2	Nek2	Serine/threonine-protein kinase Nek2	4.12221e-11	3.47915e-08	2.62629
GO:0007067	mitotic nuclear division	Mad2l1	Mad2l1	Putative uncharacterized protein	4.12221e-11	3.47915e-08	2.62629
GO:0007067	mitotic nuclear division	Ccnb2	Ccnb2	G2/mitotic-specific cyclin-B2	4.12221e-11	3.47915e-08	2.62629
GO:0007067	mitotic nuclear division	Hells	Hells	Lymphocyte-specific helicase	4.12221e-11	3.47915e-08	2.62629
GO:0007067	mitotic nuclear division	Kif11	Kif11	Kinesin-like protein KIF11	4.12221e-11	3.47915e-08	2.62629
GO:0007067	mitotic nuclear division	Fbxo5	Fbxo5	F-box only protein 5	4.12221e-11	3.47915e-08	2.62629
GO:0007067	mitotic nuclear division	Cenpw	Cenpw	MCG20021	4.12221e-11	3.47915e-08	2.62629
GO:0007067	mitotic nuclear division	Tpx2	Tpx2	Targeting protein for Xklp2	4.12221e-11	3.47915e-08	2.62629
GO:0007067	mitotic nuclear division	Ccna2	Ccna2	Cyclin-A2	4.12221e-11	3.47915e-08	2.62629
GO:0007067	mitotic nuclear division	Nuf2	Nuf2	Kinetochore protein Nuf2	4.12221e-11	3.47915e-08	2.62629
GO:0007067	mitotic nuclear division	Birc5	Birc5	Baculoviral IAP repeat-containing protein 5	4.12221e-11	3.47915e-08	2.62629
GO:0007067	mitotic nuclear division	Ccnb1	Ccnb1	Cyclin b1 variant 1	4.12221e-11	3.47915e-08	2.62629
GO:0007067	mitotic nuclear division	Cdc20	Cdc20	Cell division cycle protein 20 homolog	4.12221e-11	3.47915e-08	2.62629
GO:0007067	mitotic nuclear division	Kif2c	Kif2c	Kinesin-like protein KIF2C	4.12221e-11	3.47915e-08	2.62629
GO:0007067	mitotic nuclear division	Cdca5	Cdca5	Sororin	4.12221e-11	3.47915e-08	2.62629
GO:0007067	mitotic nuclear division	Rps6	Rps6	40S ribosomal protein S6	4.12221e-11	3.47915e-08	2.62629
GO:0007067	mitotic nuclear division	Aurka	Aurka	Aurora kinase A, isoform CRA_b	4.12221e-11	3.47915e-08	2.62629
GO:0007067	mitotic nuclear division	Cdca8	Cdca8	Borealin	4.12221e-11	3.47915e-08	2.62629
GO:0007067	mitotic nuclear division	Bub1b	Bub1b	Putative uncharacterized protein	4.12221e-11	3.47915e-08	2.62629
GO:0007067	mitotic nuclear division	Cdca2	Cdca2	Cell division cycle-associated protein 2	4.12221e-11	3.47915e-08	2.62629
GO:0007067	mitotic nuclear division	Casc5	Casc5	Protein CASC5	4.12221e-11	3.47915e-08	2.62629
GO:0007067	mitotic nuclear division	Cdca3	Cdca3	Cell division cycle-associated protein 3	4.12221e-11	3.47915e-08	2.62629
GO:0007067	mitotic nuclear division	Spc24	Spc24	SPC24, NDC80 kinetochore complex component, homolog (S. cerevisiae)	4.12221e-11	3.47915e-08	2.62629
GO:0007067	mitotic nuclear division	Cdk1	Cdk1	Cyclin-dependent kinase 1	4.12221e-11	3.47915e-08	2.62629
GO:0007067	mitotic nuclear division	Dsn1	Dsn1	Kinetochore-associated protein DSN1 homolog	4.12221e-11	3.47915e-08	2.62629
GO:0007067	mitotic nuclear division	Kif18b	Kif18b	Kinesin-like protein KIF18B	4.12221e-11	3.47915e-08	2.62629
GO:0007067	mitotic nuclear division	Nusap1	Nusap1	Nucleolar and spindle-associated protein 1	4.12221e-11	3.47915e-08	2.62629
GO:0007067	mitotic nuclear division	Ska1	Ska1	Spindle and kinetochore-associated protein 1	4.12221e-11	3.47915e-08	2.62629
GO:0007067	mitotic nuclear division	Tubb3	Tubb3	Tubulin beta 3	4.12221e-11	3.47915e-08	2.62629
GO:0007067	mitotic nuclear division	Psrc1	Psrc1	Proline/serine-rich coiled-coil protein 1	4.12221e-11	3.47915e-08	2.62629
GO:0007067	mitotic nuclear division	Spc25	Spc25	Kinetochore protein Spc25	4.12221e-11	3.47915e-08	2.62629
GO:0007067	mitotic nuclear division	Usp16	Usp16	Ubiquitinyl hydrolase 1	4.12221e-11	3.47915e-08	2.62629
GO:0007067	mitotic nuclear division	Nsun2	Nsun2	tRNA (cytosine(34)-C(5))-methyltransferase	4.12221e-11	3.47915e-08	2.62629
GO:0007067	mitotic nuclear division	Ska3	Ska3	Spindle and kinetochore-associated protein 3	4.12221e-11	3.47915e-08	2.62629
GO:0007067	mitotic nuclear division	Anln	Anln	Anln protein	4.12221e-11	3.47915e-08	2.62629
GO:0007067	mitotic nuclear division	Cenpe	Cenpe	Kinesin-like protein	4.12221e-11	3.47915e-08	2.62629
GO:0007067	mitotic nuclear division	Reep4	Reep4	Receptor expression-enhancing protein 4	4.12221e-11	3.47915e-08	2.62629
GO:0007067	mitotic nuclear division	Cdc25c	Cdc25c	M-phase inducer phosphatase 3	4.12221e-11	3.47915e-08	2.62629
GO:0001942	hair follicle development	Vangl2	Vangl2	Vang-like protein 2	1.3309e-10	8.98623e-08	5.58737
GO:0001942	hair follicle development	Fzd6	Fzd6	Putative uncharacterized protein	1.3309e-10	8.98623e-08	5.58737
GO:0001942	hair follicle development	Celsr1	Celsr1	Cadherin EGF LAG seven-pass G-type receptor 1	1.3309e-10	8.98623e-08	5.58737
GO:0001942	hair follicle development	Alx4	Alx4	Homeobox protein aristaless-like 4	1.3309e-10	8.98623e-08	5.58737
GO:0001942	hair follicle development	Edaradd	Edaradd	Putative uncharacterized protein	1.3309e-10	8.98623e-08	5.58737
GO:0001942	hair follicle development	Trp63	Trp63	Tumor protein 63	1.3309e-10	8.98623e-08	5.58737
GO:0001942	hair follicle development	Hoxc13	Hoxc13	Homeobox protein Hox-C13	1.3309e-10	8.98623e-08	5.58737
GO:0001942	hair follicle development	Foxn1	Foxn1	Forkhead box N1	1.3309e-10	8.98623e-08	5.58737
GO:0001942	hair follicle development	Wnt10a	Wnt10a	Protein Wnt-10a	1.3309e-10	8.98623e-08	5.58737
GO:0001942	hair follicle development	Fzd3	Fzd3	Putative uncharacterized protein	1.3309e-10	8.98623e-08	5.58737
GO:0001942	hair follicle development	Tnfrsf19	Tnfrsf19	Tumor necrosis factor receptor superfamily member 19	1.3309e-10	8.98623e-08	5.58737
GO:0001942	hair follicle development	Krtap21-1	Krtap21-1	Keratin associated protein 16-7	1.3309e-10	8.98623e-08	5.58737
GO:0001942	hair follicle development	Dsg4	Dsg4	Desmoglein4	1.3309e-10	8.98623e-08	5.58737
GO:0001942	hair follicle development	Tfap2c	Tfap2c	Transcription factor AP-2 gamma	1.3309e-10	8.98623e-08	5.58737
GO:0001942	hair follicle development	Zdhhc21	Zdhhc21	Probable palmitoyltransferase ZDHHC21	1.3309e-10	8.98623e-08	5.58737
GO:0001942	hair follicle development	Lama5	Lama5	Putative uncharacterized protein	1.3309e-10	8.98623e-08	5.58737
GO:0001942	hair follicle development	Sox21	Sox21	Sox21 protein	1.3309e-10	8.98623e-08	5.58737
GO:0001942	hair follicle development	Prss8	Prss8	Putative uncharacterized protein	1.3309e-10	8.98623e-08	5.58737
GO:0001942	hair follicle development	Shh	Shh	Sonic hedgehog protein	1.3309e-10	8.98623e-08	5.58737
GO:0030216	keratinocyte differentiation	Wnt5a	Wnt5a	Protein Wnt-5a	1.73194e-10	9.74503e-08	5.01033
GO:0030216	keratinocyte differentiation	Cers3	Cers3	Ceramide synthase 3	1.73194e-10	9.74503e-08	5.01033
GO:0030216	keratinocyte differentiation	Pou3f1	Pou3f1	POU domain, class 3, transcription factor 1	1.73194e-10	9.74503e-08	5.01033
GO:0030216	keratinocyte differentiation	Sprr2d	Sprr2d	Small proline-rich protein 2D	1.73194e-10	9.74503e-08	5.01033
GO:0030216	keratinocyte differentiation	Sfn	Sfn	14-3-3 protein sigma	1.73194e-10	9.74503e-08	5.01033
GO:0030216	keratinocyte differentiation	Irf6	Irf6	Interferon regulatory factor 6	1.73194e-10	9.74503e-08	5.01033
GO:0030216	keratinocyte differentiation	Trp63	Trp63	Tumor protein 63	1.73194e-10	9.74503e-08	5.01033
GO:0030216	keratinocyte differentiation	Foxn1	Foxn1	Forkhead box N1	1.73194e-10	9.74503e-08	5.01033
GO:0030216	keratinocyte differentiation	Dsp	Dsp	Desmoplakin	1.73194e-10	9.74503e-08	5.01033
GO:0030216	keratinocyte differentiation	Notch1	Notch1	Neurogenic locus notch homolog protein 1	1.73194e-10	9.74503e-08	5.01033
GO:0030216	keratinocyte differentiation	Tgm3	Tgm3	Protein-glutamine gamma-glutamyltransferase E	1.73194e-10	9.74503e-08	5.01033
GO:0030216	keratinocyte differentiation	Sprr2f	Sprr2f	Small proline-rich protein 2F	1.73194e-10	9.74503e-08	5.01033
GO:0030216	keratinocyte differentiation	Epha2	Epha2	Ephrin type-A receptor 2	1.73194e-10	9.74503e-08	5.01033
GO:0030216	keratinocyte differentiation	Dsg4	Dsg4	Desmoglein4	1.73194e-10	9.74503e-08	5.01033
GO:0030216	keratinocyte differentiation	Sprr2e	Sprr2e	Sprr2e protein	1.73194e-10	9.74503e-08	5.01033
GO:0030216	keratinocyte differentiation	Sprr2i	Sprr2i	Small proline-rich protein 2I	1.73194e-10	9.74503e-08	5.01033
GO:0030216	keratinocyte differentiation	Ivl	Ivl	Involucrin	1.73194e-10	9.74503e-08	5.01033
GO:0030216	keratinocyte differentiation	Tgm1	Tgm1	Protein-glutamine gamma-glutamyltransferase K	1.73194e-10	9.74503e-08	5.01033
GO:0030216	keratinocyte differentiation	Evpl	Evpl	Putative uncharacterized protein	1.73194e-10	9.74503e-08	5.01033
GO:0030216	keratinocyte differentiation	Sprr2b	Sprr2b	Small proline-rich protein 2B	1.73194e-10	9.74503e-08	5.01033
GO:0030216	keratinocyte differentiation	Sprr2h	Sprr2h	Small proline-rich protein 2H	1.73194e-10	9.74503e-08	5.01033
GO:0051301	cell division	Bora	Bora	Protein aurora borealis	4.40148e-10	2.12277e-07	2.2892
GO:0051301	cell division	Aurkb	Aurkb	Aurora kinase B	4.40148e-10	2.12277e-07	2.2892
GO:0051301	cell division	Kifc1	Kifc1	Kinesin-like protein KIFC1	4.40148e-10	2.12277e-07	2.2892
GO:0051301	cell division	Racgap1	Racgap1	Rac GTPase-activating protein 1	4.40148e-10	2.12277e-07	2.2892
GO:0051301	cell division	Knstrn	Knstrn	DNA segment, Chr 2, ERATO Doi 750, expressed, isoform CRA_c	4.40148e-10	2.12277e-07	2.2892
GO:0051301	cell division	Ndc80	Ndc80	Kinetochore protein NDC80 homolog	4.40148e-10	2.12277e-07	2.2892
GO:0051301	cell division	Ube2c	Ube2c	Ubiquitin-conjugating enzyme E2C	4.40148e-10	2.12277e-07	2.2892
GO:0051301	cell division	Rcc1	Rcc1	Regulator of chromosome condensation	4.40148e-10	2.12277e-07	2.2892
GO:0051301	cell division	Kif20b	Kif20b	Kinesin-like protein KIF20B	4.40148e-10	2.12277e-07	2.2892
GO:0051301	cell division	Ccnf	Ccnf	Cyclin-F	4.40148e-10	2.12277e-07	2.2892
GO:0051301	cell division	Cdc14a	Cdc14a	Dual specificity protein phosphatase CDC14A	4.40148e-10	2.12277e-07	2.2892
GO:0051301	cell division	Syce2	Syce2	Synaptonemal complex central element protein 2	4.40148e-10	2.12277e-07	2.2892
GO:0051301	cell division	Sgol1	Sgol1	Shugoshin-like 1	4.40148e-10	2.12277e-07	2.2892
GO:0051301	cell division	Bub1	Bub1	Mitotic checkpoint serine/threonine-protein kinase BUB1	4.40148e-10	2.12277e-07	2.2892
GO:0051301	cell division	Plk1	Plk1	Polo like kinase	4.40148e-10	2.12277e-07	2.2892
GO:0051301	cell division	Spdl1	Spdl1	Protein Spindly	4.40148e-10	2.12277e-07	2.2892
GO:0051301	cell division	Mis18bp1	Mis18bp1	Putative uncharacterized protein	4.40148e-10	2.12277e-07	2.2892
GO:0051301	cell division	Spag5	Spag5	S17 protein	4.40148e-10	2.12277e-07	2.2892
GO:0051301	cell division	Nek2	Nek2	Serine/threonine-protein kinase Nek2	4.40148e-10	2.12277e-07	2.2892
GO:0051301	cell division	Mad2l1	Mad2l1	Putative uncharacterized protein	4.40148e-10	2.12277e-07	2.2892
GO:0051301	cell division	Ccnb2	Ccnb2	G2/mitotic-specific cyclin-B2	4.40148e-10	2.12277e-07	2.2892
GO:0051301	cell division	Hells	Hells	Lymphocyte-specific helicase	4.40148e-10	2.12277e-07	2.2892
GO:0051301	cell division	Prc1	Prc1	Protein regulator of cytokinesis 1, isoform CRA_e	4.40148e-10	2.12277e-07	2.2892
GO:0051301	cell division	Kif11	Kif11	Kinesin-like protein KIF11	4.40148e-10	2.12277e-07	2.2892
GO:0051301	cell division	Fbxo5	Fbxo5	F-box only protein 5	4.40148e-10	2.12277e-07	2.2892
GO:0051301	cell division	Cenpw	Cenpw	MCG20021	4.40148e-10	2.12277e-07	2.2892
GO:0051301	cell division	Lig4	Lig4	DNA ligase 4	4.40148e-10	2.12277e-07	2.2892
GO:0051301	cell division	Tpx2	Tpx2	Targeting protein for Xklp2	4.40148e-10	2.12277e-07	2.2892
GO:0051301	cell division	Ect2	Ect2	Protein ECT2	4.40148e-10	2.12277e-07	2.2892
GO:0051301	cell division	Ccna2	Ccna2	Cyclin-A2	4.40148e-10	2.12277e-07	2.2892
GO:0051301	cell division	Nuf2	Nuf2	Kinetochore protein Nuf2	4.40148e-10	2.12277e-07	2.2892
GO:0051301	cell division	Birc5	Birc5	Baculoviral IAP repeat-containing protein 5	4.40148e-10	2.12277e-07	2.2892
GO:0051301	cell division	Ccnb1	Ccnb1	Cyclin b1 variant 1	4.40148e-10	2.12277e-07	2.2892
GO:0051301	cell division	Cdc20	Cdc20	Cell division cycle protein 20 homolog	4.40148e-10	2.12277e-07	2.2892
GO:0051301	cell division	Kif2c	Kif2c	Kinesin-like protein KIF2C	4.40148e-10	2.12277e-07	2.2892
GO:0051301	cell division	Cdca5	Cdca5	Sororin	4.40148e-10	2.12277e-07	2.2892
GO:0051301	cell division	Aurka	Aurka	Aurora kinase A, isoform CRA_b	4.40148e-10	2.12277e-07	2.2892
GO:0051301	cell division	Ccne2	Ccne2	Cyclin E2, isoform CRA_a	4.40148e-10	2.12277e-07	2.2892
GO:0051301	cell division	Cdca8	Cdca8	Borealin	4.40148e-10	2.12277e-07	2.2892
GO:0051301	cell division	Bub1b	Bub1b	Putative uncharacterized protein	4.40148e-10	2.12277e-07	2.2892
GO:0051301	cell division	Llgl2	Llgl2	Lethal(2) giant larvae protein homolog 2	4.40148e-10	2.12277e-07	2.2892
GO:0051301	cell division	Cdca2	Cdca2	Cell division cycle-associated protein 2	4.40148e-10	2.12277e-07	2.2892
GO:0051301	cell division	Pard6b	Pard6b	Partitioning defective 6 homolog beta	4.40148e-10	2.12277e-07	2.2892
GO:0051301	cell division	Casc5	Casc5	Protein CASC5	4.40148e-10	2.12277e-07	2.2892
GO:0051301	cell division	Cdca3	Cdca3	Cell division cycle-associated protein 3	4.40148e-10	2.12277e-07	2.2892
GO:0051301	cell division	Sgol2	Sgol2	Shugoshin-like 2	4.40148e-10	2.12277e-07	2.2892
GO:0051301	cell division	Spc24	Spc24	SPC24, NDC80 kinetochore complex component, homolog (S. cerevisiae)	4.40148e-10	2.12277e-07	2.2892
GO:0051301	cell division	Cdk1	Cdk1	Cyclin-dependent kinase 1	4.40148e-10	2.12277e-07	2.2892
GO:0051301	cell division	Dsn1	Dsn1	Kinetochore-associated protein DSN1 homolog	4.40148e-10	2.12277e-07	2.2892
GO:0051301	cell division	Kif18b	Kif18b	Kinesin-like protein KIF18B	4.40148e-10	2.12277e-07	2.2892
GO:0051301	cell division	Nusap1	Nusap1	Nucleolar and spindle-associated protein 1	4.40148e-10	2.12277e-07	2.2892
GO:0051301	cell division	Ska1	Ska1	Spindle and kinetochore-associated protein 1	4.40148e-10	2.12277e-07	2.2892
GO:0051301	cell division	Psrc1	Psrc1	Proline/serine-rich coiled-coil protein 1	4.40148e-10	2.12277e-07	2.2892
GO:0051301	cell division	Cks2	Cks2	Cyclin-dependent kinases regulatory subunit 2	4.40148e-10	2.12277e-07	2.2892
GO:0051301	cell division	Spc25	Spc25	Kinetochore protein Spc25	4.40148e-10	2.12277e-07	2.2892
GO:0051301	cell division	Usp16	Usp16	Ubiquitinyl hydrolase 1	4.40148e-10	2.12277e-07	2.2892
GO:0051301	cell division	Pard6g	Pard6g	Putative uncharacterized protein	4.40148e-10	2.12277e-07	2.2892
GO:0051301	cell division	Nsun2	Nsun2	tRNA (cytosine(34)-C(5))-methyltransferase	4.40148e-10	2.12277e-07	2.2892
GO:0051301	cell division	Ska3	Ska3	Spindle and kinetochore-associated protein 3	4.40148e-10	2.12277e-07	2.2892
GO:0051301	cell division	Anln	Anln	Anln protein	4.40148e-10	2.12277e-07	2.2892
GO:0051301	cell division	Cenpe	Cenpe	Kinesin-like protein	4.40148e-10	2.12277e-07	2.2892
GO:0051301	cell division	Reep4	Reep4	Receptor expression-enhancing protein 4	4.40148e-10	2.12277e-07	2.2892
GO:0051301	cell division	Cdc25c	Cdc25c	M-phase inducer phosphatase 3	4.40148e-10	2.12277e-07	2.2892
GO:0043588	skin development	Ctnnb1	Ctnnb1	Catenin beta-1	4.22816e-08	1.78428e-05	4.37715
GO:0043588	skin development	Jup	Jup	Junction plakoglobin	4.22816e-08	1.78428e-05	4.37715
GO:0043588	skin development	Sfn	Sfn	14-3-3 protein sigma	4.22816e-08	1.78428e-05	4.37715
GO:0043588	skin development	Irf6	Irf6	Interferon regulatory factor 6	4.22816e-08	1.78428e-05	4.37715
GO:0043588	skin development	Ovol1	Ovol1	Putative uncharacterized protein	4.22816e-08	1.78428e-05	4.37715
GO:0043588	skin development	Tfap2b	Tfap2b	Transcription factor AP-2-beta	4.22816e-08	1.78428e-05	4.37715
GO:0043588	skin development	Tfap2a	Tfap2a	Transcription factor AP-2-alpha	4.22816e-08	1.78428e-05	4.37715
GO:0043588	skin development	Dsp	Dsp	Desmoplakin	4.22816e-08	1.78428e-05	4.37715
GO:0043588	skin development	Wnt10a	Wnt10a	Protein Wnt-10a	4.22816e-08	1.78428e-05	4.37715
GO:0043588	skin development	Tgm3	Tgm3	Protein-glutamine gamma-glutamyltransferase E	4.22816e-08	1.78428e-05	4.37715
GO:0043588	skin development	Fras1	Fras1	Extracellular matrix protein FRAS1	4.22816e-08	1.78428e-05	4.37715
GO:0043588	skin development	Asprv1	Asprv1	Retroviral-like aspartic protease 1	4.22816e-08	1.78428e-05	4.37715
GO:0043588	skin development	Krtap21-1	Krtap21-1	Keratin associated protein 16-7	4.22816e-08	1.78428e-05	4.37715
GO:0043588	skin development	Ptch2	Ptch2	Protein patched homolog 2	4.22816e-08	1.78428e-05	4.37715
GO:0043588	skin development	Tfap2c	Tfap2c	Transcription factor AP-2 gamma	4.22816e-08	1.78428e-05	4.37715
GO:0043588	skin development	Gjb3	Gjb3	Gap junction beta-3 protein	4.22816e-08	1.78428e-05	4.37715
GO:0043588	skin development	Sox21	Sox21	Sox21 protein	4.22816e-08	1.78428e-05	4.37715
GO:0043588	skin development	Shh	Shh	Sonic hedgehog protein	4.22816e-08	1.78428e-05	4.37715
GO:0001736	establishment of planar polarity	Vangl2	Vangl2	Vang-like protein 2	6.32989e-08	2.37441e-05	8.7543
GO:0001736	establishment of planar polarity	Wnt5a	Wnt5a	Protein Wnt-5a	6.32989e-08	2.37441e-05	8.7543
GO:0001736	establishment of planar polarity	Fzd6	Fzd6	Putative uncharacterized protein	6.32989e-08	2.37441e-05	8.7543
GO:0001736	establishment of planar polarity	Celsr1	Celsr1	Cadherin EGF LAG seven-pass G-type receptor 1	6.32989e-08	2.37441e-05	8.7543
GO:0001736	establishment of planar polarity	Trp63	Trp63	Tumor protein 63	6.32989e-08	2.37441e-05	8.7543
GO:0001736	establishment of planar polarity	Fzd3	Fzd3	Putative uncharacterized protein	6.32989e-08	2.37441e-05	8.7543
GO:0001736	establishment of planar polarity	Ptk7	Ptk7	Putative uncharacterized protein	6.32989e-08	2.37441e-05	8.7543
GO:0001736	establishment of planar polarity	Grhl3	Grhl3	Grainyhead-like protein 3 homolog	6.32989e-08	2.37441e-05	8.7543
GO:0001736	establishment of planar polarity	Dlg3	Dlg3	Disks large homolog 3	6.32989e-08	2.37441e-05	8.7543
GO:0007059	chromosome segregation	Cenph	Cenph	Centromere protein H	7.43994e-08	2.51172e-05	3.7401
GO:0007059	chromosome segregation	Brca1	Brca1	Breast cancer type 1 susceptibility protein homolog	7.43994e-08	2.51172e-05	3.7401
GO:0007059	chromosome segregation	Knstrn	Knstrn	DNA segment, Chr 2, ERATO Doi 750, expressed, isoform CRA_c	7.43994e-08	2.51172e-05	3.7401
GO:0007059	chromosome segregation	Ndc80	Ndc80	Kinetochore protein NDC80 homolog	7.43994e-08	2.51172e-05	3.7401
GO:0007059	chromosome segregation	Rcc1	Rcc1	Regulator of chromosome condensation	7.43994e-08	2.51172e-05	3.7401
GO:0007059	chromosome segregation	Sgol1	Sgol1	Shugoshin-like 1	7.43994e-08	2.51172e-05	3.7401
GO:0007059	chromosome segregation	Bub1	Bub1	Mitotic checkpoint serine/threonine-protein kinase BUB1	7.43994e-08	2.51172e-05	3.7401
GO:0007059	chromosome segregation	Spag5	Spag5	S17 protein	7.43994e-08	2.51172e-05	3.7401
GO:0007059	chromosome segregation	Nek2	Nek2	Serine/threonine-protein kinase Nek2	7.43994e-08	2.51172e-05	3.7401
GO:0007059	chromosome segregation	Cenpf	Cenpf	Protein Cenpf	7.43994e-08	2.51172e-05	3.7401
GO:0007059	chromosome segregation	Cenpw	Cenpw	MCG20021	7.43994e-08	2.51172e-05	3.7401
GO:0007059	chromosome segregation	Birc5	Birc5	Baculoviral IAP repeat-containing protein 5	7.43994e-08	2.51172e-05	3.7401
GO:0007059	chromosome segregation	Kif2c	Kif2c	Kinesin-like protein KIF2C	7.43994e-08	2.51172e-05	3.7401
GO:0007059	chromosome segregation	Casc5	Casc5	Protein CASC5	7.43994e-08	2.51172e-05	3.7401
GO:0007059	chromosome segregation	Top2a	Top2a	DNA topoisomerase 2-alpha	7.43994e-08	2.51172e-05	3.7401
GO:0007059	chromosome segregation	Sgol2	Sgol2	Shugoshin-like 2	7.43994e-08	2.51172e-05	3.7401
GO:0007059	chromosome segregation	Dsn1	Dsn1	Kinetochore-associated protein DSN1 homolog	7.43994e-08	2.51172e-05	3.7401
GO:0007059	chromosome segregation	Ska1	Ska1	Spindle and kinetochore-associated protein 1	7.43994e-08	2.51172e-05	3.7401
GO:0007059	chromosome segregation	Slc25a5	Slc25a5	Solute carrier family 25 member 5	7.43994e-08	2.51172e-05	3.7401
GO:0007059	chromosome segregation	Spc25	Spc25	Kinetochore protein Spc25	7.43994e-08	2.51172e-05	3.7401
GO:0007059	chromosome segregation	Ska3	Ska3	Spindle and kinetochore-associated protein 3	7.43994e-08	2.51172e-05	3.7401
GO:0007275	multicellular organismal development	Heyl	Heyl	Hairy/enhancer-of-split related with YRPW motif-like protein	1.46427e-06	0.000449398	1.53429
GO:0007275	multicellular organismal development	Fgf3	Fgf3	Fibroblast growth factor 3	1.46427e-06	0.000449398	1.53429
GO:0007275	multicellular organismal development	Vangl2	Vangl2	Vang-like protein 2	1.46427e-06	0.000449398	1.53429
GO:0007275	multicellular organismal development	Amelx	Amelx	Amelogenin, X isoform	1.46427e-06	0.000449398	1.53429
GO:0007275	multicellular organismal development	Traf4	Traf4	TNF receptor-associated factor 4	1.46427e-06	0.000449398	1.53429
GO:0007275	multicellular organismal development	Bmp7	Bmp7	Bone morphogenetic protein 7	1.46427e-06	0.000449398	1.53429
GO:0007275	multicellular organismal development	Unc5b	Unc5b	Putative uncharacterized protein	1.46427e-06	0.000449398	1.53429
GO:0007275	multicellular organismal development	Wnt5a	Wnt5a	Protein Wnt-5a	1.46427e-06	0.000449398	1.53429
GO:0007275	multicellular organismal development	Racgap1	Racgap1	Rac GTPase-activating protein 1	1.46427e-06	0.000449398	1.53429
GO:0007275	multicellular organismal development	Fzd6	Fzd6	Putative uncharacterized protein	1.46427e-06	0.000449398	1.53429
GO:0007275	multicellular organismal development	Wnt3a	Wnt3a	Protein Wnt-3a	1.46427e-06	0.000449398	1.53429
GO:0007275	multicellular organismal development	Celsr1	Celsr1	Cadherin EGF LAG seven-pass G-type receptor 1	1.46427e-06	0.000449398	1.53429
GO:0007275	multicellular organismal development	Gli1	Gli1	Gli1 protein	1.46427e-06	0.000449398	1.53429
GO:0007275	multicellular organismal development	Efnb1	Efnb1	Ephrin-B1	1.46427e-06	0.000449398	1.53429
GO:0007275	multicellular organismal development	Wif1	Wif1	Wnt inhibitory factor 1	1.46427e-06	0.000449398	1.53429
GO:0007275	multicellular organismal development	Wdr47	Wdr47	WD repeat-containing protein 47	1.46427e-06	0.000449398	1.53429
GO:0007275	multicellular organismal development	Hopx	Hopx	Homeodomain-only protein	1.46427e-06	0.000449398	1.53429
GO:0007275	multicellular organismal development	Ereg	Ereg	Proepiregulin	1.46427e-06	0.000449398	1.53429
GO:0007275	multicellular organismal development	Prdm1	Prdm1	PR domain containing 1 with ZNF domain	1.46427e-06	0.000449398	1.53429
GO:0007275	multicellular organismal development	Sema4g	Sema4g	MKIAA1619 protein	1.46427e-06	0.000449398	1.53429
GO:0007275	multicellular organismal development	Dlx3	Dlx3	Homeobox protein DLX-3	1.46427e-06	0.000449398	1.53429
GO:0007275	multicellular organismal development	Tnfrsf12a	Tnfrsf12a	Tumor necrosis factor receptor superfamily member 12A	1.46427e-06	0.000449398	1.53429
GO:0007275	multicellular organismal development	Farp1	Farp1	FERM, RhoGEF and pleckstrin domain-containing protein 1	1.46427e-06	0.000449398	1.53429
GO:0007275	multicellular organismal development	Msx1	Msx1	Homeobox protein MSX-1	1.46427e-06	0.000449398	1.53429
GO:0007275	multicellular organismal development	Alx4	Alx4	Homeobox protein aristaless-like 4	1.46427e-06	0.000449398	1.53429
GO:0007275	multicellular organismal development	Eya2	Eya2	Eyes absent homolog 2	1.46427e-06	0.000449398	1.53429
GO:0007275	multicellular organismal development	Edaradd	Edaradd	Putative uncharacterized protein	1.46427e-06	0.000449398	1.53429
GO:0007275	multicellular organismal development	Jag1	Jag1	Putative uncharacterized protein	1.46427e-06	0.000449398	1.53429
GO:0007275	multicellular organismal development	Atoh7	Atoh7	Protein atonal homolog 7	1.46427e-06	0.000449398	1.53429
GO:0007275	multicellular organismal development	Slco4c1	Slco4c1	Solute carrier organic anion transporter family member 4C1	1.46427e-06	0.000449398	1.53429
GO:0007275	multicellular organismal development	Micalcl	Micalcl	MICAL C-terminal-like protein	1.46427e-06	0.000449398	1.53429
GO:0007275	multicellular organismal development	Dcc	Dcc	Netrin receptor DCC	1.46427e-06	0.000449398	1.53429
GO:0007275	multicellular organismal development	Fzd1	Fzd1	Frizzled-1	1.46427e-06	0.000449398	1.53429
GO:0007275	multicellular organismal development	Trp63	Trp63	Tumor protein 63	1.46427e-06	0.000449398	1.53429
GO:0007275	multicellular organismal development	Fzd10	Fzd10	MCG51280	1.46427e-06	0.000449398	1.53429
GO:0007275	multicellular organismal development	Wnt8a	Wnt8a	Protein Wnt-8a	1.46427e-06	0.000449398	1.53429
GO:0007275	multicellular organismal development	Hells	Hells	Lymphocyte-specific helicase	1.46427e-06	0.000449398	1.53429
GO:0007275	multicellular organismal development	Hoxc13	Hoxc13	Homeobox protein Hox-C13	1.46427e-06	0.000449398	1.53429
GO:0007275	multicellular organismal development	Shb	Shb	SH2 domain-containing adapter protein B	1.46427e-06	0.000449398	1.53429
GO:0007275	multicellular organismal development	Alx1	Alx1	ALX homeobox protein 1	1.46427e-06	0.000449398	1.53429
GO:0007275	multicellular organismal development	Plxnb1	Plxnb1	Plexin B1	1.46427e-06	0.000449398	1.53429
GO:0007275	multicellular organismal development	Utp14b	Utp14b	UTP14, U3 small nucleolar ribonucleoprotein, homolog B (Yeast)	1.46427e-06	0.000449398	1.53429
GO:0007275	multicellular organismal development	Bmp8b	Bmp8b	Bone morphogenetic protein 8B	1.46427e-06	0.000449398	1.53429
GO:0007275	multicellular organismal development	Foxn1	Foxn1	Forkhead box N1	1.46427e-06	0.000449398	1.53429
GO:0007275	multicellular organismal development	Igsf9	Igsf9	Protein turtle homolog A	1.46427e-06	0.000449398	1.53429
GO:0007275	multicellular organismal development	Nanos3	Nanos3	Nanos homolog 3	1.46427e-06	0.000449398	1.53429
GO:0007275	multicellular organismal development	Ifrd1	Ifrd1	Interferon-related developmental regulator 1	1.46427e-06	0.000449398	1.53429
GO:0007275	multicellular organismal development	Tdrd1	Tdrd1	Tudor domain-containing protein 1	1.46427e-06	0.000449398	1.53429
GO:0007275	multicellular organismal development	Wnt10b	Wnt10b	Protein Wnt-10b	1.46427e-06	0.000449398	1.53429
GO:0007275	multicellular organismal development	Bmp2	Bmp2	Bone morphogenetic protein 2	1.46427e-06	0.000449398	1.53429
GO:0007275	multicellular organismal development	Stmn1	Stmn1	Stathmin	1.46427e-06	0.000449398	1.53429
GO:0007275	multicellular organismal development	Kctd11	Kctd11	BTB/POZ domain-containing protein KCTD11	1.46427e-06	0.000449398	1.53429
GO:0007275	multicellular organismal development	Hoxb6	Hoxb6	Homeobox protein Hox-B6	1.46427e-06	0.000449398	1.53429
GO:0007275	multicellular organismal development	Strbp	Strbp	Spermatid perinuclear RNA-binding protein	1.46427e-06	0.000449398	1.53429
GO:0007275	multicellular organismal development	Ccdc85c	Ccdc85c	Coiled-coil domain-containing protein 85C	1.46427e-06	0.000449398	1.53429
GO:0007275	multicellular organismal development	Celsr2	Celsr2	Cadherin EGF LAG seven-pass G-type receptor 2	1.46427e-06	0.000449398	1.53429
GO:0007275	multicellular organismal development	Prkci	Prkci	Protein kinase C iota type	1.46427e-06	0.000449398	1.53429
GO:0007275	multicellular organismal development	Wnt11	Wnt11	Protein Wnt-11	1.46427e-06	0.000449398	1.53429
GO:0007275	multicellular organismal development	Paqr8	Paqr8	Membrane progestin receptor beta	1.46427e-06	0.000449398	1.53429
GO:0007275	multicellular organismal development	Krt8	Krt8	Keratin, type II cytoskeletal 8	1.46427e-06	0.000449398	1.53429
GO:0007275	multicellular organismal development	Hoxb7	Hoxb7	Homeobox protein Hox-B7	1.46427e-06	0.000449398	1.53429
GO:0007275	multicellular organismal development	Gpr56	Gpr56	G-protein coupled receptor 56	1.46427e-06	0.000449398	1.53429
GO:0007275	multicellular organismal development	Dkk4	Dkk4	Dickkopf-related protein 4	1.46427e-06	0.000449398	1.53429
GO:0007275	multicellular organismal development	Bmp8a	Bmp8a	Bone morphogenetic protein 8A	1.46427e-06	0.000449398	1.53429
GO:0007275	multicellular organismal development	Plxna2	Plxna2	Plexin-A2	1.46427e-06	0.000449398	1.53429
GO:0007275	multicellular organismal development	Tbx1	Tbx1	T-box 1	1.46427e-06	0.000449398	1.53429
GO:0007275	multicellular organismal development	Dlx1	Dlx1	Homeobox protein DLX-1	1.46427e-06	0.000449398	1.53429
GO:0007275	multicellular organismal development	Wnt10a	Wnt10a	Protein Wnt-10a	1.46427e-06	0.000449398	1.53429
GO:0007275	multicellular organismal development	Tmeff1	Tmeff1	Tomoregulin-1	1.46427e-06	0.000449398	1.53429
GO:0007275	multicellular organismal development	Notch1	Notch1	Neurogenic locus notch homolog protein 1	1.46427e-06	0.000449398	1.53429
GO:0007275	multicellular organismal development	Fzd5	Fzd5	Frizzled homolog 5 (Drosophila)	1.46427e-06	0.000449398	1.53429
GO:0007275	multicellular organismal development	Kif26b	Kif26b	Putative uncharacterized protein	1.46427e-06	0.000449398	1.53429
GO:0007275	multicellular organismal development	Grhl1	Grhl1	Grainyhead-like protein 1 homolog	1.46427e-06	0.000449398	1.53429
GO:0007275	multicellular organismal development	Fzd3	Fzd3	Putative uncharacterized protein	1.46427e-06	0.000449398	1.53429
GO:0007275	multicellular organismal development	Hoxb8	Hoxb8	Homeo box B8	1.46427e-06	0.000449398	1.53429
GO:0007275	multicellular organismal development	Hes5	Hes5	Transcription factor HES-5	1.46427e-06	0.000449398	1.53429
GO:0007275	multicellular organismal development	B3gnt5	B3gnt5	Lactosylceramide 1,3-N-acetyl-beta-D-glucosaminyltransferase	1.46427e-06	0.000449398	1.53429
GO:0007275	multicellular organismal development	Pick1	Pick1	PRKCA-binding protein	1.46427e-06	0.000449398	1.53429
GO:0007275	multicellular organismal development	Pax3	Pax3	Paired box protein Pax-3	1.46427e-06	0.000449398	1.53429
GO:0007275	multicellular organismal development	Dlx2	Dlx2	Homeobox protein DLX-2	1.46427e-06	0.000449398	1.53429
GO:0007275	multicellular organismal development	Irx4	Irx4	Iroquois-class homeodomain protein IRX-4	1.46427e-06	0.000449398	1.53429
GO:0007275	multicellular organismal development	Wnt3	Wnt3	Protein Wnt	1.46427e-06	0.000449398	1.53429
GO:0007275	multicellular organismal development	Slc7a5	Slc7a5	Putative uncharacterized protein	1.46427e-06	0.000449398	1.53429
GO:0007275	multicellular organismal development	Nkd1	Nkd1	Protein naked cuticle homolog 1	1.46427e-06	0.000449398	1.53429
GO:0007275	multicellular organismal development	Siah1b	Siah1b	E3 ubiquitin-protein ligase SIAH1B	1.46427e-06	0.000449398	1.53429
GO:0007275	multicellular organismal development	H2afz	H2afz	Histone H2A.Z	1.46427e-06	0.000449398	1.53429
GO:0007275	multicellular organismal development	Gpsm1	Gpsm1	G-protein-signaling modulator 1	1.46427e-06	0.000449398	1.53429
GO:0007275	multicellular organismal development	Dlx4	Dlx4	Homeobox protein DLX-4	1.46427e-06	0.000449398	1.53429
GO:0007275	multicellular organismal development	Pax1	Pax1	Paired box protein Pax-1	1.46427e-06	0.000449398	1.53429
GO:0007275	multicellular organismal development	Paqr5	Paqr5	Paqr5 protein	1.46427e-06	0.000449398	1.53429
GO:0007275	multicellular organismal development	Shroom2	Shroom2	Protein Shroom2	1.46427e-06	0.000449398	1.53429
GO:0007275	multicellular organismal development	Gtf2ird1	Gtf2ird1	General transcription factor II I repeat domain-containing 1	1.46427e-06	0.000449398	1.53429
GO:0007275	multicellular organismal development	Hoxb2	Hoxb2	Homeobox protein Hox-B2	1.46427e-06	0.000449398	1.53429
GO:0007275	multicellular organismal development	Hook1	Hook1	Protein Hook homolog 1	1.46427e-06	0.000449398	1.53429
GO:0007275	multicellular organismal development	Tnfsf11	Tnfsf11	Tumor necrosis factor ligand superfamily member 11	1.46427e-06	0.000449398	1.53429
GO:0007275	multicellular organismal development	Flg	Flg	Truncated profilaggrin/filaggrin flaky tail mutant form	1.46427e-06	0.000449398	1.53429
GO:0007275	multicellular organismal development	Nrarp	Nrarp	Notch-regulated ankyrin repeat-containing protein	1.46427e-06	0.000449398	1.53429
GO:0007275	multicellular organismal development	Epha4	Epha4	Ephrin type-A receptor 4	1.46427e-06	0.000449398	1.53429
GO:0007275	multicellular organismal development	Mdfi	Mdfi	MyoD family inhibitor	1.46427e-06	0.000449398	1.53429
GO:0007275	multicellular organismal development	Mbnl3	Mbnl3	Muscleblind-like protein 3	1.46427e-06	0.000449398	1.53429
GO:0007275	multicellular organismal development	Dach1	Dach1	Putative uncharacterized protein	1.46427e-06	0.000449398	1.53429
GO:0007275	multicellular organismal development	Hoxb3	Hoxb3	Homeobox protein Hox-B3	1.46427e-06	0.000449398	1.53429
GO:0007275	multicellular organismal development	Piwil2	Piwil2	Piwi-like protein 2	1.46427e-06	0.000449398	1.53429
GO:0007275	multicellular organismal development	Egfl6	Egfl6	Epidermal growth factor-like protein 6	1.46427e-06	0.000449398	1.53429
GO:0007275	multicellular organismal development	Msx2	Msx2	Homeobox protein MSX-2	1.46427e-06	0.000449398	1.53429
GO:0007275	multicellular organismal development	Nxn	Nxn	Nucleoredoxin	1.46427e-06	0.000449398	1.53429
GO:0007275	multicellular organismal development	Ttll7	Ttll7	Tubulin polyglutamylase TTLL7	1.46427e-06	0.000449398	1.53429
GO:0007275	multicellular organismal development	Sema3f	Sema3f	Semaphorin IV homolog	1.46427e-06	0.000449398	1.53429
GO:0007275	multicellular organismal development	Shroom3	Shroom3	Shroom3 protein	1.46427e-06	0.000449398	1.53429
GO:0007275	multicellular organismal development	Ephb3	Ephb3	Ephrin type-B receptor 3	1.46427e-06	0.000449398	1.53429
GO:0007275	multicellular organismal development	Cux1	Cux1	One cut domain family member	1.46427e-06	0.000449398	1.53429
GO:0007275	multicellular organismal development	Robo1	Robo1	Roundabout homolog 1	1.46427e-06	0.000449398	1.53429
GO:0007275	multicellular organismal development	Gmcl1	Gmcl1	Putative uncharacterized protein	1.46427e-06	0.000449398	1.53429
GO:0007275	multicellular organismal development	Id1	Id1	DNA-binding protein inhibitor ID-1	1.46427e-06	0.000449398	1.53429
GO:0007275	multicellular organismal development	Vdr	Vdr	Vitamin D3 receptor	1.46427e-06	0.000449398	1.53429
GO:0007275	multicellular organismal development	Cenpe	Cenpe	Kinesin-like protein	1.46427e-06	0.000449398	1.53429
GO:0007275	multicellular organismal development	Shh	Shh	Sonic hedgehog protein	1.46427e-06	0.000449398	1.53429
GO:0007275	multicellular organismal development	Wnt4	Wnt4	Protein Wnt-4	1.46427e-06	0.000449398	1.53429
GO:0007275	multicellular organismal development	Stil	Stil	SCL-interrupting locus protein homolog	1.46427e-06	0.000449398	1.53429
GO:0007275	multicellular organismal development	Elf3	Elf3	ETS-related transcription factor Elf-3	1.46427e-06	0.000449398	1.53429
GO:0048538	thymus development	Fgf3	Fgf3	Fibroblast growth factor 3	1.62693e-06	0.000457708	4.31784
GO:0048538	thymus development	Ctnnb1	Ctnnb1	Catenin beta-1	1.62693e-06	0.000457708	4.31784
GO:0048538	thymus development	Foxe1	Foxe1	Forkhead box protein E1	1.62693e-06	0.000457708	4.31784
GO:0048538	thymus development	Gata3	Gata3	Trans-acting T-cell-specific transcription factor GATA-3	1.62693e-06	0.000457708	4.31784
GO:0048538	thymus development	Ccnb2	Ccnb2	G2/mitotic-specific cyclin-B2	1.62693e-06	0.000457708	4.31784
GO:0048538	thymus development	Foxn1	Foxn1	Forkhead box N1	1.62693e-06	0.000457708	4.31784
GO:0048538	thymus development	Myb	Myb	Transcriptional activator Myb	1.62693e-06	0.000457708	4.31784
GO:0048538	thymus development	Tbx1	Tbx1	T-box 1	1.62693e-06	0.000457708	4.31784
GO:0048538	thymus development	Lmo4	Lmo4	LIM domain transcription factor LMO4	1.62693e-06	0.000457708	4.31784
GO:0048538	thymus development	Tyr	Tyr	Tyrosinase	1.62693e-06	0.000457708	4.31784
GO:0048538	thymus development	Pax1	Pax1	Paired box protein Pax-1	1.62693e-06	0.000457708	4.31784
GO:0048538	thymus development	Prdx2	Prdx2	Peroxiredoxin-2	1.62693e-06	0.000457708	4.31784
GO:0048538	thymus development	Ephb3	Ephb3	Ephrin type-B receptor 3	1.62693e-06	0.000457708	4.31784
GO:0048538	thymus development	Shh	Shh	Sonic hedgehog protein	1.62693e-06	0.000457708	4.31784
GO:0043616	keratinocyte proliferation	Ereg	Ereg	Proepiregulin	2.93227e-06	0.000742011	7.22578
GO:0043616	keratinocyte proliferation	Fermt1	Fermt1	Fermitin family homolog 1	2.93227e-06	0.000742011	7.22578
GO:0043616	keratinocyte proliferation	Sfn	Sfn	14-3-3 protein sigma	2.93227e-06	0.000742011	7.22578
GO:0043616	keratinocyte proliferation	Irf6	Irf6	Interferon regulatory factor 6	2.93227e-06	0.000742011	7.22578
GO:0043616	keratinocyte proliferation	Trp63	Trp63	Tumor protein 63	2.93227e-06	0.000742011	7.22578
GO:0043616	keratinocyte proliferation	Krt2	Krt2	Krt2 protein	2.93227e-06	0.000742011	7.22578
GO:0043616	keratinocyte proliferation	Klk8	Klk8	Kallikrein-8	2.93227e-06	0.000742011	7.22578
GO:0043616	keratinocyte proliferation	Ptch1	Ptch1	Protein patched homolog 1	2.93227e-06	0.000742011	7.22578
GO:0051716	cellular response to stimulus	Eif2b5	Eif2b5	Translation initiation factor eIF-2B subunit epsilon	3.07706e-06	0.000742011	12.6451
GO:0051716	cellular response to stimulus	Eif2b4	Eif2b4	Translation initiation factor eIF-2B subunit delta	3.07706e-06	0.000742011	12.6451
GO:0051716	cellular response to stimulus	Eif2b1	Eif2b1	Translation initiation factor eIF-2B subunit alpha	3.07706e-06	0.000742011	12.6451
GO:0051716	cellular response to stimulus	Eif2b2	Eif2b2	Translation initiation factor eIF-2B subunit beta	3.07706e-06	0.000742011	12.6451
GO:0051716	cellular response to stimulus	Eif2b3	Eif2b3	Eif2b3 protein	3.07706e-06	0.000742011	12.6451
GO:0042438	melanin biosynthetic process	Slc45a2	Slc45a2	Membrane-associated transporter protein	4.74731e-06	0.00106846	8.04689
GO:0042438	melanin biosynthetic process	Oca2	Oca2	P protein	4.74731e-06	0.00106846	8.04689
GO:0042438	melanin biosynthetic process	Mc1r	Mc1r	Melanocyte-stimulating hormone receptor	4.74731e-06	0.00106846	8.04689
GO:0042438	melanin biosynthetic process	Pmel	Pmel	Melanocyte protein PMEL	4.74731e-06	0.00106846	8.04689
GO:0042438	melanin biosynthetic process	Tyr	Tyr	Tyrosinase	4.74731e-06	0.00106846	8.04689
GO:0042438	melanin biosynthetic process	Dct	Dct	L-dopachrome tautomerase	4.74731e-06	0.00106846	8.04689
GO:0042438	melanin biosynthetic process	Tyrp1	Tyrp1	Tyrosinase-related protein 1	4.74731e-06	0.00106846	8.04689
GO:0006811	ion transport	Slc38a3	Slc38a3	Sodium-coupled neutral amino acid transporter 3	7.25763e-06	0.00153136	1.6549
GO:0006811	ion transport	Hephl1	Hephl1	Hephaestin-like protein 1	7.25763e-06	0.00153136	1.6549
GO:0006811	ion transport	Kcnh1	Kcnh1	Potassium voltage-gated channel subfamily H member 1	7.25763e-06	0.00153136	1.6549
GO:0006811	ion transport	Slc39a8	Slc39a8	Zinc transporter ZIP8	7.25763e-06	0.00153136	1.6549
GO:0006811	ion transport	Steap2	Steap2	Steap2 protein	7.25763e-06	0.00153136	1.6549
GO:0006811	ion transport	Racgap1	Racgap1	Rac GTPase-activating protein 1	7.25763e-06	0.00153136	1.6549
GO:0006811	ion transport	Add2	Add2	Putative uncharacterized protein	7.25763e-06	0.00153136	1.6549
GO:0006811	ion transport	Slc4a1	Slc4a1	Band 3 anion transport protein	7.25763e-06	0.00153136	1.6549
GO:0006811	ion transport	Kcne1	Kcne1	Potassium voltage-gated channel subfamily E member 1	7.25763e-06	0.00153136	1.6549
GO:0006811	ion transport	Trpm1	Trpm1	Transient receptor potential cation channel subfamily M member 1	7.25763e-06	0.00153136	1.6549
GO:0006811	ion transport	Slc39a6	Slc39a6	Zinc transporter ZIP6	7.25763e-06	0.00153136	1.6549
GO:0006811	ion transport	Kcng2	Kcng2	Protein Kcng2	7.25763e-06	0.00153136	1.6549
GO:0006811	ion transport	Zdhhc13	Zdhhc13	Palmitoyltransferase ZDHHC13	7.25763e-06	0.00153136	1.6549
GO:0006811	ion transport	Chrna3	Chrna3	Cholinergic receptor, nicotinic, alpha polypeptide 3	7.25763e-06	0.00153136	1.6549
GO:0006811	ion transport	Chrna4	Chrna4	Neuronal acetylcholine receptor subunit alpha-4	7.25763e-06	0.00153136	1.6549
GO:0006811	ion transport	Slc22a23	Slc22a23	Solute carrier family 22 member 23	7.25763e-06	0.00153136	1.6549
GO:0006811	ion transport	Slc34a2	Slc34a2	Sodium-dependent phosphate transport protein 2B	7.25763e-06	0.00153136	1.6549
GO:0006811	ion transport	Kcnc3	Kcnc3	Potassium voltage-gated channel subfamily C member 3	7.25763e-06	0.00153136	1.6549
GO:0006811	ion transport	Slco4c1	Slco4c1	Solute carrier organic anion transporter family member 4C1	7.25763e-06	0.00153136	1.6549
GO:0006811	ion transport	Scnn1g	Scnn1g	Putative uncharacterized protein	7.25763e-06	0.00153136	1.6549
GO:0006811	ion transport	Slc24a4	Slc24a4	Slc24a4 protein	7.25763e-06	0.00153136	1.6549
GO:0006811	ion transport	Bspry	Bspry	B-box and SPRY domain containing, isoform CRA_a	7.25763e-06	0.00153136	1.6549
GO:0006811	ion transport	Trpv3	Trpv3	TRP receptor like protein	7.25763e-06	0.00153136	1.6549
GO:0006811	ion transport	Scnn1b	Scnn1b	Sodium channel, nonvoltage-gated 1 beta	7.25763e-06	0.00153136	1.6549
GO:0006811	ion transport	Fam26e	Fam26e	Putative uncharacterized protein	7.25763e-06	0.00153136	1.6549
GO:0006811	ion transport	Trpm6	Trpm6	Transient receptor potential cation channel subfamily M member 6	7.25763e-06	0.00153136	1.6549
GO:0006811	ion transport	Ltf	Ltf	Lactoferrin	7.25763e-06	0.00153136	1.6549
GO:0006811	ion transport	Slc13a5	Slc13a5	Putative uncharacterized protein	7.25763e-06	0.00153136	1.6549
GO:0006811	ion transport	Nipal1	Nipal1	Npal1 protein	7.25763e-06	0.00153136	1.6549
GO:0006811	ion transport	Trpv6	Trpv6	Epithelial calcium channel 2	7.25763e-06	0.00153136	1.6549
GO:0006811	ion transport	Kcns2	Kcns2	Potassium voltage-gated channel subfamily S member 2	7.25763e-06	0.00153136	1.6549
GO:0006811	ion transport	Kcnmb4	Kcnmb4	Calcium-activated potassium channel subunit beta-4	7.25763e-06	0.00153136	1.6549
GO:0006811	ion transport	Slc20a2	Slc20a2	Gibbon ape leukemia virus receptor	7.25763e-06	0.00153136	1.6549
GO:0006811	ion transport	Slc24a5	Slc24a5	Solute carrier family 24, member 5	7.25763e-06	0.00153136	1.6549
GO:0006811	ion transport	Slc6a15	Slc6a15	Sodium-dependent neutral amino acid transporter B(0)AT2	7.25763e-06	0.00153136	1.6549
GO:0006811	ion transport	Slc10a4	Slc10a4	MCG15713	7.25763e-06	0.00153136	1.6549
GO:0006811	ion transport	Fxyd4	Fxyd4	FXYD domain-containing ion transport regulator 4	7.25763e-06	0.00153136	1.6549
GO:0006811	ion transport	Scnn1a	Scnn1a	Amiloride-sensitive sodium channel subunit alpha	7.25763e-06	0.00153136	1.6549
GO:0006811	ion transport	Gabrp	Gabrp	Gamma-aminobutyric acid receptor subunit pi	7.25763e-06	0.00153136	1.6549
GO:0006811	ion transport	Slc25a37	Slc25a37	Mitoferrin-1	7.25763e-06	0.00153136	1.6549
GO:0006811	ion transport	Atp12a	Atp12a	Potassium-transporting ATPase alpha chain 2	7.25763e-06	0.00153136	1.6549
GO:0006811	ion transport	Slc5a8	Slc5a8	Putative uncharacterized protein	7.25763e-06	0.00153136	1.6549
GO:0006811	ion transport	Kcns1	Kcns1	Potassium voltage-gated channel subfamily S member 1	7.25763e-06	0.00153136	1.6549
GO:0006811	ion transport	Atp5l	Atp5l	ATP synthase subunit g, mitochondrial	7.25763e-06	0.00153136	1.6549
GO:0006811	ion transport	Cacna1i	Cacna1i	Protein Cacna1i	7.25763e-06	0.00153136	1.6549
GO:0006811	ion transport	P2rx5	P2rx5	P2X purinoceptor	7.25763e-06	0.00153136	1.6549
GO:0006811	ion transport	Mcoln3	Mcoln3	Mucolipin-3	7.25763e-06	0.00153136	1.6549
GO:0006811	ion transport	Tex40	Kcnk4	Potassium channel subfamily K member 4	7.25763e-06	0.00153136	1.6549
GO:0006811	ion transport	Atp2c2	Atp2c2	Calcium-transporting ATPase type 2C member 2	7.25763e-06	0.00153136	1.6549
GO:0006811	ion transport	Kctd14	Kctd14	Potassium channel tetramerisation domain containing 14	7.25763e-06	0.00153136	1.6549
GO:0006811	ion transport	Fam26d	Fam26d	Protein FAM26D	7.25763e-06	0.00153136	1.6549
GO:0006811	ion transport	Kcnip2	Kcnip2	Kv channel-interacting protein 2	7.25763e-06	0.00153136	1.6549
GO:0006811	ion transport	Kctd6	Kctd6	Potassium channel tetramerisation domain containing 6	7.25763e-06	0.00153136	1.6549
GO:0006811	ion transport	Kcnk16	Kcnk16	MCG5959, isoform CRA_a	7.25763e-06	0.00153136	1.6549
GO:0006811	ion transport	Lcn2	Lcn2	Neutrophil gelatinase-associated lipocalin	7.25763e-06	0.00153136	1.6549
GO:0006811	ion transport	Grik3	Grik3	Glutamate receptor ionotropic, kainate 3	7.25763e-06	0.00153136	1.6549
GO:0006811	ion transport	Slc9a2	Slc9a2	Sodium/hydrogen exchanger	7.25763e-06	0.00153136	1.6549
GO:0006811	ion transport	Glrb	Glrb	Glycine receptor subunit beta	7.25763e-06	0.00153136	1.6549
GO:0006811	ion transport	Cacng4	Cacng4	Voltage-dependent calcium channel gamma subunit	7.25763e-06	0.00153136	1.6549
GO:0006811	ion transport	Slc30a1	Slc30a1	Zinc transporter 1	7.25763e-06	0.00153136	1.6549
GO:0006811	ion transport	Nipal4	Nipal4	Magnesium transporter NIPA4	7.25763e-06	0.00153136	1.6549
GO:0006811	ion transport	Kcnj15	Kcnj15	Potassium inwardly-rectifying channel, subfamily J, member 15, isoform CRA_a	7.25763e-06	0.00153136	1.6549
GO:0006811	ion transport	Clic6	Clic6	Chloride intracellular channel protein 6	7.25763e-06	0.00153136	1.6549
GO:0006811	ion transport	Slc5a1	Slc5a1	Sodium glucose cotransporter	7.25763e-06	0.00153136	1.6549
GO:0006811	ion transport	Slc30a3	Slc30a3	Zinc transporter 3	7.25763e-06	0.00153136	1.6549
GO:0006811	ion transport	Slc5a5	Slc5a5	Sodium/iodide cotransporter	7.25763e-06	0.00153136	1.6549
GO:0006811	ion transport	Kcnk7	Kcnk7	Kcnk7 protein	7.25763e-06	0.00153136	1.6549
GO:0006811	ion transport	Slc39a10	Slc39a10	Zinc transporter ZIP10	7.25763e-06	0.00153136	1.6549
GO:0006811	ion transport	Tmc3	Tmc3	Transmembrane channel-like protein 3	7.25763e-06	0.00153136	1.6549
GO:0006811	ion transport	Slco1a5	Slco1a5	Solute carrier organic anion transporter family member 1A5	7.25763e-06	0.00153136	1.6549
GO:0006811	ion transport	Cacna2d3	Cacna2d3	Voltage-dependent calcium channel subunit alpha-2/delta-3	7.25763e-06	0.00153136	1.6549
GO:0006811	ion transport	Kcnk1	Kcnk1	Potassium channel subfamily K member 1	7.25763e-06	0.00153136	1.6549
GO:0006811	ion transport	Slco4a1	Slco4a1	Solute carrier organic anion transporter family member 4A1	7.25763e-06	0.00153136	1.6549
GO:0006811	ion transport	Slc40a1	Slc40a1	Ferroportin1 isoform FPN1B2	7.25763e-06	0.00153136	1.6549
GO:0006811	ion transport	Clic3	Clic3	Chloride intracellular channel protein 3	7.25763e-06	0.00153136	1.6549
GO:0006811	ion transport	Steap1	Steap1	Metalloreductase STEAP1	7.25763e-06	0.00153136	1.6549
GO:0006811	ion transport	Slc4a11	Slc4a11	Sodium bicarbonate transporter-like protein 11	7.25763e-06	0.00153136	1.6549
GO:0006811	ion transport	Atp6v0d2	Atp6v0d2	V-type proton ATPase subunit d 2	7.25763e-06	0.00153136	1.6549
GO:0042475	odontogenesis of dentin-containing tooth	Amelx	Amelx	Amelogenin, X isoform	9.09631e-06	0.00180642	3.42918
GO:0042475	odontogenesis of dentin-containing tooth	Bmp7	Bmp7	Bone morphogenetic protein 7	9.09631e-06	0.00180642	3.42918
GO:0042475	odontogenesis of dentin-containing tooth	Ctnnb1	Ctnnb1	Catenin beta-1	9.09631e-06	0.00180642	3.42918
GO:0042475	odontogenesis of dentin-containing tooth	Dlx3	Dlx3	Homeobox protein DLX-3	9.09631e-06	0.00180642	3.42918
GO:0042475	odontogenesis of dentin-containing tooth	Msx1	Msx1	Homeobox protein MSX-1	9.09631e-06	0.00180642	3.42918
GO:0042475	odontogenesis of dentin-containing tooth	Edaradd	Edaradd	Putative uncharacterized protein	9.09631e-06	0.00180642	3.42918
GO:0042475	odontogenesis of dentin-containing tooth	Lef1	Lef1	Lymphoid enhancer binding factor 1, isoform CRA_d	9.09631e-06	0.00180642	3.42918
GO:0042475	odontogenesis of dentin-containing tooth	Trp63	Trp63	Tumor protein 63	9.09631e-06	0.00180642	3.42918
GO:0042475	odontogenesis of dentin-containing tooth	Bmp2	Bmp2	Bone morphogenetic protein 2	9.09631e-06	0.00180642	3.42918
GO:0042475	odontogenesis of dentin-containing tooth	Car2	Car2	Carbonic anhydrase 2	9.09631e-06	0.00180642	3.42918
GO:0042475	odontogenesis of dentin-containing tooth	Tbx1	Tbx1	T-box 1	9.09631e-06	0.00180642	3.42918
GO:0042475	odontogenesis of dentin-containing tooth	Dlx1	Dlx1	Homeobox protein DLX-1	9.09631e-06	0.00180642	3.42918
GO:0042475	odontogenesis of dentin-containing tooth	Dlx2	Dlx2	Homeobox protein DLX-2	9.09631e-06	0.00180642	3.42918
GO:0042475	odontogenesis of dentin-containing tooth	Foxc1	Foxc1	Forkhead box protein C1	9.09631e-06	0.00180642	3.42918
GO:0042475	odontogenesis of dentin-containing tooth	Lama5	Lama5	Putative uncharacterized protein	9.09631e-06	0.00180642	3.42918
GO:0042475	odontogenesis of dentin-containing tooth	Shh	Shh	Sonic hedgehog protein	9.09631e-06	0.00180642	3.42918
GO:0045109	intermediate filament organization	Krt6a	Krt6a	Keratin, type II cytoskeletal 6A	1.08789e-05	0.0020404	6.32255
GO:0045109	intermediate filament organization	Krt25	Krt25	Keratin, type I cytoskeletal 25	1.08789e-05	0.0020404	6.32255
GO:0045109	intermediate filament organization	Dsp	Dsp	Desmoplakin	1.08789e-05	0.0020404	6.32255
GO:0045109	intermediate filament organization	Krt6b	Krt6b	Krt6b protein	1.08789e-05	0.0020404	6.32255
GO:0045109	intermediate filament organization	Tchh	Tchh	Putative uncharacterized protein	1.08789e-05	0.0020404	6.32255
GO:0045109	intermediate filament organization	Flg	Flg	Truncated profilaggrin/filaggrin flaky tail mutant form	1.08789e-05	0.0020404	6.32255
GO:0045109	intermediate filament organization	Krt17	Krt17	Keratin, type I cytoskeletal 17	1.08789e-05	0.0020404	6.32255
GO:0045109	intermediate filament organization	Shh	Shh	Sonic hedgehog protein	1.08789e-05	0.0020404	6.32255
GO:0050880	regulation of blood vessel size	Edn2	Edn2	Endothelin-2	1.45066e-05	0.0025776	5.41933
GO:0050880	regulation of blood vessel size	Nppc	Nppc	Natriuretic peptide type C	1.45066e-05	0.0025776	5.41933
GO:0050880	regulation of blood vessel size	Nppb	Nppb	Brain natriuretic peptide	1.45066e-05	0.0025776	5.41933
GO:0050880	regulation of blood vessel size	Gclm	Gclm	Glutamate--cysteine ligase regulatory subunit	1.45066e-05	0.0025776	5.41933
GO:0050880	regulation of blood vessel size	Cbs	Cbs	Cystathionine beta-synthase	1.45066e-05	0.0025776	5.41933
GO:0050880	regulation of blood vessel size	Edn1	Edn1	Endothelin-1	1.45066e-05	0.0025776	5.41933
GO:0050880	regulation of blood vessel size	Edn3	Edn3	Endothelin 3	1.45066e-05	0.0025776	5.41933
GO:0050880	regulation of blood vessel size	Foxc1	Foxc1	Forkhead box protein C1	1.45066e-05	0.0025776	5.41933
GO:0050880	regulation of blood vessel size	Gclc	Gclc	Glutamate--cysteine ligase catalytic subunit	1.45066e-05	0.0025776	5.41933
GO:0030855	epithelial cell differentiation	Bmp7	Bmp7	Bone morphogenetic protein 7	2.23534e-05	0.00377326	3.99319
GO:0030855	epithelial cell differentiation	Crhr1	Crhr1	CRH receptor subtype-1 isoform-3	2.23534e-05	0.00377326	3.99319
GO:0030855	epithelial cell differentiation	Krt14	Krt14	Keratin, type I cytoskeletal 14	2.23534e-05	0.00377326	3.99319
GO:0030855	epithelial cell differentiation	Pthlh	Pthlh	Parathyroid hormone-related protein	2.23534e-05	0.00377326	3.99319
GO:0030855	epithelial cell differentiation	Fzd1	Fzd1	Frizzled-1	2.23534e-05	0.00377326	3.99319
GO:0030855	epithelial cell differentiation	Trp63	Trp63	Tumor protein 63	2.23534e-05	0.00377326	3.99319
GO:0030855	epithelial cell differentiation	F11r	F11r	Junctional adhesion molecule A	2.23534e-05	0.00377326	3.99319
GO:0030855	epithelial cell differentiation	Tbx1	Tbx1	T-box 1	2.23534e-05	0.00377326	3.99319
GO:0030855	epithelial cell differentiation	Upk1b	Upk1b	Uroplakin-1b	2.23534e-05	0.00377326	3.99319
GO:0030855	epithelial cell differentiation	Ezr	Ezr	Ezrin	2.23534e-05	0.00377326	3.99319
GO:0030855	epithelial cell differentiation	Elf3	Elf3	ETS-related transcription factor Elf-3	2.23534e-05	0.00377326	3.99319
GO:0030855	epithelial cell differentiation	Ehf	Ehf	ETS homologous factor	2.23534e-05	0.00377326	3.99319
GO:0014003	oligodendrocyte development	Fgfr3	Fgfr3	Fibroblast growth factor receptor 3	3.48716e-05	0.00560603	4.94809
GO:0014003	oligodendrocyte development	Eif2b5	Eif2b5	Translation initiation factor eIF-2B subunit epsilon	3.48716e-05	0.00560603	4.94809
GO:0014003	oligodendrocyte development	Eif2b4	Eif2b4	Translation initiation factor eIF-2B subunit delta	3.48716e-05	0.00560603	4.94809
GO:0014003	oligodendrocyte development	Hes5	Hes5	Transcription factor HES-5	3.48716e-05	0.00560603	4.94809
GO:0014003	oligodendrocyte development	Eif2b1	Eif2b1	Translation initiation factor eIF-2B subunit alpha	3.48716e-05	0.00560603	4.94809
GO:0014003	oligodendrocyte development	Eif2b2	Eif2b2	Translation initiation factor eIF-2B subunit beta	3.48716e-05	0.00560603	4.94809
GO:0014003	oligodendrocyte development	Cd9	Cd9	CD9 antigen	3.48716e-05	0.00560603	4.94809
GO:0014003	oligodendrocyte development	Eif2b3	Eif2b3	Eif2b3 protein	3.48716e-05	0.00560603	4.94809
GO:0014003	oligodendrocyte development	Shh	Shh	Sonic hedgehog protein	3.48716e-05	0.00560603	4.94809
GO:0007398	ectoderm development	Ctnnb1	Ctnnb1	Catenin beta-1	3.85518e-05	0.00561255	7.58706
GO:0007398	ectoderm development	Jup	Jup	Junction plakoglobin	3.85518e-05	0.00561255	7.58706
GO:0007398	ectoderm development	Epb4.1l5	Epb4.1l5	Band 4.1-like protein 5	3.85518e-05	0.00561255	7.58706
GO:0007398	ectoderm development	Elf5	Elf5	E74-like factor 5	3.85518e-05	0.00561255	7.58706
GO:0007398	ectoderm development	Grhl3	Grhl3	Grainyhead-like protein 3 homolog	3.85518e-05	0.00561255	7.58706
GO:0007398	ectoderm development	Shh	Shh	Sonic hedgehog protein	3.85518e-05	0.00561255	7.58706
GO:0032057	negative regulation of translational initiation in response to stress	Eif2b5	Eif2b5	Translation initiation factor eIF-2B subunit epsilon	3.89906e-05	0.00561255	12.6451
GO:0032057	negative regulation of translational initiation in response to stress	Eif2b4	Eif2b4	Translation initiation factor eIF-2B subunit delta	3.89906e-05	0.00561255	12.6451
GO:0032057	negative regulation of translational initiation in response to stress	Eif2b1	Eif2b1	Translation initiation factor eIF-2B subunit alpha	3.89906e-05	0.00561255	12.6451
GO:0032057	negative regulation of translational initiation in response to stress	Eif2b3	Eif2b3	Eif2b3 protein	3.89906e-05	0.00561255	12.6451
GO:0000070	mitotic sister chromatid segregation	Knstrn	Knstrn	DNA segment, Chr 2, ERATO Doi 750, expressed, isoform CRA_c	3.98996e-05	0.00561255	6.32255
GO:0000070	mitotic sister chromatid segregation	Ndc80	Ndc80	Kinetochore protein NDC80 homolog	3.98996e-05	0.00561255	6.32255
GO:0000070	mitotic sister chromatid segregation	Plk1	Plk1	Polo like kinase	3.98996e-05	0.00561255	6.32255
GO:0000070	mitotic sister chromatid segregation	Spag5	Spag5	S17 protein	3.98996e-05	0.00561255	6.32255
GO:0000070	mitotic sister chromatid segregation	Nek2	Nek2	Serine/threonine-protein kinase Nek2	3.98996e-05	0.00561255	6.32255
GO:0000070	mitotic sister chromatid segregation	Mad2l1	Mad2l1	Putative uncharacterized protein	3.98996e-05	0.00561255	6.32255
GO:0000070	mitotic sister chromatid segregation	Nusap1	Nusap1	Nucleolar and spindle-associated protein 1	3.98996e-05	0.00561255	6.32255
GO:0007267	cell-cell signaling	Wnt5a	Wnt5a	Protein Wnt-5a	4.17785e-05	0.00564177	3.06548
GO:0007267	cell-cell signaling	Wnt3a	Wnt3a	Protein Wnt-3a	4.17785e-05	0.00564177	3.06548
GO:0007267	cell-cell signaling	Celsr1	Celsr1	Cadherin EGF LAG seven-pass G-type receptor 1	4.17785e-05	0.00564177	3.06548
GO:0007267	cell-cell signaling	Ereg	Ereg	Proepiregulin	4.17785e-05	0.00564177	3.06548
GO:0007267	cell-cell signaling	Fgfr3	Fgfr3	Fibroblast growth factor receptor 3	4.17785e-05	0.00564177	3.06548
GO:0007267	cell-cell signaling	Fzd1	Fzd1	Frizzled-1	4.17785e-05	0.00564177	3.06548
GO:0007267	cell-cell signaling	Dlgap5	Dlgap5	Disks large-associated protein 5	4.17785e-05	0.00564177	3.06548
GO:0007267	cell-cell signaling	Gjb2	Gjb2	Gap junction beta-2 protein	4.17785e-05	0.00564177	3.06548
GO:0007267	cell-cell signaling	Wnt10b	Wnt10b	Protein Wnt-10b	4.17785e-05	0.00564177	3.06548
GO:0007267	cell-cell signaling	Wnt11	Wnt11	Protein Wnt-11	4.17785e-05	0.00564177	3.06548
GO:0007267	cell-cell signaling	Wnt10a	Wnt10a	Protein Wnt-10a	4.17785e-05	0.00564177	3.06548
GO:0007267	cell-cell signaling	Edn1	Edn1	Endothelin-1	4.17785e-05	0.00564177	3.06548
GO:0007267	cell-cell signaling	Wnt3	Wnt3	Protein Wnt	4.17785e-05	0.00564177	3.06548
GO:0007267	cell-cell signaling	Gja1	Gja1	Gap junction alpha-1 protein	4.17785e-05	0.00564177	3.06548
GO:0007267	cell-cell signaling	Shh	Shh	Sonic hedgehog protein	4.17785e-05	0.00564177	3.06548
GO:0007267	cell-cell signaling	Wnt4	Wnt4	Protein Wnt-4	4.17785e-05	0.00564177	3.06548
GO:0031069	hair follicle morphogenesis	Ctnnb1	Ctnnb1	Catenin beta-1	4.60964e-05	0.0059513	4.36038
GO:0031069	hair follicle morphogenesis	Foxe1	Foxe1	Forkhead box protein E1	4.60964e-05	0.0059513	4.36038
GO:0031069	hair follicle morphogenesis	Krt25	Krt25	Keratin, type I cytoskeletal 25	4.60964e-05	0.0059513	4.36038
GO:0031069	hair follicle morphogenesis	Trp63	Trp63	Tumor protein 63	4.60964e-05	0.0059513	4.36038
GO:0031069	hair follicle morphogenesis	Wnt10a	Wnt10a	Protein Wnt-10a	4.60964e-05	0.0059513	4.36038
GO:0031069	hair follicle morphogenesis	Notch1	Notch1	Neurogenic locus notch homolog protein 1	4.60964e-05	0.0059513	4.36038
GO:0031069	hair follicle morphogenesis	Foxq1	Foxq1	Forkhead box protein Q1	4.60964e-05	0.0059513	4.36038
GO:0031069	hair follicle morphogenesis	Krt27	Krt27	Keratin 27	4.60964e-05	0.0059513	4.36038
GO:0031069	hair follicle morphogenesis	Shh	Shh	Sonic hedgehog protein	4.60964e-05	0.0059513	4.36038
GO:0031069	hair follicle morphogenesis	Krt71	Krt71	Keratin, type II cytoskeletal 71	4.60964e-05	0.0059513	4.36038
GO:0060070	canonical Wnt signaling pathway	Wnt5a	Wnt5a	Protein Wnt-5a	4.95906e-05	0.0059513	2.81002
GO:0060070	canonical Wnt signaling pathway	Sox4	Sox4	Transcription factor SOX-4	4.95906e-05	0.0059513	2.81002
GO:0060070	canonical Wnt signaling pathway	Fzd6	Fzd6	Putative uncharacterized protein	4.95906e-05	0.0059513	2.81002
GO:0060070	canonical Wnt signaling pathway	Wnt3a	Wnt3a	Protein Wnt-3a	4.95906e-05	0.0059513	2.81002
GO:0060070	canonical Wnt signaling pathway	Ctnnb1	Ctnnb1	Catenin beta-1	4.95906e-05	0.0059513	2.81002
GO:0060070	canonical Wnt signaling pathway	Lef1	Lef1	Lymphoid enhancer binding factor 1, isoform CRA_d	4.95906e-05	0.0059513	2.81002
GO:0060070	canonical Wnt signaling pathway	Fzd1	Fzd1	Frizzled-1	4.95906e-05	0.0059513	2.81002
GO:0060070	canonical Wnt signaling pathway	Fzd10	Fzd10	MCG51280	4.95906e-05	0.0059513	2.81002
GO:0060070	canonical Wnt signaling pathway	Wnt10b	Wnt10b	Protein Wnt-10b	4.95906e-05	0.0059513	2.81002
GO:0060070	canonical Wnt signaling pathway	Wnt11	Wnt11	Protein Wnt-11	4.95906e-05	0.0059513	2.81002
GO:0060070	canonical Wnt signaling pathway	Fzd5	Fzd5	Frizzled homolog 5 (Drosophila)	4.95906e-05	0.0059513	2.81002
GO:0060070	canonical Wnt signaling pathway	Sdc1	Sdc1	Syndecan-1	4.95906e-05	0.0059513	2.81002
GO:0060070	canonical Wnt signaling pathway	Fzd3	Fzd3	Putative uncharacterized protein	4.95906e-05	0.0059513	2.81002
GO:0060070	canonical Wnt signaling pathway	Wnt3	Wnt3	Protein Wnt	4.95906e-05	0.0059513	2.81002
GO:0060070	canonical Wnt signaling pathway	Znrf3	Znrf3	E3 ubiquitin-protein ligase ZNRF3	4.95906e-05	0.0059513	2.81002
GO:0060070	canonical Wnt signaling pathway	Ptk7	Ptk7	Putative uncharacterized protein	4.95906e-05	0.0059513	2.81002
GO:0060070	canonical Wnt signaling pathway	Shh	Shh	Sonic hedgehog protein	4.95906e-05	0.0059513	2.81002
GO:0060070	canonical Wnt signaling pathway	Wnt4	Wnt4	Protein Wnt-4	4.95906e-05	0.0059513	2.81002
GO:0002009	morphogenesis of an epithelium	Wnt5a	Wnt5a	Protein Wnt-5a	5.18857e-05	0.0059513	4.74192
GO:0002009	morphogenesis of an epithelium	Krt6a	Krt6a	Keratin, type II cytoskeletal 6A	5.18857e-05	0.0059513	4.74192
GO:0002009	morphogenesis of an epithelium	Fgfr3	Fgfr3	Fibroblast growth factor receptor 3	5.18857e-05	0.0059513	4.74192
GO:0002009	morphogenesis of an epithelium	Car2	Car2	Carbonic anhydrase 2	5.18857e-05	0.0059513	4.74192
GO:0002009	morphogenesis of an epithelium	Krt6b	Krt6b	Krt6b protein	5.18857e-05	0.0059513	4.74192
GO:0002009	morphogenesis of an epithelium	Serpinb5	Serpinb5	Serpin B5	5.18857e-05	0.0059513	4.74192
GO:0002009	morphogenesis of an epithelium	Fras1	Fras1	Extracellular matrix protein FRAS1	5.18857e-05	0.0059513	4.74192
GO:0002009	morphogenesis of an epithelium	Krt17	Krt17	Keratin, type I cytoskeletal 17	5.18857e-05	0.0059513	4.74192
GO:0002009	morphogenesis of an epithelium	Ripk4	Ripk4	Receptor-interacting serine/threonine-protein kinase 4	5.18857e-05	0.0059513	4.74192
GO:0002070	epithelial cell maturation	Kcne1	Kcne1	Potassium voltage-gated channel subfamily E member 1	5.64104e-05	0.0059513	9.03222
GO:0002070	epithelial cell maturation	Tmem79	Tmem79	Transmembrane protein 79	5.64104e-05	0.0059513	9.03222
GO:0002070	epithelial cell maturation	Fem1b	Fem1b	Putative uncharacterized protein	5.64104e-05	0.0059513	9.03222
GO:0002070	epithelial cell maturation	Gja1	Gja1	Gap junction alpha-1 protein	5.64104e-05	0.0059513	9.03222
GO:0002070	epithelial cell maturation	Tfcp2l1	Tfcp2l1	Transcription factor CP2-like protein 1	5.64104e-05	0.0059513	9.03222
GO:0051988	regulation of attachment of spindle microtubules to kinetochore	Racgap1	Racgap1	Rac GTPase-activating protein 1	5.64104e-05	0.0059513	9.03222
GO:0051988	regulation of attachment of spindle microtubules to kinetochore	Knstrn	Knstrn	DNA segment, Chr 2, ERATO Doi 750, expressed, isoform CRA_c	5.64104e-05	0.0059513	9.03222
GO:0051988	regulation of attachment of spindle microtubules to kinetochore	Spag5	Spag5	S17 protein	5.64104e-05	0.0059513	9.03222
GO:0051988	regulation of attachment of spindle microtubules to kinetochore	Nek2	Nek2	Serine/threonine-protein kinase Nek2	5.64104e-05	0.0059513	9.03222
GO:0051988	regulation of attachment of spindle microtubules to kinetochore	Ect2	Ect2	Protein ECT2	5.64104e-05	0.0059513	9.03222
GO:0034501	protein localization to kinetochore	Aurkb	Aurkb	Aurora kinase B	5.64104e-05	0.0059513	9.03222
GO:0034501	protein localization to kinetochore	Spdl1	Spdl1	Protein Spindly	5.64104e-05	0.0059513	9.03222
GO:0034501	protein localization to kinetochore	Bub1b	Bub1b	Putative uncharacterized protein	5.64104e-05	0.0059513	9.03222
GO:0034501	protein localization to kinetochore	Casc5	Casc5	Protein CASC5	5.64104e-05	0.0059513	9.03222
GO:0034501	protein localization to kinetochore	Cdk1	Cdk1	Cyclin-dependent kinase 1	5.64104e-05	0.0059513	9.03222
GO:0008608	attachment of spindle microtubules to kinetochore	Ndc80	Ndc80	Kinetochore protein NDC80 homolog	5.64104e-05	0.0059513	9.03222
GO:0008608	attachment of spindle microtubules to kinetochore	Sgol1	Sgol1	Shugoshin-like 1	5.64104e-05	0.0059513	9.03222
GO:0008608	attachment of spindle microtubules to kinetochore	Nuf2	Nuf2	Kinetochore protein Nuf2	5.64104e-05	0.0059513	9.03222
GO:0008608	attachment of spindle microtubules to kinetochore	Casc5	Casc5	Protein CASC5	5.64104e-05	0.0059513	9.03222
GO:0008608	attachment of spindle microtubules to kinetochore	Cenpe	Cenpe	Kinesin-like protein	5.64104e-05	0.0059513	9.03222
GO:0016055	Wnt signaling pathway	Porcn	Porcn	Porcn protein	7.10214e-05	0.0072657	2.03555
GO:0016055	Wnt signaling pathway	Wnt5a	Wnt5a	Protein Wnt-5a	7.10214e-05	0.0072657	2.03555
GO:0016055	Wnt signaling pathway	Fzd6	Fzd6	Putative uncharacterized protein	7.10214e-05	0.0072657	2.03555
GO:0016055	Wnt signaling pathway	Wnt3a	Wnt3a	Protein Wnt-3a	7.10214e-05	0.0072657	2.03555
GO:0016055	Wnt signaling pathway	Krt6a	Krt6a	Keratin, type II cytoskeletal 6A	7.10214e-05	0.0072657	2.03555
GO:0016055	Wnt signaling pathway	Wif1	Wif1	Wnt inhibitory factor 1	7.10214e-05	0.0072657	2.03555
GO:0016055	Wnt signaling pathway	Ctnnb1	Ctnnb1	Catenin beta-1	7.10214e-05	0.0072657	2.03555
GO:0016055	Wnt signaling pathway	Rspo4	Rspo4	Rspo4 protein	7.10214e-05	0.0072657	2.03555
GO:0016055	Wnt signaling pathway	Kremen2	Kremen2	Kremen protein 2	7.10214e-05	0.0072657	2.03555
GO:0016055	Wnt signaling pathway	Lef1	Lef1	Lymphoid enhancer binding factor 1, isoform CRA_d	7.10214e-05	0.0072657	2.03555
GO:0016055	Wnt signaling pathway	Mark1	Mark1	Serine/threonine-protein kinase MARK1	7.10214e-05	0.0072657	2.03555
GO:0016055	Wnt signaling pathway	Fzd1	Fzd1	Frizzled-1	7.10214e-05	0.0072657	2.03555
GO:0016055	Wnt signaling pathway	Fzd10	Fzd10	MCG51280	7.10214e-05	0.0072657	2.03555
GO:0016055	Wnt signaling pathway	Wnt8a	Wnt8a	Protein Wnt-8a	7.10214e-05	0.0072657	2.03555
GO:0016055	Wnt signaling pathway	Rnf43	Rnf43	Ring finger protein 43	7.10214e-05	0.0072657	2.03555
GO:0016055	Wnt signaling pathway	Wnt10b	Wnt10b	Protein Wnt-10b	7.10214e-05	0.0072657	2.03555
GO:0016055	Wnt signaling pathway	Celsr2	Celsr2	Cadherin EGF LAG seven-pass G-type receptor 2	7.10214e-05	0.0072657	2.03555
GO:0016055	Wnt signaling pathway	Wnt11	Wnt11	Protein Wnt-11	7.10214e-05	0.0072657	2.03555
GO:0016055	Wnt signaling pathway	Csnk1e	Csnk1e	Casein kinase I isoform epsilon	7.10214e-05	0.0072657	2.03555
GO:0016055	Wnt signaling pathway	Dkk4	Dkk4	Dickkopf-related protein 4	7.10214e-05	0.0072657	2.03555
GO:0016055	Wnt signaling pathway	Wnt10a	Wnt10a	Protein Wnt-10a	7.10214e-05	0.0072657	2.03555
GO:0016055	Wnt signaling pathway	Fzd5	Fzd5	Frizzled homolog 5 (Drosophila)	7.10214e-05	0.0072657	2.03555
GO:0016055	Wnt signaling pathway	Cxxc4	Cxxc4	CXXC-type zinc finger protein 4	7.10214e-05	0.0072657	2.03555
GO:0016055	Wnt signaling pathway	Fzd3	Fzd3	Putative uncharacterized protein	7.10214e-05	0.0072657	2.03555
GO:0016055	Wnt signaling pathway	Wnt3	Wnt3	Protein Wnt	7.10214e-05	0.0072657	2.03555
GO:0016055	Wnt signaling pathway	Nkd1	Nkd1	Protein naked cuticle homolog 1	7.10214e-05	0.0072657	2.03555
GO:0016055	Wnt signaling pathway	Wisp1	Wisp1	WNT1-inducible-signaling pathway protein 1	7.10214e-05	0.0072657	2.03555
GO:0016055	Wnt signaling pathway	Nkd2	Nkd2	Protein naked cuticle homolog 2	7.10214e-05	0.0072657	2.03555
GO:0016055	Wnt signaling pathway	Tcf7	Tcf7	Tcf7 protein	7.10214e-05	0.0072657	2.03555
GO:0016055	Wnt signaling pathway	Znrf3	Znrf3	E3 ubiquitin-protein ligase ZNRF3	7.10214e-05	0.0072657	2.03555
GO:0016055	Wnt signaling pathway	Ptk7	Ptk7	Putative uncharacterized protein	7.10214e-05	0.0072657	2.03555
GO:0016055	Wnt signaling pathway	Nxn	Nxn	Nucleoredoxin	7.10214e-05	0.0072657	2.03555
GO:0016055	Wnt signaling pathway	Wnt4	Wnt4	Protein Wnt-4	7.10214e-05	0.0072657	2.03555
GO:0007080	mitotic metaphase plate congression	Kif18a	Kif18a	Kinesin-like protein KIF18A	7.91172e-05	0.00763142	6.89733
GO:0007080	mitotic metaphase plate congression	Spdl1	Spdl1	Protein Spindly	7.91172e-05	0.00763142	6.89733
GO:0007080	mitotic metaphase plate congression	Ccnb1	Ccnb1	Cyclin b1 variant 1	7.91172e-05	0.00763142	6.89733
GO:0007080	mitotic metaphase plate congression	Cdca5	Cdca5	Sororin	7.91172e-05	0.00763142	6.89733
GO:0007080	mitotic metaphase plate congression	Psrc1	Psrc1	Proline/serine-rich coiled-coil protein 1	7.91172e-05	0.00763142	6.89733
GO:0007080	mitotic metaphase plate congression	Cenpe	Cenpe	Kinesin-like protein	7.91172e-05	0.00763142	6.89733
GO:0022407	regulation of cell-cell adhesion	Lef1	Lef1	Lymphoid enhancer binding factor 1, isoform CRA_d	7.91172e-05	0.00763142	6.89733
GO:0022407	regulation of cell-cell adhesion	Celsr2	Celsr2	Cadherin EGF LAG seven-pass G-type receptor 2	7.91172e-05	0.00763142	6.89733
GO:0022407	regulation of cell-cell adhesion	Nrarp	Nrarp	Notch-regulated ankyrin repeat-containing protein	7.91172e-05	0.00763142	6.89733
GO:0022407	regulation of cell-cell adhesion	Cd24a	Cd24a	Signal transducer CD24	7.91172e-05	0.00763142	6.89733
GO:0022407	regulation of cell-cell adhesion	Ephb3	Ephb3	Ephrin type-B receptor 3	7.91172e-05	0.00763142	6.89733
GO:0022407	regulation of cell-cell adhesion	Wnt4	Wnt4	Protein Wnt-4	7.91172e-05	0.00763142	6.89733
GO:0018149	peptide cross-linking	Sprr1a	Sprr1a	Cornifin-A	0.000120093	0.0107979	4.81718
GO:0018149	peptide cross-linking	Tgm6	Tgm6	Tgm6 protein	0.000120093	0.0107979	4.81718
GO:0018149	peptide cross-linking	Dsp	Dsp	Desmoplakin	0.000120093	0.0107979	4.81718
GO:0018149	peptide cross-linking	Tgm3	Tgm3	Protein-glutamine gamma-glutamyltransferase E	0.000120093	0.0107979	4.81718
GO:0018149	peptide cross-linking	Ivl	Ivl	Involucrin	0.000120093	0.0107979	4.81718
GO:0018149	peptide cross-linking	Sprr1b	Sprr1b	Cornifin-B	0.000120093	0.0107979	4.81718
GO:0018149	peptide cross-linking	Tgm1	Tgm1	Protein-glutamine gamma-glutamyltransferase K	0.000120093	0.0107979	4.81718
GO:0018149	peptide cross-linking	Evpl	Evpl	Putative uncharacterized protein	0.000120093	0.0107979	4.81718
GO:0007018	microtubule-based movement	Kif20a	Kif20a	Kinesin-like protein KIF20A	0.00012154	0.0107979	2.7211
GO:0007018	microtubule-based movement	Kifc1	Kifc1	Kinesin-like protein KIFC1	0.00012154	0.0107979	2.7211
GO:0007018	microtubule-based movement	Kif24	Kif24	Kinesin-like protein KIF24	0.00012154	0.0107979	2.7211
GO:0007018	microtubule-based movement	Kif18a	Kif18a	Kinesin-like protein KIF18A	0.00012154	0.0107979	2.7211
GO:0007018	microtubule-based movement	Kif20b	Kif20b	Kinesin-like protein KIF20B	0.00012154	0.0107979	2.7211
GO:0007018	microtubule-based movement	Kif26a	Kif26a	Kinesin-like protein KIF26A	0.00012154	0.0107979	2.7211
GO:0007018	microtubule-based movement	Kif4	Kif4	Chromosome-associated kinesin KIF4	0.00012154	0.0107979	2.7211
GO:0007018	microtubule-based movement	Dnah10	Dnah10	Protein Dnah10	0.00012154	0.0107979	2.7211
GO:0007018	microtubule-based movement	Kif11	Kif11	Kinesin-like protein KIF11	0.00012154	0.0107979	2.7211
GO:0007018	microtubule-based movement	Kif22	Kif22	Kinesin-like protein KIF22	0.00012154	0.0107979	2.7211
GO:0007018	microtubule-based movement	Kif2c	Kif2c	Kinesin-like protein KIF2C	0.00012154	0.0107979	2.7211
GO:0007018	microtubule-based movement	Kif26b	Kif26b	Putative uncharacterized protein	0.00012154	0.0107979	2.7211
GO:0007018	microtubule-based movement	Kif15	Kif15	Kinesin-like protein KIF15	0.00012154	0.0107979	2.7211
GO:0007018	microtubule-based movement	Dynll1	Dynll1	Dynein light chain 1, cytoplasmic	0.00012154	0.0107979	2.7211
GO:0007018	microtubule-based movement	Kif14	Kif14	Kinesin-like protein	0.00012154	0.0107979	2.7211
GO:0007018	microtubule-based movement	Kif18b	Kif18b	Kinesin-like protein KIF18B	0.00012154	0.0107979	2.7211
GO:0007018	microtubule-based movement	Cenpe	Cenpe	Kinesin-like protein	0.00012154	0.0107979	2.7211
GO:0007126	meiotic nuclear division	Trip13	Trip13	Pachytene checkpoint protein 2 homolog	0.00012154	0.0107979	2.7211
GO:0007126	meiotic nuclear division	Syce2	Syce2	Synaptonemal complex central element protein 2	0.00012154	0.0107979	2.7211
GO:0007126	meiotic nuclear division	Spo11	Spo11	Spo11 protein	0.00012154	0.0107979	2.7211
GO:0007126	meiotic nuclear division	Nek2	Nek2	Serine/threonine-protein kinase Nek2	0.00012154	0.0107979	2.7211
GO:0007126	meiotic nuclear division	Mnd1	Mnd1	Meiotic nuclear division protein 1 homolog	0.00012154	0.0107979	2.7211
GO:0007126	meiotic nuclear division	Utp14b	Utp14b	UTP14, U3 small nucleolar ribonucleoprotein, homolog B (Yeast)	0.00012154	0.0107979	2.7211
GO:0007126	meiotic nuclear division	Tdrd1	Tdrd1	Tudor domain-containing protein 1	0.00012154	0.0107979	2.7211
GO:0007126	meiotic nuclear division	Mki67	Mki67	Protein Mki67	0.00012154	0.0107979	2.7211
GO:0007126	meiotic nuclear division	Aurka	Aurka	Aurora kinase A, isoform CRA_b	0.00012154	0.0107979	2.7211
GO:0007126	meiotic nuclear division	Psmc3ip	Psmc3ip	GT198a	0.00012154	0.0107979	2.7211
GO:0007126	meiotic nuclear division	H2afx	H2afx	Histone H2AX	0.00012154	0.0107979	2.7211
GO:0007126	meiotic nuclear division	Sgol2	Sgol2	Shugoshin-like 2	0.00012154	0.0107979	2.7211
GO:0007126	meiotic nuclear division	Rad51	Rad51	DNA repair protein RAD51 homolog 1	0.00012154	0.0107979	2.7211
GO:0007126	meiotic nuclear division	Msh5	Msh5	MutS homolog 5 (E. coli)	0.00012154	0.0107979	2.7211
GO:0007126	meiotic nuclear division	Piwil2	Piwil2	Piwi-like protein 2	0.00012154	0.0107979	2.7211
GO:0007126	meiotic nuclear division	Mns1	Mns1	Meiosis-specific nuclear structural protein 1	0.00012154	0.0107979	2.7211
GO:0007126	meiotic nuclear division	Exo1	Exo1	Exonuclease 1	0.00012154	0.0107979	2.7211
GO:0086069	bundle of His cell to Purkinje myocyte communication	Dsc2	Dsc2	Desmocollin-2	0.000140579	0.0118649	7.90319
GO:0086069	bundle of His cell to Purkinje myocyte communication	Jup	Jup	Junction plakoglobin	0.000140579	0.0118649	7.90319
GO:0086069	bundle of His cell to Purkinje myocyte communication	Dsp	Dsp	Desmoplakin	0.000140579	0.0118649	7.90319
GO:0086069	bundle of His cell to Purkinje myocyte communication	Dsg2	Dsg2	Desmoglein-2	0.000140579	0.0118649	7.90319
GO:0086069	bundle of His cell to Purkinje myocyte communication	Pkp2	Pkp2	Protein Pkp2	0.000140579	0.0118649	7.90319
GO:0042633	hair cycle	Ppp1r13l	Ppp1r13l	RelA-associated inhibitor	0.000140579	0.0118649	7.90319
GO:0042633	hair cycle	Gprc5d	Gprc5d	G protein-coupled receptor, family C, group 5, member D, isoform CRA_b	0.000140579	0.0118649	7.90319
GO:0042633	hair cycle	Mpzl3	Mpzl3	Myelin protein zero-like protein 3	0.000140579	0.0118649	7.90319
GO:0042633	hair cycle	Ptch2	Ptch2	Protein patched homolog 2	0.000140579	0.0118649	7.90319
GO:0042633	hair cycle	Sox21	Sox21	Sox21 protein	0.000140579	0.0118649	7.90319
GO:0006750	glutathione biosynthetic process	Ggt1	Ggt1	Gamma-glutamyltranspeptidase 1	0.000147623	0.0118661	6.32255
GO:0006750	glutathione biosynthetic process	Gclm	Gclm	Glutamate--cysteine ligase regulatory subunit	0.000147623	0.0118661	6.32255
GO:0006750	glutathione biosynthetic process	Ggct	Ggct	Gamma-glutamylcyclotransferase	0.000147623	0.0118661	6.32255
GO:0006750	glutathione biosynthetic process	Hagh	Hagh	Hydroxyacylglutathione hydrolase, mitochondrial	0.000147623	0.0118661	6.32255
GO:0006750	glutathione biosynthetic process	Mgst2	Mgst2	Protein Mgst2	0.000147623	0.0118661	6.32255
GO:0006750	glutathione biosynthetic process	Gclc	Gclc	Glutamate--cysteine ligase catalytic subunit	0.000147623	0.0118661	6.32255
GO:0048715	negative regulation of oligodendrocyte differentiation	Ctnnb1	Ctnnb1	Catenin beta-1	0.000147623	0.0118661	6.32255
GO:0048715	negative regulation of oligodendrocyte differentiation	Dlx1	Dlx1	Homeobox protein DLX-1	0.000147623	0.0118661	6.32255
GO:0048715	negative regulation of oligodendrocyte differentiation	Notch1	Notch1	Neurogenic locus notch homolog protein 1	0.000147623	0.0118661	6.32255
GO:0048715	negative regulation of oligodendrocyte differentiation	Hes5	Hes5	Transcription factor HES-5	0.000147623	0.0118661	6.32255
GO:0048715	negative regulation of oligodendrocyte differentiation	Dlx2	Dlx2	Homeobox protein DLX-2	0.000147623	0.0118661	6.32255
GO:0048715	negative regulation of oligodendrocyte differentiation	Id4	Id4	DNA-binding protein inhibitor ID-4	0.000147623	0.0118661	6.32255
GO:2000381	negative regulation of mesoderm development	Cer1	Cer1	Cerberus 1 homolog (Xenopus laevis)	0.000182645	0.0143397	10.1161
GO:2000381	negative regulation of mesoderm development	Trp63	Trp63	Tumor protein 63	0.000182645	0.0143397	10.1161
GO:2000381	negative regulation of mesoderm development	Npm1	Npm1	Putative uncharacterized protein	0.000182645	0.0143397	10.1161
GO:2000381	negative regulation of mesoderm development	Rps6ka6	Rps6ka6	Ribosomal protein S6 kinase alpha-6	0.000182645	0.0143397	10.1161
GO:0000086	G2/M transition of mitotic cell cycle	Plk1	Plk1	Polo like kinase	0.000209373	0.0160646	3.71915
GO:0000086	G2/M transition of mitotic cell cycle	Tpd52l1	Tpd52l1	Tpd52l1 protein	0.000209373	0.0160646	3.71915
GO:0000086	G2/M transition of mitotic cell cycle	Cdkn2b	Cdkn2b	Cyclin-dependent kinase inhibitor p15INK4b	0.000209373	0.0160646	3.71915
GO:0000086	G2/M transition of mitotic cell cycle	Ppm1d	Ppm1d	Protein phosphatase 1D	0.000209373	0.0160646	3.71915
GO:0000086	G2/M transition of mitotic cell cycle	Foxm1	Foxm1	Forkhead box protein M1	0.000209373	0.0160646	3.71915
GO:0000086	G2/M transition of mitotic cell cycle	Wnt10b	Wnt10b	Protein Wnt-10b	0.000209373	0.0160646	3.71915
GO:0000086	G2/M transition of mitotic cell cycle	Cdkn1a	Cdkn1a	Cyclin-dependent kinase inhibitor 1A variant 2	0.000209373	0.0160646	3.71915
GO:0000086	G2/M transition of mitotic cell cycle	Chek1	Chek1	Serine/threonine-protein kinase Chk1	0.000209373	0.0160646	3.71915
GO:0000086	G2/M transition of mitotic cell cycle	Birc5	Birc5	Baculoviral IAP repeat-containing protein 5	0.000209373	0.0160646	3.71915
GO:0000086	G2/M transition of mitotic cell cycle	Cdc25c	Cdc25c	M-phase inducer phosphatase 3	0.000209373	0.0160646	3.71915
GO:0008285	negative regulation of cell proliferation	Cth	Cth	Cystathionine gamma-lyase	0.00022165	0.0166287	1.72957
GO:0008285	negative regulation of cell proliferation	Cer1	Cer1	Cerberus 1 homolog (Xenopus laevis)	0.00022165	0.0166287	1.72957
GO:0008285	negative regulation of cell proliferation	Bmp7	Bmp7	Bone morphogenetic protein 7	0.00022165	0.0166287	1.72957
GO:0008285	negative regulation of cell proliferation	Sox4	Sox4	Transcription factor SOX-4	0.00022165	0.0166287	1.72957
GO:0008285	negative regulation of cell proliferation	Ptprv	Ptprv	Receptor-type tyrosine-protein phosphatase V	0.00022165	0.0166287	1.72957
GO:0008285	negative regulation of cell proliferation	Ctnnb1	Ctnnb1	Catenin beta-1	0.00022165	0.0166287	1.72957
GO:0008285	negative regulation of cell proliferation	Ereg	Ereg	Proepiregulin	0.00022165	0.0166287	1.72957
GO:0008285	negative regulation of cell proliferation	Fgfr3	Fgfr3	Fibroblast growth factor receptor 3	0.00022165	0.0166287	1.72957
GO:0008285	negative regulation of cell proliferation	Msx1	Msx1	Homeobox protein MSX-1	0.00022165	0.0166287	1.72957
GO:0008285	negative regulation of cell proliferation	Cdkn2b	Cdkn2b	Cyclin-dependent kinase inhibitor p15INK4b	0.00022165	0.0166287	1.72957
GO:0008285	negative regulation of cell proliferation	Hras1	Hras	GTPase HRas	0.00022165	0.0166287	1.72957
GO:0008285	negative regulation of cell proliferation	Fosl1	Fosl1	Fos-related antigen 1	0.00022165	0.0166287	1.72957
GO:0008285	negative regulation of cell proliferation	Sfn	Sfn	14-3-3 protein sigma	0.00022165	0.0166287	1.72957
GO:0008285	negative regulation of cell proliferation	Nppc	Nppc	Natriuretic peptide type C	0.00022165	0.0166287	1.72957
GO:0008285	negative regulation of cell proliferation	Irf6	Irf6	Interferon regulatory factor 6	0.00022165	0.0166287	1.72957
GO:0008285	negative regulation of cell proliferation	Gata3	Gata3	Trans-acting T-cell-specific transcription factor GATA-3	0.00022165	0.0166287	1.72957
GO:0008285	negative regulation of cell proliferation	Cyp27b1	Cyp27b1	25-hydroxyvitamin D-1 alpha hydroxylase, mitochondrial	0.00022165	0.0166287	1.72957
GO:0008285	negative regulation of cell proliferation	Tfap2b	Tfap2b	Transcription factor AP-2-beta	0.00022165	0.0166287	1.72957
GO:0008285	negative regulation of cell proliferation	Tfap2a	Tfap2a	Transcription factor AP-2-alpha	0.00022165	0.0166287	1.72957
GO:0008285	negative regulation of cell proliferation	Bmp2	Bmp2	Bone morphogenetic protein 2	0.00022165	0.0166287	1.72957
GO:0008285	negative regulation of cell proliferation	Cdkn1a	Cdkn1a	Cyclin-dependent kinase inhibitor 1A variant 2	0.00022165	0.0166287	1.72957
GO:0008285	negative regulation of cell proliferation	Gjb6	Gjb6	Gap junction protein	0.00022165	0.0166287	1.72957
GO:0008285	negative regulation of cell proliferation	Gpr56	Gpr56	G-protein coupled receptor 56	0.00022165	0.0166287	1.72957
GO:0008285	negative regulation of cell proliferation	Hmga1-rs1	Hmga1-rs1	MCG120563, isoform CRA_a	0.00022165	0.0166287	1.72957
GO:0008285	negative regulation of cell proliferation	Erdr1	Erdr1	Protein Erdr1	0.00022165	0.0166287	1.72957
GO:0008285	negative regulation of cell proliferation	Notch1	Notch1	Neurogenic locus notch homolog protein 1	0.00022165	0.0166287	1.72957
GO:0008285	negative regulation of cell proliferation	Fzd5	Fzd5	Frizzled homolog 5 (Drosophila)	0.00022165	0.0166287	1.72957
GO:0008285	negative regulation of cell proliferation	Alox8	Alox8	Arachidonate 8S-lipoxygenase	0.00022165	0.0166287	1.72957
GO:0008285	negative regulation of cell proliferation	Hmga1	Hmga1	High mobility group protein HMG-I/HMG-Y	0.00022165	0.0166287	1.72957
GO:0008285	negative regulation of cell proliferation	Pkp2	Pkp2	Protein Pkp2	0.00022165	0.0166287	1.72957
GO:0008285	negative regulation of cell proliferation	F2r	F2r	Proteinase-activated receptor 1	0.00022165	0.0166287	1.72957
GO:0008285	negative regulation of cell proliferation	Npm1	Npm1	Putative uncharacterized protein	0.00022165	0.0166287	1.72957
GO:0008285	negative regulation of cell proliferation	Dnajb2	Dnajb2	DnaJ homolog subfamily B member 2	0.00022165	0.0166287	1.72957
GO:0008285	negative regulation of cell proliferation	Bdkrb2	Bdkrb2	Bradykinin receptor, beta 2, isoform CRA_b	0.00022165	0.0166287	1.72957
GO:0008285	negative regulation of cell proliferation	Eef1e1	Eef1e1	Eukaryotic translation elongation factor 1 epsilon 1	0.00022165	0.0166287	1.72957
GO:0008285	negative regulation of cell proliferation	Gja1	Gja1	Gap junction alpha-1 protein	0.00022165	0.0166287	1.72957
GO:0008285	negative regulation of cell proliferation	Smad6	Smad6	Mothers against decapentaplegic homolog 6	0.00022165	0.0166287	1.72957
GO:0008285	negative regulation of cell proliferation	Bnipl	Bnipl	Bcl-2/adenovirus E1B 19 kDa-interacting protein 2-like protein	0.00022165	0.0166287	1.72957
GO:0008285	negative regulation of cell proliferation	Msx2	Msx2	Homeobox protein MSX-2	0.00022165	0.0166287	1.72957
GO:0008285	negative regulation of cell proliferation	Cd9	Cd9	CD9 antigen	0.00022165	0.0166287	1.72957
GO:0008285	negative regulation of cell proliferation	Ptprk	Ptprk	Protein-tyrosine-phosphatase	0.00022165	0.0166287	1.72957
GO:0008285	negative regulation of cell proliferation	Ptch1	Ptch1	Protein patched homolog 1	0.00022165	0.0166287	1.72957
GO:0008285	negative regulation of cell proliferation	Robo1	Robo1	Roundabout homolog 1	0.00022165	0.0166287	1.72957
GO:0008285	negative regulation of cell proliferation	Vdr	Vdr	Vitamin D3 receptor	0.00022165	0.0166287	1.72957
GO:0008285	negative regulation of cell proliferation	Il1a	Il1a	Interleukin-1 alpha	0.00022165	0.0166287	1.72957
GO:0001843	neural tube closure	Vangl2	Vangl2	Vang-like protein 2	0.000248994	0.0176241	2.66213
GO:0001843	neural tube closure	Wnt5a	Wnt5a	Protein Wnt-5a	0.000248994	0.0176241	2.66213
GO:0001843	neural tube closure	Fzd6	Fzd6	Putative uncharacterized protein	0.000248994	0.0176241	2.66213
GO:0001843	neural tube closure	Celsr1	Celsr1	Cadherin EGF LAG seven-pass G-type receptor 1	0.000248994	0.0176241	2.66213
GO:0001843	neural tube closure	Alx1	Alx1	ALX homeobox protein 1	0.000248994	0.0176241	2.66213
GO:0001843	neural tube closure	Tfap2a	Tfap2a	Transcription factor AP-2-alpha	0.000248994	0.0176241	2.66213
GO:0001843	neural tube closure	Fzd3	Fzd3	Putative uncharacterized protein	0.000248994	0.0176241	2.66213
GO:0001843	neural tube closure	Tead2	Tead2	Transcriptional enhancer factor TEF-4	0.000248994	0.0176241	2.66213
GO:0001843	neural tube closure	Pax3	Pax3	Paired box protein Pax-3	0.000248994	0.0176241	2.66213
GO:0001843	neural tube closure	Lmo4	Lmo4	LIM domain transcription factor LMO4	0.000248994	0.0176241	2.66213
GO:0001843	neural tube closure	Grhl2	Grhl2	Grainyhead-like protein 2 homolog	0.000248994	0.0176241	2.66213
GO:0001843	neural tube closure	Ptk7	Ptk7	Putative uncharacterized protein	0.000248994	0.0176241	2.66213
GO:0001843	neural tube closure	Lhx2	Lhx2	LIM/homeobox protein Lhx2	0.000248994	0.0176241	2.66213
GO:0001843	neural tube closure	Shroom3	Shroom3	Shroom3 protein	0.000248994	0.0176241	2.66213
GO:0001843	neural tube closure	Ptch1	Ptch1	Protein patched homolog 1	0.000248994	0.0176241	2.66213
GO:0001843	neural tube closure	Stil	Stil	SCL-interrupting locus protein homolog	0.000248994	0.0176241	2.66213
GO:0036342	post-anal tail morphogenesis	Fgf3	Fgf3	Fibroblast growth factor 3	0.000250768	0.0176241	4.3983
GO:0036342	post-anal tail morphogenesis	Vangl2	Vangl2	Vang-like protein 2	0.000250768	0.0176241	4.3983
GO:0036342	post-anal tail morphogenesis	Wnt5a	Wnt5a	Protein Wnt-5a	0.000250768	0.0176241	4.3983
GO:0036342	post-anal tail morphogenesis	Wnt3a	Wnt3a	Protein Wnt-3a	0.000250768	0.0176241	4.3983
GO:0036342	post-anal tail morphogenesis	Fgfr3	Fgfr3	Fibroblast growth factor receptor 3	0.000250768	0.0176241	4.3983
GO:0036342	post-anal tail morphogenesis	Trp63	Trp63	Tumor protein 63	0.000250768	0.0176241	4.3983
GO:0036342	post-anal tail morphogenesis	Fzd3	Fzd3	Putative uncharacterized protein	0.000250768	0.0176241	4.3983
GO:0036342	post-anal tail morphogenesis	Epha2	Epha2	Ephrin type-A receptor 2	0.000250768	0.0176241	4.3983
GO:0016338	calcium-independent cell-cell adhesion via plasma membrane cell-adhesion molecules	Cldn14	Cldn14	Claudin-14	0.000250768	0.0176241	4.3983
GO:0016338	calcium-independent cell-cell adhesion via plasma membrane cell-adhesion molecules	Cldn1	Cldn1	Claudin-1	0.000250768	0.0176241	4.3983
GO:0016338	calcium-independent cell-cell adhesion via plasma membrane cell-adhesion molecules	Cldn8	Cldn8	Claudin-8	0.000250768	0.0176241	4.3983
GO:0016338	calcium-independent cell-cell adhesion via plasma membrane cell-adhesion molecules	Cldn12	Cldn12	Claudin-12	0.000250768	0.0176241	4.3983
GO:0016338	calcium-independent cell-cell adhesion via plasma membrane cell-adhesion molecules	Cldn4	Cldn4	Claudin-4	0.000250768	0.0176241	4.3983
GO:0016338	calcium-independent cell-cell adhesion via plasma membrane cell-adhesion molecules	Cldn17	Cldn17	Claudin-17	0.000250768	0.0176241	4.3983
GO:0016338	calcium-independent cell-cell adhesion via plasma membrane cell-adhesion molecules	Cldn3	Cldn3	Claudin-3	0.000250768	0.0176241	4.3983
GO:0016338	calcium-independent cell-cell adhesion via plasma membrane cell-adhesion molecules	Cldn10	Cldn10	Cldn10 protein	0.000250768	0.0176241	4.3983
GO:0090179	planar cell polarity pathway involved in neural tube closure	Vangl2	Vangl2	Vang-like protein 2	0.0002558	0.0176241	5.8362
GO:0090179	planar cell polarity pathway involved in neural tube closure	Wnt5a	Wnt5a	Protein Wnt-5a	0.0002558	0.0176241	5.8362
GO:0090179	planar cell polarity pathway involved in neural tube closure	Celsr1	Celsr1	Cadherin EGF LAG seven-pass G-type receptor 1	0.0002558	0.0176241	5.8362
GO:0090179	planar cell polarity pathway involved in neural tube closure	Fzd1	Fzd1	Frizzled-1	0.0002558	0.0176241	5.8362
GO:0090179	planar cell polarity pathway involved in neural tube closure	Ptk7	Ptk7	Putative uncharacterized protein	0.0002558	0.0176241	5.8362
GO:0090179	planar cell polarity pathway involved in neural tube closure	Grhl3	Grhl3	Grainyhead-like protein 3 homolog	0.0002558	0.0176241	5.8362
GO:0009887	organ morphogenesis	Bmp7	Bmp7	Bone morphogenetic protein 7	0.000322188	0.0217542	2.37878
GO:0009887	organ morphogenesis	Wnt5a	Wnt5a	Protein Wnt-5a	0.000322188	0.0217542	2.37878
GO:0009887	organ morphogenesis	Wnt3a	Wnt3a	Protein Wnt-3a	0.000322188	0.0217542	2.37878
GO:0009887	organ morphogenesis	Phlda2	Phlda2	Pleckstrin homology-like domain family A member 2	0.000322188	0.0217542	2.37878
GO:0009887	organ morphogenesis	Ereg	Ereg	Proepiregulin	0.000322188	0.0217542	2.37878
GO:0009887	organ morphogenesis	Jag1	Jag1	Putative uncharacterized protein	0.000322188	0.0217542	2.37878
GO:0009887	organ morphogenesis	Trp63	Trp63	Tumor protein 63	0.000322188	0.0217542	2.37878
GO:0009887	organ morphogenesis	Wnt10b	Wnt10b	Protein Wnt-10b	0.000322188	0.0217542	2.37878
GO:0009887	organ morphogenesis	Bmp2	Bmp2	Bone morphogenetic protein 2	0.000322188	0.0217542	2.37878
GO:0009887	organ morphogenesis	Wnt11	Wnt11	Protein Wnt-11	0.000322188	0.0217542	2.37878
GO:0009887	organ morphogenesis	Wnt10a	Wnt10a	Protein Wnt-10a	0.000322188	0.0217542	2.37878
GO:0009887	organ morphogenesis	Wnt3	Wnt3	Protein Wnt	0.000322188	0.0217542	2.37878
GO:0009887	organ morphogenesis	Pax1	Pax1	Paired box protein Pax-1	0.000322188	0.0217542	2.37878
GO:0009887	organ morphogenesis	Tnfsf11	Tnfsf11	Tumor necrosis factor ligand superfamily member 11	0.000322188	0.0217542	2.37878
GO:0009887	organ morphogenesis	Lama5	Lama5	Putative uncharacterized protein	0.000322188	0.0217542	2.37878
GO:0009887	organ morphogenesis	Hhip	Hhip	Hedgehog-interacting protein	0.000322188	0.0217542	2.37878
GO:0009887	organ morphogenesis	Tgm1	Tgm1	Protein-glutamine gamma-glutamyltransferase K	0.000322188	0.0217542	2.37878
GO:0009887	organ morphogenesis	Ptch1	Ptch1	Protein patched homolog 1	0.000322188	0.0217542	2.37878
GO:0009887	organ morphogenesis	Vdr	Vdr	Vitamin D3 receptor	0.000322188	0.0217542	2.37878
GO:0008283	cell proliferation	Aurkb	Aurkb	Aurora kinase B	0.00036156	0.0239339	1.96101
GO:0008283	cell proliferation	Amelx	Amelx	Amelogenin, X isoform	0.00036156	0.0239339	1.96101
GO:0008283	cell proliferation	Oca2	Oca2	P protein	0.00036156	0.0239339	1.96101
GO:0008283	cell proliferation	Ctnnb1	Ctnnb1	Catenin beta-1	0.00036156	0.0239339	1.96101
GO:0008283	cell proliferation	Txnrd1	Txnrd1	Thioredoxin reductase 1, cytoplasmic	0.00036156	0.0239339	1.96101
GO:0008283	cell proliferation	Hras1	Hras	GTPase HRas	0.00036156	0.0239339	1.96101
GO:0008283	cell proliferation	Bok	Bok	Bcl-2-related ovarian killer protein, isoform CRA_a	0.00036156	0.0239339	1.96101
GO:0008283	cell proliferation	Uhrf1	Uhrf1	E3 ubiquitin-protein ligase UHRF1	0.00036156	0.0239339	1.96101
GO:0008283	cell proliferation	Map7	Map7	Ensconsin	0.00036156	0.0239339	1.96101
GO:0008283	cell proliferation	Foxn1	Foxn1	Forkhead box N1	0.00036156	0.0239339	1.96101
GO:0008283	cell proliferation	Lig4	Lig4	DNA ligase 4	0.00036156	0.0239339	1.96101
GO:0008283	cell proliferation	Ercc1	Ercc1	DNA excision repair protein ERCC-1	0.00036156	0.0239339	1.96101
GO:0008283	cell proliferation	Tbx1	Tbx1	T-box 1	0.00036156	0.0239339	1.96101
GO:0008283	cell proliferation	Mki67	Mki67	Protein Mki67	0.00036156	0.0239339	1.96101
GO:0008283	cell proliferation	Melk	Melk	Maternal embryonic leucine zipper kinase	0.00036156	0.0239339	1.96101
GO:0008283	cell proliferation	Rpl29	Rpl29	60S ribosomal protein L29	0.00036156	0.0239339	1.96101
GO:0008283	cell proliferation	Pax3	Pax3	Paired box protein Pax-3	0.00036156	0.0239339	1.96101
GO:0008283	cell proliferation	Krtap21-1	Krtap21-1	Keratin associated protein 16-7	0.00036156	0.0239339	1.96101
GO:0008283	cell proliferation	Tyr	Tyr	Tyrosinase	0.00036156	0.0239339	1.96101
GO:0008283	cell proliferation	Tacc3	Tacc3	Transforming acidic coiled-coil-containing protein 3	0.00036156	0.0239339	1.96101
GO:0008283	cell proliferation	Pax1	Pax1	Paired box protein Pax-1	0.00036156	0.0239339	1.96101
GO:0008283	cell proliferation	E2f8	E2f8	Transcription factor E2F8	0.00036156	0.0239339	1.96101
GO:0008283	cell proliferation	Id4	Id4	DNA-binding protein inhibitor ID-4	0.00036156	0.0239339	1.96101
GO:0008283	cell proliferation	Wdr12	Wdr12	Ribosome biogenesis protein WDR12	0.00036156	0.0239339	1.96101
GO:0008283	cell proliferation	Dach1	Dach1	Putative uncharacterized protein	0.00036156	0.0239339	1.96101
GO:0008283	cell proliferation	Fgf5	Fgf5	Fibroblast growth factor 5	0.00036156	0.0239339	1.96101
GO:0008283	cell proliferation	Bop1	Bop1	Ribosome biogenesis protein BOP1	0.00036156	0.0239339	1.96101
GO:0008283	cell proliferation	Nasp	Nasp	Nuclear autoantigenic sperm protein (Histone-binding), isoform CRA_c	0.00036156	0.0239339	1.96101
GO:0008283	cell proliferation	Shh	Shh	Sonic hedgehog protein	0.00036156	0.0239339	1.96101
GO:0007155	cell adhesion	Pcdh8	Pcdh8	Protocadherin-8	0.000391396	0.0254106	1.5306
GO:0007155	cell adhesion	Amelx	Amelx	Amelogenin, X isoform	0.000391396	0.0254106	1.5306
GO:0007155	cell adhesion	Gm6212	Gm6212	MCG140796	0.000391396	0.0254106	1.5306
GO:0007155	cell adhesion	Specc1	Specc1	Putative uncharacterized protein	0.000391396	0.0254106	1.5306
GO:0007155	cell adhesion	Celsr1	Celsr1	Cadherin EGF LAG seven-pass G-type receptor 1	0.000391396	0.0254106	1.5306
GO:0007155	cell adhesion	Dsg3	Dsg3	Desmoglein-3	0.000391396	0.0254106	1.5306
GO:0007155	cell adhesion	Dsc2	Dsc2	Desmocollin-2	0.000391396	0.0254106	1.5306
GO:0007155	cell adhesion	Epha1	Epha1	Ephrin type-A receptor 1	0.000391396	0.0254106	1.5306
GO:0007155	cell adhesion	Mllt4	Mllt4	Afadin	0.000391396	0.0254106	1.5306
GO:0007155	cell adhesion	Ctnnb1	Ctnnb1	Catenin beta-1	0.000391396	0.0254106	1.5306
GO:0007155	cell adhesion	Fermt1	Fermt1	Fermitin family homolog 1	0.000391396	0.0254106	1.5306
GO:0007155	cell adhesion	Ret	Ret	Proto-oncogene tyrosine-protein kinase receptor Ret	0.000391396	0.0254106	1.5306
GO:0007155	cell adhesion	Tnfrsf12a	Tnfrsf12a	Tumor necrosis factor receptor superfamily member 12A	0.000391396	0.0254106	1.5306
GO:0007155	cell adhesion	Jup	Jup	Junction plakoglobin	0.000391396	0.0254106	1.5306
GO:0007155	cell adhesion	F5	F5	Coagulation factor V	0.000391396	0.0254106	1.5306
GO:0007155	cell adhesion	Hapln3	Hapln3	Hyaluronan and proteoglycan link protein 3	0.000391396	0.0254106	1.5306
GO:0007155	cell adhesion	Perp	Perp	p53 apoptosis effector related to PMP-22	0.000391396	0.0254106	1.5306
GO:0007155	cell adhesion	Pcdh7	Pcdh7	Protein Pcdh7	0.000391396	0.0254106	1.5306
GO:0007155	cell adhesion	Mpzl2	Mpzl2	Myelin protein zero-like protein 2	0.000391396	0.0254106	1.5306
GO:0007155	cell adhesion	Omg	Omg	Oligodendrocyte myelin glycoprotein	0.000391396	0.0254106	1.5306
GO:0007155	cell adhesion	Olr1	Olr1	Oxidized low-density lipoprotein receptor 1	0.000391396	0.0254106	1.5306
GO:0007155	cell adhesion	Pkp3	Pkp3	Plakophilin-3	0.000391396	0.0254106	1.5306
GO:0007155	cell adhesion	Troap	Troap	Tastin	0.000391396	0.0254106	1.5306
GO:0007155	cell adhesion	F11r	F11r	Junctional adhesion molecule A	0.000391396	0.0254106	1.5306
GO:0007155	cell adhesion	Tnc	Tnc	Tnc protein	0.000391396	0.0254106	1.5306
GO:0007155	cell adhesion	Acan	Acan	Aggrecan core protein	0.000391396	0.0254106	1.5306
GO:0007155	cell adhesion	Pkp1	Pkp1	Plakophilin-1	0.000391396	0.0254106	1.5306
GO:0007155	cell adhesion	Col12a1	Col12a1	Collagen alpha-1(XII) chain	0.000391396	0.0254106	1.5306
GO:0007155	cell adhesion	Aplp1	Aplp1	Amyloid-like protein 1	0.000391396	0.0254106	1.5306
GO:0007155	cell adhesion	Celsr2	Celsr2	Cadherin EGF LAG seven-pass G-type receptor 2	0.000391396	0.0254106	1.5306
GO:0007155	cell adhesion	Gpr56	Gpr56	G-protein coupled receptor 56	0.000391396	0.0254106	1.5306
GO:0007155	cell adhesion	Gp5	Gp5	Platelet glycoprotein V	0.000391396	0.0254106	1.5306
GO:0007155	cell adhesion	Cdhr5	Cdhr5	Mucin and cadherin like, isoform CRA_a	0.000391396	0.0254106	1.5306
GO:0007155	cell adhesion	Itga3	Itga3	Integrin alpha-3	0.000391396	0.0254106	1.5306
GO:0007155	cell adhesion	Dsc1	Dsc1	Desmocollin-1	0.000391396	0.0254106	1.5306
GO:0007155	cell adhesion	Cadm4	Cadm4	Cell adhesion molecule 4	0.000391396	0.0254106	1.5306
GO:0007155	cell adhesion	Hes5	Hes5	Transcription factor HES-5	0.000391396	0.0254106	1.5306
GO:0007155	cell adhesion	Mpzl3	Mpzl3	Myelin protein zero-like protein 3	0.000391396	0.0254106	1.5306
GO:0007155	cell adhesion	Gp1bb	Gp1bb	Platelet glycoprotein Ib beta chain	0.000391396	0.0254106	1.5306
GO:0007155	cell adhesion	Igsf11	Igsf11	Immunoglobulin superfamily member 11	0.000391396	0.0254106	1.5306
GO:0007155	cell adhesion	Dsg2	Dsg2	Desmoglein-2	0.000391396	0.0254106	1.5306
GO:0007155	cell adhesion	Epha2	Epha2	Ephrin type-A receptor 2	0.000391396	0.0254106	1.5306
GO:0007155	cell adhesion	Wisp1	Wisp1	WNT1-inducible-signaling pathway protein 1	0.000391396	0.0254106	1.5306
GO:0007155	cell adhesion	Pvrl2	Pvrl2	Nectin-2	0.000391396	0.0254106	1.5306
GO:0007155	cell adhesion	Dsg4	Dsg4	Desmoglein4	0.000391396	0.0254106	1.5306
GO:0007155	cell adhesion	Dsg1c	Dsg1c	Desmoglein-1-gamma	0.000391396	0.0254106	1.5306
GO:0007155	cell adhesion	Cdh24	Cdh24	Cadherin-24	0.000391396	0.0254106	1.5306
GO:0007155	cell adhesion	Dsg1b	Dsg1b	MCG140886	0.000391396	0.0254106	1.5306
GO:0007155	cell adhesion	Epha4	Epha4	Ephrin type-A receptor 4	0.000391396	0.0254106	1.5306
GO:0007155	cell adhesion	Gpnmb	Gpnmb	Putative uncharacterized protein	0.000391396	0.0254106	1.5306
GO:0007155	cell adhesion	Lama5	Lama5	Putative uncharacterized protein	0.000391396	0.0254106	1.5306
GO:0007155	cell adhesion	Ephb1	Ephb1	Putative uncharacterized protein	0.000391396	0.0254106	1.5306
GO:0007155	cell adhesion	Cdh3	Cdh3	Cadherin-3	0.000391396	0.0254106	1.5306
GO:0007155	cell adhesion	Cd24a	Cd24a	Signal transducer CD24	0.000391396	0.0254106	1.5306
GO:0007155	cell adhesion	Pvrl4	Pvrl4	Nectin-4	0.000391396	0.0254106	1.5306
GO:0007155	cell adhesion	Ptk7	Ptk7	Putative uncharacterized protein	0.000391396	0.0254106	1.5306
GO:0007155	cell adhesion	Ajuba	Ajuba	LIM domain-containing protein ajuba	0.000391396	0.0254106	1.5306
GO:0007155	cell adhesion	Egfl6	Egfl6	Epidermal growth factor-like protein 6	0.000391396	0.0254106	1.5306
GO:0007155	cell adhesion	Cd9	Cd9	CD9 antigen	0.000391396	0.0254106	1.5306
GO:0007155	cell adhesion	Cdhr1	Cdhr1	Pcdh21 protein	0.000391396	0.0254106	1.5306
GO:0007155	cell adhesion	Ptprk	Ptprk	Protein-tyrosine-phosphatase	0.000391396	0.0254106	1.5306
GO:0007155	cell adhesion	Cdh6	Cdh6	Cadherin-6	0.000391396	0.0254106	1.5306
GO:0007155	cell adhesion	Tenm2	Tenm2	Teneurin-2	0.000391396	0.0254106	1.5306
GO:0007155	cell adhesion	Izumo1	Izumo1	Izumo sperm-egg fusion protein 1	0.000391396	0.0254106	1.5306
GO:0007155	cell adhesion	Rpsa-ps10	Rpsa-ps10	ribosomal protein SA, pseudogene 10	0.000391396	0.0254106	1.5306
GO:0051216	cartilage development	Col11a1	Col11a1	Collagen alpha-1(XI) chain	0.000458942	0.028743	2.52902
GO:0051216	cartilage development	Bmp7	Bmp7	Bone morphogenetic protein 7	0.000458942	0.028743	2.52902
GO:0051216	cartilage development	Wnt5a	Wnt5a	Protein Wnt-5a	0.000458942	0.028743	2.52902
GO:0051216	cartilage development	Fgfr3	Fgfr3	Fibroblast growth factor receptor 3	0.000458942	0.028743	2.52902
GO:0051216	cartilage development	Msx1	Msx1	Homeobox protein MSX-1	0.000458942	0.028743	2.52902
GO:0051216	cartilage development	Bmp8b	Bmp8b	Bone morphogenetic protein 8B	0.000458942	0.028743	2.52902
GO:0051216	cartilage development	Bmp2	Bmp2	Bone morphogenetic protein 2	0.000458942	0.028743	2.52902
GO:0051216	cartilage development	Bmp8a	Bmp8a	Bone morphogenetic protein 8A	0.000458942	0.028743	2.52902
GO:0051216	cartilage development	Csgalnact1	Csgalnact1	Chondroitin sulfate N-acetylgalactosaminyltransferase 1	0.000458942	0.028743	2.52902
GO:0051216	cartilage development	Edn1	Edn1	Endothelin-1	0.000458942	0.028743	2.52902
GO:0051216	cartilage development	Hes5	Hes5	Transcription factor HES-5	0.000458942	0.028743	2.52902
GO:0051216	cartilage development	Col10a1	Col10a1	Collagen alpha-1(X) chain	0.000458942	0.028743	2.52902
GO:0051216	cartilage development	Dlx2	Dlx2	Homeobox protein DLX-2	0.000458942	0.028743	2.52902
GO:0051216	cartilage development	Sox5	Sox5	Transcription factor SOX-5	0.000458942	0.028743	2.52902
GO:0051216	cartilage development	Hoxb3	Hoxb3	Homeobox protein Hox-B3	0.000458942	0.028743	2.52902
GO:0051216	cartilage development	Msx2	Msx2	Homeobox protein MSX-2	0.000458942	0.028743	2.52902
GO:0009790	embryo development	Nrg1	Nrg1	Type III neuregulin 1	0.00046322	0.028743	2.25805
GO:0009790	embryo development	Lsr	Lsr	Lipolysis-stimulated lipoprotein receptor	0.00046322	0.028743	2.25805
GO:0009790	embryo development	Wnt5a	Wnt5a	Protein Wnt-5a	0.00046322	0.028743	2.25805
GO:0009790	embryo development	Racgap1	Racgap1	Rac GTPase-activating protein 1	0.00046322	0.028743	2.25805
GO:0009790	embryo development	Lrat	Lrat	Lecithin-retinol acyltransferase (Phosphatidylcholine-retinol-O-acyltransferase)	0.00046322	0.028743	2.25805
GO:0009790	embryo development	Bub1	Bub1	Mitotic checkpoint serine/threonine-protein kinase BUB1	0.00046322	0.028743	2.25805
GO:0009790	embryo development	Nrg2	Nrg2	Pro-neuregulin-2, membrane-bound isoform	0.00046322	0.028743	2.25805
GO:0009790	embryo development	Fzd10	Fzd10	MCG51280	0.00046322	0.028743	2.25805
GO:0009790	embryo development	Foxm1	Foxm1	Forkhead box protein M1	0.00046322	0.028743	2.25805
GO:0009790	embryo development	Foxn1	Foxn1	Forkhead box N1	0.00046322	0.028743	2.25805
GO:0009790	embryo development	Bmp2	Bmp2	Bone morphogenetic protein 2	0.00046322	0.028743	2.25805
GO:0009790	embryo development	Birc5	Birc5	Baculoviral IAP repeat-containing protein 5	0.00046322	0.028743	2.25805
GO:0009790	embryo development	Notch1	Notch1	Neurogenic locus notch homolog protein 1	0.00046322	0.028743	2.25805
GO:0009790	embryo development	Nradd	Nradd	Nradd protein	0.00046322	0.028743	2.25805
GO:0009790	embryo development	Eef1e1	Eef1e1	Eukaryotic translation elongation factor 1 epsilon 1	0.00046322	0.028743	2.25805
GO:0009790	embryo development	Gtf2ird1	Gtf2ird1	General transcription factor II I repeat domain-containing 1	0.00046322	0.028743	2.25805
GO:0009790	embryo development	Foxq1	Foxq1	Forkhead box protein Q1	0.00046322	0.028743	2.25805
GO:0009790	embryo development	Tdg	Tdg	G/T mismatch-specific thymine DNA glycosylase	0.00046322	0.028743	2.25805
GO:0009790	embryo development	Shh	Shh	Sonic hedgehog protein	0.00046322	0.028743	2.25805
GO:0009790	embryo development	Elf3	Elf3	ETS-related transcription factor Elf-3	0.00046322	0.028743	2.25805
GO:0007098	centrosome cycle	Brca1	Brca1	Breast cancer type 1 susceptibility protein homolog	0.000493807	0.028743	12.6451
GO:0007098	centrosome cycle	Npm1	Npm1	Putative uncharacterized protein	0.000493807	0.028743	12.6451
GO:0007098	centrosome cycle	Gadd45a	Gadd45a	Growth arrest and DNA damage-inducible protein GADD45 alpha	0.000493807	0.028743	12.6451
GO:0072017	distal tubule development	Jag1	Jag1	Putative uncharacterized protein	0.000493807	0.028743	12.6451
GO:0072017	distal tubule development	Tfap2b	Tfap2b	Transcription factor AP-2-beta	0.000493807	0.028743	12.6451
GO:0072017	distal tubule development	Notch1	Notch1	Neurogenic locus notch homolog protein 1	0.000493807	0.028743	12.6451
GO:0003136	negative regulation of heart induction by canonical Wnt signaling pathway	Wnt3a	Wnt3a	Protein Wnt-3a	0.000493807	0.028743	12.6451
GO:0003136	negative regulation of heart induction by canonical Wnt signaling pathway	Ctnnb1	Ctnnb1	Catenin beta-1	0.000493807	0.028743	12.6451
GO:0003136	negative regulation of heart induction by canonical Wnt signaling pathway	Jup	Jup	Junction plakoglobin	0.000493807	0.028743	12.6451
GO:0019344	cysteine biosynthetic process	Cth	Cth	Cystathionine gamma-lyase	0.000493807	0.028743	12.6451
GO:0019344	cysteine biosynthetic process	Ggt1	Ggt1	Gamma-glutamyltranspeptidase 1	0.000493807	0.028743	12.6451
GO:0019344	cysteine biosynthetic process	Cbs	Cbs	Cystathionine beta-synthase	0.000493807	0.028743	12.6451
GO:0016070	RNA metabolic process	Pop5	Pop5	Ribonuclease P/MRP protein subunit POP5	0.000513436	0.029379	8.43007
GO:0016070	RNA metabolic process	Wdr74	Wdr74	Putative uncharacterized protein	0.000513436	0.029379	8.43007
GO:0016070	RNA metabolic process	Ncbp1	Ncbp1	Putative uncharacterized protein	0.000513436	0.029379	8.43007
GO:0016070	RNA metabolic process	Rnaseh2a	Rnaseh2a	Ribonuclease H2 subunit A	0.000513436	0.029379	8.43007
GO:0006915	apoptotic process	Ciapin1	Ciapin1	Anamorsin	0.000582095	0.0326562	1.50813
GO:0006915	apoptotic process	Traf4	Traf4	TNF receptor-associated factor 4	0.000582095	0.0326562	1.50813
GO:0006915	apoptotic process	Unc5b	Unc5b	Putative uncharacterized protein	0.000582095	0.0326562	1.50813
GO:0006915	apoptotic process	Faim2	Faim2	Protein lifeguard 2	0.000582095	0.0326562	1.50813
GO:0006915	apoptotic process	Ppp1r13l	Ppp1r13l	RelA-associated inhibitor	0.000582095	0.0326562	1.50813
GO:0006915	apoptotic process	2610018G03Rik	Stk26	Serine/threonine-protein kinase 26	0.000582095	0.0326562	1.50813
GO:0006915	apoptotic process	4632434I11Rik	Ddias	DNA damage-induced apoptosis suppressor protein	0.000582095	0.0326562	1.50813
GO:0006915	apoptotic process	Fgfr3	Fgfr3	Fibroblast growth factor receptor 3	0.000582095	0.0326562	1.50813
GO:0006915	apoptotic process	Bub1	Bub1	Mitotic checkpoint serine/threonine-protein kinase BUB1	0.000582095	0.0326562	1.50813
GO:0006915	apoptotic process	Tnfrsf12a	Tnfrsf12a	Tumor necrosis factor receptor superfamily member 12A	0.000582095	0.0326562	1.50813
GO:0006915	apoptotic process	Perp	Perp	p53 apoptosis effector related to PMP-22	0.000582095	0.0326562	1.50813
GO:0006915	apoptotic process	Tmem102	Tmem102	Transmembrane protein 102	0.000582095	0.0326562	1.50813
GO:0006915	apoptotic process	Hras1	Hras	GTPase HRas	0.000582095	0.0326562	1.50813
GO:0006915	apoptotic process	Bok	Bok	Bcl-2-related ovarian killer protein, isoform CRA_a	0.000582095	0.0326562	1.50813
GO:0006915	apoptotic process	Egln3	Egln3	Egl nine homolog 3	0.000582095	0.0326562	1.50813
GO:0006915	apoptotic process	Dcc	Dcc	Netrin receptor DCC	0.000582095	0.0326562	1.50813
GO:0006915	apoptotic process	Trp63	Trp63	Tumor protein 63	0.000582095	0.0326562	1.50813
GO:0006915	apoptotic process	Rassf7	Rassf7	Ras association domain-containing protein 7	0.000582095	0.0326562	1.50813
GO:0006915	apoptotic process	Ckap2	Ckap2	Cytoskeleton-associated protein 2	0.000582095	0.0326562	1.50813
GO:0006915	apoptotic process	Plk3	Plk3	Serine/threonine-protein kinase PLK3	0.000582095	0.0326562	1.50813
GO:0006915	apoptotic process	Shb	Shb	SH2 domain-containing adapter protein B	0.000582095	0.0326562	1.50813
GO:0006915	apoptotic process	Dapk2	Dapk2	DAP-kinase-related protein 1 beta isoform	0.000582095	0.0326562	1.50813
GO:0006915	apoptotic process	Ppif	Ppif	Peptidyl-prolyl cis-trans isomerase F, mitochondrial	0.000582095	0.0326562	1.50813
GO:0006915	apoptotic process	Rassf6	Rassf6	Ras association (RalGDS/AF-6) domain family 6, isoform CRA_b	0.000582095	0.0326562	1.50813
GO:0006915	apoptotic process	Cdca7	Cdca7	Cell division cycle-associated protein 7	0.000582095	0.0326562	1.50813
GO:0006915	apoptotic process	Rtkn	Rtkn	Rhotekin	0.000582095	0.0326562	1.50813
GO:0006915	apoptotic process	Tpx2	Tpx2	Targeting protein for Xklp2	0.000582095	0.0326562	1.50813
GO:0006915	apoptotic process	Aplp1	Aplp1	Amyloid-like protein 1	0.000582095	0.0326562	1.50813
GO:0006915	apoptotic process	Pdcd4	Pdcd4	Programmed cell death protein 4	0.000582095	0.0326562	1.50813
GO:0006915	apoptotic process	Ero1l	Ero1l	Putative uncharacterized protein	0.000582095	0.0326562	1.50813
GO:0006915	apoptotic process	Slc5a8	Slc5a8	Putative uncharacterized protein	0.000582095	0.0326562	1.50813
GO:0006915	apoptotic process	Birc5	Birc5	Baculoviral IAP repeat-containing protein 5	0.000582095	0.0326562	1.50813
GO:0006915	apoptotic process	Melk	Melk	Maternal embryonic leucine zipper kinase	0.000582095	0.0326562	1.50813
GO:0006915	apoptotic process	Rffl	Rffl	E3 ubiquitin-protein ligase rififylin	0.000582095	0.0326562	1.50813
GO:0006915	apoptotic process	Dedd2	Dedd2	Putative uncharacterized protein	0.000582095	0.0326562	1.50813
GO:0006915	apoptotic process	Bub1b	Bub1b	Putative uncharacterized protein	0.000582095	0.0326562	1.50813
GO:0006915	apoptotic process	Chac1	Chac1	Glutathione-specific gamma-glutamylcyclotransferase 1	0.000582095	0.0326562	1.50813
GO:0006915	apoptotic process	Fem1b	Fem1b	Putative uncharacterized protein	0.000582095	0.0326562	1.50813
GO:0006915	apoptotic process	Pak4	Pak4	Serine/threonine-protein kinase PAK 4	0.000582095	0.0326562	1.50813
GO:0006915	apoptotic process	Lcn2	Lcn2	Neutrophil gelatinase-associated lipocalin	0.000582095	0.0326562	1.50813
GO:0006915	apoptotic process	Them4	Them4	Putative uncharacterized protein	0.000582095	0.0326562	1.50813
GO:0006915	apoptotic process	Aktip	Aktip	AKT-interacting protein	0.000582095	0.0326562	1.50813
GO:0006915	apoptotic process	Ppp1r13b	Ppp1r13b	Putative uncharacterized protein	0.000582095	0.0326562	1.50813
GO:0006915	apoptotic process	Gsdma	Gsdma	Gasdermin-A	0.000582095	0.0326562	1.50813
GO:0006915	apoptotic process	Fam3b	Fam3b	Protein FAM3B	0.000582095	0.0326562	1.50813
GO:0006915	apoptotic process	Dsg2	Dsg2	Desmoglein-2	0.000582095	0.0326562	1.50813
GO:0006915	apoptotic process	Pawr	Pawr	Putative uncharacterized protein	0.000582095	0.0326562	1.50813
GO:0006915	apoptotic process	Epha2	Epha2	Ephrin type-A receptor 2	0.000582095	0.0326562	1.50813
GO:0006915	apoptotic process	Nradd	Nradd	Nradd protein	0.000582095	0.0326562	1.50813
GO:0006915	apoptotic process	Dynll1	Dynll1	Dynein light chain 1, cytoplasmic	0.000582095	0.0326562	1.50813
GO:0006915	apoptotic process	Emc4	Emc4	ER membrane protein complex subunit 4	0.000582095	0.0326562	1.50813
GO:0006915	apoptotic process	Gja1	Gja1	Gap junction alpha-1 protein	0.000582095	0.0326562	1.50813
GO:0006915	apoptotic process	Eva1a	Eva1a	Protein eva-1 homolog A	0.000582095	0.0326562	1.50813
GO:0006915	apoptotic process	Cdk1	Cdk1	Cyclin-dependent kinase 1	0.000582095	0.0326562	1.50813
GO:0006915	apoptotic process	Rnf34	Rnf34	E3 ubiquitin-protein ligase RNF34	0.000582095	0.0326562	1.50813
GO:0006915	apoptotic process	Dapl1	Dapl1	Death-associated protein-like 1	0.000582095	0.0326562	1.50813
GO:0006915	apoptotic process	Bnipl	Bnipl	Bcl-2/adenovirus E1B 19 kDa-interacting protein 2-like protein	0.000582095	0.0326562	1.50813
GO:0006915	apoptotic process	Gas2	Gas2	Growth arrest-specific protein 2	0.000582095	0.0326562	1.50813
GO:0006915	apoptotic process	S100a14	S100a14	Protein S100-A14	0.000582095	0.0326562	1.50813
GO:0006915	apoptotic process	S100a9	S100a9	Protein S100-A9	0.000582095	0.0326562	1.50813
GO:0006915	apoptotic process	Casp14	Casp14	Caspase-14	0.000582095	0.0326562	1.50813
GO:0006915	apoptotic process	S100a8	S100a8	Protein S100-A8	0.000582095	0.0326562	1.50813
GO:0006915	apoptotic process	Zfand6	Zfand6	AN1-type zinc finger protein 6	0.000582095	0.0326562	1.50813
GO:0006915	apoptotic process	Shh	Shh	Sonic hedgehog protein	0.000582095	0.0326562	1.50813
GO:0006915	apoptotic process	Lgals7	Lgals7	Galectin-7	0.000582095	0.0326562	1.50813
GO:0045216	cell-cell junction organization	Crb3	Crb3	Protein crumbs homolog 3	0.000590055	0.0326562	4.42579
GO:0045216	cell-cell junction organization	Cldn1	Cldn1	Claudin-1	0.000590055	0.0326562	4.42579
GO:0045216	cell-cell junction organization	Prkci	Prkci	Protein kinase C iota type	0.000590055	0.0326562	4.42579
GO:0045216	cell-cell junction organization	Marveld2	Marveld2	Tricellulin isoform a	0.000590055	0.0326562	4.42579
GO:0045216	cell-cell junction organization	Gja1	Gja1	Gap junction alpha-1 protein	0.000590055	0.0326562	4.42579
GO:0045216	cell-cell junction organization	Marveld3	Marveld3	MARVEL domain-containing protein 3	0.000590055	0.0326562	4.42579
GO:0045216	cell-cell junction organization	Ocln	Ocln	Occludin	0.000590055	0.0326562	4.42579
GO:0001755	neural crest cell migration	Efnb1	Efnb1	Ephrin-B1	0.000798459	0.0434774	3.44867
GO:0001755	neural crest cell migration	Ret	Ret	Proto-oncogene tyrosine-protein kinase receptor Ret	0.000798459	0.0434774	3.44867
GO:0001755	neural crest cell migration	Lef1	Lef1	Lymphoid enhancer binding factor 1, isoform CRA_d	0.000798459	0.0434774	3.44867
GO:0001755	neural crest cell migration	Tbx1	Tbx1	T-box 1	0.000798459	0.0434774	3.44867
GO:0001755	neural crest cell migration	Edn3	Edn3	Endothelin 3	0.000798459	0.0434774	3.44867
GO:0001755	neural crest cell migration	Pax3	Pax3	Paired box protein Pax-3	0.000798459	0.0434774	3.44867
GO:0001755	neural crest cell migration	Lama5	Lama5	Putative uncharacterized protein	0.000798459	0.0434774	3.44867
GO:0001755	neural crest cell migration	Sema3f	Sema3f	Semaphorin IV homolog	0.000798459	0.0434774	3.44867
GO:0001755	neural crest cell migration	Shh	Shh	Sonic hedgehog protein	0.000798459	0.0434774	3.44867
GO:0008284	positive regulation of cell proliferation	Bambi	Bambi	BMP and activin membrane-bound inhibitor homolog	0.00091447	0.049004	1.58468
GO:0008284	positive regulation of cell proliferation	Fgf3	Fgf3	Fibroblast growth factor 3	0.00091447	0.049004	1.58468
GO:0008284	positive regulation of cell proliferation	Wnt5a	Wnt5a	Protein Wnt-5a	0.00091447	0.049004	1.58468
GO:0008284	positive regulation of cell proliferation	Sox4	Sox4	Transcription factor SOX-4	0.00091447	0.049004	1.58468
GO:0008284	positive regulation of cell proliferation	Wnt3a	Wnt3a	Protein Wnt-3a	0.00091447	0.049004	1.58468
GO:0008284	positive regulation of cell proliferation	Gli1	Gli1	Gli1 protein	0.00091447	0.049004	1.58468
GO:0008284	positive regulation of cell proliferation	Cntfr	Cntfr	Ciliary neurotrophic factor receptor subunit alpha	0.00091447	0.049004	1.58468
GO:0008284	positive regulation of cell proliferation	Erbb2	Erbb2	Receptor tyrosine-protein kinase erbB-2	0.00091447	0.049004	1.58468
GO:0008284	positive regulation of cell proliferation	Epha1	Epha1	Ephrin type-A receptor 1	0.00091447	0.049004	1.58468
GO:0008284	positive regulation of cell proliferation	Ctnnb1	Ctnnb1	Catenin beta-1	0.00091447	0.049004	1.58468
GO:0008284	positive regulation of cell proliferation	Ereg	Ereg	Proepiregulin	0.00091447	0.049004	1.58468
GO:0008284	positive regulation of cell proliferation	Epgn	Epgn	Epithelial mitogen	0.00091447	0.049004	1.58468
GO:0008284	positive regulation of cell proliferation	Mycn	Mycn	N-myc proto-oncogene protein	0.00091447	0.049004	1.58468
GO:0008284	positive regulation of cell proliferation	Fgfr3	Fgfr3	Fibroblast growth factor receptor 3	0.00091447	0.049004	1.58468
GO:0008284	positive regulation of cell proliferation	Tgfa	Tgfa	Protransforming growth factor alpha	0.00091447	0.049004	1.58468
GO:0008284	positive regulation of cell proliferation	Hras1	Hras	GTPase HRas	0.00091447	0.049004	1.58468
GO:0008284	positive regulation of cell proliferation	Rab25	Rab25	Ras-related protein Rab-25	0.00091447	0.049004	1.58468
GO:0008284	positive regulation of cell proliferation	Edn2	Edn2	Endothelin-2	0.00091447	0.049004	1.58468
GO:0008284	positive regulation of cell proliferation	Pthlh	Pthlh	Parathyroid hormone-related protein	0.00091447	0.049004	1.58468
GO:0008284	positive regulation of cell proliferation	Lef1	Lef1	Lymphoid enhancer binding factor 1, isoform CRA_d	0.00091447	0.049004	1.58468
GO:0008284	positive regulation of cell proliferation	Fgf21	Fgf21	Fibroblast growth factor 21	0.00091447	0.049004	1.58468
GO:0008284	positive regulation of cell proliferation	Camp	Camp	Cathelin-related antimicrobial peptide	0.00091447	0.049004	1.58468
GO:0008284	positive regulation of cell proliferation	Sp6	Sp6	Sp6 transcription factor	0.00091447	0.049004	1.58468
GO:0008284	positive regulation of cell proliferation	Foxm1	Foxm1	Forkhead box protein M1	0.00091447	0.049004	1.58468
GO:0008284	positive regulation of cell proliferation	Tnc	Tnc	Tnc protein	0.00091447	0.049004	1.58468
GO:0008284	positive regulation of cell proliferation	Cenpf	Cenpf	Protein Cenpf	0.00091447	0.049004	1.58468
GO:0008284	positive regulation of cell proliferation	Tfap2b	Tfap2b	Transcription factor AP-2-beta	0.00091447	0.049004	1.58468
GO:0008284	positive regulation of cell proliferation	Wnt10b	Wnt10b	Protein Wnt-10b	0.00091447	0.049004	1.58468
GO:0008284	positive regulation of cell proliferation	Rtkn2	Rtkn2	Rhotekin-2	0.00091447	0.049004	1.58468
GO:0008284	positive regulation of cell proliferation	Tbx1	Tbx1	T-box 1	0.00091447	0.049004	1.58468
GO:0008284	positive regulation of cell proliferation	Cdc20	Cdc20	Cell division cycle protein 20 homolog	0.00091447	0.049004	1.58468
GO:0008284	positive regulation of cell proliferation	Areg	Areg	Amphiregulin	0.00091447	0.049004	1.58468
GO:0008284	positive regulation of cell proliferation	Notch1	Notch1	Neurogenic locus notch homolog protein 1	0.00091447	0.049004	1.58468
GO:0008284	positive regulation of cell proliferation	Edn1	Edn1	Endothelin-1	0.00091447	0.049004	1.58468
GO:0008284	positive regulation of cell proliferation	Edn3	Edn3	Endothelin 3	0.00091447	0.049004	1.58468
GO:0008284	positive regulation of cell proliferation	Hes5	Hes5	Transcription factor HES-5	0.00091447	0.049004	1.58468
GO:0008284	positive regulation of cell proliferation	Clu	Clu	Clusterin	0.00091447	0.049004	1.58468
GO:0008284	positive regulation of cell proliferation	Pax3	Pax3	Paired box protein Pax-3	0.00091447	0.049004	1.58468
GO:0008284	positive regulation of cell proliferation	F2r	F2r	Proteinase-activated receptor 1	0.00091447	0.049004	1.58468
GO:0008284	positive regulation of cell proliferation	Npm1	Npm1	Putative uncharacterized protein	0.00091447	0.049004	1.58468
GO:0008284	positive regulation of cell proliferation	Marcksl1	Marcksl1	MARCKS-related protein	0.00091447	0.049004	1.58468
GO:0008284	positive regulation of cell proliferation	Id4	Id4	DNA-binding protein inhibitor ID-4	0.00091447	0.049004	1.58468
GO:0008284	positive regulation of cell proliferation	Garem	Garem	GRB2-associated and regulator of MAPK protein	0.00091447	0.049004	1.58468
GO:0008284	positive regulation of cell proliferation	Epcam	Epcam	Trop-1 protein	0.00091447	0.049004	1.58468
GO:0008284	positive regulation of cell proliferation	Fgf5	Fgf5	Fibroblast growth factor 5	0.00091447	0.049004	1.58468
GO:0008284	positive regulation of cell proliferation	Slc25a5	Slc25a5	Solute carrier family 25 member 5	0.00091447	0.049004	1.58468
GO:0008284	positive regulation of cell proliferation	Nccrp1	Nccrp1	F-box only protein 50	0.00091447	0.049004	1.58468
GO:0008284	positive regulation of cell proliferation	Shh	Shh	Sonic hedgehog protein	0.00091447	0.049004	1.58468
GO:0008284	positive regulation of cell proliferation	Fgfr1op	Fgfr1op	FGFR1 oncogene partner	0.00091447	0.049004	1.58468
GO:0022409	positive regulation of cell-cell adhesion	Wnt5a	Wnt5a	Protein Wnt-5a	0.000970324	0.0511846	4.74192
GO:0022409	positive regulation of cell-cell adhesion	Lef1	Lef1	Lymphoid enhancer binding factor 1, isoform CRA_d	0.000970324	0.0511846	4.74192
GO:0022409	positive regulation of cell-cell adhesion	Myo10	Myo10	Unconventional myosin-X	0.000970324	0.0511846	4.74192
GO:0022409	positive regulation of cell-cell adhesion	Kif26b	Kif26b	Putative uncharacterized protein	0.000970324	0.0511846	4.74192
GO:0022409	positive regulation of cell-cell adhesion	Cd24a	Cd24a	Signal transducer CD24	0.000970324	0.0511846	4.74192
GO:0022409	positive regulation of cell-cell adhesion	Smad7	Smad7	Mothers against decapentaplegic homolog 7	0.000970324	0.0511846	4.74192
GO:0060021	palate development	Wnt5a	Wnt5a	Protein Wnt-5a	0.0010183	0.052889	2.52902
GO:0060021	palate development	Wnt3a	Wnt3a	Protein Wnt-3a	0.0010183	0.052889	2.52902
GO:0060021	palate development	Msx1	Msx1	Homeobox protein MSX-1	0.0010183	0.052889	2.52902
GO:0060021	palate development	Alx4	Alx4	Homeobox protein aristaless-like 4	0.0010183	0.052889	2.52902
GO:0060021	palate development	Lef1	Lef1	Lymphoid enhancer binding factor 1, isoform CRA_d	0.0010183	0.052889	2.52902
GO:0060021	palate development	Insig1	Insig1	Insulin-induced gene 1 protein	0.0010183	0.052889	2.52902
GO:0060021	palate development	Wnt8a	Wnt8a	Protein Wnt-8a	0.0010183	0.052889	2.52902
GO:0060021	palate development	Alx1	Alx1	ALX homeobox protein 1	0.0010183	0.052889	2.52902
GO:0060021	palate development	Tfap2a	Tfap2a	Transcription factor AP-2-alpha	0.0010183	0.052889	2.52902
GO:0060021	palate development	Wnt11	Wnt11	Protein Wnt-11	0.0010183	0.052889	2.52902
GO:0060021	palate development	Bnc2	Bnc2	Zinc finger protein basonuclin-2	0.0010183	0.052889	2.52902
GO:0060021	palate development	Fras1	Fras1	Extracellular matrix protein FRAS1	0.0010183	0.052889	2.52902
GO:0060021	palate development	Ephb3	Ephb3	Ephrin type-B receptor 3	0.0010183	0.052889	2.52902
GO:0060021	palate development	Shh	Shh	Sonic hedgehog protein	0.0010183	0.052889	2.52902
GO:0003184	pulmonary valve morphogenesis	Heyl	Heyl	Hairy/enhancer-of-split related with YRPW motif-like protein	0.0011228	0.0574331	7.22578
GO:0003184	pulmonary valve morphogenesis	Jag1	Jag1	Putative uncharacterized protein	0.0011228	0.0574331	7.22578
GO:0003184	pulmonary valve morphogenesis	Notch1	Notch1	Neurogenic locus notch homolog protein 1	0.0011228	0.0574331	7.22578
GO:0003184	pulmonary valve morphogenesis	Stra6	Stra6	Stimulated by retinoic acid gene 6 protein	0.0011228	0.0574331	7.22578
GO:0048546	digestive tract morphogenesis	Vangl2	Vangl2	Vang-like protein 2	0.00139985	0.0705355	4.46298
GO:0048546	digestive tract morphogenesis	Wnt5a	Wnt5a	Protein Wnt-5a	0.00139985	0.0705355	4.46298
GO:0048546	digestive tract morphogenesis	Fgfr3	Fgfr3	Fibroblast growth factor receptor 3	0.00139985	0.0705355	4.46298
GO:0048546	digestive tract morphogenesis	Stra6	Stra6	Stimulated by retinoic acid gene 6 protein	0.00139985	0.0705355	4.46298
GO:0048546	digestive tract morphogenesis	Ephb3	Ephb3	Ephrin type-B receptor 3	0.00139985	0.0705355	4.46298
GO:0048546	digestive tract morphogenesis	Shh	Shh	Sonic hedgehog protein	0.00139985	0.0705355	4.46298
GO:0007052	mitotic spindle organization	Ndc80	Ndc80	Kinetochore protein NDC80 homolog	0.00151866	0.07294	5.26879
GO:0007052	mitotic spindle organization	Rcc1	Rcc1	Regulator of chromosome condensation	0.00151866	0.07294	5.26879
GO:0007052	mitotic spindle organization	Stmn1	Stmn1	Stathmin	0.00151866	0.07294	5.26879
GO:0007052	mitotic spindle organization	Aurka	Aurka	Aurora kinase A, isoform CRA_b	0.00151866	0.07294	5.26879
GO:0007052	mitotic spindle organization	Spc25	Spc25	Kinetochore protein Spc25	0.00151866	0.07294	5.26879
GO:0035313	wound healing, spreading of epidermal cells	Scnn1g	Scnn1g	Putative uncharacterized protein	0.00151866	0.07294	5.26879
GO:0035313	wound healing, spreading of epidermal cells	Scnn1b	Scnn1b	Sodium channel, nonvoltage-gated 1 beta	0.00151866	0.07294	5.26879
GO:0035313	wound healing, spreading of epidermal cells	Mmp12	Mmp12	Macrophage metalloelastase	0.00151866	0.07294	5.26879
GO:0035313	wound healing, spreading of epidermal cells	Ajuba	Ajuba	LIM domain-containing protein ajuba	0.00151866	0.07294	5.26879
GO:0035313	wound healing, spreading of epidermal cells	Msx2	Msx2	Homeobox protein MSX-2	0.00151866	0.07294	5.26879
GO:0042640	anagen	Mreg	Mreg	Melanoregulin	0.00151866	0.07294	5.26879
GO:0042640	anagen	Notch1	Notch1	Neurogenic locus notch homolog protein 1	0.00151866	0.07294	5.26879
GO:0042640	anagen	Krtap21-1	Krtap21-1	Keratin associated protein 16-7	0.00151866	0.07294	5.26879
GO:0042640	anagen	Dsg4	Dsg4	Desmoglein4	0.00151866	0.07294	5.26879
GO:0042640	anagen	Msx2	Msx2	Homeobox protein MSX-2	0.00151866	0.07294	5.26879
GO:0000122	negative regulation of transcription from RNA polymerase II promoter	Heyl	Heyl	Hairy/enhancer-of-split related with YRPW motif-like protein	0.00153399	0.07294	1.45218
GO:0000122	negative regulation of transcription from RNA polymerase II promoter	Aurkb	Aurkb	Aurora kinase B	0.00153399	0.07294	1.45218
GO:0000122	negative regulation of transcription from RNA polymerase II promoter	Ppp1r13l	Ppp1r13l	RelA-associated inhibitor	0.00153399	0.07294	1.45218
GO:0000122	negative regulation of transcription from RNA polymerase II promoter	Foxj1	Foxj1	Forkhead box protein J1	0.00153399	0.07294	1.45218
GO:0000122	negative regulation of transcription from RNA polymerase II promoter	Trim29	Trim29	Tripartite motif-containing protein 29	0.00153399	0.07294	1.45218
GO:0000122	negative regulation of transcription from RNA polymerase II promoter	Hopx	Hopx	Homeodomain-only protein	0.00153399	0.07294	1.45218
GO:0000122	negative regulation of transcription from RNA polymerase II promoter	Ctnnb1	Ctnnb1	Catenin beta-1	0.00153399	0.07294	1.45218
GO:0000122	negative regulation of transcription from RNA polymerase II promoter	Prdm1	Prdm1	PR domain containing 1 with ZNF domain	0.00153399	0.07294	1.45218
GO:0000122	negative regulation of transcription from RNA polymerase II promoter	Fgfr3	Fgfr3	Fibroblast growth factor receptor 3	0.00153399	0.07294	1.45218
GO:0000122	negative regulation of transcription from RNA polymerase II promoter	Foxe1	Foxe1	Forkhead box protein E1	0.00153399	0.07294	1.45218
GO:0000122	negative regulation of transcription from RNA polymerase II promoter	Plk1	Plk1	Polo like kinase	0.00153399	0.07294	1.45218
GO:0000122	negative regulation of transcription from RNA polymerase II promoter	Msx1	Msx1	Homeobox protein MSX-1	0.00153399	0.07294	1.45218
GO:0000122	negative regulation of transcription from RNA polymerase II promoter	Lef1	Lef1	Lymphoid enhancer binding factor 1, isoform CRA_d	0.00153399	0.07294	1.45218
GO:0000122	negative regulation of transcription from RNA polymerase II promoter	Gata3	Gata3	Trans-acting T-cell-specific transcription factor GATA-3	0.00153399	0.07294	1.45218
GO:0000122	negative regulation of transcription from RNA polymerase II promoter	Uhrf1	Uhrf1	E3 ubiquitin-protein ligase UHRF1	0.00153399	0.07294	1.45218
GO:0000122	negative regulation of transcription from RNA polymerase II promoter	Efna1	Efna1	Ephrin-A1	0.00153399	0.07294	1.45218
GO:0000122	negative regulation of transcription from RNA polymerase II promoter	Trp63	Trp63	Tumor protein 63	0.00153399	0.07294	1.45218
GO:0000122	negative regulation of transcription from RNA polymerase II promoter	Ovol1	Ovol1	Putative uncharacterized protein	0.00153399	0.07294	1.45218
GO:0000122	negative regulation of transcription from RNA polymerase II promoter	Crym	Crym	Ketimine reductase mu-crystallin	0.00153399	0.07294	1.45218
GO:0000122	negative regulation of transcription from RNA polymerase II promoter	Plk3	Plk3	Serine/threonine-protein kinase PLK3	0.00153399	0.07294	1.45218
GO:0000122	negative regulation of transcription from RNA polymerase II promoter	Alx1	Alx1	ALX homeobox protein 1	0.00153399	0.07294	1.45218
GO:0000122	negative regulation of transcription from RNA polymerase II promoter	Foxm1	Foxm1	Forkhead box protein M1	0.00153399	0.07294	1.45218
GO:0000122	negative regulation of transcription from RNA polymerase II promoter	Barx2	Barx2	Homeobox protein BarH-like 2	0.00153399	0.07294	1.45218
GO:0000122	negative regulation of transcription from RNA polymerase II promoter	Tfap2b	Tfap2b	Transcription factor AP-2-beta	0.00153399	0.07294	1.45218
GO:0000122	negative regulation of transcription from RNA polymerase II promoter	Foxn1	Foxn1	Forkhead box N1	0.00153399	0.07294	1.45218
GO:0000122	negative regulation of transcription from RNA polymerase II promoter	Myb	Myb	Transcriptional activator Myb	0.00153399	0.07294	1.45218
GO:0000122	negative regulation of transcription from RNA polymerase II promoter	Tfap2a	Tfap2a	Transcription factor AP-2-alpha	0.00153399	0.07294	1.45218
GO:0000122	negative regulation of transcription from RNA polymerase II promoter	Wnt10b	Wnt10b	Protein Wnt-10b	0.00153399	0.07294	1.45218
GO:0000122	negative regulation of transcription from RNA polymerase II promoter	Bmp2	Bmp2	Bone morphogenetic protein 2	0.00153399	0.07294	1.45218
GO:0000122	negative regulation of transcription from RNA polymerase II promoter	Tbx1	Tbx1	T-box 1	0.00153399	0.07294	1.45218
GO:0000122	negative regulation of transcription from RNA polymerase II promoter	Dlx1	Dlx1	Homeobox protein DLX-1	0.00153399	0.07294	1.45218
GO:0000122	negative regulation of transcription from RNA polymerase II promoter	Ezh2	Ezh2	Histone-lysine N-methyltransferase EZH2	0.00153399	0.07294	1.45218
GO:0000122	negative regulation of transcription from RNA polymerase II promoter	Notch1	Notch1	Neurogenic locus notch homolog protein 1	0.00153399	0.07294	1.45218
GO:0000122	negative regulation of transcription from RNA polymerase II promoter	Edn1	Edn1	Endothelin-1	0.00153399	0.07294	1.45218
GO:0000122	negative regulation of transcription from RNA polymerase II promoter	Hes5	Hes5	Transcription factor HES-5	0.00153399	0.07294	1.45218
GO:0000122	negative regulation of transcription from RNA polymerase II promoter	Pax3	Pax3	Paired box protein Pax-3	0.00153399	0.07294	1.45218
GO:0000122	negative regulation of transcription from RNA polymerase II promoter	Dlx2	Dlx2	Homeobox protein DLX-2	0.00153399	0.07294	1.45218
GO:0000122	negative regulation of transcription from RNA polymerase II promoter	Tagln3	Tagln3	Putative uncharacterized protein	0.00153399	0.07294	1.45218
GO:0000122	negative regulation of transcription from RNA polymerase II promoter	Foxc1	Foxc1	Forkhead box protein C1	0.00153399	0.07294	1.45218
GO:0000122	negative regulation of transcription from RNA polymerase II promoter	Nfil3	Nfil3	Nuclear factor interleukin-3-regulated protein	0.00153399	0.07294	1.45218
GO:0000122	negative regulation of transcription from RNA polymerase II promoter	E2f8	E2f8	Transcription factor E2F8	0.00153399	0.07294	1.45218
GO:0000122	negative regulation of transcription from RNA polymerase II promoter	Id4	Id4	DNA-binding protein inhibitor ID-4	0.00153399	0.07294	1.45218
GO:0000122	negative regulation of transcription from RNA polymerase II promoter	Tfap2c	Tfap2c	Transcription factor AP-2 gamma	0.00153399	0.07294	1.45218
GO:0000122	negative regulation of transcription from RNA polymerase II promoter	Pcgf6	Pcgf6	Putative uncharacterized protein	0.00153399	0.07294	1.45218
GO:0000122	negative regulation of transcription from RNA polymerase II promoter	Nrarp	Nrarp	Notch-regulated ankyrin repeat-containing protein	0.00153399	0.07294	1.45218
GO:0000122	negative regulation of transcription from RNA polymerase II promoter	Tgif2	Tgif2	TGFB-induced factor 2, isoform CRA_a	0.00153399	0.07294	1.45218
GO:0000122	negative regulation of transcription from RNA polymerase II promoter	Mdfi	Mdfi	MyoD family inhibitor	0.00153399	0.07294	1.45218
GO:0000122	negative regulation of transcription from RNA polymerase II promoter	Cbx2	Cbx2	Chromobox protein homolog 2	0.00153399	0.07294	1.45218
GO:0000122	negative regulation of transcription from RNA polymerase II promoter	Foxq1	Foxq1	Forkhead box protein Q1	0.00153399	0.07294	1.45218
GO:0000122	negative regulation of transcription from RNA polymerase II promoter	Fhl2	Fhl2	Four and a half LIM domains protein 2	0.00153399	0.07294	1.45218
GO:0000122	negative regulation of transcription from RNA polymerase II promoter	Tfcp2l1	Tfcp2l1	Transcription factor CP2-like protein 1	0.00153399	0.07294	1.45218
GO:0000122	negative regulation of transcription from RNA polymerase II promoter	Dach1	Dach1	Putative uncharacterized protein	0.00153399	0.07294	1.45218
GO:0000122	negative regulation of transcription from RNA polymerase II promoter	Ajuba	Ajuba	LIM domain-containing protein ajuba	0.00153399	0.07294	1.45218
GO:0000122	negative regulation of transcription from RNA polymerase II promoter	Tdg	Tdg	G/T mismatch-specific thymine DNA glycosylase	0.00153399	0.07294	1.45218
GO:0000122	negative regulation of transcription from RNA polymerase II promoter	Hoxb3	Hoxb3	Homeobox protein Hox-B3	0.00153399	0.07294	1.45218
GO:0000122	negative regulation of transcription from RNA polymerase II promoter	Cry1	Cry1	Cryptochrome-1	0.00153399	0.07294	1.45218
GO:0000122	negative regulation of transcription from RNA polymerase II promoter	Msx2	Msx2	Homeobox protein MSX-2	0.00153399	0.07294	1.45218
GO:0000122	negative regulation of transcription from RNA polymerase II promoter	Glis1	Glis1	Zinc finger protein GLIS1	0.00153399	0.07294	1.45218
GO:0000122	negative regulation of transcription from RNA polymerase II promoter	Ptch1	Ptch1	Protein patched homolog 1	0.00153399	0.07294	1.45218
GO:0000122	negative regulation of transcription from RNA polymerase II promoter	Cux1	Cux1	One cut domain family member	0.00153399	0.07294	1.45218
GO:0000122	negative regulation of transcription from RNA polymerase II promoter	Id1	Id1	DNA-binding protein inhibitor ID-1	0.00153399	0.07294	1.45218
GO:0000122	negative regulation of transcription from RNA polymerase II promoter	Tenm2	Tenm2	Teneurin-2	0.00153399	0.07294	1.45218
GO:0000122	negative regulation of transcription from RNA polymerase II promoter	Vdr	Vdr	Vitamin D3 receptor	0.00153399	0.07294	1.45218
GO:0000122	negative regulation of transcription from RNA polymerase II promoter	Smad7	Smad7	Mothers against decapentaplegic homolog 7	0.00153399	0.07294	1.45218
GO:0000122	negative regulation of transcription from RNA polymerase II promoter	Shh	Shh	Sonic hedgehog protein	0.00153399	0.07294	1.45218
GO:0048013	ephrin receptor signaling pathway	Epha1	Epha1	Ephrin type-A receptor 1	0.00181837	0.0794111	3.37203
GO:0048013	ephrin receptor signaling pathway	Efna1	Efna1	Ephrin-A1	0.00181837	0.0794111	3.37203
GO:0048013	ephrin receptor signaling pathway	Efna3	Efna3	Ephrin-A3	0.00181837	0.0794111	3.37203
GO:0048013	ephrin receptor signaling pathway	Efna2	Efna2	Ephrin-A2	0.00181837	0.0794111	3.37203
GO:0048013	ephrin receptor signaling pathway	Epha2	Epha2	Ephrin type-A receptor 2	0.00181837	0.0794111	3.37203
GO:0048013	ephrin receptor signaling pathway	Epha4	Epha4	Ephrin type-A receptor 4	0.00181837	0.0794111	3.37203
GO:0048013	ephrin receptor signaling pathway	Ephb1	Ephb1	Putative uncharacterized protein	0.00181837	0.0794111	3.37203
GO:0048013	ephrin receptor signaling pathway	Ephb3	Ephb3	Ephrin type-B receptor 3	0.00181837	0.0794111	3.37203
GO:0030178	negative regulation of Wnt signaling pathway	Cer1	Cer1	Cerberus 1 homolog (Xenopus laevis)	0.00181987	0.0794111	2.72738
GO:0030178	negative regulation of Wnt signaling pathway	Wif1	Wif1	Wnt inhibitory factor 1	0.00181987	0.0794111	2.72738
GO:0030178	negative regulation of Wnt signaling pathway	Rnf43	Rnf43	Ring finger protein 43	0.00181987	0.0794111	2.72738
GO:0030178	negative regulation of Wnt signaling pathway	Csnk1e	Csnk1e	Casein kinase I isoform epsilon	0.00181987	0.0794111	2.72738
GO:0030178	negative regulation of Wnt signaling pathway	Dkk4	Dkk4	Dickkopf-related protein 4	0.00181987	0.0794111	2.72738
GO:0030178	negative regulation of Wnt signaling pathway	Cxxc4	Cxxc4	CXXC-type zinc finger protein 4	0.00181987	0.0794111	2.72738
GO:0030178	negative regulation of Wnt signaling pathway	Nkd1	Nkd1	Protein naked cuticle homolog 1	0.00181987	0.0794111	2.72738
GO:0030178	negative regulation of Wnt signaling pathway	Mdfi	Mdfi	MyoD family inhibitor	0.00181987	0.0794111	2.72738
GO:0030178	negative regulation of Wnt signaling pathway	Znrf3	Znrf3	E3 ubiquitin-protein ligase ZNRF3	0.00181987	0.0794111	2.72738
GO:0030178	negative regulation of Wnt signaling pathway	Nxn	Nxn	Nucleoredoxin	0.00181987	0.0794111	2.72738
GO:0030178	negative regulation of Wnt signaling pathway	Shh	Shh	Sonic hedgehog protein	0.00181987	0.0794111	2.72738
GO:0072210	metanephric nephron development	Tfap2b	Tfap2b	Transcription factor AP-2-beta	0.00185826	0.0794111	9.48383
GO:0072210	metanephric nephron development	Tfap2a	Tfap2a	Transcription factor AP-2-alpha	0.00185826	0.0794111	9.48383
GO:0072210	metanephric nephron development	Wnt4	Wnt4	Protein Wnt-4	0.00185826	0.0794111	9.48383
GO:0071459	protein localization to chromosome, centromeric region	Bub1b	Bub1b	Putative uncharacterized protein	0.00185826	0.0794111	9.48383
GO:0071459	protein localization to chromosome, centromeric region	Gsg2	Gsg2	Germ cell-specific gene 2	0.00185826	0.0794111	9.48383
GO:0071459	protein localization to chromosome, centromeric region	Cenpa	Cenpa	Centromere protein A, isoform CRA_c	0.00185826	0.0794111	9.48383
GO:0014826	vein smooth muscle contraction	Edn2	Edn2	Endothelin-2	0.00185826	0.0794111	9.48383
GO:0014826	vein smooth muscle contraction	Edn1	Edn1	Endothelin-1	0.00185826	0.0794111	9.48383
GO:0014826	vein smooth muscle contraction	Edn3	Edn3	Endothelin 3	0.00185826	0.0794111	9.48383
GO:0003100	regulation of systemic arterial blood pressure by endothelin	Edn2	Edn2	Endothelin-2	0.00185826	0.0794111	9.48383
GO:0003100	regulation of systemic arterial blood pressure by endothelin	Edn1	Edn1	Endothelin-1	0.00185826	0.0794111	9.48383
GO:0003100	regulation of systemic arterial blood pressure by endothelin	Edn3	Edn3	Endothelin 3	0.00185826	0.0794111	9.48383
GO:0021978	telencephalon regionalization	Bmp2	Bmp2	Bone morphogenetic protein 2	0.00185826	0.0794111	9.48383
GO:0021978	telencephalon regionalization	Lhx2	Lhx2	LIM/homeobox protein Lhx2	0.00185826	0.0794111	9.48383
GO:0021978	telencephalon regionalization	Shh	Shh	Sonic hedgehog protein	0.00185826	0.0794111	9.48383
GO:0042481	regulation of odontogenesis	Msx1	Msx1	Homeobox protein MSX-1	0.00185826	0.0794111	9.48383
GO:0042481	regulation of odontogenesis	Sp6	Sp6	Sp6 transcription factor	0.00185826	0.0794111	9.48383
GO:0042481	regulation of odontogenesis	Shh	Shh	Sonic hedgehog protein	0.00185826	0.0794111	9.48383
GO:0009952	anterior/posterior pattern specification	Vangl2	Vangl2	Vang-like protein 2	0.00196794	0.0826345	2.10752
GO:0009952	anterior/posterior pattern specification	Cer1	Cer1	Cerberus 1 homolog (Xenopus laevis)	0.00196794	0.0826345	2.10752
GO:0009952	anterior/posterior pattern specification	Wnt5a	Wnt5a	Protein Wnt-5a	0.00196794	0.0826345	2.10752
GO:0009952	anterior/posterior pattern specification	Wnt3a	Wnt3a	Protein Wnt-3a	0.00196794	0.0826345	2.10752
GO:0009952	anterior/posterior pattern specification	Celsr1	Celsr1	Cadherin EGF LAG seven-pass G-type receptor 1	0.00196794	0.0826345	2.10752
GO:0009952	anterior/posterior pattern specification	Msx1	Msx1	Homeobox protein MSX-1	0.00196794	0.0826345	2.10752
GO:0009952	anterior/posterior pattern specification	Alx4	Alx4	Homeobox protein aristaless-like 4	0.00196794	0.0826345	2.10752
GO:0009952	anterior/posterior pattern specification	Hoxc13	Hoxc13	Homeobox protein Hox-C13	0.00196794	0.0826345	2.10752
GO:0009952	anterior/posterior pattern specification	Alx1	Alx1	ALX homeobox protein 1	0.00196794	0.0826345	2.10752
GO:0009952	anterior/posterior pattern specification	Hoxb6	Hoxb6	Homeobox protein Hox-B6	0.00196794	0.0826345	2.10752
GO:0009952	anterior/posterior pattern specification	Hoxb7	Hoxb7	Homeobox protein Hox-B7	0.00196794	0.0826345	2.10752
GO:0009952	anterior/posterior pattern specification	Tbx1	Tbx1	T-box 1	0.00196794	0.0826345	2.10752
GO:0009952	anterior/posterior pattern specification	Hoxb8	Hoxb8	Homeo box B8	0.00196794	0.0826345	2.10752
GO:0009952	anterior/posterior pattern specification	Wnt3	Wnt3	Protein Wnt	0.00196794	0.0826345	2.10752
GO:0009952	anterior/posterior pattern specification	Hoxb2	Hoxb2	Homeobox protein Hox-B2	0.00196794	0.0826345	2.10752
GO:0009952	anterior/posterior pattern specification	Hoxb3	Hoxb3	Homeobox protein Hox-B3	0.00196794	0.0826345	2.10752
GO:0009952	anterior/posterior pattern specification	Msx2	Msx2	Homeobox protein MSX-2	0.00196794	0.0826345	2.10752
GO:0009952	anterior/posterior pattern specification	Shh	Shh	Sonic hedgehog protein	0.00196794	0.0826345	2.10752
GO:0010718	positive regulation of epithelial to mesenchymal transition	Bambi	Bambi	BMP and activin membrane-bound inhibitor homolog	0.00199023	0.0826345	3.68816
GO:0010718	positive regulation of epithelial to mesenchymal transition	Ctnnb1	Ctnnb1	Catenin beta-1	0.00199023	0.0826345	3.68816
GO:0010718	positive regulation of epithelial to mesenchymal transition	Lef1	Lef1	Lymphoid enhancer binding factor 1, isoform CRA_d	0.00199023	0.0826345	3.68816
GO:0010718	positive regulation of epithelial to mesenchymal transition	Bmp2	Bmp2	Bone morphogenetic protein 2	0.00199023	0.0826345	3.68816
GO:0010718	positive regulation of epithelial to mesenchymal transition	Ezh2	Ezh2	Histone-lysine N-methyltransferase EZH2	0.00199023	0.0826345	3.68816
GO:0010718	positive regulation of epithelial to mesenchymal transition	Notch1	Notch1	Neurogenic locus notch homolog protein 1	0.00199023	0.0826345	3.68816
GO:0010718	positive regulation of epithelial to mesenchymal transition	Epb4.1l5	Epb4.1l5	Band 4.1-like protein 5	0.00199023	0.0826345	3.68816
GO:0007019	microtubule depolymerization	Kif24	Kif24	Kinesin-like protein KIF24	0.00210503	0.0826345	6.32255
GO:0007019	microtubule depolymerization	Kif18a	Kif18a	Kinesin-like protein KIF18A	0.00210503	0.0826345	6.32255
GO:0007019	microtubule depolymerization	Stmn1	Stmn1	Stathmin	0.00210503	0.0826345	6.32255
GO:0007019	microtubule depolymerization	Kif2c	Kif2c	Kinesin-like protein KIF2C	0.00210503	0.0826345	6.32255
GO:0046632	alpha-beta T cell differentiation	Blm	Blm	Bloom syndrome protein homolog	0.00210503	0.0826345	6.32255
GO:0046632	alpha-beta T cell differentiation	Braf	Braf	Serine/threonine-protein kinase B-raf	0.00210503	0.0826345	6.32255
GO:0046632	alpha-beta T cell differentiation	Lef1	Lef1	Lymphoid enhancer binding factor 1, isoform CRA_d	0.00210503	0.0826345	6.32255
GO:0046632	alpha-beta T cell differentiation	Tcf7	Tcf7	Tcf7 protein	0.00210503	0.0826345	6.32255
GO:0045839	negative regulation of mitosis	Bmp7	Bmp7	Bone morphogenetic protein 7	0.00210503	0.0826345	6.32255
GO:0045839	negative regulation of mitosis	Fgfr3	Fgfr3	Fibroblast growth factor receptor 3	0.00210503	0.0826345	6.32255
GO:0045839	negative regulation of mitosis	Tom1l1	Tom1l1	TOM1-like protein 1	0.00210503	0.0826345	6.32255
GO:0045839	negative regulation of mitosis	Chek1	Chek1	Serine/threonine-protein kinase Chk1	0.00210503	0.0826345	6.32255
GO:0035567	non-canonical Wnt signaling pathway	Vangl2	Vangl2	Vang-like protein 2	0.00210503	0.0826345	6.32255
GO:0035567	non-canonical Wnt signaling pathway	Fzd6	Fzd6	Putative uncharacterized protein	0.00210503	0.0826345	6.32255
GO:0035567	non-canonical Wnt signaling pathway	Wnt11	Wnt11	Protein Wnt-11	0.00210503	0.0826345	6.32255
GO:0035567	non-canonical Wnt signaling pathway	Wnt4	Wnt4	Protein Wnt-4	0.00210503	0.0826345	6.32255
GO:0060485	mesenchyme development	Bmp7	Bmp7	Bone morphogenetic protein 7	0.00210503	0.0826345	6.32255
GO:0060485	mesenchyme development	Ctnnb1	Ctnnb1	Catenin beta-1	0.00210503	0.0826345	6.32255
GO:0060485	mesenchyme development	Bmp2	Bmp2	Bone morphogenetic protein 2	0.00210503	0.0826345	6.32255
GO:0060485	mesenchyme development	Bnc2	Bnc2	Zinc finger protein basonuclin-2	0.00210503	0.0826345	6.32255
GO:0010951	negative regulation of endopeptidase activity	BC100530	BC100530	Protein BC100530	0.00218668	0.0848533	2.08818
GO:0010951	negative regulation of endopeptidase activity	Stfa2	Stfa2	Stefin-2	0.00218668	0.0848533	2.08818
GO:0010951	negative regulation of endopeptidase activity	Csta	Csta1	MCG130181	0.00218668	0.0848533	2.08818
GO:0010951	negative regulation of endopeptidase activity	Serpinb2	Serpinb2	Plasminogen activator inhibitor 2, macrophage	0.00218668	0.0848533	2.08818
GO:0010951	negative regulation of endopeptidase activity	Serpina9	Serpina9	Serpina9 protein	0.00218668	0.0848533	2.08818
GO:0010951	negative regulation of endopeptidase activity	Stfa1	Stfa1	Stefin-1	0.00218668	0.0848533	2.08818
GO:0010951	negative regulation of endopeptidase activity	Serpini1	Serpini1	Neuroserpin	0.00218668	0.0848533	2.08818
GO:0010951	negative regulation of endopeptidase activity	Fetub	Fetub	GUGU beta	0.00218668	0.0848533	2.08818
GO:0010951	negative regulation of endopeptidase activity	Serpinb3a	Serpinb3a	MCG129038	0.00218668	0.0848533	2.08818
GO:0010951	negative regulation of endopeptidase activity	Gm5689	Gm5689	Uncharacterized protein	0.00218668	0.0848533	2.08818
GO:0010951	negative regulation of endopeptidase activity	Serpinb5	Serpinb5	Serpin B5	0.00218668	0.0848533	2.08818
GO:0010951	negative regulation of endopeptidase activity	BC117090	BC117090	Protein BC117090	0.00218668	0.0848533	2.08818
GO:0010951	negative regulation of endopeptidase activity	Serpinb11	Serpinb11	Serpin B11	0.00218668	0.0848533	2.08818
GO:0010951	negative regulation of endopeptidase activity	Serpinb13	Serpinb13	Serpin B13	0.00218668	0.0848533	2.08818
GO:0010951	negative regulation of endopeptidase activity	Stfa3	Stfa3	Stefin-3	0.00218668	0.0848533	2.08818
GO:0010951	negative regulation of endopeptidase activity	Gm5416	Gm5416	EG408196 protein	0.00218668	0.0848533	2.08818
GO:0010951	negative regulation of endopeptidase activity	Serpinb3d	Serpinb3d	Serine proteinase inhibitor B3-like 1	0.00218668	0.0848533	2.08818
GO:0010951	negative regulation of endopeptidase activity	Serpina11	Serpina11	Serpin A11	0.00218668	0.0848533	2.08818
GO:0003333	amino acid transmembrane transport	Slc38a3	Slc38a3	Sodium-coupled neutral amino acid transporter 3	0.00227694	0.0866064	2.52902
GO:0003333	amino acid transmembrane transport	Slc6a19	Slc6a19	Sodium-dependent neutral amino acid transporter B(0)AT1	0.00227694	0.0866064	2.52902
GO:0003333	amino acid transmembrane transport	Slc6a13	Slc6a13	Sodium- and chloride-dependent GABA transporter 2	0.00227694	0.0866064	2.52902
GO:0003333	amino acid transmembrane transport	AU018091	AU018091	Protein AU018091	0.00227694	0.0866064	2.52902
GO:0003333	amino acid transmembrane transport	Slc7a8	Slc7a8	Large neutral amino acids transporter small subunit 2	0.00227694	0.0866064	2.52902
GO:0003333	amino acid transmembrane transport	Slc7a5	Slc7a5	Putative uncharacterized protein	0.00227694	0.0866064	2.52902
GO:0003333	amino acid transmembrane transport	Slc6a20a	Slc6a20a	Sodium- and chloride-dependent transporter XTRP3A	0.00227694	0.0866064	2.52902
GO:0003333	amino acid transmembrane transport	Slc7a1	Slc7a1	High affinity cationic amino acid transporter 1	0.00227694	0.0866064	2.52902
GO:0003333	amino acid transmembrane transport	Slco1a5	Slco1a5	Solute carrier organic anion transporter family member 1A5	0.00227694	0.0866064	2.52902
GO:0003333	amino acid transmembrane transport	Slc25a13	Slc25a13	Putative uncharacterized protein	0.00227694	0.0866064	2.52902
GO:0003333	amino acid transmembrane transport	Slco4a1	Slco4a1	Solute carrier organic anion transporter family member 4A1	0.00227694	0.0866064	2.52902
GO:0003333	amino acid transmembrane transport	Slc7a11	Slc7a11	Putative uncharacterized protein	0.00227694	0.0866064	2.52902
GO:0045595	regulation of cell differentiation	Nrg1	Nrg1	Type III neuregulin 1	0.00228317	0.0866064	3.26325
GO:0045595	regulation of cell differentiation	Wnt3a	Wnt3a	Protein Wnt-3a	0.00228317	0.0866064	3.26325
GO:0045595	regulation of cell differentiation	2610018G03Rik	Stk26	Serine/threonine-protein kinase 26	0.00228317	0.0866064	3.26325
GO:0045595	regulation of cell differentiation	Ctnnb1	Ctnnb1	Catenin beta-1	0.00228317	0.0866064	3.26325
GO:0045595	regulation of cell differentiation	Tfap2b	Tfap2b	Transcription factor AP-2-beta	0.00228317	0.0866064	3.26325
GO:0045595	regulation of cell differentiation	Tcfl5	Tcfl5	Protein Tcfl5	0.00228317	0.0866064	3.26325
GO:0045595	regulation of cell differentiation	Tfap2a	Tfap2a	Transcription factor AP-2-alpha	0.00228317	0.0866064	3.26325
GO:0045595	regulation of cell differentiation	Hes5	Hes5	Transcription factor HES-5	0.00228317	0.0866064	3.26325
GO:0006468	protein phosphorylation	Hunk	Hunk	Hunk protein	0.00239244	0.089743	1.40955
GO:0006468	protein phosphorylation	Aurkb	Aurkb	Aurora kinase B	0.00239244	0.089743	1.40955
GO:0006468	protein phosphorylation	Braf	Braf	Serine/threonine-protein kinase B-raf	0.00239244	0.089743	1.40955
GO:0006468	protein phosphorylation	Cdk18	Cdk18	Cyclin-dependent kinase 18	0.00239244	0.089743	1.40955
GO:0006468	protein phosphorylation	Gucy2e	Gucy2e	Guanylyl cyclase GC-E	0.00239244	0.089743	1.40955
GO:0006468	protein phosphorylation	Clk3	Clk3	Dual specificity protein kinase CLK3	0.00239244	0.089743	1.40955
GO:0006468	protein phosphorylation	Dbf4	Dbf4	DBF4 homolog (S. cerevisiae)	0.00239244	0.089743	1.40955
GO:0006468	protein phosphorylation	Wnt5a	Wnt5a	Protein Wnt-5a	0.00239244	0.089743	1.40955
GO:0006468	protein phosphorylation	Ptk6	Ptk6	Non-specific protein-tyrosine kinase	0.00239244	0.089743	1.40955
GO:0006468	protein phosphorylation	Erbb2	Erbb2	Receptor tyrosine-protein kinase erbB-2	0.00239244	0.089743	1.40955
GO:0006468	protein phosphorylation	Mapk13	Mapk13	Mitogen-activated protein kinase 13	0.00239244	0.089743	1.40955
GO:0006468	protein phosphorylation	2610018G03Rik	Stk26	Serine/threonine-protein kinase 26	0.00239244	0.089743	1.40955
GO:0006468	protein phosphorylation	Epha1	Epha1	Ephrin type-A receptor 1	0.00239244	0.089743	1.40955
GO:0006468	protein phosphorylation	Epgn	Epgn	Epithelial mitogen	0.00239244	0.089743	1.40955
GO:0006468	protein phosphorylation	Fgfr3	Fgfr3	Fibroblast growth factor receptor 3	0.00239244	0.089743	1.40955
GO:0006468	protein phosphorylation	Bub1	Bub1	Mitotic checkpoint serine/threonine-protein kinase BUB1	0.00239244	0.089743	1.40955
GO:0006468	protein phosphorylation	Plk1	Plk1	Polo like kinase	0.00239244	0.089743	1.40955
GO:0006468	protein phosphorylation	Gucy2c	Gucy2c	Heat-stable enterotoxin receptor	0.00239244	0.089743	1.40955
GO:0006468	protein phosphorylation	Ret	Ret	Proto-oncogene tyrosine-protein kinase receptor Ret	0.00239244	0.089743	1.40955
GO:0006468	protein phosphorylation	Tgfa	Tgfa	Protransforming growth factor alpha	0.00239244	0.089743	1.40955
GO:0006468	protein phosphorylation	Nek2	Nek2	Serine/threonine-protein kinase Nek2	0.00239244	0.089743	1.40955
GO:0006468	protein phosphorylation	Pask	Pask	PAS domain containing serine/threonine kinase	0.00239244	0.089743	1.40955
GO:0006468	protein phosphorylation	Mark1	Mark1	Serine/threonine-protein kinase MARK1	0.00239244	0.089743	1.40955
GO:0006468	protein phosphorylation	Ttk	Ttk	Dual-specificity protein kinase TTK	0.00239244	0.089743	1.40955
GO:0006468	protein phosphorylation	Mast1	Mast1	Microtubule-associated serine/threonine-protein kinase 1	0.00239244	0.089743	1.40955
GO:0006468	protein phosphorylation	Dclk2	Dclk2	Serine/threonine-protein kinase DCLK2	0.00239244	0.089743	1.40955
GO:0006468	protein phosphorylation	Plk3	Plk3	Serine/threonine-protein kinase PLK3	0.00239244	0.089743	1.40955
GO:0006468	protein phosphorylation	Pak6	Pak6	Non-specific serine/threonine protein kinase	0.00239244	0.089743	1.40955
GO:0006468	protein phosphorylation	Dapk2	Dapk2	DAP-kinase-related protein 1 beta isoform	0.00239244	0.089743	1.40955
GO:0006468	protein phosphorylation	Pbk	Pbk	Lymphokine-activated killer T-cell-originated protein kinase	0.00239244	0.089743	1.40955
GO:0006468	protein phosphorylation	Trpm6	Trpm6	Transient receptor potential cation channel subfamily M member 6	0.00239244	0.089743	1.40955
GO:0006468	protein phosphorylation	Bmp2	Bmp2	Bone morphogenetic protein 2	0.00239244	0.089743	1.40955
GO:0006468	protein phosphorylation	Cdkn1a	Cdkn1a	Cyclin-dependent kinase inhibitor 1A variant 2	0.00239244	0.089743	1.40955
GO:0006468	protein phosphorylation	Adm2	Adm2	ADM2	0.00239244	0.089743	1.40955
GO:0006468	protein phosphorylation	Prkci	Prkci	Protein kinase C iota type	0.00239244	0.089743	1.40955
GO:0006468	protein phosphorylation	Chek1	Chek1	Serine/threonine-protein kinase Chk1	0.00239244	0.089743	1.40955
GO:0006468	protein phosphorylation	Wnt11	Wnt11	Protein Wnt-11	0.00239244	0.089743	1.40955
GO:0006468	protein phosphorylation	Mylk3	Mylk3	LOC633594 protein	0.00239244	0.089743	1.40955
GO:0006468	protein phosphorylation	Csnk1e	Csnk1e	Casein kinase I isoform epsilon	0.00239244	0.089743	1.40955
GO:0006468	protein phosphorylation	Birc5	Birc5	Baculoviral IAP repeat-containing protein 5	0.00239244	0.089743	1.40955
GO:0006468	protein phosphorylation	Ccnb1	Ccnb1	Cyclin b1 variant 1	0.00239244	0.089743	1.40955
GO:0006468	protein phosphorylation	Rps6kb2	Rps6kb2	Ribosomal protein S6 kinase beta-2	0.00239244	0.089743	1.40955
GO:0006468	protein phosphorylation	Aurka	Aurka	Aurora kinase A, isoform CRA_b	0.00239244	0.089743	1.40955
GO:0006468	protein phosphorylation	Kndc1	Kndc1	Kinase non-catalytic C-lobe domain (KIND) containing 1	0.00239244	0.089743	1.40955
GO:0006468	protein phosphorylation	Melk	Melk	Maternal embryonic leucine zipper kinase	0.00239244	0.089743	1.40955
GO:0006468	protein phosphorylation	Bub1b	Bub1b	Putative uncharacterized protein	0.00239244	0.089743	1.40955
GO:0006468	protein phosphorylation	Dyrk3	Dyrk3	Dual-specificity tyrosine-phosphorylation-regulated kinase 3	0.00239244	0.089743	1.40955
GO:0006468	protein phosphorylation	Pak4	Pak4	Serine/threonine-protein kinase PAK 4	0.00239244	0.089743	1.40955
GO:0006468	protein phosphorylation	Pick1	Pick1	PRKCA-binding protein	0.00239244	0.089743	1.40955
GO:0006468	protein phosphorylation	Blk	Blk	Tyrosine-protein kinase Blk	0.00239244	0.089743	1.40955
GO:0006468	protein phosphorylation	Ulk4	Ulk4	Serine/threonine-protein kinase ULK4	0.00239244	0.089743	1.40955
GO:0006468	protein phosphorylation	Gsg2	Gsg2	Germ cell-specific gene 2	0.00239244	0.089743	1.40955
GO:0006468	protein phosphorylation	Epha2	Epha2	Ephrin type-A receptor 2	0.00239244	0.089743	1.40955
GO:0006468	protein phosphorylation	Epha4	Epha4	Ephrin type-A receptor 4	0.00239244	0.089743	1.40955
GO:0006468	protein phosphorylation	Cdk1	Cdk1	Cyclin-dependent kinase 1	0.00239244	0.089743	1.40955
GO:0006468	protein phosphorylation	Cdkl5	Cdkl5	Cyclin-dependent kinase-like 5	0.00239244	0.089743	1.40955
GO:0006468	protein phosphorylation	Ephb1	Ephb1	Putative uncharacterized protein	0.00239244	0.089743	1.40955
GO:0006468	protein phosphorylation	Limk2	Limk2	LIM domain kinase 2	0.00239244	0.089743	1.40955
GO:0006468	protein phosphorylation	Plk4	Plk4	Serine/threonine-protein kinase PLK4	0.00239244	0.089743	1.40955
GO:0006468	protein phosphorylation	Ankk1	Ankk1	Ankk1 protein	0.00239244	0.089743	1.40955
GO:0006468	protein phosphorylation	Ptk7	Ptk7	Putative uncharacterized protein	0.00239244	0.089743	1.40955
GO:0006468	protein phosphorylation	Dclk3	Dclk3	Serine/threonine-protein kinase DCLK3	0.00239244	0.089743	1.40955
GO:0006468	protein phosphorylation	Lmtk3	Lmtk3	Serine/threonine-protein kinase LMTK3	0.00239244	0.089743	1.40955
GO:0006468	protein phosphorylation	Nim1	Nim1k	Serine/threonine-protein kinase NIM1	0.00239244	0.089743	1.40955
GO:0006468	protein phosphorylation	Ripk4	Ripk4	Receptor-interacting serine/threonine-protein kinase 4	0.00239244	0.089743	1.40955
GO:0006468	protein phosphorylation	Map3k6	Map3k6	Mitogen-activated protein kinase kinase kinase 6	0.00239244	0.089743	1.40955
GO:0006468	protein phosphorylation	Rps6ka6	Rps6ka6	Ribosomal protein S6 kinase alpha-6	0.00239244	0.089743	1.40955
GO:0006468	protein phosphorylation	Ephb3	Ephb3	Ephrin type-B receptor 3	0.00239244	0.089743	1.40955
GO:0006468	protein phosphorylation	Srms	Srms	Non-specific protein-tyrosine kinase	0.00239244	0.089743	1.40955
GO:0086005	ventricular cardiac muscle cell action potential	Kcne1	Kcne1	Potassium voltage-gated channel subfamily E member 1	0.00267519	0.0992467	3.99319
GO:0086005	ventricular cardiac muscle cell action potential	Dsc2	Dsc2	Desmocollin-2	0.00267519	0.0992467	3.99319
GO:0086005	ventricular cardiac muscle cell action potential	Jup	Jup	Junction plakoglobin	0.00267519	0.0992467	3.99319
GO:0086005	ventricular cardiac muscle cell action potential	Dsp	Dsp	Desmoplakin	0.00267519	0.0992467	3.99319
GO:0086005	ventricular cardiac muscle cell action potential	Dsg2	Dsg2	Desmoglein-2	0.00267519	0.0992467	3.99319
GO:0086005	ventricular cardiac muscle cell action potential	Pkp2	Pkp2	Protein Pkp2	0.00267519	0.0992467	3.99319
GO:0007411	axon guidance	Bmp7	Bmp7	Bone morphogenetic protein 7	0.00274766	0.100827	2.00214
GO:0007411	axon guidance	Unc5b	Unc5b	Putative uncharacterized protein	0.00274766	0.100827	2.00214
GO:0007411	axon guidance	Wnt5a	Wnt5a	Protein Wnt-5a	0.00274766	0.100827	2.00214
GO:0007411	axon guidance	Wnt3a	Wnt3a	Protein Wnt-3a	0.00274766	0.100827	2.00214
GO:0007411	axon guidance	Efnb1	Efnb1	Ephrin-B1	0.00274766	0.100827	2.00214
GO:0007411	axon guidance	Dpysl5	Dpysl5	Dpysl5 protein	0.00274766	0.100827	2.00214
GO:0007411	axon guidance	Gata3	Gata3	Trans-acting T-cell-specific transcription factor GATA-3	0.00274766	0.100827	2.00214
GO:0007411	axon guidance	Dcc	Dcc	Netrin receptor DCC	0.00274766	0.100827	2.00214
GO:0007411	axon guidance	Flrt3	Flrt3	Fibronectin leucine rich transmembrane protein 3, isoform CRA_b	0.00274766	0.100827	2.00214
GO:0007411	axon guidance	Wnt3	Wnt3	Protein Wnt	0.00274766	0.100827	2.00214
GO:0007411	axon guidance	Epha4	Epha4	Ephrin type-A receptor 4	0.00274766	0.100827	2.00214
GO:0007411	axon guidance	Ephb1	Ephb1	Putative uncharacterized protein	0.00274766	0.100827	2.00214
GO:0007411	axon guidance	Tubb3	Tubb3	Tubulin beta 3	0.00274766	0.100827	2.00214
GO:0007411	axon guidance	Lhx2	Lhx2	LIM/homeobox protein Lhx2	0.00274766	0.100827	2.00214
GO:0007411	axon guidance	Sema3f	Sema3f	Semaphorin IV homolog	0.00274766	0.100827	2.00214
GO:0007411	axon guidance	Ephb3	Ephb3	Ephrin type-B receptor 3	0.00274766	0.100827	2.00214
GO:0007411	axon guidance	Robo1	Robo1	Roundabout homolog 1	0.00274766	0.100827	2.00214
GO:0007411	axon guidance	Tenm2	Tenm2	Teneurin-2	0.00274766	0.100827	2.00214
GO:0007411	axon guidance	Shh	Shh	Sonic hedgehog protein	0.00274766	0.100827	2.00214
GO:0042060	wound healing	Vangl2	Vangl2	Vang-like protein 2	0.00304168	0.110416	2.34838
GO:0042060	wound healing	Wnt5a	Wnt5a	Protein Wnt-5a	0.00304168	0.110416	2.34838
GO:0042060	wound healing	Celsr1	Celsr1	Cadherin EGF LAG seven-pass G-type receptor 1	0.00304168	0.110416	2.34838
GO:0042060	wound healing	Erbb2	Erbb2	Receptor tyrosine-protein kinase erbB-2	0.00304168	0.110416	2.34838
GO:0042060	wound healing	Tgfa	Tgfa	Protransforming growth factor alpha	0.00304168	0.110416	2.34838
GO:0042060	wound healing	Serpinb2	Serpinb2	Plasminogen activator inhibitor 2, macrophage	0.00304168	0.110416	2.34838
GO:0042060	wound healing	Arhgef19	Arhgef19	Rho guanine nucleotide exchange factor 19	0.00304168	0.110416	2.34838
GO:0042060	wound healing	Sdc1	Sdc1	Syndecan-1	0.00304168	0.110416	2.34838
GO:0042060	wound healing	Bnc1	Bnc1	Bnc1 protein	0.00304168	0.110416	2.34838
GO:0042060	wound healing	Ptk7	Ptk7	Putative uncharacterized protein	0.00304168	0.110416	2.34838
GO:0042060	wound healing	Grhl3	Grhl3	Grainyhead-like protein 3 homolog	0.00304168	0.110416	2.34838
GO:0042060	wound healing	Msx2	Msx2	Homeobox protein MSX-2	0.00304168	0.110416	2.34838
GO:0042060	wound healing	S100a8	S100a8	Protein S100-A8	0.00304168	0.110416	2.34838
GO:0043406	positive regulation of MAP kinase activity	Erbb2	Erbb2	Receptor tyrosine-protein kinase erbB-2	0.00321946	0.113664	2.69045
GO:0043406	positive regulation of MAP kinase activity	Epgn	Epgn	Epithelial mitogen	0.00321946	0.113664	2.69045
GO:0043406	positive regulation of MAP kinase activity	Tpd52l1	Tpd52l1	Tpd52l1 protein	0.00321946	0.113664	2.69045
GO:0043406	positive regulation of MAP kinase activity	Hras1	Hras	GTPase HRas	0.00321946	0.113664	2.69045
GO:0043406	positive regulation of MAP kinase activity	Ezh2	Ezh2	Histone-lysine N-methyltransferase EZH2	0.00321946	0.113664	2.69045
GO:0043406	positive regulation of MAP kinase activity	Edn1	Edn1	Endothelin-1	0.00321946	0.113664	2.69045
GO:0043406	positive regulation of MAP kinase activity	Edn3	Edn3	Endothelin 3	0.00321946	0.113664	2.69045
GO:0043406	positive regulation of MAP kinase activity	Tnfsf11	Tnfsf11	Tumor necrosis factor ligand superfamily member 11	0.00321946	0.113664	2.69045
GO:0043406	positive regulation of MAP kinase activity	Cd24a	Cd24a	Signal transducer CD24	0.00321946	0.113664	2.69045
GO:0043406	positive regulation of MAP kinase activity	Ajuba	Ajuba	LIM domain-containing protein ajuba	0.00321946	0.113664	2.69045
GO:0019538	protein metabolic process	Bag2	Bag2	BAG family molecular chaperone regulator 2	0.00335807	0.113664	4.51611
GO:0019538	protein metabolic process	Prep	Prep	Putative uncharacterized protein	0.00335807	0.113664	4.51611
GO:0019538	protein metabolic process	Otub2	Otub2	Ubiquitin thioesterase OTUB2	0.00335807	0.113664	4.51611
GO:0019538	protein metabolic process	Lap3	Lap3	Cytosol aminopeptidase	0.00335807	0.113664	4.51611
GO:0019538	protein metabolic process	Tgm1	Tgm1	Protein-glutamine gamma-glutamyltransferase K	0.00335807	0.113664	4.51611
GO:0021915	neural tube development	Wnt5a	Wnt5a	Protein Wnt-5a	0.00342681	0.113664	2.84515
GO:0021915	neural tube development	Plxna2	Plxna2	Plexin-A2	0.00342681	0.113664	2.84515
GO:0021915	neural tube development	Notch1	Notch1	Neurogenic locus notch homolog protein 1	0.00342681	0.113664	2.84515
GO:0021915	neural tube development	Hes5	Hes5	Transcription factor HES-5	0.00342681	0.113664	2.84515
GO:0021915	neural tube development	Pax3	Pax3	Paired box protein Pax-3	0.00342681	0.113664	2.84515
GO:0021915	neural tube development	Grhl2	Grhl2	Grainyhead-like protein 2 homolog	0.00342681	0.113664	2.84515
GO:0021915	neural tube development	Epha2	Epha2	Ephrin type-A receptor 2	0.00342681	0.113664	2.84515
GO:0021915	neural tube development	Tcf7	Tcf7	Tcf7 protein	0.00342681	0.113664	2.84515
GO:0021915	neural tube development	Stil	Stil	SCL-interrupting locus protein homolog	0.00342681	0.113664	2.84515
GO:0006633	fatty acid biosynthetic process	Fads3	Fads3	Fatty acid desaturase 3, isoform CRA_a	0.00345948	0.113664	2.3153
GO:0006633	fatty acid biosynthetic process	Brca1	Brca1	Breast cancer type 1 susceptibility protein homolog	0.00345948	0.113664	2.3153
GO:0006633	fatty acid biosynthetic process	Elovl6	Elovl6	Elongation of very long chain fatty acids protein 6	0.00345948	0.113664	2.3153
GO:0006633	fatty acid biosynthetic process	4833423E24Rik	4833423E24Rik	Fatty acid desaturase 2-like protein FADS2P1	0.00345948	0.113664	2.3153
GO:0006633	fatty acid biosynthetic process	Acsl3	Acsl3	Long-chain-fatty-acid--CoA ligase 3	0.00345948	0.113664	2.3153
GO:0006633	fatty acid biosynthetic process	Elovl7	Elovl7	Elongation of very long chain fatty acids protein 7	0.00345948	0.113664	2.3153
GO:0006633	fatty acid biosynthetic process	Acsm3	Acsm3	Acyl-coenzyme A synthetase ACSM3, mitochondrial	0.00345948	0.113664	2.3153
GO:0006633	fatty acid biosynthetic process	Elovl3	Elovl3	Elongation of very long chain fatty acids protein 3	0.00345948	0.113664	2.3153
GO:0006633	fatty acid biosynthetic process	Fads2	Fads2	Delta-6 desaturase	0.00345948	0.113664	2.3153
GO:0006633	fatty acid biosynthetic process	Olah	Olah	S-acyl fatty acid synthase thioesterase, medium chain	0.00345948	0.113664	2.3153
GO:0006633	fatty acid biosynthetic process	Ptgds	Ptgds	Prostaglandin-H2 D-isomerase	0.00345948	0.113664	2.3153
GO:0006633	fatty acid biosynthetic process	9130409I23Rik	9130409I23Rik	Protein 9130409I23Rik	0.00345948	0.113664	2.3153
GO:0006633	fatty acid biosynthetic process	Degs2	Degs2	Sphingolipid delta(4)-desaturase/C4-hydroxylase DES2	0.00345948	0.113664	2.3153
GO:0006629	lipid metabolic process	Fads3	Fads3	Fatty acid desaturase 3, isoform CRA_a	0.00351757	0.113664	1.47238
GO:0006629	lipid metabolic process	Brca1	Brca1	Breast cancer type 1 susceptibility protein homolog	0.00351757	0.113664	1.47238
GO:0006629	lipid metabolic process	Cers3	Cers3	Ceramide synthase 3	0.00351757	0.113664	1.47238
GO:0006629	lipid metabolic process	Liph	Liph	Lipase member H	0.00351757	0.113664	1.47238
GO:0006629	lipid metabolic process	Pla2g4e	Pla2g4e	Pla2g4e protein	0.00351757	0.113664	1.47238
GO:0006629	lipid metabolic process	Lipk	Lipk	Lipase member K	0.00351757	0.113664	1.47238
GO:0006629	lipid metabolic process	Gdpd3	Gdpd3	Glycerophosphodiester phosphodiesterase domain-containing protein 3	0.00351757	0.113664	1.47238
GO:0006629	lipid metabolic process	Serinc5	Serinc5	Serine incorporator 5	0.00351757	0.113664	1.47238
GO:0006629	lipid metabolic process	Elovl6	Elovl6	Elongation of very long chain fatty acids protein 6	0.00351757	0.113664	1.47238
GO:0006629	lipid metabolic process	Lipm	Lipm	Lipase member M	0.00351757	0.113664	1.47238
GO:0006629	lipid metabolic process	Fdps	Fdps	Putative uncharacterized protein	0.00351757	0.113664	1.47238
GO:0006629	lipid metabolic process	Gdpd5	Gdpd5	Glycerophosphodiester phosphodiesterase domain-containing protein 5	0.00351757	0.113664	1.47238
GO:0006629	lipid metabolic process	Hsd17b2	Hsd17b2	Estradiol 17-beta-dehydrogenase 2	0.00351757	0.113664	1.47238
GO:0006629	lipid metabolic process	Pla2g4d	Pla2g4d	Phospholipase A2, group IVD	0.00351757	0.113664	1.47238
GO:0006629	lipid metabolic process	4833423E24Rik	4833423E24Rik	Fatty acid desaturase 2-like protein FADS2P1	0.00351757	0.113664	1.47238
GO:0006629	lipid metabolic process	Insig1	Insig1	Insulin-induced gene 1 protein	0.00351757	0.113664	1.47238
GO:0006629	lipid metabolic process	Srd5a1	Srd5a1	Srd5a1 protein	0.00351757	0.113664	1.47238
GO:0006629	lipid metabolic process	Lpin3	Lpin3	Phosphatidate phosphatase LPIN3	0.00351757	0.113664	1.47238
GO:0006629	lipid metabolic process	Acsl3	Acsl3	Long-chain-fatty-acid--CoA ligase 3	0.00351757	0.113664	1.47238
GO:0006629	lipid metabolic process	Elovl7	Elovl7	Elongation of very long chain fatty acids protein 7	0.00351757	0.113664	1.47238
GO:0006629	lipid metabolic process	Gba2	Gba2	Non-lysosomal glucosylceramidase	0.00351757	0.113664	1.47238
GO:0006629	lipid metabolic process	Acsm3	Acsm3	Acyl-coenzyme A synthetase ACSM3, mitochondrial	0.00351757	0.113664	1.47238
GO:0006629	lipid metabolic process	Aspg	Aspg	60 kDa lysophospholipase	0.00351757	0.113664	1.47238
GO:0006629	lipid metabolic process	Sptssb	Sptssb	Serine palmitoyltransferase small subunit B	0.00351757	0.113664	1.47238
GO:0006629	lipid metabolic process	Pla2g2f	Pla2g2f	Group IIF secretory phospholipase A2	0.00351757	0.113664	1.47238
GO:0006629	lipid metabolic process	Wnt10b	Wnt10b	Protein Wnt-10b	0.00351757	0.113664	1.47238
GO:0006629	lipid metabolic process	Idi1	Idi1	Isopentenyl-diphosphate delta isomerase	0.00351757	0.113664	1.47238
GO:0006629	lipid metabolic process	Plb1	Plb1	Phospholipase B1, membrane-associated	0.00351757	0.113664	1.47238
GO:0006629	lipid metabolic process	Pla2g2e	Pla2g2e	Group IIE secretory phospholipase A2	0.00351757	0.113664	1.47238
GO:0006629	lipid metabolic process	Sult2b1	Sult2b1	Sulfotransferase family cytosolic 2B member 1	0.00351757	0.113664	1.47238
GO:0006629	lipid metabolic process	Elovl3	Elovl3	Elongation of very long chain fatty acids protein 3	0.00351757	0.113664	1.47238
GO:0006629	lipid metabolic process	Pla2g4b	Pla2g4b	Cytosolic phospholipase A2 beta	0.00351757	0.113664	1.47238
GO:0006629	lipid metabolic process	Lpcat4	Lpcat4	Lysophospholipid acyltransferase LPCAT4	0.00351757	0.113664	1.47238
GO:0006629	lipid metabolic process	Fads2	Fads2	Delta-6 desaturase	0.00351757	0.113664	1.47238
GO:0006629	lipid metabolic process	Plch1	Plch1	1-phosphatidylinositol 4,5-bisphosphate phosphodiesterase eta-1	0.00351757	0.113664	1.47238
GO:0006629	lipid metabolic process	Olah	Olah	S-acyl fatty acid synthase thioesterase, medium chain	0.00351757	0.113664	1.47238
GO:0006629	lipid metabolic process	Cyb5r2	Cyb5r2	NADH-cytochrome b5 reductase 2	0.00351757	0.113664	1.47238
GO:0006629	lipid metabolic process	Plcxd2	Plcxd2	Plcxd2 protein	0.00351757	0.113664	1.47238
GO:0006629	lipid metabolic process	Them4	Them4	Putative uncharacterized protein	0.00351757	0.113664	1.47238
GO:0006629	lipid metabolic process	Lypla2	Lypla2	Acyl-protein thioesterase 2	0.00351757	0.113664	1.47238
GO:0006629	lipid metabolic process	Plcd1	Plcd1	Phosphoinositide phospholipase C	0.00351757	0.113664	1.47238
GO:0006629	lipid metabolic process	Pnpla1	Pnpla1	Patatin-like phospholipase domain containing 1	0.00351757	0.113664	1.47238
GO:0006629	lipid metabolic process	Ptgds	Ptgds	Prostaglandin-H2 D-isomerase	0.00351757	0.113664	1.47238
GO:0006629	lipid metabolic process	9130409I23Rik	9130409I23Rik	Protein 9130409I23Rik	0.00351757	0.113664	1.47238
GO:0006629	lipid metabolic process	Plcxd1	Plcxd1	PI-PLC X domain-containing protein 1	0.00351757	0.113664	1.47238
GO:0006629	lipid metabolic process	Fabp5	Fabp5	Fatty acid-binding protein, epidermal	0.00351757	0.113664	1.47238
GO:0006629	lipid metabolic process	Crot	Crot	Putative uncharacterized protein	0.00351757	0.113664	1.47238
GO:0006629	lipid metabolic process	Degs2	Degs2	Sphingolipid delta(4)-desaturase/C4-hydroxylase DES2	0.00351757	0.113664	1.47238
GO:0006629	lipid metabolic process	Hmgcs2	Hmgcs2	cDNA fis, clone TRACH2006528,highly similar to HYDROXYMETHYLGLUTARYL-COA SYNTHASE, MITOCHONDRIAL (EC 4.1.3.5)	0.00351757	0.113664	1.47238
GO:0006629	lipid metabolic process	Dgat2l6	Dgat2l6	Diacylglycerol O-acyltransferase 2-like protein 6	0.00351757	0.113664	1.47238
GO:0006629	lipid metabolic process	Il1rn	Il1rn	Interleukin-1 receptor antagonist protein	0.00351757	0.113664	1.47238
GO:0045176	apical protein localization	Vangl2	Vangl2	Vang-like protein 2	0.00355254	0.113664	5.62005
GO:0045176	apical protein localization	Celsr1	Celsr1	Cadherin EGF LAG seven-pass G-type receptor 1	0.00355254	0.113664	5.62005
GO:0045176	apical protein localization	Shroom2	Shroom2	Protein Shroom2	0.00355254	0.113664	5.62005
GO:0045176	apical protein localization	Shroom3	Shroom3	Shroom3 protein	0.00355254	0.113664	5.62005
GO:0000050	urea cycle	Arg2	Arg2	Arginase-2, mitochondrial	0.00355254	0.113664	5.62005
GO:0000050	urea cycle	Ass1	Ass1	Argininosuccinate synthase	0.00355254	0.113664	5.62005
GO:0000050	urea cycle	Cps1	Cps1	Cps1 protein	0.00355254	0.113664	5.62005
GO:0000050	urea cycle	Arg1	Arg1	Arginase-1	0.00355254	0.113664	5.62005
GO:0048843	negative regulation of axon extension involved in axon guidance	Wnt5a	Wnt5a	Protein Wnt-5a	0.00355254	0.113664	5.62005
GO:0048843	negative regulation of axon extension involved in axon guidance	Wnt3a	Wnt3a	Protein Wnt-3a	0.00355254	0.113664	5.62005
GO:0048843	negative regulation of axon extension involved in axon guidance	Wnt3	Wnt3	Protein Wnt	0.00355254	0.113664	5.62005
GO:0048843	negative regulation of axon extension involved in axon guidance	Sema3f	Sema3f	Semaphorin IV homolog	0.00355254	0.113664	5.62005
GO:0061180	mammary gland epithelium development	Msx1	Msx1	Homeobox protein MSX-1	0.00355254	0.113664	5.62005
GO:0061180	mammary gland epithelium development	Wnt3	Wnt3	Protein Wnt	0.00355254	0.113664	5.62005
GO:0061180	mammary gland epithelium development	Msx2	Msx2	Homeobox protein MSX-2	0.00355254	0.113664	5.62005
GO:0061180	mammary gland epithelium development	Wnt4	Wnt4	Protein Wnt-4	0.00355254	0.113664	5.62005
GO:0060324	face development	Wnt5a	Wnt5a	Protein Wnt-5a	0.00355254	0.113664	5.62005
GO:0060324	face development	Grhl2	Grhl2	Grainyhead-like protein 2 homolog	0.00355254	0.113664	5.62005
GO:0060324	face development	Aldh1a3	Aldh1a3	Aldehyde dehydrogenase family 1 member A3	0.00355254	0.113664	5.62005
GO:0060324	face development	Hoxb3	Hoxb3	Homeobox protein Hox-B3	0.00355254	0.113664	5.62005
GO:0045618	positive regulation of keratinocyte differentiation	Cyp27b1	Cyp27b1	25-hydroxyvitamin D-1 alpha hydroxylase, mitochondrial	0.00355254	0.113664	5.62005
GO:0045618	positive regulation of keratinocyte differentiation	Notch1	Notch1	Neurogenic locus notch homolog protein 1	0.00355254	0.113664	5.62005
GO:0045618	positive regulation of keratinocyte differentiation	Alox8	Alox8	Arachidonate 8S-lipoxygenase	0.00355254	0.113664	5.62005
GO:0045618	positive regulation of keratinocyte differentiation	Vdr	Vdr	Vitamin D3 receptor	0.00355254	0.113664	5.62005
GO:0000278	mitotic cell cycle	Cenpf	Cenpf	Protein Cenpf	0.00356882	0.113664	3.79353
GO:0000278	mitotic cell cycle	Cenpw	Cenpw	MCG20021	0.00356882	0.113664	3.79353
GO:0000278	mitotic cell cycle	Ccnb1	Ccnb1	Cyclin b1 variant 1	0.00356882	0.113664	3.79353
GO:0000278	mitotic cell cycle	Aurka	Aurka	Aurora kinase A, isoform CRA_b	0.00356882	0.113664	3.79353
GO:0000278	mitotic cell cycle	Cdk1	Cdk1	Cyclin-dependent kinase 1	0.00356882	0.113664	3.79353
GO:0000278	mitotic cell cycle	Kif18b	Kif18b	Kinesin-like protein KIF18B	0.00356882	0.113664	3.79353
GO:0086091	regulation of heart rate by cardiac conduction	Kcne1	Kcne1	Potassium voltage-gated channel subfamily E member 1	0.00356882	0.113664	3.79353
GO:0086091	regulation of heart rate by cardiac conduction	Dsc2	Dsc2	Desmocollin-2	0.00356882	0.113664	3.79353
GO:0086091	regulation of heart rate by cardiac conduction	Jup	Jup	Junction plakoglobin	0.00356882	0.113664	3.79353
GO:0086091	regulation of heart rate by cardiac conduction	Dsp	Dsp	Desmoplakin	0.00356882	0.113664	3.79353
GO:0086091	regulation of heart rate by cardiac conduction	Dsg2	Dsg2	Desmoglein-2	0.00356882	0.113664	3.79353
GO:0086091	regulation of heart rate by cardiac conduction	Pkp2	Pkp2	Protein Pkp2	0.00356882	0.113664	3.79353
GO:0010466	negative regulation of peptidase activity	Spint2	Spint2	Putative uncharacterized protein	0.0036447	0.114995	1.91593
GO:0010466	negative regulation of peptidase activity	Spink12	Spink12	Serine protease inhibitor Kazal-type 12	0.0036447	0.114995	1.91593
GO:0010466	negative regulation of peptidase activity	Stfa2	Stfa2	Stefin-2	0.0036447	0.114995	1.91593
GO:0010466	negative regulation of peptidase activity	Csta	Csta1	MCG130181	0.0036447	0.114995	1.91593
GO:0010466	negative regulation of peptidase activity	Slpi	Slpi	Antileukoproteinase	0.0036447	0.114995	1.91593
GO:0010466	negative regulation of peptidase activity	Serpinb2	Serpinb2	Plasminogen activator inhibitor 2, macrophage	0.0036447	0.114995	1.91593
GO:0010466	negative regulation of peptidase activity	Serpina9	Serpina9	Serpina9 protein	0.0036447	0.114995	1.91593
GO:0010466	negative regulation of peptidase activity	Stfa1	Stfa1	Stefin-1	0.0036447	0.114995	1.91593
GO:0010466	negative regulation of peptidase activity	Serpini1	Serpini1	Neuroserpin	0.0036447	0.114995	1.91593
GO:0010466	negative regulation of peptidase activity	Fetub	Fetub	GUGU beta	0.0036447	0.114995	1.91593
GO:0010466	negative regulation of peptidase activity	Birc5	Birc5	Baculoviral IAP repeat-containing protein 5	0.0036447	0.114995	1.91593
GO:0010466	negative regulation of peptidase activity	Serpinb3a	Serpinb3a	MCG129038	0.0036447	0.114995	1.91593
GO:0010466	negative regulation of peptidase activity	Spink6	Spink6	Spink6 protein	0.0036447	0.114995	1.91593
GO:0010466	negative regulation of peptidase activity	Wfdc18	Wfdc18	WAP four-disulfide core domain protein 18	0.0036447	0.114995	1.91593
GO:0010466	negative regulation of peptidase activity	Spint1	Spint1	Putative uncharacterized protein	0.0036447	0.114995	1.91593
GO:0010466	negative regulation of peptidase activity	Serpinb11	Serpinb11	Serpin B11	0.0036447	0.114995	1.91593
GO:0010466	negative regulation of peptidase activity	Serpinb13	Serpinb13	Serpin B13	0.0036447	0.114995	1.91593
GO:0010466	negative regulation of peptidase activity	Stfa3	Stfa3	Stefin-3	0.0036447	0.114995	1.91593
GO:0010466	negative regulation of peptidase activity	Serpinb3d	Serpinb3d	Serine proteinase inhibitor B3-like 1	0.0036447	0.114995	1.91593
GO:0010466	negative regulation of peptidase activity	Serpina11	Serpina11	Serpin A11	0.0036447	0.114995	1.91593
GO:0051726	regulation of cell cycle	Txlng	Txlng	Gamma-taxilin	0.00420424	0.11807	2.06451
GO:0051726	regulation of cell cycle	Sfn	Sfn	14-3-3 protein sigma	0.00420424	0.11807	2.06451
GO:0051726	regulation of cell cycle	E2f2	E2f2	Transcription factor E2F2	0.00420424	0.11807	2.06451
GO:0051726	regulation of cell cycle	Ccnb2	Ccnb2	G2/mitotic-specific cyclin-B2	0.00420424	0.11807	2.06451
GO:0051726	regulation of cell cycle	Nanos3	Nanos3	Nanos homolog 3	0.00420424	0.11807	2.06451
GO:0051726	regulation of cell cycle	Cdkn1a	Cdkn1a	Cyclin-dependent kinase inhibitor 1A variant 2	0.00420424	0.11807	2.06451
GO:0051726	regulation of cell cycle	Ccna2	Ccna2	Cyclin-A2	0.00420424	0.11807	2.06451
GO:0051726	regulation of cell cycle	Dtl	Dtl	Denticleless protein homolog	0.00420424	0.11807	2.06451
GO:0051726	regulation of cell cycle	Ccnb1	Ccnb1	Cyclin b1 variant 1	0.00420424	0.11807	2.06451
GO:0051726	regulation of cell cycle	Ccne2	Ccne2	Cyclin E2, isoform CRA_a	0.00420424	0.11807	2.06451
GO:0051726	regulation of cell cycle	Krtap21-1	Krtap21-1	Keratin associated protein 16-7	0.00420424	0.11807	2.06451
GO:0051726	regulation of cell cycle	Tacc3	Tacc3	Transforming acidic coiled-coil-containing protein 3	0.00420424	0.11807	2.06451
GO:0051726	regulation of cell cycle	Npm1	Npm1	Putative uncharacterized protein	0.00420424	0.11807	2.06451
GO:0051726	regulation of cell cycle	Gadd45a	Gadd45a	Growth arrest and DNA damage-inducible protein GADD45 alpha	0.00420424	0.11807	2.06451
GO:0051726	regulation of cell cycle	2810417H13Rik	2810417H13Rik	PCNA-associated factor	0.00420424	0.11807	2.06451
GO:0051726	regulation of cell cycle	Bop1	Bop1	Ribosome biogenesis protein BOP1	0.00420424	0.11807	2.06451
GO:0000079	regulation of cyclin-dependent protein serine/threonine kinase activity	Blm	Blm	Bloom syndrome protein homolog	0.00425067	0.11807	2.97532
GO:0000079	regulation of cyclin-dependent protein serine/threonine kinase activity	Cdkn2b	Cdkn2b	Cyclin-dependent kinase inhibitor p15INK4b	0.00425067	0.11807	2.97532
GO:0000079	regulation of cyclin-dependent protein serine/threonine kinase activity	Sfn	Sfn	14-3-3 protein sigma	0.00425067	0.11807	2.97532
GO:0000079	regulation of cyclin-dependent protein serine/threonine kinase activity	Ccnb2	Ccnb2	G2/mitotic-specific cyclin-B2	0.00425067	0.11807	2.97532
GO:0000079	regulation of cyclin-dependent protein serine/threonine kinase activity	Cdkn1a	Cdkn1a	Cyclin-dependent kinase inhibitor 1A variant 2	0.00425067	0.11807	2.97532
GO:0000079	regulation of cyclin-dependent protein serine/threonine kinase activity	Ccna2	Ccna2	Cyclin-A2	0.00425067	0.11807	2.97532
GO:0000079	regulation of cyclin-dependent protein serine/threonine kinase activity	Ccnb1	Ccnb1	Cyclin b1 variant 1	0.00425067	0.11807	2.97532
GO:0000079	regulation of cyclin-dependent protein serine/threonine kinase activity	Ccne2	Ccne2	Cyclin E2, isoform CRA_a	0.00425067	0.11807	2.97532
GO:0045599	negative regulation of fat cell differentiation	Wnt5a	Wnt5a	Protein Wnt-5a	0.00425067	0.11807	2.97532
GO:0045599	negative regulation of fat cell differentiation	Wnt3a	Wnt3a	Protein Wnt-3a	0.00425067	0.11807	2.97532
GO:0045599	negative regulation of fat cell differentiation	Jag1	Jag1	Putative uncharacterized protein	0.00425067	0.11807	2.97532
GO:0045599	negative regulation of fat cell differentiation	Gata3	Gata3	Trans-acting T-cell-specific transcription factor GATA-3	0.00425067	0.11807	2.97532
GO:0045599	negative regulation of fat cell differentiation	Insig1	Insig1	Insulin-induced gene 1 protein	0.00425067	0.11807	2.97532
GO:0045599	negative regulation of fat cell differentiation	Wnt10b	Wnt10b	Protein Wnt-10b	0.00425067	0.11807	2.97532
GO:0045599	negative regulation of fat cell differentiation	Id4	Id4	DNA-binding protein inhibitor ID-4	0.00425067	0.11807	2.97532
GO:0045599	negative regulation of fat cell differentiation	Msx2	Msx2	Homeobox protein MSX-2	0.00425067	0.11807	2.97532
GO:0071681	cellular response to indole-3-methanol	Brca1	Brca1	Breast cancer type 1 susceptibility protein homolog	0.00437167	0.11807	7.58706
GO:0071681	cellular response to indole-3-methanol	Ctnnb1	Ctnnb1	Catenin beta-1	0.00437167	0.11807	7.58706
GO:0071681	cellular response to indole-3-methanol	Jup	Jup	Junction plakoglobin	0.00437167	0.11807	7.58706
GO:0070327	thyroid hormone transport	Crym	Crym	Ketimine reductase mu-crystallin	0.00437167	0.11807	7.58706
GO:0070327	thyroid hormone transport	Slco1a5	Slco1a5	Solute carrier organic anion transporter family member 1A5	0.00437167	0.11807	7.58706
GO:0070327	thyroid hormone transport	Slco4a1	Slco4a1	Solute carrier organic anion transporter family member 4A1	0.00437167	0.11807	7.58706
GO:0060236	regulation of mitotic spindle organization	Bora	Bora	Protein aurora borealis	0.00437167	0.11807	7.58706
GO:0060236	regulation of mitotic spindle organization	Tpx2	Tpx2	Targeting protein for Xklp2	0.00437167	0.11807	7.58706
GO:0060236	regulation of mitotic spindle organization	Psrc1	Psrc1	Proline/serine-rich coiled-coil protein 1	0.00437167	0.11807	7.58706
GO:0010826	negative regulation of centrosome duplication	Kifc1	Kifc1	Kinesin-like protein KIFC1	0.00437167	0.11807	7.58706
GO:0010826	negative regulation of centrosome duplication	Ccnf	Ccnf	Cyclin-F	0.00437167	0.11807	7.58706
GO:0010826	negative regulation of centrosome duplication	Npm1	Npm1	Putative uncharacterized protein	0.00437167	0.11807	7.58706
GO:0014075	response to amine	Nme1	Nme1	Nucleoside diphosphate kinase A	0.00437167	0.11807	7.58706
GO:0014075	response to amine	Cdk1	Cdk1	Cyclin-dependent kinase 1	0.00437167	0.11807	7.58706
GO:0014075	response to amine	Arg1	Arg1	Arginase-1	0.00437167	0.11807	7.58706
GO:0060750	epithelial cell proliferation involved in mammary gland duct elongation	Wnt5a	Wnt5a	Protein Wnt-5a	0.00437167	0.11807	7.58706
GO:0060750	epithelial cell proliferation involved in mammary gland duct elongation	Areg	Areg	Amphiregulin	0.00437167	0.11807	7.58706
GO:0060750	epithelial cell proliferation involved in mammary gland duct elongation	Tfap2c	Tfap2c	Transcription factor AP-2 gamma	0.00437167	0.11807	7.58706
[truncated: 9,399 more rows]

## Sheet: UpGO_Result
GOID	GOTerm	DifGene	AllDifGene	GeneInGO	AllGene	P-Value	FDR	Enrichment	(-log10P)
[truncated: 4,655 more rows]

## Sheet: UpGO2Gene
GOID	GOTerm	QueryID	Symbol	Description	P-Value	FDR	Enrichment
[truncated: 18,937 more rows]
