# Supplementary material for: Cutaneous transcriptome analysis in NIH hairless mice
Source: PLoS One. 2017 Aug 7;12(8):e0182463. doi: 10.1371/journal.pone.0182463 (PMC5546695; doi:10.1371/journal.pone.0182463)
Supplement: S3 File — (XLSX) [file pone.0182463.s005.xlsx]

## Sheet: DownGO_Result
GOID	GOTerm	DifGene	AllDifGene	GeneInGO	AllGene	P-Value	FDR	Enrichment	(-log10P)
GO:0005882	intermediate filament	122	1801	161	22331	1.52518e-99	7.51915e-97	9.39568	98.8167
GO:0045095	keratin filament	79	1801	91	22331	1.02912e-73	2.53678e-71	10.7642	72.9875
GO:0030057	desmosome	17	1801	24	22331	4.8165e-14	7.91512e-12	8.78278	13.3173
GO:0001533	cornified envelope	16	1801	27	22331	1.66255e-11	2.0491e-09	7.34769	10.7792
GO:0000775	chromosome, centromeric region	34	1801	121	22331	6.18716e-11	6.10054e-09	3.48408	10.2085
GO:0000776	kinetochore	29	1801	101	22331	8.88487e-10	7.3004e-08	3.56017	9.05135
GO:0000777	condensed chromosome kinetochore	25	1801	79	22331	1.35812e-09	9.56505e-08	3.9238	8.86706
GO:0005737	cytoplasm	556	1801	5639	22331	1.15371e-08	7.10971e-07	1.22255	7.9379
GO:0030054	cell junction	90	1801	616	22331	2.42855e-08	1.3303e-06	1.81157	7.61465
GO:0005694	chromosome	56	1801	328	22331	6.67208e-08	3.28934e-06	2.11694	7.17574
GO:0005851	eukaryotic translation initiation factor 2B complex	6	1801	6	22331	2.73089e-07	1.22394e-05	12.3992	6.5637
GO:0016328	lateral plasma membrane	15	1801	42	22331	4.56134e-07	1.87395e-05	4.42829	6.34091
GO:0033162	melanosome membrane	7	1801	9	22331	6.83263e-07	2.59114e-05	9.64384	6.16541
GO:0005923	tight junction	26	1801	116	22331	1.41149e-06	4.97048e-05	2.77914	5.85032
GO:0005856	cytoskeleton	123	1801	1004	22331	1.77132e-06	5.82174e-05	1.51903	5.7517
GO:0005819	spindle	29	1801	143	22331	3.12678e-06	9.63438e-05	2.51453	5.5049
GO:0016324	apical plasma membrane	45	1801	273	22331	3.34422e-06	9.69823e-05	2.04383	5.47571
GO:0005911	cell-cell junction	25	1801	117	22331	5.56386e-06	0.000152388	2.64941	5.25462
GO:0005871	kinesin complex	15	1801	54	22331	1.58535e-05	0.000411358	3.44423	4.79987
GO:0000940	condensed chromosome outer kinetochore	6	1801	9	22331	1.85223e-05	0.000456574	8.26615	4.73231
GO:0031262	Ndc80 complex	4	1801	4	22331	4.21785e-05	0.00099019	12.3992	4.37491
GO:0005876	spindle microtubule	11	1801	34	22331	4.56148e-05	0.00102219	4.01151	4.34089
GO:0000922	spindle pole	20	1801	96	22331	6.81512e-05	0.00146081	2.58317	4.16653
GO:0000779	condensed chromosome, centromeric region	4	1801	5	22331	0.000197313	0.00405315	9.91938	3.70484
GO:0005576	extracellular region	181	1801	1744	22331	0.000206814	0.00407837	1.28685	3.68442
GO:0072686	mitotic spindle	9	1801	28	22331	0.000237982	0.0045125	3.98546	3.62346
GO:0005874	microtubule	42	1801	304	22331	0.000427142	0.00779931	1.71305	3.36943
GO:0000942	condensed nuclear chromosome outer kinetochore	3	1801	3	22331	0.000523783	0.00890431	12.3992	3.28085
GO:0032133	chromosome passenger complex	3	1801	3	22331	0.000523783	0.00890431	12.3992	3.28085
GO:0032589	neuron projection membrane	4	1801	6	22331	0.000553934	0.00910298	8.26615	3.25654
GO:0000780	condensed nuclear chromosome, centromeric region	5	1801	10	22331	0.000605577	0.00963063	6.19961	3.21783
GO:0005922	connexon complex	7	1801	20	22331	0.000664465	0.0102369	4.33973	3.17753
GO:0000778	condensed nuclear chromosome kinetochore	3	1801	4	22331	0.0019686	0.0294096	9.29942	2.70584
GO:0005771	multivesicular body	7	1801	24	22331	0.00222858	0.0314151	3.61644	2.65197
GO:0005915	zonula adherens	4	1801	8	22331	0.00226508	0.0314151	6.19961	2.64492
GO:0045177	apical part of cell	17	1801	99	22331	0.002294	0.0314151	2.12916	2.63941
GO:0016323	basolateral plasma membrane	25	1801	170	22331	0.00248382	0.0330952	1.82342	2.60488
GO:0005921	gap junction	8	1801	32	22331	0.00320513	0.0415823	3.09981	2.49415
GO:0016327	apicolateral plasma membrane	4	1801	10	22331	0.00595906	0.0734454	4.95969	2.22482
GO:0031616	spindle pole centrosome	4	1801	10	22331	0.00595906	0.0734454	4.95969	2.22482
GO:0030892	mitotic cohesin complex	2	1801	2	22331	0.00650114	0.076311	12.3992	2.18701
GO:0017109	glutamate-cysteine ligase complex	2	1801	2	22331	0.00650114	0.076311	12.3992	2.18701
GO:0005912	adherens junction	10	1801	51	22331	0.00682434	0.0782418	2.43122	2.16594
GO:0000793	condensed chromosome	7	1801	29	22331	0.00704587	0.0789458	2.99292	2.15207
GO:0071944	cell periphery	9	1801	44	22331	0.00757493	0.0829876	2.5362	2.12062
GO:0022625	cytosolic large ribosomal subunit	10	1801	52	22331	0.00785274	0.0841609	2.38447	2.10498
GO:0015935	small ribosomal subunit	8	1801	37	22331	0.00821183	0.0861369	2.68091	2.08556
GO:0005667	transcription factor complex	33	1801	265	22331	0.00840685	0.0863454	1.54405	2.07537
GO:0035371	microtubule plus-end	4	1801	11	22331	0.00877191	0.0882561	4.50881	2.05691
GO:0031225	anchored component of membrane	19	1801	132	22331	0.0096288	0.09494	1.78474	2.01643
GO:0005887	integral component of plasma membrane	59	1801	542	22331	0.011375	0.109958	1.34973	1.94405
GO:0031528	microvillus membrane	5	1801	18	22331	0.0119425	0.113224	3.44423	1.9229
GO:0005913	cell-cell adherens junction	8	1801	40	22331	0.0131994	0.12278	2.47984	1.87944
GO:0034706	sodium channel complex	3	1801	7	22331	0.0143126	0.130669	5.31395	1.84428
GO:0042470	melanosome	14	1801	92	22331	0.0153384	0.137487	1.88684	1.81422
GO:0005916	fascia adherens	4	1801	13	22331	0.0166881	0.142168	3.81515	1.77759
GO:0019898	extrinsic component of membrane	8	1801	42	22331	0.0175677	0.142168	2.36176	1.75528
GO:0005850	eukaryotic translation initiation factor 2 complex	2	1801	3	22331	0.0184558	0.142168	8.26615	1.73387
GO:0000172	ribonuclease MRP complex	2	1801	3	22331	0.0184558	0.142168	8.26615	1.73387
GO:0072687	meiotic spindle	2	1801	3	22331	0.0184558	0.142168	8.26615	1.73387
GO:0030687	preribosome, large subunit precursor	2	1801	3	22331	0.0184558	0.142168	8.26615	1.73387
GO:0097149	centralspindlin complex	2	1801	3	22331	0.0184558	0.142168	8.26615	1.73387
GO:0005914	spot adherens junction	2	1801	3	22331	0.0184558	0.142168	8.26615	1.73387
GO:0070545	PeBoW complex	2	1801	3	22331	0.0184558	0.142168	8.26615	1.73387
GO:0001673	male germ cell nucleus	5	1801	20	22331	0.0188906	0.143278	3.09981	1.72375
GO:0030496	midbody	15	1801	105	22331	0.0212009	0.152736	1.77132	1.67365
GO:0016342	catenin complex	3	1801	8	22331	0.0215411	0.152736	4.64971	1.66673
GO:0005657	replication fork	4	1801	14	22331	0.0218997	0.152736	3.54264	1.65956
GO:0043296	apical junction complex	4	1801	14	22331	0.0218997	0.152736	3.54264	1.65956
GO:0045120	pronucleus	4	1801	14	22331	0.0218997	0.152736	3.54264	1.65956
GO:0019897	extrinsic component of plasma membrane	6	1801	28	22331	0.0219964	0.152736	2.65698	1.65765
GO:0000794	condensed nuclear chromosome	7	1801	36	22331	0.023034	0.154479	2.41096	1.63763
GO:0000228	nuclear chromosome	5	1801	21	22331	0.0231875	0.154479	2.9522	1.63475
GO:0005720	nuclear heterochromatin	5	1801	21	22331	0.0231875	0.154479	2.9522	1.63475
GO:0005615	extracellular space	93	1801	943	22331	0.024597	0.161684	1.22283	1.60912
GO:0005578	proteinaceous extracellular matrix	31	1801	268	22331	0.0269173	0.174608	1.43424	1.56997
GO:0031012	extracellular matrix	26	1801	218	22331	0.0288727	0.18486	1.47881	1.53951
GO:0005655	nucleolar ribonuclease P complex	2	1801	4	22331	0.0349431	0.218063	6.19961	1.45664
GO:0035985	senescence-associated heterochromatin focus	2	1801	4	22331	0.0349431	0.218063	6.19961	1.45664
GO:0032587	ruffle membrane	9	1801	57	22331	0.0377433	0.232593	1.95777	1.42316
GO:0005938	cell cortex	17	1801	133	22331	0.0390895	0.237915	1.58486	1.40794
GO:0031526	brush border membrane	8	1801	49	22331	0.0409071	0.245942	2.02436	1.3882
GO:0015630	microtubule cytoskeleton	16	1801	126	22331	0.0466311	0.276977	1.5745	1.33132
GO:0005813	centrosome	39	1801	368	22331	0.0484427	0.284313	1.31405	1.31477
GO:0005815	microtubule organizing center	28	1801	251	22331	0.0502714	0.291574	1.38318	1.29868
GO:0000795	synaptonemal complex	5	1801	26	22331	0.0537678	0.302126	2.38447	1.26948
GO:0017101	aminoacyl-tRNA synthetase multienzyme complex	2	1801	5	22331	0.0551548	0.302126	4.95969	1.25842
GO:0031256	leading edge membrane	2	1801	5	22331	0.0551548	0.302126	4.95969	1.25842
GO:0044294	dendritic growth cone	2	1801	5	22331	0.0551548	0.302126	4.95969	1.25842
GO:0070695	FHF complex	2	1801	5	22331	0.0551548	0.302126	4.95969	1.25842
GO:0042788	polysomal ribosome	2	1801	6	22331	0.0783837	0.351863	4.13307	1.10577
GO:0071546	pi-body	2	1801	6	22331	0.0783837	0.351863	4.13307	1.10577
GO:0070761	pre-snoRNP complex	2	1801	6	22331	0.0783837	0.351863	4.13307	1.10577
GO:0002116	semaphorin receptor complex	1	1801	1	22331	0.0806502	0.351863	12.3992	1.09339
GO:0005673	transcription factor TFIIE complex	1	1801	1	22331	0.0806502	0.351863	12.3992	1.09339
GO:0005674	transcription factor TFIIF complex	1	1801	1	22331	0.0806502	0.351863	12.3992	1.09339
GO:0005668	RNA polymerase transcription factor SL1 complex	1	1801	1	22331	0.0806502	0.351863	12.3992	1.09339
GO:0005595	collagen type XII trimer	1	1801	1	22331	0.0806502	0.351863	12.3992	1.09339
GO:1990124	messenger ribonucleoprotein complex	1	1801	1	22331	0.0806502	0.351863	12.3992	1.09339
GO:0030669	clathrin-coated endocytic vesicle membrane	1	1801	1	22331	0.0806502	0.351863	12.3992	1.09339
GO:0097451	glial limiting end-foot	1	1801	1	22331	0.0806502	0.351863	12.3992	1.09339
GO:0030685	nucleolar preribosome	1	1801	1	22331	0.0806502	0.351863	12.3992	1.09339
GO:0034423	autophagic vacuole lumen	1	1801	1	22331	0.0806502	0.351863	12.3992	1.09339
GO:0042583	chromaffin granule	1	1801	1	22331	0.0806502	0.351863	12.3992	1.09339
GO:0031021	interphase microtubule organizing center	1	1801	1	22331	0.0806502	0.351863	12.3992	1.09339
GO:0031260	pseudopodium membrane	1	1801	1	22331	0.0806502	0.351863	12.3992	1.09339
GO:0009330	DNA topoisomerase complex (ATP-hydrolyzing)	1	1801	1	22331	0.0806502	0.351863	12.3992	1.09339
GO:0002947	tumor necrosis factor receptor superfamily complex	1	1801	1	22331	0.0806502	0.351863	12.3992	1.09339
GO:0044298	cell body membrane	1	1801	1	22331	0.0806502	0.351863	12.3992	1.09339
GO:0008287	protein serine/threonine phosphatase complex	1	1801	1	22331	0.0806502	0.351863	12.3992	1.09339
GO:0071665	gamma-catenin-TCF7L2 complex	1	1801	1	22331	0.0806502	0.351863	12.3992	1.09339
GO:0044393	microspike	1	1801	1	22331	0.0806502	0.351863	12.3992	1.09339
GO:0005818	aster	1	1801	1	22331	0.0806502	0.351863	12.3992	1.09339
GO:0005829	cytosol	113	1801	1242	22331	0.094543	0.408857	1.12811	1.02437
GO:0005844	polysome	4	1801	22	22331	0.0961605	0.412236	2.2544	1.017
GO:0051233	spindle midzone	3	1801	14	22331	0.0975985	0.414794	2.65698	1.01056
GO:0001931	uropod	2	1801	7	22331	0.104012	0.430907	3.54264	0.982916
GO:0043203	axon hillock	2	1801	7	22331	0.104012	0.430907	3.54264	0.982916
GO:0032585	multivesicular body membrane	2	1801	7	22331	0.104012	0.430907	3.54264	0.982916
GO:0009986	cell surface	44	1801	453	22331	0.114116	0.457212	1.20434	0.942654
GO:0005802	trans-Golgi network	14	1801	122	22331	0.114218	0.457212	1.42286	0.942264
GO:0031988	membrane-bounded vesicle	3	1801	15	22331	0.114999	0.457212	2.47984	0.939308
GO:0032993	protein-DNA complex	3	1801	15	22331	0.114999	0.457212	2.47984	0.939308
GO:0031258	lamellipodium membrane	3	1801	15	22331	0.114999	0.457212	2.47984	0.939308
GO:0030175	filopodium	8	1801	62	22331	0.12418	0.488057	1.5999	0.905947
GO:0005634	nucleus	455	1801	5388	22331	0.126098	0.488057	1.04708	0.899292
GO:0031224	intrinsic component of membrane	2	1801	8	22331	0.131502	0.488057	3.09981	0.881066
GO:0000781	chromosome, telomeric region	6	1801	44	22331	0.140239	0.488057	1.6908	0.85313
GO:0005730	nucleolus	61	1801	661	22331	0.148798	0.488057	1.14426	0.827402
GO:0030141	secretory granule	11	1801	96	22331	0.149993	0.488057	1.42074	0.823929
GO:0005614	interstitial matrix	3	1801	17	22331	0.152854	0.488057	2.1881	0.815722
GO:0030864	cortical actin cytoskeleton	4	1801	26	22331	0.153223	0.488057	1.90757	0.814676
GO:0005757	mitochondrial permeability transition pore complex	1	1801	2	22331	0.154799	0.488057	6.19961	0.810231
GO:0036117	hyaluranon cable	1	1801	2	22331	0.154799	0.488057	6.19961	0.810231
GO:0005846	nuclear cap binding complex	1	1801	2	22331	0.154799	0.488057	6.19961	0.810231
GO:0036457	keratohyalin granule	1	1801	2	22331	0.154799	0.488057	6.19961	0.810231
GO:0032807	DNA ligase IV complex	1	1801	2	22331	0.154799	0.488057	6.19961	0.810231
GO:0070369	beta-catenin-TCF7L2 complex	1	1801	2	22331	0.154799	0.488057	6.19961	0.810231
GO:0005592	collagen type XI trimer	1	1801	2	22331	0.154799	0.488057	6.19961	0.810231
GO:0008623	CHRAC	1	1801	2	22331	0.154799	0.488057	6.19961	0.810231
GO:0000939	condensed chromosome inner kinetochore	1	1801	2	22331	0.154799	0.488057	6.19961	0.810231
GO:0031436	BRCA1-BARD1 complex	1	1801	2	22331	0.154799	0.488057	6.19961	0.810231
GO:0097454	Schwann cell microvillus	1	1801	2	22331	0.154799	0.488057	6.19961	0.810231
GO:0060187	cell pole	1	1801	2	22331	0.154799	0.488057	6.19961	0.810231
GO:1990077	primosome complex	1	1801	2	22331	0.154799	0.488057	6.19961	0.810231
GO:0097433	dense body	1	1801	2	22331	0.154799	0.488057	6.19961	0.810231
GO:0044214	spanning component of plasma membrane	1	1801	2	22331	0.154799	0.488057	6.19961	0.810231
GO:0032300	mismatch repair complex	1	1801	2	22331	0.154799	0.488057	6.19961	0.810231
GO:0032783	ELL-EAF complex	1	1801	2	22331	0.154799	0.488057	6.19961	0.810231
GO:0012510	trans-Golgi network transport vesicle membrane	1	1801	2	22331	0.154799	0.488057	6.19961	0.810231
GO:0097059	CNTFR-CLCF1 complex	1	1801	2	22331	0.154799	0.488057	6.19961	0.810231
GO:0071914	prominosome	1	1801	2	22331	0.154799	0.488057	6.19961	0.810231
GO:0097025	MPP7-DLG1-LIN7 complex	1	1801	2	22331	0.154799	0.488057	6.19961	0.810231
GO:0035841	new growing cell tip	1	1801	2	22331	0.154799	0.488057	6.19961	0.810231
GO:0070557	PCNA-p21 complex	1	1801	2	22331	0.154799	0.488057	6.19961	0.810231
GO:0071664	catenin-TCF7L2 complex	1	1801	2	22331	0.154799	0.488057	6.19961	0.810231
GO:0030425	dendrite	32	1801	329	22331	0.155426	0.488057	1.206	0.808477
GO:0070852	cell body fiber	2	1801	9	22331	0.160388	0.497304	2.75538	0.794828
GO:0043186	P granule	2	1801	9	22331	0.160388	0.497304	2.75538	0.794828
GO:0044297	cell body	8	1801	67	22331	0.170205	0.524445	1.4805	0.769027
GO:0032281	alpha-amino-3-hydroxy-5-methyl-4-isoxazolepropionic acid selective glutamate receptor complex	4	1801	28	22331	0.185575	0.563716	1.77132	0.731479
GO:0005840	ribosome	24	1801	245	22331	0.186596	0.563716	1.21462	0.729097
GO:0030877	beta-catenin destruction complex	2	1801	10	22331	0.190265	0.563716	2.47984	0.72064
GO:0042581	specific granule	2	1801	10	22331	0.190265	0.563716	2.47984	0.72064
GO:0032154	cleavage furrow	5	1801	39	22331	0.203022	0.563716	1.58964	0.692456
GO:0008076	voltage-gated potassium channel complex	7	1801	60	22331	0.207326	0.563716	1.44658	0.683346
GO:0048471	perinuclear region of cytoplasm	49	1801	540	22331	0.211893	0.563716	1.12511	0.673883
GO:0043198	dendritic shaft	6	1801	50	22331	0.213143	0.563716	1.48791	0.671328
GO:0000784	nuclear chromosome, telomeric region	3	1801	20	22331	0.215454	0.563716	1.85988	0.666646
GO:0014704	intercalated disc	5	1801	40	22331	0.217819	0.563716	1.5499	0.661904
GO:0005641	nuclear envelope lumen	2	1801	11	22331	0.220787	0.563716	2.2544	0.656027
GO:0005732	small nucleolar ribonucleoprotein complex	2	1801	11	22331	0.220787	0.563716	2.2544	0.656027
GO:0005858	axonemal dynein complex	2	1801	11	22331	0.220787	0.563716	2.2544	0.656027
GO:0044798	nuclear transcription factor complex	2	1801	11	22331	0.220787	0.563716	2.2544	0.656027
GO:0031143	pseudopodium	2	1801	11	22331	0.220787	0.563716	2.2544	0.656027
GO:0043202	lysosomal lumen	2	1801	11	22331	0.220787	0.563716	2.2544	0.656027
GO:0010369	chromocenter	2	1801	11	22331	0.220787	0.563716	2.2544	0.656027
GO:0035102	PRC1 complex	2	1801	11	22331	0.220787	0.563716	2.2544	0.656027
GO:0033391	chromatoid body	2	1801	11	22331	0.220787	0.563716	2.2544	0.656027
GO:0072534	perineuronal net	1	1801	3	22331	0.222971	0.563716	4.13307	0.651752
GO:0005787	signal peptidase complex	1	1801	3	22331	0.222971	0.563716	4.13307	0.651752
GO:0002193	MAML1-RBP-Jkappa- ICN1 complex	1	1801	3	22331	0.222971	0.563716	4.13307	0.651752
GO:0032937	SREBP-SCAP-Insig complex	1	1801	3	22331	0.222971	0.563716	4.13307	0.651752
GO:0097209	epidermal lamellar body	1	1801	3	22331	0.222971	0.563716	4.13307	0.651752
GO:0097431	mitotic spindle pole	1	1801	3	22331	0.222971	0.563716	4.13307	0.651752
GO:0031523	Myb complex	1	1801	3	22331	0.222971	0.563716	4.13307	0.651752
GO:0034750	Scrib-APC-beta-catenin complex	1	1801	3	22331	0.222971	0.563716	4.13307	0.651752
GO:0032432	actin filament bundle	1	1801	3	22331	0.222971	0.563716	4.13307	0.651752
GO:0043259	laminin-10 complex	1	1801	3	22331	0.222971	0.563716	4.13307	0.651752
GO:0042585	germinal vesicle	1	1801	3	22331	0.222971	0.563716	4.13307	0.651752
GO:0033010	paranodal junction	1	1801	3	22331	0.222971	0.563716	4.13307	0.651752
GO:0005958	DNA-dependent protein kinase-DNA ligase 4 complex	1	1801	3	22331	0.222971	0.563716	4.13307	0.651752
GO:0005924	cell-substrate adherens junction	1	1801	3	22331	0.222971	0.563716	4.13307	0.651752
GO:0031094	platelet dense tubular network	1	1801	3	22331	0.222971	0.563716	4.13307	0.651752
GO:0032299	ribonuclease H2 complex	1	1801	3	22331	0.222971	0.563716	4.13307	0.651752
GO:0031594	neuromuscular junction	6	1801	51	22331	0.226405	0.569477	1.45873	0.645115
GO:0009898	cytoplasmic side of plasma membrane	5	1801	41	22331	0.232935	0.582929	1.5121	0.632765
GO:0000785	chromatin	9	1801	84	22331	0.235036	0.585215	1.32849	0.628866
GO:0001917	photoreceptor inner segment	4	1801	31	22331	0.237632	0.588706	1.5999	0.624096
GO:0030897	HOPS complex	2	1801	12	22331	0.251654	0.607931	2.06654	0.599196
GO:0097060	synaptic membrane	2	1801	12	22331	0.251654	0.607931	2.06654	0.599196
GO:0043220	Schmidt-Lanterman incisure	2	1801	12	22331	0.251654	0.607931	2.06654	0.599196
GO:0060170	ciliary membrane	4	1801	32	22331	0.255696	0.607931	1.5499	0.592276
GO:0043209	myelin sheath	3	1801	22	22331	0.2597	0.607931	1.6908	0.585527
GO:0005623	cell	37	1801	410	22331	0.259978	0.607931	1.11895	0.585064
GO:0030426	growth cone	11	1801	109	22331	0.263085	0.607931	1.2513	0.579904
GO:0001726	ruffle	9	1801	87	22331	0.267196	0.607931	1.28268	0.57317
GO:0001750	photoreceptor outer segment	5	1801	44	22331	0.279851	0.607931	1.409	0.553073
GO:0016023	cytoplasmic membrane-bounded vesicle	14	1801	145	22331	0.280365	0.607931	1.19717	0.552276
GO:0030672	synaptic vesicle membrane	6	1801	55	22331	0.28178	0.607931	1.35264	0.55009
GO:0005669	transcription factor TFIID complex	3	1801	23	22331	0.282254	0.607931	1.61729	0.549359
GO:0036126	sperm flagellum	2	1801	13	22331	0.282614	0.607931	1.90757	0.548807
GO:0000800	lateral element	2	1801	13	22331	0.282614	0.607931	1.90757	0.548807
GO:0030140	trans-Golgi network transport vesicle	2	1801	13	22331	0.282614	0.607931	1.90757	0.548807
GO:0043240	Fanconi anaemia nuclear complex	2	1801	13	22331	0.282614	0.607931	1.90757	0.548807
GO:0032588	trans-Golgi network membrane	2	1801	13	22331	0.282614	0.607931	1.90757	0.548807
GO:0033290	eukaryotic 48S preinitiation complex	2	1801	13	22331	0.282614	0.607931	1.90757	0.548807
GO:0000276	mitochondrial proton-transporting ATP synthase complex, coupling factor F(o)	2	1801	13	22331	0.282614	0.607931	1.90757	0.548807
GO:0005610	laminin-5 complex	1	1801	4	22331	0.285647	0.607931	3.09981	0.54417
GO:0000177	cytoplasmic exosome (RNase complex)	1	1801	4	22331	0.285647	0.607931	3.09981	0.54417
GO:0002142	stereocilia ankle link complex	1	1801	4	22331	0.285647	0.607931	3.09981	0.54417
GO:0097449	astrocyte projection	1	1801	4	22331	0.285647	0.607931	3.09981	0.54417
GO:0031465	Cul4B-RING E3 ubiquitin ligase complex	1	1801	4	22331	0.285647	0.607931	3.09981	0.54417
GO:0000791	euchromatin	1	1801	4	22331	0.285647	0.607931	3.09981	0.54417
GO:0000109	nucleotide-excision repair complex	1	1801	4	22331	0.285647	0.607931	3.09981	0.54417
GO:0032389	MutLalpha complex	1	1801	4	22331	0.285647	0.607931	3.09981	0.54417
GO:0000444	MIS12/MIND type complex	1	1801	4	22331	0.285647	0.607931	3.09981	0.54417
GO:0005825	half bridge of spindle pole body	1	1801	4	22331	0.285647	0.607931	3.09981	0.54417
GO:0000125	PCAF complex	1	1801	4	22331	0.285647	0.607931	3.09981	0.54417
GO:0005788	endoplasmic reticulum lumen	10	1801	100	22331	0.286085	0.607931	1.23992	0.543505
GO:0008021	synaptic vesicle	10	1801	100	22331	0.286085	0.607931	1.23992	0.543505
GO:0031090	organelle membrane	10	1801	100	22331	0.286085	0.607931	1.23992	0.543505
GO:0045121	membrane raft	18	1801	193	22331	0.294488	0.623102	1.1564	0.530932
GO:0010008	endosome membrane	11	1801	113	22331	0.302604	0.637537	1.207	0.519126
GO:0016235	aggresome	3	1801	24	22331	0.304965	0.639778	1.5499	0.51575
GO:0005925	focal adhesion	13	1801	137	22331	0.311771	0.643878	1.17657	0.506164
GO:0005635	nuclear envelope	11	1801	114	22331	0.312721	0.643878	1.19642	0.504842
GO:0005852	eukaryotic translation initiation factor 3 complex	2	1801	14	22331	0.31345	0.643878	1.77132	0.503832
GO:0030665	clathrin-coated vesicle membrane	2	1801	14	22331	0.31345	0.643878	1.77132	0.503832
GO:0016282	eukaryotic 43S preinitiation complex	2	1801	14	22331	0.31345	0.643878	1.77132	0.503832
GO:0005791	rough endoplasmic reticulum	5	1801	47	22331	0.328392	0.659854	1.31907	0.483608
GO:0045111	intermediate filament cytoskeleton	5	1801	47	22331	0.328392	0.659854	1.31907	0.483608
GO:0005638	lamin filament	1	1801	5	22331	0.34327	0.659854	2.47984	0.464364
GO:0000164	protein phosphatase type 1 complex	1	1801	5	22331	0.34327	0.659854	2.47984	0.464364
GO:0005663	DNA replication factor C complex	1	1801	5	22331	0.34327	0.659854	2.47984	0.464364
GO:0098536	deuterosome	1	1801	5	22331	0.34327	0.659854	2.47984	0.464364
GO:0071817	MMXD complex	1	1801	5	22331	0.34327	0.659854	2.47984	0.464364
GO:0017059	serine C-palmitoyltransferase complex	1	1801	5	22331	0.34327	0.659854	2.47984	0.464364
GO:0001740	Barr body	1	1801	5	22331	0.34327	0.659854	2.47984	0.464364
GO:0034774	secretory granule lumen	1	1801	5	22331	0.34327	0.659854	2.47984	0.464364
GO:0032045	guanyl-nucleotide exchange factor complex	1	1801	5	22331	0.34327	0.659854	2.47984	0.464364
GO:0014731	spectrin-associated cytoskeleton	1	1801	5	22331	0.34327	0.659854	2.47984	0.464364
GO:0000796	condensin complex	1	1801	5	22331	0.34327	0.659854	2.47984	0.464364
GO:0005828	kinetochore microtubule	1	1801	5	22331	0.34327	0.659854	2.47984	0.464364
GO:0008091	spectrin	1	1801	5	22331	0.34327	0.659854	2.47984	0.464364
GO:0005892	acetylcholine-gated channel complex	2	1801	15	22331	0.343981	0.659854	1.65323	0.463466
GO:0030673	axolemma	2	1801	15	22331	0.343981	0.659854	1.65323	0.463466
GO:0031252	cell leading edge	4	1801	37	22331	0.348892	0.664616	1.34046	0.457309
GO:0031941	filamentous actin	3	1801	26	22331	0.350508	0.664616	1.43068	0.455303
GO:0046658	anchored component of plasma membrane	3	1801	26	22331	0.350508	0.664616	1.43068	0.455303
GO:0000786	nucleosome	8	1801	83	22331	0.353643	0.667993	1.19511	0.451435
GO:0002080	acrosomal membrane	2	1801	16	22331	0.374055	0.702698	1.5499	0.427064
GO:0045202	synapse	34	1801	396	22331	0.376829	0.702698	1.06458	0.423856
GO:0031410	cytoplasmic vesicle	41	1801	481	22331	0.378409	0.702698	1.0569	0.422039
GO:0030529	ribonucleoprotein complex	32	1801	373	22331	0.383727	0.702698	1.06374	0.415977
GO:0015030	Cajal body	4	1801	39	22331	0.386578	0.702698	1.27172	0.412763
GO:0005744	mitochondrial inner membrane presequence translocase complex	1	1801	6	22331	0.396247	0.702698	2.06654	0.402034
GO:0071204	histone pre-mRNA 3'end processing complex	1	1801	6	22331	0.396247	0.702698	2.06654	0.402034
GO:0031314	extrinsic component of mitochondrial inner membrane	1	1801	6	22331	0.396247	0.702698	2.06654	0.402034
GO:0000808	origin recognition complex	1	1801	6	22331	0.396247	0.702698	2.06654	0.402034
GO:0001940	male pronucleus	1	1801	6	22331	0.396247	0.702698	2.06654	0.402034
GO:0051286	cell tip	1	1801	6	22331	0.396247	0.702698	2.06654	0.402034
GO:0008278	cohesin complex	1	1801	6	22331	0.396247	0.702698	2.06654	0.402034
GO:0043219	lateral loop	1	1801	6	22331	0.396247	0.702698	2.06654	0.402034
GO:0034993	SUN-KASH complex	1	1801	6	22331	0.396247	0.702698	2.06654	0.402034
GO:0001652	granular component	1	1801	6	22331	0.396247	0.702698	2.06654	0.402034
GO:0005826	actomyosin contractile ring	1	1801	6	22331	0.396247	0.702698	2.06654	0.402034
GO:0070419	nonhomologous end joining complex	1	1801	6	22331	0.396247	0.702698	2.06654	0.402034
GO:0042995	cell projection	44	1801	522	22331	0.401956	0.710267	1.04515	0.395821
GO:0044295	axonal growth cone	2	1801	17	22331	0.403549	0.710534	1.45873	0.394104
GO:0005758	mitochondrial intermembrane space	5	1801	52	22331	0.410505	0.72021	1.19223	0.386682
GO:0005637	nuclear inner membrane	3	1801	29	22331	0.417983	0.730728	1.28268	0.378842
GO:0005884	actin filament	4	1801	41	22331	0.423966	0.735779	1.20968	0.372669
GO:0031234	extrinsic component of cytoplasmic side of plasma membrane	4	1801	41	22331	0.423966	0.735779	1.20968	0.372669
GO:0016459	myosin complex	5	1801	53	22331	0.426841	0.735779	1.16974	0.369733
GO:0030133	transport vesicle	5	1801	53	22331	0.426841	0.735779	1.16974	0.369733
GO:0032839	dendrite cytoplasm	2	1801	18	22331	0.432359	0.740115	1.37769	0.364155
GO:0015934	large ribosomal subunit	2	1801	18	22331	0.432359	0.740115	1.37769	0.364155
GO:0010494	cytoplasmic stress granule	3	1801	30	22331	0.439993	0.741088	1.23992	0.356554
GO:0005606	laminin-1 complex	1	1801	7	22331	0.444953	0.741088	1.77132	0.351686
GO:0030915	Smc5-Smc6 complex	1	1801	7	22331	0.444953	0.741088	1.77132	0.351686
GO:0070382	exocytic vesicle	1	1801	7	22331	0.444953	0.741088	1.77132	0.351686
GO:0000801	central element	1	1801	7	22331	0.444953	0.741088	1.77132	0.351686
GO:0032433	filopodium tip	1	1801	7	22331	0.444953	0.741088	1.77132	0.351686
GO:0031253	cell projection membrane	1	1801	7	22331	0.444953	0.741088	1.77132	0.351686
GO:0034366	spherical high-density lipoprotein particle	1	1801	7	22331	0.444953	0.741088	1.77132	0.351686
GO:0045211	postsynaptic membrane	17	1801	200	22331	0.447456	0.742747	1.05393	0.34925
GO:0000790	nuclear chromatin	9	1801	103	22331	0.452045	0.747846	1.08343	0.344818
GO:0005753	mitochondrial proton-transporting ATP synthase complex	2	1801	19	22331	0.460405	0.757179	1.30518	0.33686
GO:0022627	cytosolic small ribosomal subunit	4	1801	43	22331	0.460758	0.757179	1.15342	0.336527
GO:0005794	Golgi apparatus	85	1801	1043	22331	0.476393	0.763483	1.01048	0.322035
GO:0034707	chloride channel complex	4	1801	44	22331	0.478849	0.763483	1.1272	0.319802
GO:0005903	brush border	3	1801	32	22331	0.482983	0.763483	1.16243	0.316068
GO:0005861	troponin complex	1	1801	8	22331	0.489732	0.763483	1.5499	0.310042
GO:0036057	slit diaphragm	1	1801	8	22331	0.489732	0.763483	1.5499	0.310042
GO:0005664	nuclear origin of replication recognition complex	1	1801	8	22331	0.489732	0.763483	1.5499	0.310042
GO:0005697	telomerase holoenzyme complex	1	1801	8	22331	0.489732	0.763483	1.5499	0.310042
GO:0031464	Cul4A-RING E3 ubiquitin ligase complex	1	1801	8	22331	0.489732	0.763483	1.5499	0.310042
GO:0031227	intrinsic component of endoplasmic reticulum membrane	1	1801	8	22331	0.489732	0.763483	1.5499	0.310042
GO:0022626	cytosolic ribosome	1	1801	8	22331	0.489732	0.763483	1.5499	0.310042
GO:0001939	female pronucleus	1	1801	8	22331	0.489732	0.763483	1.5499	0.310042
GO:0042587	glycogen granule	1	1801	8	22331	0.489732	0.763483	1.5499	0.310042
GO:0032584	growth cone membrane	1	1801	8	22331	0.489732	0.763483	1.5499	0.310042
GO:0008290	F-actin capping protein complex	1	1801	8	22331	0.489732	0.763483	1.5499	0.310042
GO:0005721	pericentric heterochromatin	1	1801	8	22331	0.489732	0.763483	1.5499	0.310042
GO:0070531	BRCA1-A complex	1	1801	8	22331	0.489732	0.763483	1.5499	0.310042
GO:0005604	basement membrane	8	1801	94	22331	0.490921	0.763483	1.05525	0.308989
GO:0030018	Z disc	9	1801	107	22331	0.498433	0.772728	1.04293	0.302393
GO:0005795	Golgi stack	3	1801	33	22331	0.503879	0.778722	1.1272	0.297674
GO:0030136	clathrin-coated vesicle	4	1801	46	22331	0.51428	0.792312	1.07819	0.288801
GO:0005865	striated muscle thin filament	1	1801	9	22331	0.5309	0.797968	1.37769	0.274987
GO:0036128	CatSper complex	1	1801	9	22331	0.5309	0.797968	1.37769	0.274987
GO:0030660	Golgi-associated vesicle membrane	1	1801	9	22331	0.5309	0.797968	1.37769	0.274987
GO:0060077	inhibitory synapse	1	1801	9	22331	0.5309	0.797968	1.37769	0.274987
GO:0032421	stereocilium bundle	1	1801	9	22331	0.5309	0.797968	1.37769	0.274987
GO:0000307	cyclin-dependent protein kinase holoenzyme complex	1	1801	9	22331	0.5309	0.797968	1.37769	0.274987
GO:0032040	small-subunit processome	1	1801	9	22331	0.5309	0.797968	1.37769	0.274987
GO:0005952	cAMP-dependent protein kinase complex	1	1801	9	22331	0.5309	0.797968	1.37769	0.274987
GO:0005654	nucleoplasm	31	1801	386	22331	0.537319	0.800956	0.995792	0.269768
GO:0005875	microtubule associated complex	2	1801	22	22331	0.539386	0.800956	1.1272	0.2681
GO:0005680	anaphase-promoting complex	2	1801	22	22331	0.539386	0.800956	1.1272	0.2681
GO:0005891	voltage-gated calcium channel complex	2	1801	22	22331	0.539386	0.800956	1.1272	0.2681
GO:0030173	integral component of Golgi membrane	3	1801	35	22331	0.544306	0.805835	1.06279	0.264157
GO:0001669	acrosomal vesicle	7	1801	86	22331	0.5469	0.807251	1.00924	0.262092
GO:0005770	late endosome	8	1801	99	22331	0.550968	0.809048	1.00196	0.258874
GO:0009925	basal plasma membrane	3	1801	36	22331	0.563785	0.809048	1.03327	0.248886
GO:0030286	dynein complex	3	1801	36	22331	0.563785	0.809048	1.03327	0.248886
GO:0005736	DNA-directed RNA polymerase I complex	1	1801	10	22331	0.568748	0.809048	1.23992	0.24508
GO:0072546	ER membrane protein complex	1	1801	10	22331	0.568748	0.809048	1.23992	0.24508
GO:0031513	nonmotile primary cilium	1	1801	10	22331	0.568748	0.809048	1.23992	0.24508
GO:0031985	Golgi cisterna	1	1801	10	22331	0.568748	0.809048	1.23992	0.24508
GO:0042622	photoreceptor outer segment membrane	1	1801	10	22331	0.568748	0.809048	1.23992	0.24508
GO:0031305	integral component of mitochondrial inner membrane	1	1801	10	22331	0.568748	0.809048	1.23992	0.24508
GO:0030134	ER to Golgi transport vesicle	1	1801	10	22331	0.568748	0.809048	1.23992	0.24508
GO:0031045	dense core granule	1	1801	10	22331	0.568748	0.809048	1.23992	0.24508
GO:0033179	proton-transporting V-type ATPase, V0 domain	1	1801	10	22331	0.568748	0.809048	1.23992	0.24508
GO:0005814	centriole	6	1801	75	22331	0.569452	0.809048	0.991938	0.244543
GO:0043005	neuron projection	24	1801	305	22331	0.581185	0.823345	0.975677	0.235686
GO:0016363	nuclear matrix	7	1801	89	22331	0.583996	0.824957	0.97522	0.23359
GO:0030659	cytoplasmic vesicle membrane	9	1801	116	22331	0.597832	0.833466	0.962009	0.223421
GO:0035253	ciliary rootlet	1	1801	11	22331	0.603544	0.833466	1.1272	0.219291
GO:0097225	sperm midpiece	1	1801	11	22331	0.603544	0.833466	1.1272	0.219291
GO:0042613	MHC class II protein complex	1	1801	11	22331	0.603544	0.833466	1.1272	0.219291
GO:0042627	chylomicron	1	1801	11	22331	0.603544	0.833466	1.1272	0.219291
GO:0031226	intrinsic component of plasma membrane	1	1801	11	22331	0.603544	0.833466	1.1272	0.219291
GO:0008023	transcription elongation factor complex	1	1801	11	22331	0.603544	0.833466	1.1272	0.219291
GO:0034451	centriolar satellite	1	1801	11	22331	0.603544	0.833466	1.1272	0.219291
GO:0043204	perikaryon	6	1801	78	22331	0.608455	0.835351	0.953786	0.215772
GO:0031519	PcG protein complex	2	1801	25	22331	0.609992	0.835351	0.991938	0.214676
GO:0032420	stereocilium	2	1801	25	22331	0.609992	0.835351	0.991938	0.214676
GO:0032580	Golgi cisterna membrane	5	1801	66	22331	0.62366	0.845657	0.939335	0.205052
GO:0000792	heterochromatin	2	1801	26	22331	0.631616	0.845657	0.953786	0.199547
GO:0016471	vacuolar proton-transporting V-type ATPase complex	1	1801	12	22331	0.635534	0.845657	1.03327	0.196861
GO:0016580	Sin3 complex	1	1801	12	22331	0.635534	0.845657	1.03327	0.196861
GO:0031527	filopodium membrane	1	1801	12	22331	0.635534	0.845657	1.03327	0.196861
GO:0042589	zymogen granule membrane	1	1801	12	22331	0.635534	0.845657	1.03327	0.196861
GO:0035869	ciliary transition zone	1	1801	12	22331	0.635534	0.845657	1.03327	0.196861
GO:0045263	proton-transporting ATP synthase complex, coupling factor F(o)	1	1801	12	22331	0.635534	0.845657	1.03327	0.196861
GO:0031091	platelet alpha granule	1	1801	12	22331	0.635534	0.845657	1.03327	0.196861
GO:0034362	low-density lipoprotein particle	1	1801	12	22331	0.635534	0.845657	1.03327	0.196861
GO:0016604	nuclear body	3	1801	40	22331	0.636387	0.845657	0.929942	0.196279
GO:0030176	integral component of endoplasmic reticulum membrane	4	1801	54	22331	0.643056	0.852222	0.918461	0.191751
GO:0072372	primary cilium	2	1801	27	22331	0.652291	0.858161	0.918461	0.185559
GO:0012505	endomembrane system	6	1801	82	22331	0.65727	0.858161	0.90726	0.182257
GO:0005845	mRNA cap binding complex	1	1801	13	22331	0.664944	0.858161	0.953786	0.177215
GO:0030914	STAGA complex	1	1801	13	22331	0.664944	0.858161	0.953786	0.177215
GO:0036038	TCTN-B9D complex	1	1801	13	22331	0.664944	0.858161	0.953786	0.177215
GO:0016010	dystrophin-associated glycoprotein complex	1	1801	13	22331	0.664944	0.858161	0.953786	0.177215
GO:0035098	ESC/E(Z) complex	1	1801	13	22331	0.664944	0.858161	0.953786	0.177215
GO:0035861	site of double-strand break	1	1801	13	22331	0.664944	0.858161	0.953786	0.177215
GO:0080008	Cul4-RING E3 ubiquitin ligase complex	1	1801	13	22331	0.664944	0.858161	0.953786	0.177215
GO:0005942	phosphatidylinositol 3-kinase complex	1	1801	13	22331	0.664944	0.858161	0.953786	0.177215
GO:0005902	microvillus	4	1801	56	22331	0.671495	0.864353	0.885659	0.172957
GO:0005759	mitochondrial matrix	12	1801	164	22331	0.679447	0.870274	0.90726	0.167844
GO:0001725	stress fiber	4	1801	57	22331	0.685114	0.870274	0.870121	0.164237
GO:0005769	early endosome	11	1801	152	22331	0.689648	0.870274	0.897312	0.161372
GO:0043197	dendritic spine	8	1801	112	22331	0.690503	0.870274	0.885659	0.160835
GO:0019005	SCF ubiquitin ligase complex	2	1801	29	22331	0.690848	0.870274	0.855119	0.160618
GO:0005779	integral component of peroxisomal membrane	1	1801	14	22331	0.691982	0.870274	0.885659	0.159905
GO:0016591	DNA-directed RNA polymerase II, holoenzyme	1	1801	14	22331	0.691982	0.870274	0.885659	0.159905
GO:0043229	intracellular organelle	1	1801	14	22331	0.691982	0.870274	0.885659	0.159905
GO:0033276	transcription factor TFTC complex	1	1801	14	22331	0.691982	0.870274	0.885659	0.159905
GO:0005741	mitochondrial outer membrane	9	1801	126	22331	0.695721	0.870534	0.885659	0.157565
GO:0005777	peroxisome	9	1801	126	22331	0.695721	0.870534	0.885659	0.157565
GO:0055037	recycling endosome	5	1801	72	22331	0.699502	0.871583	0.861057	0.155211
GO:0031982	vesicle	3	1801	44	22331	0.700095	0.871583	0.845402	0.154843
GO:0005881	cytoplasmic microtubule	3	1801	45	22331	0.714623	0.876928	0.826615	0.145923
GO:0030315	T-tubule	3	1801	45	22331	0.714623	0.876928	0.826615	0.145923
GO:0000178	exosome (RNase complex)	1	1801	15	22331	0.71684	0.876928	0.826615	0.144578
GO:0031307	integral component of mitochondrial outer membrane	1	1801	15	22331	0.71684	0.876928	0.826615	0.144578
GO:0031362	anchored component of external side of plasma membrane	1	1801	15	22331	0.71684	0.876928	0.826615	0.144578
GO:0001741	XY body	1	1801	15	22331	0.71684	0.876928	0.826615	0.144578
GO:0048786	presynaptic active zone	1	1801	15	22331	0.71684	0.876928	0.826615	0.144578
GO:0043025	neuronal cell body	28	1801	381	22331	0.724506	0.884113	0.911229	0.139958
GO:0042734	presynaptic membrane	4	1801	61	22331	0.73556	0.895385	0.813064	0.133382
GO:0005868	cytoplasmic dynein complex	1	1801	16	22331	0.739692	0.89599	0.774951	0.130949
GO:0016234	inclusion body	1	1801	16	22331	0.739692	0.89599	0.774951	0.130949
GO:0005643	nuclear pore	3	1801	48	22331	0.754933	0.904266	0.774951	0.122091
GO:0005761	mitochondrial ribosome	1	1801	17	22331	0.760701	0.904266	0.729366	0.118786
GO:0005605	basal lamina	1	1801	17	22331	0.760701	0.904266	0.729366	0.118786
GO:0032809	neuronal cell body membrane	1	1801	17	22331	0.760701	0.904266	0.729366	0.118786
GO:0030667	secretory granule membrane	1	1801	17	22331	0.760701	0.904266	0.729366	0.118786
GO:0000421	autophagic vacuole membrane	1	1801	17	22331	0.760701	0.904266	0.729366	0.118786
GO:0043034	costamere	1	1801	17	22331	0.760701	0.904266	0.729366	0.118786
GO:0030027	lamellipodium	8	1801	120	22331	0.761198	0.904266	0.826615	0.118502
GO:0008180	COP9 signalosome	2	1801	34	22331	0.771921	0.914801	0.729366	0.112427
GO:0031430	M band	1	1801	18	22331	0.780015	0.917774	0.688846	0.107897
GO:0043292	contractile fiber	1	1801	18	22331	0.780015	0.917774	0.688846	0.107897
GO:0034361	very-low-density lipoprotein particle	1	1801	18	22331	0.780015	0.917774	0.688846	0.107897
GO:0005932	ciliary basal body	4	1801	66	22331	0.78972	0.926981	0.751468	0.102527
GO:0005886	plasma membrane	339	1801	4361	22331	0.79319	0.927597	0.963847	0.100623
GO:0000159	protein phosphatase type 2A complex	1	1801	19	22331	0.797771	0.927597	0.652591	0.0981216
GO:0002102	podosome	1	1801	19	22331	0.797771	0.927597	0.652591	0.0981216
GO:0005796	Golgi lumen	1	1801	19	22331	0.797771	0.927597	0.652591	0.0981216
GO:0043679	axon terminus	3	1801	52	22331	0.801389	0.929611	0.71534	0.0961568
GO:0005622	intracellular	128	1801	1699	22331	0.810712	0.937731	0.934138	0.0911332
GO:0035145	exon-exon junction complex	1	1801	20	22331	0.814095	0.937731	0.619961	0.0893249
GO:0031674	I band	1	1801	20	22331	0.814095	0.937731	0.619961	0.0893249
GO:0000932	cytoplasmic mRNA processing body	3	1801	54	22331	0.821702	0.942538	0.688846	0.0852856
GO:0043231	intracellular membrane-bounded organelle	39	1801	550	22331	0.822858	0.942538	0.879218	0.0846752
GO:0014069	postsynaptic density	9	1801	143	22331	0.824004	0.942538	0.780371	0.0840706
GO:0031901	early endosome membrane	4	1801	70	22331	0.826332	0.943013	0.708527	0.0828453
GO:0005905	coated pit	3	1801	55	22331	0.831177	0.946147	0.676321	0.0803066
GO:0005834	heterotrimeric G-protein complex	2	1801	39	22331	0.83379	0.946147	0.635858	0.0789431
GO:0005768	endosome	31	1801	447	22331	0.834836	0.946147	0.859901	0.0783988
GO:0005640	nuclear outer membrane	1	1801	22	22331	0.842898	0.94802	0.563601	0.0742252
GO:0032590	dendrite membrane	1	1801	22	22331	0.842898	0.94802	0.563601	0.0742252
GO:0005839	proteasome core complex	1	1801	22	22331	0.842898	0.94802	0.563601	0.0742252
GO:0042645	mitochondrial nucleoid	2	1801	40	22331	0.84418	0.94802	0.619961	0.0735649
GO:0031965	nuclear membrane	10	1801	162	22331	0.850346	0.950003	0.765384	0.0704044
GO:0015629	actin cytoskeleton	10	1801	162	22331	0.850346	0.950003	0.765384	0.0704044
GO:0030131	clathrin adaptor complex	1	1801	23	22331	0.85558	0.950003	0.539097	0.0677391
GO:0019012	virion	1	1801	23	22331	0.85558	0.950003	0.539097	0.0677391
GO:0019013	viral nucleocapsid	1	1801	23	22331	0.85558	0.950003	0.539097	0.0677391
GO:0030139	endocytic vesicle	2	1801	42	22331	0.863207	0.956317	0.590439	0.0638851
GO:0030658	transport vesicle membrane	1	1801	24	22331	0.86724	0.956486	0.516634	0.0618607
GO:0032391	photoreceptor connecting cilium	1	1801	24	22331	0.86724	0.956486	0.516634	0.0618607
GO:0030424	axon	17	1801	267	22331	0.874922	0.962772	0.789464	0.0580308
GO:0035097	histone methyltransferase complex	1	1801	25	22331	0.877959	0.962772	0.495969	0.056526
GO:0009897	external side of plasma membrane	16	1801	254	22331	0.878798	0.962772	0.781053	0.0561108
GO:0036064	ciliary basal body	2	1801	45	22331	0.887776	0.966206	0.551077	0.0516965
GO:0060076	excitatory synapse	1	1801	26	22331	0.887812	0.966206	0.476893	0.0516788
GO:0033116	endoplasmic reticulum-Golgi intermediate compartment membrane	1	1801	26	22331	0.887812	0.966206	0.476893	0.0516788
GO:0005776	autophagic vacuole	1	1801	27	22331	0.896871	0.973915	0.45923	0.0472701
GO:0005930	axoneme	3	1801	65	22331	0.904288	0.976505	0.572272	0.0436931
GO:0071339	MLL1 complex	1	1801	28	22331	0.905198	0.976505	0.442829	0.0432563
GO:0008305	integrin complex	1	1801	28	22331	0.905198	0.976505	0.442829	0.0432563
GO:0016020	membrane	587	1801	7589	22331	0.907864	0.977243	0.959065	0.041979
GO:0016605	PML body	4	1801	85	22331	0.919661	0.985883	0.583493	0.0363722
GO:0030863	cortical cytoskeleton	1	1801	30	22331	0.919891	0.985883	0.413307	0.0362636
GO:0005764	lysosome	16	1801	270	22331	0.926225	0.988519	0.734769	0.0332836
GO:0000118	histone deacetylase complex	1	1801	31	22331	0.926361	0.988519	0.399975	0.0332199
GO:0043235	receptor complex	1	1801	32	22331	0.932308	0.990577	0.387476	0.0304406
GO:0005801	cis-Golgi network	1	1801	32	22331	0.932308	0.990577	0.387476	0.0304406
GO:0005901	caveola	3	1801	72	22331	0.936941	0.99211	0.516634	0.0282877
GO:0045335	phagocytic vesicle	1	1801	33	22331	0.937775	0.99211	0.375734	0.0279013
GO:0070062	extracellular vesicular exosome	3	1801	75	22331	0.947493	0.999999	0.495969	0.0234239
GO:0005778	peroxisomal membrane	2	1801	57	22331	0.950473	0.999999	0.43506	0.0220602
GO:0000151	ubiquitin ligase complex	1	1801	38	22331	0.959162	0.999999	0.326295	0.0181082
GO:0005789	endoplasmic reticulum membrane	42	1801	661	22331	0.960317	0.999999	0.787848	0.0175852
GO:0030017	sarcomere	1	1801	39	22331	0.962461	0.999999	0.317929	0.0166169
GO:0016607	nuclear speck	8	1801	169	22331	0.967317	0.999999	0.586945	0.014431
GO:0031514	motile cilium	1	1801	41	22331	0.968282	0.999999	0.30242	0.0139983
GO:0005929	cilium	11	1801	219	22331	0.970078	0.999999	0.622792	0.0131934
GO:0000502	proteasome complex	2	1801	65	22331	0.971812	0.999999	0.381515	0.0124177
GO:0043234	protein complex	27	1801	463	22331	0.973677	0.999999	0.723065	0.0115849
GO:0005581	collagen trimer	3	1801	87	22331	0.97531	0.999999	0.427559	0.0108575
GO:0000139	Golgi membrane	22	1801	394	22331	0.977217	0.999999	0.692342	0.0100092
GO:0030670	phagocytic vesicle membrane	1	1801	46	22331	0.979186	0.999999	0.269548	0.00913463
GO:0017053	transcriptional repressor complex	1	1801	51	22331	0.986343	0.999999	0.243122	0.00597183
GO:0031902	late endosome membrane	2	1801	77	22331	0.988143	0.999999	0.322058	0.00518041
GO:0043195	terminal bouton	1	1801	53	22331	0.988462	0.999999	0.233948	0.00503997
GO:0005811	lipid particle	1	1801	53	22331	0.988462	0.999999	0.233948	0.00503997
GO:0031966	mitochondrial membrane	4	1801	119	22331	0.988862	0.999999	0.416781	0.00486417
GO:0071013	catalytic step 2 spliceosome	2	1801	81	22331	0.991155	0.999999	0.306154	0.00385828
GO:0005743	mitochondrial inner membrane	17	1801	348	22331	0.992645	0.999999	0.605709	0.00320584
GO:0005765	lysosomal membrane	8	1801	203	22331	0.993919	0.999999	0.488639	0.00264886
GO:0005783	endoplasmic reticulum	70	1801	1133	22331	0.994288	0.999999	0.76606	0.0024879
GO:0005681	spliceosomal complex	3	1801	136	22331	0.999119	0.999999	0.273512	0.000382608
GO:0042383	sarcolemma	1	1801	96	22331	0.999694	0.999999	0.129159	0.000133108
GO:0016021	integral component of membrane	416	1801	5975	22331	0.999906	0.999999	0.863276	4.08348e-05
GO:0005575	cellular_component	543	1801	7702	22331	0.99998	0.999999	0.87416	8.75348e-06
GO:0005739	mitochondrion	84	1801	1639	22331	0.999999	0.999999	0.63547	2.53902e-07

## Sheet: DownGO2Gene
GOID	GOTerm	QueryID	Symbol	Description	P-Value	FDR	Enrichment
GO:0005882	intermediate filament	Krtap5-3	Krtap5-3	Keratin-associated protein 5-3	1.52518e-99	7.51915e-97	9.39568
GO:0005882	intermediate filament	Gm10272	Gm10272	MCG141380	1.52518e-99	7.51915e-97	9.39568
GO:0005882	intermediate filament	Krtap5-1	Krtap5-1	Keratin-associated protein 5-1	1.52518e-99	7.51915e-97	9.39568
GO:0005882	intermediate filament	Krt28	Krt28	Keratin, type I cytoskeletal 28	1.52518e-99	7.51915e-97	9.39568
GO:0005882	intermediate filament	Krtap4-9	Krtap4-9	Protein Krtap4-9	1.52518e-99	7.51915e-97	9.39568
GO:0005882	intermediate filament	Krtap9-5	Krtap9-5	Protein Krtap9-5	1.52518e-99	7.51915e-97	9.39568
GO:0005882	intermediate filament	Krtap4-2	Krtap4-2	Protein Krtap4-2	1.52518e-99	7.51915e-97	9.39568
GO:0005882	intermediate filament	Gm11555	Gm11555	Protein Gm11555	1.52518e-99	7.51915e-97	9.39568
GO:0005882	intermediate filament	Krt34	Krt34	Keratin, type I cuticular Ha4	1.52518e-99	7.51915e-97	9.39568
GO:0005882	intermediate filament	Krt84	Krt84	Keratin, type II cuticular Hb4	1.52518e-99	7.51915e-97	9.39568
GO:0005882	intermediate filament	Krt35	Krt35	Keratin, type I cuticular Ha5	1.52518e-99	7.51915e-97	9.39568
GO:0005882	intermediate filament	Gm10229	Gm10229	Protein Gm10229	1.52518e-99	7.51915e-97	9.39568
GO:0005882	intermediate filament	Krt6a	Krt6a	Keratin, type II cytoskeletal 6A	1.52518e-99	7.51915e-97	9.39568
GO:0005882	intermediate filament	Gm3250	Gm3250	Protein Gm3250	1.52518e-99	7.51915e-97	9.39568
GO:0005882	intermediate filament	Gm11565	Gm11565	MCG1025733	1.52518e-99	7.51915e-97	9.39568
GO:0005882	intermediate filament	Krtap13-1	Krtap13-1	Protein Krtap13-1	1.52518e-99	7.51915e-97	9.39568
GO:0005882	intermediate filament	Nme1	Nme1	Nucleoside diphosphate kinase A	1.52518e-99	7.51915e-97	9.39568
GO:0005882	intermediate filament	Krtap6-1	Krtap6-1	keratin associated protein 6-1	1.52518e-99	7.51915e-97	9.39568
GO:0005882	intermediate filament	Krtap15	Krtap15	Keratin-associated protein 15-1	1.52518e-99	7.51915e-97	9.39568
GO:0005882	intermediate filament	Krtap4-13	Krtap4-13	MCG134196	1.52518e-99	7.51915e-97	9.39568
GO:0005882	intermediate filament	Gm10142	Gm10142	MCG141348	1.52518e-99	7.51915e-97	9.39568
GO:0005882	intermediate filament	Gm11559	Gm11559	MCG147033	1.52518e-99	7.51915e-97	9.39568
GO:0005882	intermediate filament	Gm11937	Gm11937	Protein Krtap2-4	1.52518e-99	7.51915e-97	9.39568
GO:0005882	intermediate filament	Jup	Jup	Junction plakoglobin	1.52518e-99	7.51915e-97	9.39568
GO:0005882	intermediate filament	Gm11564	Gm11564	MCG140217	1.52518e-99	7.51915e-97	9.39568
GO:0005882	intermediate filament	Gm11569	Gm11569	Protein Gm11569	1.52518e-99	7.51915e-97	9.39568
GO:0005882	intermediate filament	2300003K06Rik	2300003K06Rik	Protein 2300003K06Rik	1.52518e-99	7.51915e-97	9.39568
GO:0005882	intermediate filament	Krt25	Krt25	Keratin, type I cytoskeletal 25	1.52518e-99	7.51915e-97	9.39568
GO:0005882	intermediate filament	Krt32	Krt32	Keratin, type I cuticular Ha2	1.52518e-99	7.51915e-97	9.39568
GO:0005882	intermediate filament	Krt14	Krt14	Keratin, type I cytoskeletal 14	1.52518e-99	7.51915e-97	9.39568
GO:0005882	intermediate filament	Krt12	Krt12	Keratin, type I cytoskeletal 12	1.52518e-99	7.51915e-97	9.39568
GO:0005882	intermediate filament	Krtap7-1	Krtap7-1	Keratin-associated protein 7-1	1.52518e-99	7.51915e-97	9.39568
GO:0005882	intermediate filament	Krtap1-5	Krtap1-5	Protein Krtap1-5	1.52518e-99	7.51915e-97	9.39568
GO:0005882	intermediate filament	Gm10013	Gm10013	predicted gene 10013	1.52518e-99	7.51915e-97	9.39568
GO:0005882	intermediate filament	Krtap1-3	Krtap1-3	Protein Krtap1-3	1.52518e-99	7.51915e-97	9.39568
GO:0005882	intermediate filament	Krtap31-2	Krtap31-2	MCG1025732	1.52518e-99	7.51915e-97	9.39568
GO:0005882	intermediate filament	Krt7	Krt7	Keratin, type II cytoskeletal 7	1.52518e-99	7.51915e-97	9.39568
GO:0005882	intermediate filament	Krt39	Krt39	Keratin, type I cytoskeletal 39	1.52518e-99	7.51915e-97	9.39568
GO:0005882	intermediate filament	Gm3233	Gm3233	Protein Gm3233	1.52518e-99	7.51915e-97	9.39568
GO:0005882	intermediate filament	Krtap9-1	Krtap9-1	MCG20507	1.52518e-99	7.51915e-97	9.39568
GO:0005882	intermediate filament	Dsp	Dsp	Desmoplakin	1.52518e-99	7.51915e-97	9.39568
GO:0005882	intermediate filament	Krtap5-5	Krtap5-5	Keratin-associated protein 5-5	1.52518e-99	7.51915e-97	9.39568
GO:0005882	intermediate filament	Krt31	Krt31	Keratin, type I cuticular Ha1	1.52518e-99	7.51915e-97	9.39568
GO:0005882	intermediate filament	Ctsg	Ctsg	Cathepsin G	1.52518e-99	7.51915e-97	9.39568
GO:0005882	intermediate filament	Krtap6-5	Krtap6-5	Keratin-associated protein 6-5	1.52518e-99	7.51915e-97	9.39568
GO:0005882	intermediate filament	Gm11554	Gm11554	OTTMUSG00000002180 protein	1.52518e-99	7.51915e-97	9.39568
GO:0005882	intermediate filament	Krt86	Krt86	Keratin 86	1.52518e-99	7.51915e-97	9.39568
GO:0005882	intermediate filament	Krtap9-3	Krtap9-3	Keratin-associated protein 9-3	1.52518e-99	7.51915e-97	9.39568
GO:0005882	intermediate filament	Krtap19-1	Krtap19-1	Keratin-associated protein 19-1	1.52518e-99	7.51915e-97	9.39568
GO:0005882	intermediate filament	5430421N21Rik	5430421N21Rik	Protein 5430421N21Rik	1.52518e-99	7.51915e-97	9.39568
GO:0005882	intermediate filament	Krtap19-5	Krtap19-5	Keratin-associated protein 19-5	1.52518e-99	7.51915e-97	9.39568
GO:0005882	intermediate filament	Gm7137	Gm7137	MCG1044197	1.52518e-99	7.51915e-97	9.39568
GO:0005882	intermediate filament	Krt8	Krt8	Keratin, type II cytoskeletal 8	1.52518e-99	7.51915e-97	9.39568
GO:0005882	intermediate filament	Krtap3-3	Krtap3-3	Keratin-associated protein 3-2	1.52518e-99	7.51915e-97	9.39568
GO:0005882	intermediate filament	Gm19402	Gm19402	Protein Gm19402	1.52518e-99	7.51915e-97	9.39568
GO:0005882	intermediate filament	Krt81	Krt81	Keratin type II	1.52518e-99	7.51915e-97	9.39568
GO:0005882	intermediate filament	Krtap10-10	Krtap10-10	Putative uncharacterized protein	1.52518e-99	7.51915e-97	9.39568
GO:0005882	intermediate filament	Krtap4-16	Krtap4-16	Protein Krtap4-16	1.52518e-99	7.51915e-97	9.39568
GO:0005882	intermediate filament	Gm11567	Gm11567	Protein Gm11567	1.52518e-99	7.51915e-97	9.39568
GO:0005882	intermediate filament	Krt33b	Krt33b	Keratin, type I cuticular Ha3-II	1.52518e-99	7.51915e-97	9.39568
GO:0005882	intermediate filament	Krtap5-4	Krtap5-4	Keratin-associated protein 5-4	1.52518e-99	7.51915e-97	9.39568
GO:0005882	intermediate filament	Krt33a	Krt33a	Keratin, type I cuticular Ha3-I	1.52518e-99	7.51915e-97	9.39568
GO:0005882	intermediate filament	Krt72	Krt72	Keratin, type II cytoskeletal 72	1.52518e-99	7.51915e-97	9.39568
GO:0005882	intermediate filament	Krtap8-1	Krtap8-1	Keratin-associated protein 8-1	1.52518e-99	7.51915e-97	9.39568
GO:0005882	intermediate filament	Gm10318	Gm10318	predicted gene 10318	1.52518e-99	7.51915e-97	9.39568
GO:0005882	intermediate filament	4732456N10Rik	4732456N10Rik	Protein 4732456N10Rik	1.52518e-99	7.51915e-97	9.39568
GO:0005882	intermediate filament	Krt6b	Krt6b	Krt6b protein	1.52518e-99	7.51915e-97	9.39568
GO:0005882	intermediate filament	Gm11570	Gm11570	Keratin-associated protein 16-1	1.52518e-99	7.51915e-97	9.39568
GO:0005882	intermediate filament	Krtap1-4	Krtap1-4	Keratin associated protein 1-4	1.52518e-99	7.51915e-97	9.39568
GO:0005882	intermediate filament	Krt82	Krt82	Keratin, type II cuticular Hb2	1.52518e-99	7.51915e-97	9.39568
GO:0005882	intermediate filament	Krt83	Krt83	Keratin, type II cuticular Hb3	1.52518e-99	7.51915e-97	9.39568
GO:0005882	intermediate filament	Krtap3-1	Krtap3-1	Keratin-associated protein 3-1	1.52518e-99	7.51915e-97	9.39568
GO:0005882	intermediate filament	Krtap16-3	Krtap16-3	Keratin-associated protein 16-3	1.52518e-99	7.51915e-97	9.39568
GO:0005882	intermediate filament	Krt23	Krt23	Putative uncharacterized protein	1.52518e-99	7.51915e-97	9.39568
GO:0005882	intermediate filament	Krtap21-1	Krtap21-1	Keratin associated protein 16-7	1.52518e-99	7.51915e-97	9.39568
GO:0005882	intermediate filament	Gm5478	Gm5478	Uncharacterized protein	1.52518e-99	7.51915e-97	9.39568
GO:0005882	intermediate filament	Gm11562	Gm11562	Krtap2-4 protein	1.52518e-99	7.51915e-97	9.39568
GO:0005882	intermediate filament	Krt2	Krt2	Krt2 protein	1.52518e-99	7.51915e-97	9.39568
GO:0005882	intermediate filament	Pkp2	Pkp2	Protein Pkp2	1.52518e-99	7.51915e-97	9.39568
GO:0005882	intermediate filament	Krtap6-2	Krtap6-2	Keratin-associated protein 6-2	1.52518e-99	7.51915e-97	9.39568
GO:0005882	intermediate filament	Krtap12-1	Krtap12-1	Keratin-associated protein 12-1	1.52518e-99	7.51915e-97	9.39568
GO:0005882	intermediate filament	Krtap4-8	Krtap4-8	Protein Krtap4-8	1.52518e-99	7.51915e-97	9.39568
GO:0005882	intermediate filament	Gja1	Gja1	Gap junction alpha-1 protein	1.52518e-99	7.51915e-97	9.39568
GO:0005882	intermediate filament	Krt80	Krt80	Keratin, type II cytoskeletal 80	1.52518e-99	7.51915e-97	9.39568
GO:0005882	intermediate filament	Gm11568	Gm11568	Protein Gm11568	1.52518e-99	7.51915e-97	9.39568
GO:0005882	intermediate filament	Gm10228	Gm10228	Glycine tyrosine-rich hair keratin protein	1.52518e-99	7.51915e-97	9.39568
GO:0005882	intermediate filament	Krt17	Krt17	Keratin, type I cytoskeletal 17	1.52518e-99	7.51915e-97	9.39568
GO:0005882	intermediate filament	Krtap10-4	Krtap10-4	MCG141350	1.52518e-99	7.51915e-97	9.39568
GO:0005882	intermediate filament	Krtap19-9b	Krtap19-9b	Keratin-associated protein 19-9b	1.52518e-99	7.51915e-97	9.39568
GO:0005882	intermediate filament	Gm5414	Gm5414	Type II keratin Kb14	1.52518e-99	7.51915e-97	9.39568
GO:0005882	intermediate filament	Krtap19-4	Krtap19-4	Keratin-associated protein 19-4	1.52518e-99	7.51915e-97	9.39568
GO:0005882	intermediate filament	Gm10100	Gm10100	Protein Gm10100	1.52518e-99	7.51915e-97	9.39568
GO:0005882	intermediate filament	Krtap14	Krtap14	Keratin-associated protein 14	1.52518e-99	7.51915e-97	9.39568
GO:0005882	intermediate filament	Krtap4-7	Krtap4-7	Keratin associated protein 4-7	1.52518e-99	7.51915e-97	9.39568
GO:0005882	intermediate filament	Krt18	Krt18	Keratin, type I cytoskeletal 18	1.52518e-99	7.51915e-97	9.39568
GO:0005882	intermediate filament	Krt16	Krt16	MCG20515	1.52518e-99	7.51915e-97	9.39568
GO:0005882	intermediate filament	Krt73	Krt73	Keratin, type II cytoskeletal 73	1.52518e-99	7.51915e-97	9.39568
GO:0005882	intermediate filament	Gm11563	Gm11563	Protein Gm11563	1.52518e-99	7.51915e-97	9.39568
GO:0005882	intermediate filament	Krt75	Krt75	Keratin, type II cytoskeletal 75	1.52518e-99	7.51915e-97	9.39568
GO:0005882	intermediate filament	Krt27	Krt27	Keratin 27	1.52518e-99	7.51915e-97	9.39568
GO:0005882	intermediate filament	Gm11596	Gm11596	Protein Gm11596	1.52518e-99	7.51915e-97	9.39568
GO:0005882	intermediate filament	Krt40	Krt40	Keratin, type I cytoskeletal 40	1.52518e-99	7.51915e-97	9.39568
GO:0005882	intermediate filament	Krtap16-1	Krtap16-1	Keratin-associated protein 19-2	1.52518e-99	7.51915e-97	9.39568
GO:0005882	intermediate filament	Krtap19-3	Krtap19-3	Keratin-associated protein 19-3	1.52518e-99	7.51915e-97	9.39568
GO:0005882	intermediate filament	Krtap31-1	Krtap31-1	Protein Krtap31-1	1.52518e-99	7.51915e-97	9.39568
GO:0005882	intermediate filament	Krtap4-1	Krtap4-1	Keratin associated protein 4-1	1.52518e-99	7.51915e-97	9.39568
GO:0005882	intermediate filament	Gm9507	Gm9507	Protein Gm9507	1.52518e-99	7.51915e-97	9.39568
GO:0005882	intermediate filament	Gm11595	Gm11595	Protein Gm11595	1.52518e-99	7.51915e-97	9.39568
GO:0005882	intermediate filament	Gm19668	Gm19668	MCG51881	1.52518e-99	7.51915e-97	9.39568
GO:0005882	intermediate filament	Lmnb1	Lmnb1	Lamin-B1	1.52518e-99	7.51915e-97	9.39568
GO:0005882	intermediate filament	Krt79	Krt79	Keratin, type II cytoskeletal 79	1.52518e-99	7.51915e-97	9.39568
GO:0005882	intermediate filament	Krtap5-2	Krtap5-2	Keratin-associated protein 5-2	1.52518e-99	7.51915e-97	9.39568
GO:0005882	intermediate filament	Krtap13	Krtap13	Keratin associated protein 13	1.52518e-99	7.51915e-97	9.39568
GO:0005882	intermediate filament	Krt74	Krt74	Keratin, type II cytoskeletal 74	1.52518e-99	7.51915e-97	9.39568
GO:0005882	intermediate filament	Iffo2	Iffo2	Expressed sequence C79267	1.52518e-99	7.51915e-97	9.39568
GO:0005882	intermediate filament	Krt42	Krt42	Keratin, type I cytoskeletal 42	1.52518e-99	7.51915e-97	9.39568
GO:0005882	intermediate filament	Krtap26-1	Krtap26-1	Keratin-associated protein 26-1	1.52518e-99	7.51915e-97	9.39568
GO:0005882	intermediate filament	Krtap4-6	Krtap4-6	Protein Krtap4-6	1.52518e-99	7.51915e-97	9.39568
GO:0005882	intermediate filament	Mns1	Mns1	Meiosis-specific nuclear structural protein 1	1.52518e-99	7.51915e-97	9.39568
GO:0005882	intermediate filament	Krt71	Krt71	Keratin, type II cytoskeletal 71	1.52518e-99	7.51915e-97	9.39568
GO:0005882	intermediate filament	Krt26	Krt26	Keratin, type I cytoskeletal 26	1.52518e-99	7.51915e-97	9.39568
GO:0005882	intermediate filament	Krt36	Krt36	Keratin, type I cuticular Ha6	1.52518e-99	7.51915e-97	9.39568
GO:0045095	keratin filament	Gm11938	Gm11938	predicted gene 11938	1.02912e-73	2.53678e-71	10.7642
GO:0045095	keratin filament	Gm10272	Gm10272	MCG141380	1.02912e-73	2.53678e-71	10.7642
GO:0045095	keratin filament	Krtap5-1	Krtap5-1	Keratin-associated protein 5-1	1.02912e-73	2.53678e-71	10.7642
GO:0045095	keratin filament	Krtap4-9	Krtap4-9	Protein Krtap4-9	1.02912e-73	2.53678e-71	10.7642
GO:0045095	keratin filament	Krtap9-5	Krtap9-5	Protein Krtap9-5	1.02912e-73	2.53678e-71	10.7642
GO:0045095	keratin filament	Krtap4-2	Krtap4-2	Protein Krtap4-2	1.02912e-73	2.53678e-71	10.7642
GO:0045095	keratin filament	Gm11555	Gm11555	Protein Gm11555	1.02912e-73	2.53678e-71	10.7642
GO:0045095	keratin filament	Krt84	Krt84	Keratin, type II cuticular Hb4	1.02912e-73	2.53678e-71	10.7642
GO:0045095	keratin filament	Krt6a	Krt6a	Keratin, type II cytoskeletal 6A	1.02912e-73	2.53678e-71	10.7642
GO:0045095	keratin filament	Gm3250	Gm3250	Protein Gm3250	1.02912e-73	2.53678e-71	10.7642
GO:0045095	keratin filament	Gm11565	Gm11565	MCG1025733	1.02912e-73	2.53678e-71	10.7642
GO:0045095	keratin filament	Krtap4-13	Krtap4-13	MCG134196	1.02912e-73	2.53678e-71	10.7642
GO:0045095	keratin filament	Gm10142	Gm10142	MCG141348	1.02912e-73	2.53678e-71	10.7642
GO:0045095	keratin filament	Gm11559	Gm11559	MCG147033	1.02912e-73	2.53678e-71	10.7642
GO:0045095	keratin filament	Gm11937	Gm11937	Protein Krtap2-4	1.02912e-73	2.53678e-71	10.7642
GO:0045095	keratin filament	Gm11564	Gm11564	MCG140217	1.02912e-73	2.53678e-71	10.7642
GO:0045095	keratin filament	Gm11569	Gm11569	Protein Gm11569	1.02912e-73	2.53678e-71	10.7642
GO:0045095	keratin filament	2300003K06Rik	2300003K06Rik	Protein 2300003K06Rik	1.02912e-73	2.53678e-71	10.7642
GO:0045095	keratin filament	Krt14	Krt14	Keratin, type I cytoskeletal 14	1.02912e-73	2.53678e-71	10.7642
GO:0045095	keratin filament	Krtap24-1	Krtap24-1	MCG146833	1.02912e-73	2.53678e-71	10.7642
GO:0045095	keratin filament	Krtap1-5	Krtap1-5	Protein Krtap1-5	1.02912e-73	2.53678e-71	10.7642
GO:0045095	keratin filament	Gm10013	Gm10013	predicted gene 10013	1.02912e-73	2.53678e-71	10.7642
GO:0045095	keratin filament	Krtap1-3	Krtap1-3	Protein Krtap1-3	1.02912e-73	2.53678e-71	10.7642
GO:0045095	keratin filament	Krtap31-2	Krtap31-2	MCG1025732	1.02912e-73	2.53678e-71	10.7642
GO:0045095	keratin filament	Krt7	Krt7	Keratin, type II cytoskeletal 7	1.02912e-73	2.53678e-71	10.7642
GO:0045095	keratin filament	Krtap11-1	Krtap11-1	Protein Krtap11-1	1.02912e-73	2.53678e-71	10.7642
GO:0045095	keratin filament	Gm3233	Gm3233	Protein Gm3233	1.02912e-73	2.53678e-71	10.7642
GO:0045095	keratin filament	Krtap9-1	Krtap9-1	MCG20507	1.02912e-73	2.53678e-71	10.7642
GO:0045095	keratin filament	Krtap5-5	Krtap5-5	Keratin-associated protein 5-5	1.02912e-73	2.53678e-71	10.7642
GO:0045095	keratin filament	Gm11554	Gm11554	OTTMUSG00000002180 protein	1.02912e-73	2.53678e-71	10.7642
GO:0045095	keratin filament	Krt86	Krt86	Keratin 86	1.02912e-73	2.53678e-71	10.7642
GO:0045095	keratin filament	Krtap9-3	Krtap9-3	Keratin-associated protein 9-3	1.02912e-73	2.53678e-71	10.7642
GO:0045095	keratin filament	5430421N21Rik	5430421N21Rik	Protein 5430421N21Rik	1.02912e-73	2.53678e-71	10.7642
GO:0045095	keratin filament	Gm7137	Gm7137	MCG1044197	1.02912e-73	2.53678e-71	10.7642
GO:0045095	keratin filament	Krt8	Krt8	Keratin, type II cytoskeletal 8	1.02912e-73	2.53678e-71	10.7642
GO:0045095	keratin filament	Krtap3-3	Krtap3-3	Keratin-associated protein 3-2	1.02912e-73	2.53678e-71	10.7642
GO:0045095	keratin filament	Gm19402	Gm19402	Protein Gm19402	1.02912e-73	2.53678e-71	10.7642
GO:0045095	keratin filament	Krt81	Krt81	Keratin type II	1.02912e-73	2.53678e-71	10.7642
GO:0045095	keratin filament	Krtap10-10	Krtap10-10	Putative uncharacterized protein	1.02912e-73	2.53678e-71	10.7642
GO:0045095	keratin filament	Krtap4-16	Krtap4-16	Protein Krtap4-16	1.02912e-73	2.53678e-71	10.7642
GO:0045095	keratin filament	Gm11567	Gm11567	Protein Gm11567	1.02912e-73	2.53678e-71	10.7642
GO:0045095	keratin filament	Krtap5-4	Krtap5-4	Keratin-associated protein 5-4	1.02912e-73	2.53678e-71	10.7642
GO:0045095	keratin filament	Krt72	Krt72	Keratin, type II cytoskeletal 72	1.02912e-73	2.53678e-71	10.7642
GO:0045095	keratin filament	Gm10318	Gm10318	predicted gene 10318	1.02912e-73	2.53678e-71	10.7642
GO:0045095	keratin filament	4732456N10Rik	4732456N10Rik	Protein 4732456N10Rik	1.02912e-73	2.53678e-71	10.7642
GO:0045095	keratin filament	Krt6b	Krt6b	Krt6b protein	1.02912e-73	2.53678e-71	10.7642
GO:0045095	keratin filament	Gm11570	Gm11570	Keratin-associated protein 16-1	1.02912e-73	2.53678e-71	10.7642
GO:0045095	keratin filament	Krtap1-4	Krtap1-4	Keratin associated protein 1-4	1.02912e-73	2.53678e-71	10.7642
GO:0045095	keratin filament	Krt82	Krt82	Keratin, type II cuticular Hb2	1.02912e-73	2.53678e-71	10.7642
GO:0045095	keratin filament	Krt83	Krt83	Keratin, type II cuticular Hb3	1.02912e-73	2.53678e-71	10.7642
GO:0045095	keratin filament	Krtap3-1	Krtap3-1	Keratin-associated protein 3-1	1.02912e-73	2.53678e-71	10.7642
GO:0045095	keratin filament	Gm5478	Gm5478	Uncharacterized protein	1.02912e-73	2.53678e-71	10.7642
GO:0045095	keratin filament	Gm11562	Gm11562	Krtap2-4 protein	1.02912e-73	2.53678e-71	10.7642
GO:0045095	keratin filament	Krt2	Krt2	Krt2 protein	1.02912e-73	2.53678e-71	10.7642
GO:0045095	keratin filament	Krtap12-1	Krtap12-1	Keratin-associated protein 12-1	1.02912e-73	2.53678e-71	10.7642
GO:0045095	keratin filament	Krtap4-8	Krtap4-8	Protein Krtap4-8	1.02912e-73	2.53678e-71	10.7642
GO:0045095	keratin filament	Krt80	Krt80	Keratin, type II cytoskeletal 80	1.02912e-73	2.53678e-71	10.7642
GO:0045095	keratin filament	Gm11568	Gm11568	Protein Gm11568	1.02912e-73	2.53678e-71	10.7642
GO:0045095	keratin filament	Krtap10-4	Krtap10-4	MCG141350	1.02912e-73	2.53678e-71	10.7642
GO:0045095	keratin filament	Gm5414	Gm5414	Type II keratin Kb14	1.02912e-73	2.53678e-71	10.7642
GO:0045095	keratin filament	Gm10100	Gm10100	Protein Gm10100	1.02912e-73	2.53678e-71	10.7642
GO:0045095	keratin filament	Krtap4-7	Krtap4-7	Keratin associated protein 4-7	1.02912e-73	2.53678e-71	10.7642
GO:0045095	keratin filament	Krt18	Krt18	Keratin, type I cytoskeletal 18	1.02912e-73	2.53678e-71	10.7642
GO:0045095	keratin filament	Krt73	Krt73	Keratin, type II cytoskeletal 73	1.02912e-73	2.53678e-71	10.7642
GO:0045095	keratin filament	Gm11563	Gm11563	Protein Gm11563	1.02912e-73	2.53678e-71	10.7642
GO:0045095	keratin filament	Krt75	Krt75	Keratin, type II cytoskeletal 75	1.02912e-73	2.53678e-71	10.7642
GO:0045095	keratin filament	Gm11596	Gm11596	Protein Gm11596	1.02912e-73	2.53678e-71	10.7642
GO:0045095	keratin filament	Krtap3-2	Krtap3-2	keratin associated protein 3-2	1.02912e-73	2.53678e-71	10.7642
GO:0045095	keratin filament	Casp14	Casp14	Caspase-14	1.02912e-73	2.53678e-71	10.7642
GO:0045095	keratin filament	Krtap31-1	Krtap31-1	Protein Krtap31-1	1.02912e-73	2.53678e-71	10.7642
GO:0045095	keratin filament	Krtap4-1	Krtap4-1	Keratin associated protein 4-1	1.02912e-73	2.53678e-71	10.7642
GO:0045095	keratin filament	Gm9507	Gm9507	Protein Gm9507	1.02912e-73	2.53678e-71	10.7642
GO:0045095	keratin filament	Gm11595	Gm11595	Protein Gm11595	1.02912e-73	2.53678e-71	10.7642
GO:0045095	keratin filament	Gm19668	Gm19668	MCG51881	1.02912e-73	2.53678e-71	10.7642
GO:0045095	keratin filament	Krt79	Krt79	Keratin, type II cytoskeletal 79	1.02912e-73	2.53678e-71	10.7642
GO:0045095	keratin filament	Krtap5-2	Krtap5-2	Keratin-associated protein 5-2	1.02912e-73	2.53678e-71	10.7642
GO:0045095	keratin filament	Krt74	Krt74	Keratin, type II cytoskeletal 74	1.02912e-73	2.53678e-71	10.7642
GO:0045095	keratin filament	Krtap4-6	Krtap4-6	Protein Krtap4-6	1.02912e-73	2.53678e-71	10.7642
GO:0045095	keratin filament	Krt71	Krt71	Keratin, type II cytoskeletal 71	1.02912e-73	2.53678e-71	10.7642
GO:0030057	desmosome	Dsg3	Dsg3	Desmoglein-3	4.8165e-14	7.91512e-12	8.78278
GO:0030057	desmosome	Dsc2	Dsc2	Desmocollin-2	4.8165e-14	7.91512e-12	8.78278
GO:0030057	desmosome	Ctnnb1	Ctnnb1	Catenin beta-1	4.8165e-14	7.91512e-12	8.78278
GO:0030057	desmosome	Jup	Jup	Junction plakoglobin	4.8165e-14	7.91512e-12	8.78278
GO:0030057	desmosome	Perp	Perp	p53 apoptosis effector related to PMP-22	4.8165e-14	7.91512e-12	8.78278
GO:0030057	desmosome	Pkp3	Pkp3	Plakophilin-3	4.8165e-14	7.91512e-12	8.78278
GO:0030057	desmosome	Dsp	Dsp	Desmoplakin	4.8165e-14	7.91512e-12	8.78278
GO:0030057	desmosome	Pkp1	Pkp1	Plakophilin-1	4.8165e-14	7.91512e-12	8.78278
GO:0030057	desmosome	Dsc1	Dsc1	Desmocollin-1	4.8165e-14	7.91512e-12	8.78278
GO:0030057	desmosome	Cdsn	Cdsn	Putative uncharacterized protein	4.8165e-14	7.91512e-12	8.78278
GO:0030057	desmosome	Dsg2	Dsg2	Desmoglein-2	4.8165e-14	7.91512e-12	8.78278
GO:0030057	desmosome	Pkp2	Pkp2	Protein Pkp2	4.8165e-14	7.91512e-12	8.78278
GO:0030057	desmosome	Dsg4	Dsg4	Desmoglein4	4.8165e-14	7.91512e-12	8.78278
GO:0030057	desmosome	Dsg1c	Dsg1c	Desmoglein-1-gamma	4.8165e-14	7.91512e-12	8.78278
GO:0030057	desmosome	Dsg1b	Dsg1b	MCG140886	4.8165e-14	7.91512e-12	8.78278
GO:0030057	desmosome	Kazn	Kazn	Kazrin	4.8165e-14	7.91512e-12	8.78278
GO:0030057	desmosome	Evpl	Evpl	Putative uncharacterized protein	4.8165e-14	7.91512e-12	8.78278
GO:0001533	cornified envelope	Sprr2d	Sprr2d	Small proline-rich protein 2D	1.66255e-11	2.0491e-09	7.34769
GO:0001533	cornified envelope	Csta	Csta1	MCG130181	1.66255e-11	2.0491e-09	7.34769
GO:0001533	cornified envelope	Dsp	Dsp	Desmoplakin	1.66255e-11	2.0491e-09	7.34769
GO:0001533	cornified envelope	Cnfn	Cnfn	Cornifelin	1.66255e-11	2.0491e-09	7.34769
GO:0001533	cornified envelope	Tgm3	Tgm3	Protein-glutamine gamma-glutamyltransferase E	1.66255e-11	2.0491e-09	7.34769
GO:0001533	cornified envelope	Sprr2f	Sprr2f	Small proline-rich protein 2F	1.66255e-11	2.0491e-09	7.34769
GO:0001533	cornified envelope	Sprr2e	Sprr2e	Sprr2e protein	1.66255e-11	2.0491e-09	7.34769
GO:0001533	cornified envelope	Flg	Flg	Truncated profilaggrin/filaggrin flaky tail mutant form	1.66255e-11	2.0491e-09	7.34769
GO:0001533	cornified envelope	Sprr2i	Sprr2i	Small proline-rich protein 2I	1.66255e-11	2.0491e-09	7.34769
GO:0001533	cornified envelope	Lce1d	Lce1d	Late cornified envelope 1D	1.66255e-11	2.0491e-09	7.34769
GO:0001533	cornified envelope	Ivl	Ivl	Involucrin	1.66255e-11	2.0491e-09	7.34769
GO:0001533	cornified envelope	Kazn	Kazn	Kazrin	1.66255e-11	2.0491e-09	7.34769
GO:0001533	cornified envelope	Sprr1b	Sprr1b	Cornifin-B	1.66255e-11	2.0491e-09	7.34769
GO:0001533	cornified envelope	Evpl	Evpl	Putative uncharacterized protein	1.66255e-11	2.0491e-09	7.34769
GO:0001533	cornified envelope	Sprr2b	Sprr2b	Small proline-rich protein 2B	1.66255e-11	2.0491e-09	7.34769
GO:0001533	cornified envelope	Sprr2h	Sprr2h	Small proline-rich protein 2H	1.66255e-11	2.0491e-09	7.34769
GO:0000775	chromosome, centromeric region	Cenpm	Cenpm	Centromere protein M	6.18716e-11	6.10054e-09	3.48408
GO:0000775	chromosome, centromeric region	Aurkb	Aurkb	Aurora kinase B	6.18716e-11	6.10054e-09	3.48408
GO:0000775	chromosome, centromeric region	Cenph	Cenph	Centromere protein H	6.18716e-11	6.10054e-09	3.48408
GO:0000775	chromosome, centromeric region	Knstrn	Knstrn	DNA segment, Chr 2, ERATO Doi 750, expressed, isoform CRA_c	6.18716e-11	6.10054e-09	3.48408
GO:0000775	chromosome, centromeric region	Cenpp	Cenpp	Centromere protein P	6.18716e-11	6.10054e-09	3.48408
GO:0000775	chromosome, centromeric region	Ndc80	Ndc80	Kinetochore protein NDC80 homolog	6.18716e-11	6.10054e-09	3.48408
GO:0000775	chromosome, centromeric region	Cenpi	Cenpi	Centromere protein I	6.18716e-11	6.10054e-09	3.48408
GO:0000775	chromosome, centromeric region	Sgol1	Sgol1	Shugoshin-like 1	6.18716e-11	6.10054e-09	3.48408
GO:0000775	chromosome, centromeric region	Bub1	Bub1	Mitotic checkpoint serine/threonine-protein kinase BUB1	6.18716e-11	6.10054e-09	3.48408
GO:0000775	chromosome, centromeric region	Plk1	Plk1	Polo like kinase	6.18716e-11	6.10054e-09	3.48408
GO:0000775	chromosome, centromeric region	Spdl1	Spdl1	Protein Spindly	6.18716e-11	6.10054e-09	3.48408
GO:0000775	chromosome, centromeric region	Mis18bp1	Mis18bp1	Putative uncharacterized protein	6.18716e-11	6.10054e-09	3.48408
GO:0000775	chromosome, centromeric region	Spag5	Spag5	S17 protein	6.18716e-11	6.10054e-09	3.48408
GO:0000775	chromosome, centromeric region	Nek2	Nek2	Serine/threonine-protein kinase Nek2	6.18716e-11	6.10054e-09	3.48408
GO:0000775	chromosome, centromeric region	Mad2l1	Mad2l1	Putative uncharacterized protein	6.18716e-11	6.10054e-09	3.48408
GO:0000775	chromosome, centromeric region	Hells	Hells	Lymphocyte-specific helicase	6.18716e-11	6.10054e-09	3.48408
GO:0000775	chromosome, centromeric region	Cenpf	Cenpf	Protein Cenpf	6.18716e-11	6.10054e-09	3.48408
GO:0000775	chromosome, centromeric region	Cenpw	Cenpw	MCG20021	6.18716e-11	6.10054e-09	3.48408
GO:0000775	chromosome, centromeric region	Nuf2	Nuf2	Kinetochore protein Nuf2	6.18716e-11	6.10054e-09	3.48408
GO:0000775	chromosome, centromeric region	Birc5	Birc5	Baculoviral IAP repeat-containing protein 5	6.18716e-11	6.10054e-09	3.48408
GO:0000775	chromosome, centromeric region	Mki67	Mki67	Protein Mki67	6.18716e-11	6.10054e-09	3.48408
GO:0000775	chromosome, centromeric region	Kif2c	Kif2c	Kinesin-like protein KIF2C	6.18716e-11	6.10054e-09	3.48408
GO:0000775	chromosome, centromeric region	Cdca8	Cdca8	Borealin	6.18716e-11	6.10054e-09	3.48408
GO:0000775	chromosome, centromeric region	Bub1b	Bub1b	Putative uncharacterized protein	6.18716e-11	6.10054e-09	3.48408
GO:0000775	chromosome, centromeric region	Casc5	Casc5	Protein CASC5	6.18716e-11	6.10054e-09	3.48408
GO:0000775	chromosome, centromeric region	Sgol2	Sgol2	Shugoshin-like 2	6.18716e-11	6.10054e-09	3.48408
GO:0000775	chromosome, centromeric region	Spc24	Spc24	SPC24, NDC80 kinetochore complex component, homolog (S. cerevisiae)	6.18716e-11	6.10054e-09	3.48408
GO:0000775	chromosome, centromeric region	Cenpa	Cenpa	Centromere protein A, isoform CRA_c	6.18716e-11	6.10054e-09	3.48408
GO:0000775	chromosome, centromeric region	Dsn1	Dsn1	Kinetochore-associated protein DSN1 homolog	6.18716e-11	6.10054e-09	3.48408
GO:0000775	chromosome, centromeric region	Ska1	Ska1	Spindle and kinetochore-associated protein 1	6.18716e-11	6.10054e-09	3.48408
GO:0000775	chromosome, centromeric region	Suv39h2	Suv39h2	Histone-lysine N-methyltransferase SUV39H2	6.18716e-11	6.10054e-09	3.48408
GO:0000775	chromosome, centromeric region	Spc25	Spc25	Kinetochore protein Spc25	6.18716e-11	6.10054e-09	3.48408
GO:0000775	chromosome, centromeric region	Ska3	Ska3	Spindle and kinetochore-associated protein 3	6.18716e-11	6.10054e-09	3.48408
GO:0000775	chromosome, centromeric region	Cenpe	Cenpe	Kinesin-like protein	6.18716e-11	6.10054e-09	3.48408
GO:0000776	kinetochore	Cenpm	Cenpm	Centromere protein M	8.88487e-10	7.3004e-08	3.56017
GO:0000776	kinetochore	Aurkb	Aurkb	Aurora kinase B	8.88487e-10	7.3004e-08	3.56017
GO:0000776	kinetochore	Cenph	Cenph	Centromere protein H	8.88487e-10	7.3004e-08	3.56017
GO:0000776	kinetochore	Knstrn	Knstrn	DNA segment, Chr 2, ERATO Doi 750, expressed, isoform CRA_c	8.88487e-10	7.3004e-08	3.56017
GO:0000776	kinetochore	Ndc80	Ndc80	Kinetochore protein NDC80 homolog	8.88487e-10	7.3004e-08	3.56017
GO:0000776	kinetochore	Cenpi	Cenpi	Centromere protein I	8.88487e-10	7.3004e-08	3.56017
GO:0000776	kinetochore	Sgol1	Sgol1	Shugoshin-like 1	8.88487e-10	7.3004e-08	3.56017
GO:0000776	kinetochore	Bub1	Bub1	Mitotic checkpoint serine/threonine-protein kinase BUB1	8.88487e-10	7.3004e-08	3.56017
GO:0000776	kinetochore	Plk1	Plk1	Polo like kinase	8.88487e-10	7.3004e-08	3.56017
GO:0000776	kinetochore	Spdl1	Spdl1	Protein Spindly	8.88487e-10	7.3004e-08	3.56017
GO:0000776	kinetochore	Spag5	Spag5	S17 protein	8.88487e-10	7.3004e-08	3.56017
GO:0000776	kinetochore	Nek2	Nek2	Serine/threonine-protein kinase Nek2	8.88487e-10	7.3004e-08	3.56017
GO:0000776	kinetochore	Mad2l1	Mad2l1	Putative uncharacterized protein	8.88487e-10	7.3004e-08	3.56017
GO:0000776	kinetochore	Cenpf	Cenpf	Protein Cenpf	8.88487e-10	7.3004e-08	3.56017
GO:0000776	kinetochore	Cenpw	Cenpw	MCG20021	8.88487e-10	7.3004e-08	3.56017
GO:0000776	kinetochore	Nuf2	Nuf2	Kinetochore protein Nuf2	8.88487e-10	7.3004e-08	3.56017
GO:0000776	kinetochore	Birc5	Birc5	Baculoviral IAP repeat-containing protein 5	8.88487e-10	7.3004e-08	3.56017
GO:0000776	kinetochore	Kif2c	Kif2c	Kinesin-like protein KIF2C	8.88487e-10	7.3004e-08	3.56017
GO:0000776	kinetochore	Bub1b	Bub1b	Putative uncharacterized protein	8.88487e-10	7.3004e-08	3.56017
GO:0000776	kinetochore	Casc5	Casc5	Protein CASC5	8.88487e-10	7.3004e-08	3.56017
GO:0000776	kinetochore	Sgol2	Sgol2	Shugoshin-like 2	8.88487e-10	7.3004e-08	3.56017
GO:0000776	kinetochore	Spc24	Spc24	SPC24, NDC80 kinetochore complex component, homolog (S. cerevisiae)	8.88487e-10	7.3004e-08	3.56017
GO:0000776	kinetochore	Dynll1	Dynll1	Dynein light chain 1, cytoplasmic	8.88487e-10	7.3004e-08	3.56017
GO:0000776	kinetochore	Cenpa	Cenpa	Centromere protein A, isoform CRA_c	8.88487e-10	7.3004e-08	3.56017
GO:0000776	kinetochore	Dsn1	Dsn1	Kinetochore-associated protein DSN1 homolog	8.88487e-10	7.3004e-08	3.56017
GO:0000776	kinetochore	Ska1	Ska1	Spindle and kinetochore-associated protein 1	8.88487e-10	7.3004e-08	3.56017
GO:0000776	kinetochore	Spc25	Spc25	Kinetochore protein Spc25	8.88487e-10	7.3004e-08	3.56017
GO:0000776	kinetochore	Ska3	Ska3	Spindle and kinetochore-associated protein 3	8.88487e-10	7.3004e-08	3.56017
GO:0000776	kinetochore	Cenpe	Cenpe	Kinesin-like protein	8.88487e-10	7.3004e-08	3.56017
GO:0000777	condensed chromosome kinetochore	Cenpm	Cenpm	Centromere protein M	1.35812e-09	9.56505e-08	3.9238
GO:0000777	condensed chromosome kinetochore	Cenph	Cenph	Centromere protein H	1.35812e-09	9.56505e-08	3.9238
GO:0000777	condensed chromosome kinetochore	Knstrn	Knstrn	DNA segment, Chr 2, ERATO Doi 750, expressed, isoform CRA_c	1.35812e-09	9.56505e-08	3.9238
GO:0000777	condensed chromosome kinetochore	Ndc80	Ndc80	Kinetochore protein NDC80 homolog	1.35812e-09	9.56505e-08	3.9238
GO:0000777	condensed chromosome kinetochore	Sgol1	Sgol1	Shugoshin-like 1	1.35812e-09	9.56505e-08	3.9238
GO:0000777	condensed chromosome kinetochore	Bub1	Bub1	Mitotic checkpoint serine/threonine-protein kinase BUB1	1.35812e-09	9.56505e-08	3.9238
GO:0000777	condensed chromosome kinetochore	Plk1	Plk1	Polo like kinase	1.35812e-09	9.56505e-08	3.9238
GO:0000777	condensed chromosome kinetochore	Spdl1	Spdl1	Protein Spindly	1.35812e-09	9.56505e-08	3.9238
GO:0000777	condensed chromosome kinetochore	Spag5	Spag5	S17 protein	1.35812e-09	9.56505e-08	3.9238
GO:0000777	condensed chromosome kinetochore	Nek2	Nek2	Serine/threonine-protein kinase Nek2	1.35812e-09	9.56505e-08	3.9238
GO:0000777	condensed chromosome kinetochore	Mad2l1	Mad2l1	Putative uncharacterized protein	1.35812e-09	9.56505e-08	3.9238
GO:0000777	condensed chromosome kinetochore	Cenpw	Cenpw	MCG20021	1.35812e-09	9.56505e-08	3.9238
GO:0000777	condensed chromosome kinetochore	Nuf2	Nuf2	Kinetochore protein Nuf2	1.35812e-09	9.56505e-08	3.9238
GO:0000777	condensed chromosome kinetochore	Birc5	Birc5	Baculoviral IAP repeat-containing protein 5	1.35812e-09	9.56505e-08	3.9238
GO:0000777	condensed chromosome kinetochore	Kif2c	Kif2c	Kinesin-like protein KIF2C	1.35812e-09	9.56505e-08	3.9238
GO:0000777	condensed chromosome kinetochore	Bub1b	Bub1b	Putative uncharacterized protein	1.35812e-09	9.56505e-08	3.9238
GO:0000777	condensed chromosome kinetochore	Casc5	Casc5	Protein CASC5	1.35812e-09	9.56505e-08	3.9238
GO:0000777	condensed chromosome kinetochore	Sgol2	Sgol2	Shugoshin-like 2	1.35812e-09	9.56505e-08	3.9238
GO:0000777	condensed chromosome kinetochore	Spc24	Spc24	SPC24, NDC80 kinetochore complex component, homolog (S. cerevisiae)	1.35812e-09	9.56505e-08	3.9238
GO:0000777	condensed chromosome kinetochore	Cenpa	Cenpa	Centromere protein A, isoform CRA_c	1.35812e-09	9.56505e-08	3.9238
GO:0000777	condensed chromosome kinetochore	Dsn1	Dsn1	Kinetochore-associated protein DSN1 homolog	1.35812e-09	9.56505e-08	3.9238
GO:0000777	condensed chromosome kinetochore	Ska1	Ska1	Spindle and kinetochore-associated protein 1	1.35812e-09	9.56505e-08	3.9238
GO:0000777	condensed chromosome kinetochore	Spc25	Spc25	Kinetochore protein Spc25	1.35812e-09	9.56505e-08	3.9238
GO:0000777	condensed chromosome kinetochore	Ska3	Ska3	Spindle and kinetochore-associated protein 3	1.35812e-09	9.56505e-08	3.9238
GO:0000777	condensed chromosome kinetochore	Cenpe	Cenpe	Kinesin-like protein	1.35812e-09	9.56505e-08	3.9238
GO:0005737	cytoplasm	Cenpm	Cenpm	Centromere protein M	1.15371e-08	7.10971e-07	1.22255
GO:0005737	cytoplasm	Cth	Cth	Cystathionine gamma-lyase	1.15371e-08	7.10971e-07	1.22255
GO:0005737	cytoplasm	Rbp1	Rbp1	Retinol-binding protein 1	1.15371e-08	7.10971e-07	1.22255
GO:0005737	cytoplasm	Iqgap3	Iqgap3	IQ motif containing GTPase activating protein 3	1.15371e-08	7.10971e-07	1.22255
GO:0005737	cytoplasm	Grb7	Grb7	Growth factor receptor-bound protein 7	1.15371e-08	7.10971e-07	1.22255
GO:0005737	cytoplasm	Spint2	Spint2	Putative uncharacterized protein	1.15371e-08	7.10971e-07	1.22255
GO:0005737	cytoplasm	Heyl	Heyl	Hairy/enhancer-of-split related with YRPW motif-like protein	1.15371e-08	7.10971e-07	1.22255
GO:0005737	cytoplasm	Nrg1	Nrg1	Type III neuregulin 1	1.15371e-08	7.10971e-07	1.22255
GO:0005737	cytoplasm	Bambi	Bambi	BMP and activin membrane-bound inhibitor homolog	1.15371e-08	7.10971e-07	1.22255
GO:0005737	cytoplasm	Fgf3	Fgf3	Fibroblast growth factor 3	1.15371e-08	7.10971e-07	1.22255
GO:0005737	cytoplasm	Ciapin1	Ciapin1	Anamorsin	1.15371e-08	7.10971e-07	1.22255
GO:0005737	cytoplasm	Aurkb	Aurkb	Aurora kinase B	1.15371e-08	7.10971e-07	1.22255
GO:0005737	cytoplasm	Cars	Cars	Putative uncharacterized protein	1.15371e-08	7.10971e-07	1.22255
GO:0005737	cytoplasm	Amelx	Amelx	Amelogenin, X isoform	1.15371e-08	7.10971e-07	1.22255
GO:0005737	cytoplasm	9930013L23Rik	Cemip	Uncharacterized protein	1.15371e-08	7.10971e-07	1.22255
GO:0005737	cytoplasm	Traf4	Traf4	TNF receptor-associated factor 4	1.15371e-08	7.10971e-07	1.22255
GO:0005737	cytoplasm	Dbndd1	Dbndd1	Dysbindin domain-containing protein 1	1.15371e-08	7.10971e-07	1.22255
GO:0005737	cytoplasm	Dusp14	Dusp14	Dual-specificity protein phosphatase 14	1.15371e-08	7.10971e-07	1.22255
GO:0005737	cytoplasm	Kif20a	Kif20a	Kinesin-like protein KIF20A	1.15371e-08	7.10971e-07	1.22255
GO:0005737	cytoplasm	Kifc1	Kifc1	Kinesin-like protein KIFC1	1.15371e-08	7.10971e-07	1.22255
GO:0005737	cytoplasm	Cpeb2	Cpeb2	Cytoplasmic polyadenylation element-binding protein 2	1.15371e-08	7.10971e-07	1.22255
GO:0005737	cytoplasm	Ppp4r4	Ppp4r4	Serine/threonine-protein phosphatase 4 regulatory subunit 4	1.15371e-08	7.10971e-07	1.22255
GO:0005737	cytoplasm	Blm	Blm	Bloom syndrome protein homolog	1.15371e-08	7.10971e-07	1.22255
GO:0005737	cytoplasm	Exosc2	Exosc2	Exosome complex component RRP4	1.15371e-08	7.10971e-07	1.22255
GO:0005737	cytoplasm	Braf	Braf	Serine/threonine-protein kinase B-raf	1.15371e-08	7.10971e-07	1.22255
GO:0005737	cytoplasm	Gsdmc	Gsdmc	Gasdermin-C	1.15371e-08	7.10971e-07	1.22255
GO:0005737	cytoplasm	Kif24	Kif24	Kinesin-like protein KIF24	1.15371e-08	7.10971e-07	1.22255
GO:0005737	cytoplasm	Krt28	Krt28	Keratin, type I cytoskeletal 28	1.15371e-08	7.10971e-07	1.22255
GO:0005737	cytoplasm	Brca1	Brca1	Breast cancer type 1 susceptibility protein homolog	1.15371e-08	7.10971e-07	1.22255
GO:0005737	cytoplasm	Clk3	Clk3	Dual specificity protein kinase CLK3	1.15371e-08	7.10971e-07	1.22255
GO:0005737	cytoplasm	Baiap2l1	Baiap2l1	Brain-specific angiogenesis inhibitor 1-associated protein 2-like protein 1	1.15371e-08	7.10971e-07	1.22255
GO:0005737	cytoplasm	Wnt5a	Wnt5a	Protein Wnt-5a	1.15371e-08	7.10971e-07	1.22255
GO:0005737	cytoplasm	Sox4	Sox4	Transcription factor SOX-4	1.15371e-08	7.10971e-07	1.22255
GO:0005737	cytoplasm	Rpgr	Rpgr	X-linked retinitis pigmentosa GTPase regulator	1.15371e-08	7.10971e-07	1.22255
GO:0005737	cytoplasm	Wwc1	Wwc1	Protein KIBRA	1.15371e-08	7.10971e-07	1.22255
GO:0005737	cytoplasm	Ppp1r13l	Ppp1r13l	RelA-associated inhibitor	1.15371e-08	7.10971e-07	1.22255
GO:0005737	cytoplasm	Racgap1	Racgap1	Rac GTPase-activating protein 1	1.15371e-08	7.10971e-07	1.22255
GO:0005737	cytoplasm	Add2	Add2	Putative uncharacterized protein	1.15371e-08	7.10971e-07	1.22255
GO:0005737	cytoplasm	Knstrn	Knstrn	DNA segment, Chr 2, ERATO Doi 750, expressed, isoform CRA_c	1.15371e-08	7.10971e-07	1.22255
GO:0005737	cytoplasm	Fzd6	Fzd6	Putative uncharacterized protein	1.15371e-08	7.10971e-07	1.22255
GO:0005737	cytoplasm	Sstr2	Sstr2	Somatostatin receptor type 2	1.15371e-08	7.10971e-07	1.22255
GO:0005737	cytoplasm	Ptk6	Ptk6	Non-specific protein-tyrosine kinase	1.15371e-08	7.10971e-07	1.22255
GO:0005737	cytoplasm	Kif18a	Kif18a	Kinesin-like protein KIF18A	1.15371e-08	7.10971e-07	1.22255
GO:0005737	cytoplasm	Gli1	Gli1	Gli1 protein	1.15371e-08	7.10971e-07	1.22255
GO:0005737	cytoplasm	Ak7	Ak7	Adenylate kinase 7	1.15371e-08	7.10971e-07	1.22255
GO:0005737	cytoplasm	Lrat	Lrat	Lecithin-retinol acyltransferase (Phosphatidylcholine-retinol-O-acyltransferase)	1.15371e-08	7.10971e-07	1.22255
GO:0005737	cytoplasm	Tbc1d2	Tbc1d2	TBC1 domain family member 2A	1.15371e-08	7.10971e-07	1.22255
GO:0005737	cytoplasm	Csdc2	Csdc2	Cold shock domain-containing protein C2	1.15371e-08	7.10971e-07	1.22255
GO:0005737	cytoplasm	Hsd11b2	Hsd11b2	Corticosteroid 11-beta-dehydrogenase isozyme 2	1.15371e-08	7.10971e-07	1.22255
GO:0005737	cytoplasm	Sec14l2	Sec14l2	SEC14-like protein 2	1.15371e-08	7.10971e-07	1.22255
GO:0005737	cytoplasm	Efnb1	Efnb1	Ephrin-B1	1.15371e-08	7.10971e-07	1.22255
GO:0005737	cytoplasm	Erbb2	Erbb2	Receptor tyrosine-protein kinase erbB-2	1.15371e-08	7.10971e-07	1.22255
GO:0005737	cytoplasm	Trim29	Trim29	Tripartite motif-containing protein 29	1.15371e-08	7.10971e-07	1.22255
GO:0005737	cytoplasm	Epn3	Epn3	Putative uncharacterized protein	1.15371e-08	7.10971e-07	1.22255
GO:0005737	cytoplasm	2610018G03Rik	Stk26	Serine/threonine-protein kinase 26	1.15371e-08	7.10971e-07	1.22255
GO:0005737	cytoplasm	Rab38	Rab38	RAB38, member of RAS oncogene family	1.15371e-08	7.10971e-07	1.22255
GO:0005737	cytoplasm	Wdr47	Wdr47	WD repeat-containing protein 47	1.15371e-08	7.10971e-07	1.22255
GO:0005737	cytoplasm	Rcc1	Rcc1	Regulator of chromosome condensation	1.15371e-08	7.10971e-07	1.22255
GO:0005737	cytoplasm	Nme1	Nme1	Nucleoside diphosphate kinase A	1.15371e-08	7.10971e-07	1.22255
GO:0005737	cytoplasm	Fbp1	Fbp1	Fructose-1,6-bisphosphatase 1	1.15371e-08	7.10971e-07	1.22255
GO:0005737	cytoplasm	Mllt4	Mllt4	Afadin	1.15371e-08	7.10971e-07	1.22255
GO:0005737	cytoplasm	Kif20b	Kif20b	Kinesin-like protein KIF20B	1.15371e-08	7.10971e-07	1.22255
GO:0005737	cytoplasm	Phlda2	Phlda2	Pleckstrin homology-like domain family A member 2	1.15371e-08	7.10971e-07	1.22255
GO:0005737	cytoplasm	Hopx	Hopx	Homeodomain-only protein	1.15371e-08	7.10971e-07	1.22255
GO:0005737	cytoplasm	Ctnnb1	Ctnnb1	Catenin beta-1	1.15371e-08	7.10971e-07	1.22255
GO:0005737	cytoplasm	Ccnf	Ccnf	Cyclin-F	1.15371e-08	7.10971e-07	1.22255
GO:0005737	cytoplasm	Pla2g4e	Pla2g4e	Pla2g4e protein	1.15371e-08	7.10971e-07	1.22255
GO:0005737	cytoplasm	Nebl	Nebl	LIM zinc-binding domain-containing Nebulette	1.15371e-08	7.10971e-07	1.22255
GO:0005737	cytoplasm	Cdc14a	Cdc14a	Dual specificity protein phosphatase CDC14A	1.15371e-08	7.10971e-07	1.22255
GO:0005737	cytoplasm	Prdm1	Prdm1	PR domain containing 1 with ZNF domain	1.15371e-08	7.10971e-07	1.22255
GO:0005737	cytoplasm	4632434I11Rik	Ddias	DNA damage-induced apoptosis suppressor protein	1.15371e-08	7.10971e-07	1.22255
GO:0005737	cytoplasm	Fgfr3	Fgfr3	Fibroblast growth factor receptor 3	1.15371e-08	7.10971e-07	1.22255
GO:0005737	cytoplasm	Zfp365	Zfp365	Protein ZNF365	1.15371e-08	7.10971e-07	1.22255
GO:0005737	cytoplasm	Rnf32	Rnf32	RING finger protein 32	1.15371e-08	7.10971e-07	1.22255
GO:0005737	cytoplasm	Fermt1	Fermt1	Fermitin family homolog 1	1.15371e-08	7.10971e-07	1.22255
GO:0005737	cytoplasm	Sgol1	Sgol1	Shugoshin-like 1	1.15371e-08	7.10971e-07	1.22255
GO:0005737	cytoplasm	Stfa2	Stfa2	Stefin-2	1.15371e-08	7.10971e-07	1.22255
GO:0005737	cytoplasm	Stard10	Stard10	PCTP-like protein	1.15371e-08	7.10971e-07	1.22255
GO:0005737	cytoplasm	Plk1	Plk1	Polo like kinase	1.15371e-08	7.10971e-07	1.22255
GO:0005737	cytoplasm	Gpx2	Gpx2	Glutathione peroxidase 2	1.15371e-08	7.10971e-07	1.22255
GO:0005737	cytoplasm	Sprr2d	Sprr2d	Small proline-rich protein 2D	1.15371e-08	7.10971e-07	1.22255
GO:0005737	cytoplasm	Sprr1a	Sprr1a	Cornifin-A	1.15371e-08	7.10971e-07	1.22255
GO:0005737	cytoplasm	Spdl1	Spdl1	Protein Spindly	1.15371e-08	7.10971e-07	1.22255
GO:0005737	cytoplasm	Farp1	Farp1	FERM, RhoGEF and pleckstrin domain-containing protein 1	1.15371e-08	7.10971e-07	1.22255
GO:0005737	cytoplasm	Ddx39	Ddx39	ATP-dependent RNA helicase DDX39A	1.15371e-08	7.10971e-07	1.22255
GO:0005737	cytoplasm	Jup	Jup	Junction plakoglobin	1.15371e-08	7.10971e-07	1.22255
GO:0005737	cytoplasm	Plek2	Plek2	Pleckstrin-2	1.15371e-08	7.10971e-07	1.22255
GO:0005737	cytoplasm	Lgals3	Lgals3	Galectin-3	1.15371e-08	7.10971e-07	1.22255
GO:0005737	cytoplasm	Gtpbp1	Gtpbp1	GTP-binding protein 1	1.15371e-08	7.10971e-07	1.22255
GO:0005737	cytoplasm	Txnrd1	Txnrd1	Thioredoxin reductase 1, cytoplasmic	1.15371e-08	7.10971e-07	1.22255
GO:0005737	cytoplasm	Tpd52l1	Tpd52l1	Tpd52l1 protein	1.15371e-08	7.10971e-07	1.22255
GO:0005737	cytoplasm	Iqsec3	Iqsec3	IQ motif and SEC7 domain-containing protein 3	1.15371e-08	7.10971e-07	1.22255
GO:0005737	cytoplasm	Spag5	Spag5	S17 protein	1.15371e-08	7.10971e-07	1.22255
GO:0005737	cytoplasm	Tiam2	Tiam2	T-lymphoma invasion and metastasis-inducing protein 2	1.15371e-08	7.10971e-07	1.22255
GO:0005737	cytoplasm	Cdkn2b	Cdkn2b	Cyclin-dependent kinase inhibitor p15INK4b	1.15371e-08	7.10971e-07	1.22255
GO:0005737	cytoplasm	Vcpkmt	Vcpkmt	Protein-lysine methyltransferase METTL21D	1.15371e-08	7.10971e-07	1.22255
GO:0005737	cytoplasm	Fdps	Fdps	Putative uncharacterized protein	1.15371e-08	7.10971e-07	1.22255
GO:0005737	cytoplasm	Csta	Csta1	MCG130181	1.15371e-08	7.10971e-07	1.22255
GO:0005737	cytoplasm	Kif26a	Kif26a	Kinesin-like protein KIF26A	1.15371e-08	7.10971e-07	1.22255
GO:0005737	cytoplasm	Sdcbp2	Sdcbp2	Putative uncharacterized protein	1.15371e-08	7.10971e-07	1.22255
GO:0005737	cytoplasm	Eya2	Eya2	Eyes absent homolog 2	1.15371e-08	7.10971e-07	1.22255
GO:0005737	cytoplasm	Gdpd5	Gdpd5	Glycerophosphodiester phosphodiesterase domain-containing protein 5	1.15371e-08	7.10971e-07	1.22255
GO:0005737	cytoplasm	Pitrm1	Pitrm1	Presequence protease, mitochondrial	1.15371e-08	7.10971e-07	1.22255
GO:0005737	cytoplasm	Nek2	Nek2	Serine/threonine-protein kinase Nek2	1.15371e-08	7.10971e-07	1.22255
GO:0005737	cytoplasm	Kif4	Kif4	Chromosome-associated kinesin KIF4	1.15371e-08	7.10971e-07	1.22255
GO:0005737	cytoplasm	Pask	Pask	PAS domain containing serine/threonine kinase	1.15371e-08	7.10971e-07	1.22255
GO:0005737	cytoplasm	Krt25	Krt25	Keratin, type I cytoskeletal 25	1.15371e-08	7.10971e-07	1.22255
GO:0005737	cytoplasm	Ahcy	Ahcy	Adenosylhomocysteinase	1.15371e-08	7.10971e-07	1.22255
GO:0005737	cytoplasm	Krt14	Krt14	Keratin, type I cytoskeletal 14	1.15371e-08	7.10971e-07	1.22255
GO:0005737	cytoplasm	Edaradd	Edaradd	Putative uncharacterized protein	1.15371e-08	7.10971e-07	1.22255
GO:0005737	cytoplasm	Perp	Perp	p53 apoptosis effector related to PMP-22	1.15371e-08	7.10971e-07	1.22255
GO:0005737	cytoplasm	Txlng	Txlng	Gamma-taxilin	1.15371e-08	7.10971e-07	1.22255
GO:0005737	cytoplasm	Sfn	Sfn	14-3-3 protein sigma	1.15371e-08	7.10971e-07	1.22255
GO:0005737	cytoplasm	Cttnbp2	Cttnbp2	Cortactin-binding protein 2	1.15371e-08	7.10971e-07	1.22255
GO:0005737	cytoplasm	Dpysl5	Dpysl5	Dpysl5 protein	1.15371e-08	7.10971e-07	1.22255
GO:0005737	cytoplasm	Pthlh	Pthlh	Parathyroid hormone-related protein	1.15371e-08	7.10971e-07	1.22255
GO:0005737	cytoplasm	Lef1	Lef1	Lymphoid enhancer binding factor 1, isoform CRA_d	1.15371e-08	7.10971e-07	1.22255
GO:0005737	cytoplasm	Bok	Bok	Bcl-2-related ovarian killer protein, isoform CRA_a	1.15371e-08	7.10971e-07	1.22255
GO:0005737	cytoplasm	Pla2g4d	Pla2g4d	Phospholipase A2, group IVD	1.15371e-08	7.10971e-07	1.22255
GO:0005737	cytoplasm	Spsb4	Spsb4	SPRY domain-containing SOCS box protein 4	1.15371e-08	7.10971e-07	1.22255
GO:0005737	cytoplasm	Camp	Camp	Cathelin-related antimicrobial peptide	1.15371e-08	7.10971e-07	1.22255
GO:0005737	cytoplasm	Irf6	Irf6	Interferon regulatory factor 6	1.15371e-08	7.10971e-07	1.22255
GO:0005737	cytoplasm	Rplp1	Rplp1	60S acidic ribosomal protein P1	1.15371e-08	7.10971e-07	1.22255
GO:0005737	cytoplasm	Serpinb2	Serpinb2	Plasminogen activator inhibitor 2, macrophage	1.15371e-08	7.10971e-07	1.22255
GO:0005737	cytoplasm	Atg4b	Atg4b	Cysteine protease ATG4B	1.15371e-08	7.10971e-07	1.22255
GO:0005737	cytoplasm	Fabp7	Fabp7	Fatty acid-binding protein, brain	1.15371e-08	7.10971e-07	1.22255
GO:0005737	cytoplasm	Micalcl	Micalcl	MICAL C-terminal-like protein	1.15371e-08	7.10971e-07	1.22255
GO:0005737	cytoplasm	Mark1	Mark1	Serine/threonine-protein kinase MARK1	1.15371e-08	7.10971e-07	1.22255
GO:0005737	cytoplasm	Rpl36a	Rpl36a	60S ribosomal protein L36a	1.15371e-08	7.10971e-07	1.22255
GO:0005737	cytoplasm	Egln3	Egln3	Egl nine homolog 3	1.15371e-08	7.10971e-07	1.22255
GO:0005737	cytoplasm	S100a16	S100a16	Protein S100a16	1.15371e-08	7.10971e-07	1.22255
GO:0005737	cytoplasm	Eif2b5	Eif2b5	Translation initiation factor eIF-2B subunit epsilon	1.15371e-08	7.10971e-07	1.22255
GO:0005737	cytoplasm	Mad2l1	Mad2l1	Putative uncharacterized protein	1.15371e-08	7.10971e-07	1.22255
GO:0005737	cytoplasm	Padi3	Padi3	Protein-arginine deiminase type-3	1.15371e-08	7.10971e-07	1.22255
GO:0005737	cytoplasm	Esrp2	Esrp2	Epithelial-splicing regulatory protein 2	1.15371e-08	7.10971e-07	1.22255
GO:0005737	cytoplasm	Bspry	Bspry	B-box and SPRY domain containing, isoform CRA_a	1.15371e-08	7.10971e-07	1.22255
GO:0005737	cytoplasm	Nop58	Nop58	Nucleolar protein 58	1.15371e-08	7.10971e-07	1.22255
GO:0005737	cytoplasm	Troap	Troap	Tastin	1.15371e-08	7.10971e-07	1.22255
GO:0005737	cytoplasm	Amt	Amt	Aminomethyltransferase, mitochondrial	1.15371e-08	7.10971e-07	1.22255
GO:0005737	cytoplasm	Fzd1	Fzd1	Frizzled-1	1.15371e-08	7.10971e-07	1.22255
GO:0005737	cytoplasm	Stc1	Stc1	Stanniocalcin-1	1.15371e-08	7.10971e-07	1.22255
GO:0005737	cytoplasm	Fam84b	Fam84b	Protein Fam84b	1.15371e-08	7.10971e-07	1.22255
GO:0005737	cytoplasm	Trp63	Trp63	Tumor protein 63	1.15371e-08	7.10971e-07	1.22255
GO:0005737	cytoplasm	Fzd10	Fzd10	MCG51280	1.15371e-08	7.10971e-07	1.22255
GO:0005737	cytoplasm	Vps36	Vps36	Vacuolar protein sorting 36 (Yeast)	1.15371e-08	7.10971e-07	1.22255
GO:0005737	cytoplasm	Whrn	Whrn	Whirlin	1.15371e-08	7.10971e-07	1.22255
GO:0005737	cytoplasm	Srd5a1	Srd5a1	Srd5a1 protein	1.15371e-08	7.10971e-07	1.22255
GO:0005737	cytoplasm	Hace1	Hace1	E3 ubiquitin-protein ligase HACE1	1.15371e-08	7.10971e-07	1.22255
GO:0005737	cytoplasm	Mast1	Mast1	Microtubule-associated serine/threonine-protein kinase 1	1.15371e-08	7.10971e-07	1.22255
GO:0005737	cytoplasm	Tjp2	Tjp2	Tight junction protein ZO-2	1.15371e-08	7.10971e-07	1.22255
GO:0005737	cytoplasm	Tgm6	Tgm6	Tgm6 protein	1.15371e-08	7.10971e-07	1.22255
GO:0005737	cytoplasm	Crym	Crym	Ketimine reductase mu-crystallin	1.15371e-08	7.10971e-07	1.22255
GO:0005737	cytoplasm	Cyp27b1	Cyp27b1	25-hydroxyvitamin D-1 alpha hydroxylase, mitochondrial	1.15371e-08	7.10971e-07	1.22255
GO:0005737	cytoplasm	Rassf7	Rassf7	Ras association domain-containing protein 7	1.15371e-08	7.10971e-07	1.22255
GO:0005737	cytoplasm	Gnmt	Gnmt	Glycine N-methyltransferase	1.15371e-08	7.10971e-07	1.22255
GO:0005737	cytoplasm	Map7	Map7	Ensconsin	1.15371e-08	7.10971e-07	1.22255
GO:0005737	cytoplasm	Dclk2	Dclk2	Serine/threonine-protein kinase DCLK2	1.15371e-08	7.10971e-07	1.22255
GO:0005737	cytoplasm	Sytl2	Sytl2	Putative uncharacterized protein	1.15371e-08	7.10971e-07	1.22255
GO:0005737	cytoplasm	Cep170b	Cep170b	AW555464 protein	1.15371e-08	7.10971e-07	1.22255
GO:0005737	cytoplasm	Ckap2	Ckap2	Cytoskeleton-associated protein 2	1.15371e-08	7.10971e-07	1.22255
GO:0005737	cytoplasm	Eif3i	Eif3i	Eukaryotic translation initiation factor 3 subunit I	1.15371e-08	7.10971e-07	1.22255
GO:0005737	cytoplasm	Plk3	Plk3	Serine/threonine-protein kinase PLK3	1.15371e-08	7.10971e-07	1.22255
GO:0005737	cytoplasm	Myo10	Myo10	Unconventional myosin-X	1.15371e-08	7.10971e-07	1.22255
GO:0005737	cytoplasm	Pak6	Pak6	Non-specific serine/threonine protein kinase	1.15371e-08	7.10971e-07	1.22255
GO:0005737	cytoplasm	Lnx1	Lnx1	Ligand of numb-protein X 1	1.15371e-08	7.10971e-07	1.22255
GO:0005737	cytoplasm	Shb	Shb	SH2 domain-containing adapter protein B	1.15371e-08	7.10971e-07	1.22255
GO:0005737	cytoplasm	Prc1	Prc1	Protein regulator of cytokinesis 1, isoform CRA_e	1.15371e-08	7.10971e-07	1.22255
GO:0005737	cytoplasm	Eps8l2	Eps8l2	Epidermal growth factor receptor kinase substrate 8-like protein 2	1.15371e-08	7.10971e-07	1.22255
GO:0005737	cytoplasm	Dtnb	Dtnb	Dystrobrevin beta	1.15371e-08	7.10971e-07	1.22255
GO:0005737	cytoplasm	Krt7	Krt7	Keratin, type II cytoskeletal 7	1.15371e-08	7.10971e-07	1.22255
GO:0005737	cytoplasm	Ttpa	Ttpa	Alpha-tocopherol transfer protein	1.15371e-08	7.10971e-07	1.22255
GO:0005737	cytoplasm	Foxm1	Foxm1	Forkhead box protein M1	1.15371e-08	7.10971e-07	1.22255
GO:0005737	cytoplasm	Otud7a	Otud7a	OTU domain-containing protein 7A	1.15371e-08	7.10971e-07	1.22255
GO:0005737	cytoplasm	Rgs9	Rgs9	Rgs9 protein	1.15371e-08	7.10971e-07	1.22255
GO:0005737	cytoplasm	Cenpf	Cenpf	Protein Cenpf	1.15371e-08	7.10971e-07	1.22255
GO:0005737	cytoplasm	Dapk2	Dapk2	DAP-kinase-related protein 1 beta isoform	1.15371e-08	7.10971e-07	1.22255
GO:0005737	cytoplasm	Dlgap5	Dlgap5	Disks large-associated protein 5	1.15371e-08	7.10971e-07	1.22255
GO:0005737	cytoplasm	Micall2	Micall2	MICAL-like protein 2	1.15371e-08	7.10971e-07	1.22255
GO:0005737	cytoplasm	Basp1	Basp1	Brain acid soluble protein 1	1.15371e-08	7.10971e-07	1.22255
GO:0005737	cytoplasm	Nppb	Nppb	Brain natriuretic peptide	1.15371e-08	7.10971e-07	1.22255
GO:0005737	cytoplasm	Plekhg6	Plekhg6	Pleckstrin homology domain-containing family G member 6	1.15371e-08	7.10971e-07	1.22255
GO:0005737	cytoplasm	Hsd17b14	Hsd17b14	Protein Hsd17b14	1.15371e-08	7.10971e-07	1.22255
GO:0005737	cytoplasm	Gjb2	Gjb2	Gap junction beta-2 protein	1.15371e-08	7.10971e-07	1.22255
GO:0005737	cytoplasm	Dnaic2	Dnaic2	Dynein intermediate chain 2, axonemal	1.15371e-08	7.10971e-07	1.22255
GO:0005737	cytoplasm	Gyk	Gyk	Glycerol kinase	1.15371e-08	7.10971e-07	1.22255
GO:0005737	cytoplasm	Nanos3	Nanos3	Nanos homolog 3	1.15371e-08	7.10971e-07	1.22255
GO:0005737	cytoplasm	Tfap2a	Tfap2a	Transcription factor AP-2-alpha	1.15371e-08	7.10971e-07	1.22255
GO:0005737	cytoplasm	Ltf	Ltf	Lactoferrin	1.15371e-08	7.10971e-07	1.22255
GO:0005737	cytoplasm	Dsp	Dsp	Desmoplakin	1.15371e-08	7.10971e-07	1.22255
GO:0005737	cytoplasm	Kif11	Kif11	Kinesin-like protein KIF11	1.15371e-08	7.10971e-07	1.22255
GO:0005737	cytoplasm	Fbxo5	Fbxo5	F-box only protein 5	1.15371e-08	7.10971e-07	1.22255
GO:0005737	cytoplasm	Tdrd1	Tdrd1	Tudor domain-containing protein 1	1.15371e-08	7.10971e-07	1.22255
GO:0005737	cytoplasm	Stfa1	Stfa1	Stefin-1	1.15371e-08	7.10971e-07	1.22255
GO:0005737	cytoplasm	Pa2g4	Pa2g4	Proliferation-associated protein 2G4	1.15371e-08	7.10971e-07	1.22255
GO:0005737	cytoplasm	Bmp2	Bmp2	Bone morphogenetic protein 2	1.15371e-08	7.10971e-07	1.22255
GO:0005737	cytoplasm	Lig4	Lig4	DNA ligase 4	1.15371e-08	7.10971e-07	1.22255
GO:0005737	cytoplasm	Stmn1	Stmn1	Stathmin	1.15371e-08	7.10971e-07	1.22255
GO:0005737	cytoplasm	Chil1	Chil1	Chitinase-3-like protein 1	1.15371e-08	7.10971e-07	1.22255
GO:0005737	cytoplasm	Cdkn1a	Cdkn1a	Cyclin-dependent kinase inhibitor 1A variant 2	1.15371e-08	7.10971e-07	1.22255
GO:0005737	cytoplasm	C4bp	C4bp	C4b-binding protein	1.15371e-08	7.10971e-07	1.22255
GO:0005737	cytoplasm	Tmprss2	Tmprss2	Putative uncharacterized protein	1.15371e-08	7.10971e-07	1.22255
GO:0005737	cytoplasm	Kctd11	Kctd11	BTB/POZ domain-containing protein KCTD11	1.15371e-08	7.10971e-07	1.22255
GO:0005737	cytoplasm	Car2	Car2	Carbonic anhydrase 2	1.15371e-08	7.10971e-07	1.22255
GO:0005737	cytoplasm	Cdca7	Cdca7	Cell division cycle-associated protein 7	1.15371e-08	7.10971e-07	1.22255
GO:0005737	cytoplasm	Syt8	Syt8	Synaptotagmin-8	1.15371e-08	7.10971e-07	1.22255
GO:0005737	cytoplasm	Cnfn	Cnfn	Cornifelin	1.15371e-08	7.10971e-07	1.22255
GO:0005737	cytoplasm	Klk13	Klk13	Epidermal growth factor-binding protein type B	1.15371e-08	7.10971e-07	1.22255
GO:0005737	cytoplasm	Tom1l1	Tom1l1	TOM1-like protein 1	1.15371e-08	7.10971e-07	1.22255
GO:0005737	cytoplasm	Itpa	Itpa	Putative uncharacterized protein	1.15371e-08	7.10971e-07	1.22255
GO:0005737	cytoplasm	Mc1r	Mc1r	Melanocyte-stimulating hormone receptor	1.15371e-08	7.10971e-07	1.22255
GO:0005737	cytoplasm	Gtse1	Gtse1	G two S phase expressed protein 1, isoform CRA_a	1.15371e-08	7.10971e-07	1.22255
GO:0005737	cytoplasm	Tpx2	Tpx2	Targeting protein for Xklp2	1.15371e-08	7.10971e-07	1.22255
GO:0005737	cytoplasm	Ect2	Ect2	Protein ECT2	1.15371e-08	7.10971e-07	1.22255
GO:0005737	cytoplasm	Strbp	Strbp	Spermatid perinuclear RNA-binding protein	1.15371e-08	7.10971e-07	1.22255
GO:0005737	cytoplasm	Car6	Car6	Carbonic anhydrase 6	1.15371e-08	7.10971e-07	1.22255
GO:0005737	cytoplasm	S100a3	S100a3	Protein S100-A3	1.15371e-08	7.10971e-07	1.22255
GO:0005737	cytoplasm	Kif22	Kif22	Kinesin-like protein KIF22	1.15371e-08	7.10971e-07	1.22255
GO:0005737	cytoplasm	Sapcd2	Sapcd2	Suppressor APC domain-containing protein 2	1.15371e-08	7.10971e-07	1.22255
GO:0005737	cytoplasm	Dbndd2	Dbndd2	Dysbindin domain-containing protein 2	1.15371e-08	7.10971e-07	1.22255
GO:0005737	cytoplasm	Padi1	Padi1	Peptidyl arginine deiminase, type I	1.15371e-08	7.10971e-07	1.22255
GO:0005737	cytoplasm	Cpm	Cpm	Carboxypeptidase M	1.15371e-08	7.10971e-07	1.22255
GO:0005737	cytoplasm	Aplp1	Aplp1	Amyloid-like protein 1	1.15371e-08	7.10971e-07	1.22255
GO:0005737	cytoplasm	Slc23a3	Slc23a3	Solute carrier family 23 member 3	1.15371e-08	7.10971e-07	1.22255
GO:0005737	cytoplasm	Rrm2	Rrm2	Ribonucleoside-diphosphate reductase subunit M2	1.15371e-08	7.10971e-07	1.22255
GO:0005737	cytoplasm	Uchl4	Uchl4	Ubiquitin carboxyl-terminal hydrolase isozyme L4	1.15371e-08	7.10971e-07	1.22255
GO:0005737	cytoplasm	Lzts1	Lzts1	Leucine zipper, putative tumor suppressor 1	1.15371e-08	7.10971e-07	1.22255
GO:0005737	cytoplasm	Casz1	Casz1	Zinc finger protein castor homolog 1	1.15371e-08	7.10971e-07	1.22255
GO:0005737	cytoplasm	Celsr2	Celsr2	Cadherin EGF LAG seven-pass G-type receptor 2	1.15371e-08	7.10971e-07	1.22255
GO:0005737	cytoplasm	Prkci	Prkci	Protein kinase C iota type	1.15371e-08	7.10971e-07	1.22255
GO:0005737	cytoplasm	Chek1	Chek1	Serine/threonine-protein kinase Chk1	1.15371e-08	7.10971e-07	1.22255
GO:0005737	cytoplasm	Wnt11	Wnt11	Protein Wnt-11	1.15371e-08	7.10971e-07	1.22255
GO:0005737	cytoplasm	Ptpn13	Ptpn13	Tyrosine-protein phosphatase non-receptor type 13	1.15371e-08	7.10971e-07	1.22255
GO:0005737	cytoplasm	Pdcd4	Pdcd4	Programmed cell death protein 4	1.15371e-08	7.10971e-07	1.22255
GO:0005737	cytoplasm	Klk6	Klk6	Kallikrein-1	1.15371e-08	7.10971e-07	1.22255
GO:0005737	cytoplasm	Ppp1r3g	Ppp1r3g	Protein phosphatase 1 regulatory subunit 3G	1.15371e-08	7.10971e-07	1.22255
GO:0005737	cytoplasm	Mylk3	Mylk3	LOC633594 protein	1.15371e-08	7.10971e-07	1.22255
GO:0005737	cytoplasm	Krt8	Krt8	Keratin, type II cytoskeletal 8	1.15371e-08	7.10971e-07	1.22255
GO:0005737	cytoplasm	Eri1	Eri1	3'-5' exoribonuclease 1	1.15371e-08	7.10971e-07	1.22255
GO:0005737	cytoplasm	Ccna2	Ccna2	Cyclin-A2	1.15371e-08	7.10971e-07	1.22255
GO:0005737	cytoplasm	Gipc2	Gipc2	PDZ domain-containing protein GIPC2	1.15371e-08	7.10971e-07	1.22255
GO:0005737	cytoplasm	Ncbp1	Ncbp1	Putative uncharacterized protein	1.15371e-08	7.10971e-07	1.22255
GO:0005737	cytoplasm	Hoxb7	Hoxb7	Homeobox protein Hox-B7	1.15371e-08	7.10971e-07	1.22255
GO:0005737	cytoplasm	Sult2b1	Sult2b1	Sulfotransferase family cytosolic 2B member 1	1.15371e-08	7.10971e-07	1.22255
GO:0005737	cytoplasm	Pgm1	Pgm1	Phosphoglucomutase-2	1.15371e-08	7.10971e-07	1.22255
GO:0005737	cytoplasm	Gpsm2	Gpsm2	G-protein-signaling modulator 2	1.15371e-08	7.10971e-07	1.22255
GO:0005737	cytoplasm	Csnk1e	Csnk1e	Casein kinase I isoform epsilon	1.15371e-08	7.10971e-07	1.22255
GO:0005737	cytoplasm	Aqp3	Aqp3	Aquaporin-3	1.15371e-08	7.10971e-07	1.22255
GO:0005737	cytoplasm	Actbl2	Actbl2	Beta-actin-like protein 2	1.15371e-08	7.10971e-07	1.22255
GO:0005737	cytoplasm	Omp	Omp	Olfactory marker protein	1.15371e-08	7.10971e-07	1.22255
GO:0005737	cytoplasm	Hmmr	Hmmr	Hyaluronan mediated motility receptor	1.15371e-08	7.10971e-07	1.22255
GO:0005737	cytoplasm	Ercc1	Ercc1	DNA excision repair protein ERCC-1	1.15371e-08	7.10971e-07	1.22255
GO:0005737	cytoplasm	Ccbl1	Ccbl1	Kynurenine--oxoglutarate transaminase 1	1.15371e-08	7.10971e-07	1.22255
GO:0005737	cytoplasm	Smox	Smox	Spermine oxidase, isoform CRA_a	1.15371e-08	7.10971e-07	1.22255
GO:0005737	cytoplasm	Dtl	Dtl	Denticleless protein homolog	1.15371e-08	7.10971e-07	1.22255
GO:0005737	cytoplasm	Pla2g4b	Pla2g4b	Cytosolic phospholipase A2 beta	1.15371e-08	7.10971e-07	1.22255
GO:0005737	cytoplasm	Frmpd1	Frmpd1	FERM and PDZ domain-containing protein 1	1.15371e-08	7.10971e-07	1.22255
GO:0005737	cytoplasm	Sstr3	Sstr3	Somatostatin receptor type 3	1.15371e-08	7.10971e-07	1.22255
GO:0005737	cytoplasm	Birc5	Birc5	Baculoviral IAP repeat-containing protein 5	1.15371e-08	7.10971e-07	1.22255
GO:0005737	cytoplasm	Mki67	Mki67	Protein Mki67	1.15371e-08	7.10971e-07	1.22255
GO:0005737	cytoplasm	Prep	Prep	Putative uncharacterized protein	1.15371e-08	7.10971e-07	1.22255
GO:0005737	cytoplasm	Ccnb1	Ccnb1	Cyclin b1 variant 1	1.15371e-08	7.10971e-07	1.22255
GO:0005737	cytoplasm	Cdc20	Cdc20	Cell division cycle protein 20 homolog	1.15371e-08	7.10971e-07	1.22255
GO:0005737	cytoplasm	Kif2c	Kif2c	Kinesin-like protein KIF2C	1.15371e-08	7.10971e-07	1.22255
GO:0005737	cytoplasm	Rpl12	Rpl12	60S ribosomal protein L12	1.15371e-08	7.10971e-07	1.22255
GO:0005737	cytoplasm	Ezh2	Ezh2	Histone-lysine N-methyltransferase EZH2	1.15371e-08	7.10971e-07	1.22255
GO:0005737	cytoplasm	Ptpn12	Ptpn12	Tyrosine-protein phosphatase non-receptor type 12	1.15371e-08	7.10971e-07	1.22255
GO:0005737	cytoplasm	Zfat	Zfat	Zinc finger protein ZFAT	1.15371e-08	7.10971e-07	1.22255
GO:0005737	cytoplasm	Areg	Areg	Amphiregulin	1.15371e-08	7.10971e-07	1.22255
GO:0005737	cytoplasm	Cdca5	Cdca5	Sororin	1.15371e-08	7.10971e-07	1.22255
GO:0005737	cytoplasm	Atg9b	Atg9b	Autophagy-related protein 9B	1.15371e-08	7.10971e-07	1.22255
GO:0005737	cytoplasm	Arntl	Arntl	Aryl hydrocarbon receptor nuclear translocator-like, isoform CRA_b	1.15371e-08	7.10971e-07	1.22255
GO:0005737	cytoplasm	Bcas1	Bcas1	Breast carcinoma-amplified sequence 1 homolog	1.15371e-08	7.10971e-07	1.22255
GO:0005737	cytoplasm	Notch1	Notch1	Neurogenic locus notch homolog protein 1	1.15371e-08	7.10971e-07	1.22255
GO:0005737	cytoplasm	Cbs	Cbs	Cystathionine beta-synthase	1.15371e-08	7.10971e-07	1.22255
GO:0005737	cytoplasm	Fzd5	Fzd5	Frizzled homolog 5 (Drosophila)	1.15371e-08	7.10971e-07	1.22255
GO:0005737	cytoplasm	Ccdc92	Ccdc92	Coiled-coil domain-containing protein 92	1.15371e-08	7.10971e-07	1.22255
GO:0005737	cytoplasm	Rps6	Rps6	40S ribosomal protein S6	1.15371e-08	7.10971e-07	1.22255
GO:0005737	cytoplasm	Mcoln3	Mcoln3	Mucolipin-3	1.15371e-08	7.10971e-07	1.22255
GO:0005737	cytoplasm	Edn1	Edn1	Endothelin-1	1.15371e-08	7.10971e-07	1.22255
GO:0005737	cytoplasm	Rps6kb2	Rps6kb2	Ribosomal protein S6 kinase beta-2	1.15371e-08	7.10971e-07	1.22255
GO:0005737	cytoplasm	Hagh	Hagh	Hydroxyacylglutathione hydrolase, mitochondrial	1.15371e-08	7.10971e-07	1.22255
GO:0005737	cytoplasm	Aurka	Aurka	Aurora kinase A, isoform CRA_b	1.15371e-08	7.10971e-07	1.22255
GO:0005737	cytoplasm	Ezr	Ezr	Ezrin	1.15371e-08	7.10971e-07	1.22255
GO:0005737	cytoplasm	Plekha7	Plekha7	Pleckstrin homology domain-containing family A member 7	1.15371e-08	7.10971e-07	1.22255
GO:0005737	cytoplasm	Eif2b4	Eif2b4	Translation initiation factor eIF-2B subunit delta	1.15371e-08	7.10971e-07	1.22255
GO:0005737	cytoplasm	Polr1e	Polr1e	DNA-directed RNA polymerase I subunit RPA49	1.15371e-08	7.10971e-07	1.22255
GO:0005737	cytoplasm	Gtf2e2	Gtf2e2	General transcription factor IIE subunit 2	1.15371e-08	7.10971e-07	1.22255
GO:0005737	cytoplasm	Palm3	Palm3	Paralemmin-3	1.15371e-08	7.10971e-07	1.22255
GO:0005737	cytoplasm	Kif26b	Kif26b	Putative uncharacterized protein	1.15371e-08	7.10971e-07	1.22255
GO:0005737	cytoplasm	Dusp9	Dusp9	Dual specificity protein phosphatase	1.15371e-08	7.10971e-07	1.22255
GO:0005737	cytoplasm	Tex40	Kcnk4	Potassium channel subfamily K member 4	1.15371e-08	7.10971e-07	1.22255
GO:0005737	cytoplasm	Plch1	Plch1	1-phosphatidylinositol 4,5-bisphosphate phosphodiesterase eta-1	1.15371e-08	7.10971e-07	1.22255
GO:0005737	cytoplasm	Serpinb5	Serpinb5	Serpin B5	1.15371e-08	7.10971e-07	1.22255
GO:0005737	cytoplasm	Arap2	Arap2	Arf-GAP with Rho-GAP domain, ANK repeat and PH domain-containing protein 2	1.15371e-08	7.10971e-07	1.22255
GO:0005737	cytoplasm	Tgm3	Tgm3	Protein-glutamine gamma-glutamyltransferase E	1.15371e-08	7.10971e-07	1.22255
GO:0005737	cytoplasm	Stox1	Stox1	Protein Stox1	1.15371e-08	7.10971e-07	1.22255
GO:0005737	cytoplasm	Grhl1	Grhl1	Grainyhead-like protein 1 homolog	1.15371e-08	7.10971e-07	1.22255
GO:0005737	cytoplasm	Melk	Melk	Maternal embryonic leucine zipper kinase	1.15371e-08	7.10971e-07	1.22255
GO:0005737	cytoplasm	Sdc1	Sdc1	Syndecan-1	1.15371e-08	7.10971e-07	1.22255
GO:0005737	cytoplasm	Cxxc4	Cxxc4	CXXC-type zinc finger protein 4	1.15371e-08	7.10971e-07	1.22255
GO:0005737	cytoplasm	Mical2	Mical2	Protein-methionine sulfoxide oxidase MICAL2	1.15371e-08	7.10971e-07	1.22255
GO:0005737	cytoplasm	Rffl	Rffl	E3 ubiquitin-protein ligase rififylin	1.15371e-08	7.10971e-07	1.22255
GO:0005737	cytoplasm	Grpel2	Grpel2	GrpE protein homolog 2, mitochondrial	1.15371e-08	7.10971e-07	1.22255
GO:0005737	cytoplasm	Ppfia3	Ppfia3	Liprin-alpha 3	1.15371e-08	7.10971e-07	1.22255
GO:0005737	cytoplasm	Bnc2	Bnc2	Zinc finger protein basonuclin-2	1.15371e-08	7.10971e-07	1.22255
GO:0005737	cytoplasm	Cdca8	Cdca8	Borealin	1.15371e-08	7.10971e-07	1.22255
GO:0005737	cytoplasm	Fzd3	Fzd3	Putative uncharacterized protein	1.15371e-08	7.10971e-07	1.22255
GO:0005737	cytoplasm	Bub1b	Bub1b	Putative uncharacterized protein	1.15371e-08	7.10971e-07	1.22255
GO:0005737	cytoplasm	Chac1	Chac1	Glutathione-specific gamma-glutamylcyclotransferase 1	1.15371e-08	7.10971e-07	1.22255
GO:0005737	cytoplasm	Tchh	Tchh	Putative uncharacterized protein	1.15371e-08	7.10971e-07	1.22255
GO:0005737	cytoplasm	Slc7a8	Slc7a8	Large neutral amino acids transporter small subunit 2	1.15371e-08	7.10971e-07	1.22255
GO:0005737	cytoplasm	Fem1b	Fem1b	Putative uncharacterized protein	1.15371e-08	7.10971e-07	1.22255
GO:0005737	cytoplasm	Clu	Clu	Clusterin	1.15371e-08	7.10971e-07	1.22255
GO:0005737	cytoplasm	Msi1	Msi1	RNA-binding protein Musashi homolog 1	1.15371e-08	7.10971e-07	1.22255
GO:0005737	cytoplasm	Alox8	Alox8	Arachidonate 8S-lipoxygenase	1.15371e-08	7.10971e-07	1.22255
GO:0005737	cytoplasm	Sprr2f	Sprr2f	Small proline-rich protein 2F	1.15371e-08	7.10971e-07	1.22255
GO:0005737	cytoplasm	Pak4	Pak4	Serine/threonine-protein kinase PAK 4	1.15371e-08	7.10971e-07	1.22255
GO:0005737	cytoplasm	Kpna2	Kpna2	Importin subunit alpha-1	1.15371e-08	7.10971e-07	1.22255
GO:0005737	cytoplasm	Llgl2	Llgl2	Lethal(2) giant larvae protein homolog 2	1.15371e-08	7.10971e-07	1.22255
GO:0005737	cytoplasm	Rnf182	Rnf182	E3 ubiquitin-protein ligase RNF182	1.15371e-08	7.10971e-07	1.22255
GO:0005737	cytoplasm	Tk1	Tk1	Thymidine kinase, cytosolic	1.15371e-08	7.10971e-07	1.22255
GO:0005737	cytoplasm	Pick1	Pick1	PRKCA-binding protein	1.15371e-08	7.10971e-07	1.22255
GO:0005737	cytoplasm	Serpinb11	Serpinb11	Serpin B11	1.15371e-08	7.10971e-07	1.22255
GO:0005737	cytoplasm	Sdr9c7	Sdr9c7	Short-chain dehydrogenase/reductase family 9C member 7	1.15371e-08	7.10971e-07	1.22255
GO:0005737	cytoplasm	Dut	Dut	Dutp protein	1.15371e-08	7.10971e-07	1.22255
GO:0005737	cytoplasm	Lcn2	Lcn2	Neutrophil gelatinase-associated lipocalin	1.15371e-08	7.10971e-07	1.22255
GO:0005737	cytoplasm	Wnt3	Wnt3	Protein Wnt	1.15371e-08	7.10971e-07	1.22255
GO:0005737	cytoplasm	Them4	Them4	Putative uncharacterized protein	1.15371e-08	7.10971e-07	1.22255
GO:0005737	cytoplasm	Cdca2	Cdca2	Cell division cycle-associated protein 2	1.15371e-08	7.10971e-07	1.22255
GO:0005737	cytoplasm	Grhl2	Grhl2	Grainyhead-like protein 2 homolog	1.15371e-08	7.10971e-07	1.22255
GO:0005737	cytoplasm	Slc7a5	Slc7a5	Putative uncharacterized protein	1.15371e-08	7.10971e-07	1.22255
GO:0005737	cytoplasm	Thop1	Thop1	Thimet oligopeptidase	1.15371e-08	7.10971e-07	1.22255
GO:0005737	cytoplasm	Lypla2	Lypla2	Acyl-protein thioesterase 2	1.15371e-08	7.10971e-07	1.22255
GO:0005737	cytoplasm	Ptpn3	Ptpn3	Tyrosine-protein phosphatase non-receptor type 3	1.15371e-08	7.10971e-07	1.22255
GO:0005737	cytoplasm	Ankrd37	Ankrd37	Ankyrin repeat domain-containing protein 37	1.15371e-08	7.10971e-07	1.22255
GO:0005737	cytoplasm	Serbp1	Serbp1	Putative uncharacterized protein	1.15371e-08	7.10971e-07	1.22255
GO:0005737	cytoplasm	Aktip	Aktip	AKT-interacting protein	1.15371e-08	7.10971e-07	1.22255
GO:0005737	cytoplasm	Ppp1r13b	Ppp1r13b	Putative uncharacterized protein	1.15371e-08	7.10971e-07	1.22255
GO:0005737	cytoplasm	Rassf10	Rassf10	Ras association domain-containing protein 10	1.15371e-08	7.10971e-07	1.22255
GO:0005737	cytoplasm	Gsg2	Gsg2	Germ cell-specific gene 2	1.15371e-08	7.10971e-07	1.22255
GO:0005737	cytoplasm	Tyr	Tyr	Tyrosinase	1.15371e-08	7.10971e-07	1.22255
GO:0005737	cytoplasm	Gsdma	Gsdma	Gasdermin-A	1.15371e-08	7.10971e-07	1.22255
GO:0005737	cytoplasm	Serpinb13	Serpinb13	Serpin B13	1.15371e-08	7.10971e-07	1.22255
GO:0005737	cytoplasm	Eif2b1	Eif2b1	Translation initiation factor eIF-2B subunit alpha	1.15371e-08	7.10971e-07	1.22255
GO:0005737	cytoplasm	Chmp4c	Chmp4c	Putative uncharacterized protein	1.15371e-08	7.10971e-07	1.22255
GO:0005737	cytoplasm	Rab3ip	Rab3ip	Rab-3A-interacting protein	1.15371e-08	7.10971e-07	1.22255
GO:0005737	cytoplasm	Tulp1	Tulp1	Tubby-related protein 1	1.15371e-08	7.10971e-07	1.22255
GO:0005737	cytoplasm	Nkd1	Nkd1	Protein naked cuticle homolog 1	1.15371e-08	7.10971e-07	1.22255
GO:0005737	cytoplasm	Siah1b	Siah1b	E3 ubiquitin-protein ligase SIAH1B	1.15371e-08	7.10971e-07	1.22255
GO:0005737	cytoplasm	Eid3	Eid3	EP300-interacting inhibitor of differentiation 3	1.15371e-08	7.10971e-07	1.22255
GO:0005737	cytoplasm	Plcd1	Plcd1	Phosphoinositide phospholipase C	1.15371e-08	7.10971e-07	1.22255
GO:0005737	cytoplasm	Kctd5	Kctd5	MKIAA4250 protein	1.15371e-08	7.10971e-07	1.22255
GO:0005737	cytoplasm	Pnpla1	Pnpla1	Patatin-like phospholipase domain containing 1	1.15371e-08	7.10971e-07	1.22255
GO:0005737	cytoplasm	Krt2	Krt2	Krt2 protein	1.15371e-08	7.10971e-07	1.22255
GO:0005737	cytoplasm	Tacc3	Tacc3	Transforming acidic coiled-coil-containing protein 3	1.15371e-08	7.10971e-07	1.22255
GO:0005737	cytoplasm	Bnc1	Bnc1	Bnc1 protein	1.15371e-08	7.10971e-07	1.22255
GO:0005737	cytoplasm	Sprr4	Sprr4	Small proline-rich protein 4	1.15371e-08	7.10971e-07	1.22255
GO:0005737	cytoplasm	Orc1	Orc1	Putative uncharacterized protein	1.15371e-08	7.10971e-07	1.22255
GO:0005737	cytoplasm	Pawr	Pawr	Putative uncharacterized protein	1.15371e-08	7.10971e-07	1.22255
GO:0005737	cytoplasm	Eif2s1	Eif2s1	Eukaryotic translation initiation factor 2 subunit 1	1.15371e-08	7.10971e-07	1.22255
GO:0005737	cytoplasm	Cep72	Cep72	Centrosomal protein of 72 kDa	1.15371e-08	7.10971e-07	1.22255
GO:0005737	cytoplasm	Ptgds	Ptgds	Prostaglandin-H2 D-isomerase	1.15371e-08	7.10971e-07	1.22255
GO:0005737	cytoplasm	Epb4.1l5	Epb4.1l5	Band 4.1-like protein 5	1.15371e-08	7.10971e-07	1.22255
GO:0005737	cytoplasm	Tle6	Tle6	Transducin-like enhancer protein 6	1.15371e-08	7.10971e-07	1.22255
GO:0005737	cytoplasm	Pard6b	Pard6b	Partitioning defective 6 homolog beta	1.15371e-08	7.10971e-07	1.22255
GO:0005737	cytoplasm	Cited4	Cited4	Cbp/p300-interacting transactivator, with Glu/Asp-rich carboxy-terminal domain, 4, isoform CRA_a	1.15371e-08	7.10971e-07	1.22255
GO:0005737	cytoplasm	Wisp1	Wisp1	WNT1-inducible-signaling pathway protein 1	1.15371e-08	7.10971e-07	1.22255
GO:0005737	cytoplasm	Galnt3	Galnt3	Polypeptide N-acetylgalactosaminyltransferase 3	1.15371e-08	7.10971e-07	1.22255
GO:0005737	cytoplasm	Metap2	Metap2	Methionine aminopeptidase 2	1.15371e-08	7.10971e-07	1.22255
GO:0005737	cytoplasm	Ass1	Ass1	Argininosuccinate synthase	1.15371e-08	7.10971e-07	1.22255
GO:0005737	cytoplasm	Npm1	Npm1	Putative uncharacterized protein	1.15371e-08	7.10971e-07	1.22255
GO:0005737	cytoplasm	Zfp185	Zfp185	Zinc finger protein 185, isoform CRA_b	1.15371e-08	7.10971e-07	1.22255
GO:0005737	cytoplasm	Gpsm1	Gpsm1	G-protein-signaling modulator 1	1.15371e-08	7.10971e-07	1.22255
GO:0005737	cytoplasm	Diap3	Diap3	Protein diaphanous homolog 3	1.15371e-08	7.10971e-07	1.22255
GO:0005737	cytoplasm	Dct	Dct	L-dopachrome tautomerase	1.15371e-08	7.10971e-07	1.22255
GO:0005737	cytoplasm	Mt2	Mt2	Metallothionein-2	1.15371e-08	7.10971e-07	1.22255
GO:0005737	cytoplasm	Gadd45a	Gadd45a	Growth arrest and DNA damage-inducible protein GADD45 alpha	1.15371e-08	7.10971e-07	1.22255
GO:0005737	cytoplasm	Marcksl1	Marcksl1	MARCKS-related protein	1.15371e-08	7.10971e-07	1.22255
GO:0005737	cytoplasm	Eef1e1	Eef1e1	Eukaryotic translation elongation factor 1 epsilon 1	1.15371e-08	7.10971e-07	1.22255
GO:0005737	cytoplasm	Myzap	Myzap	Myocardial zonula adherens protein	1.15371e-08	7.10971e-07	1.22255
GO:0005737	cytoplasm	Padi4	Padi4	Protein-arginine deiminase type-4	1.15371e-08	7.10971e-07	1.22255
GO:0005737	cytoplasm	Foxc1	Foxc1	Forkhead box protein C1	1.15371e-08	7.10971e-07	1.22255
GO:0005737	cytoplasm	Kif15	Kif15	Kinesin-like protein KIF15	1.15371e-08	7.10971e-07	1.22255
GO:0005737	cytoplasm	Cdca3	Cdca3	Cell division cycle-associated protein 3	1.15371e-08	7.10971e-07	1.22255
GO:0005737	cytoplasm	Sh2d4a	Sh2d4a	SH2 domain-containing protein 4A	1.15371e-08	7.10971e-07	1.22255
GO:0005737	cytoplasm	Eif3j1	Eif3j1	Eukaryotic translation initiation factor 3 subunit J-A	1.15371e-08	7.10971e-07	1.22255
GO:0005737	cytoplasm	Baalc	Baalc	Brain and acute leukemia cytoplasmic protein	1.15371e-08	7.10971e-07	1.22255
GO:0005737	cytoplasm	Clic6	Clic6	Chloride intracellular channel protein 6	1.15371e-08	7.10971e-07	1.22255
GO:0005737	cytoplasm	Shroom2	Shroom2	Protein Shroom2	1.15371e-08	7.10971e-07	1.22255
GO:0005737	cytoplasm	Dynll1	Dynll1	Dynein light chain 1, cytoplasmic	1.15371e-08	7.10971e-07	1.22255
GO:0005737	cytoplasm	Begain	Begain	Brain-enriched guanylate kinase-associated protein	1.15371e-08	7.10971e-07	1.22255
GO:0005737	cytoplasm	Sprr2e	Sprr2e	Sprr2e protein	1.15371e-08	7.10971e-07	1.22255
GO:0005737	cytoplasm	Mgst2	Mgst2	Protein Mgst2	1.15371e-08	7.10971e-07	1.22255
GO:0005737	cytoplasm	Id4	Id4	DNA-binding protein inhibitor ID-4	1.15371e-08	7.10971e-07	1.22255
GO:0005737	cytoplasm	Epb4.1l4a	Epb4.1l4a	Band 4.1-like protein 4A	1.15371e-08	7.10971e-07	1.22255
GO:0005737	cytoplasm	Prdx2	Prdx2	Peroxiredoxin-2	1.15371e-08	7.10971e-07	1.22255
GO:0005737	cytoplasm	Rars	Rars	Putative uncharacterized protein	1.15371e-08	7.10971e-07	1.22255
GO:0005737	cytoplasm	Gtf2ird1	Gtf2ird1	General transcription factor II I repeat domain-containing 1	1.15371e-08	7.10971e-07	1.22255
GO:0005737	cytoplasm	2810417H13Rik	2810417H13Rik	PCNA-associated factor	1.15371e-08	7.10971e-07	1.22255
GO:0005737	cytoplasm	Stfa3	Stfa3	Stefin-3	1.15371e-08	7.10971e-07	1.22255
GO:0005737	cytoplasm	Nkd2	Nkd2	Protein naked cuticle homolog 2	1.15371e-08	7.10971e-07	1.22255
GO:0005737	cytoplasm	Fam110a	Fam110a	Serine threonine rich protein	1.15371e-08	7.10971e-07	1.22255
GO:0005737	cytoplasm	Hook1	Hook1	Protein Hook homolog 1	1.15371e-08	7.10971e-07	1.22255
GO:0005737	cytoplasm	Gja1	Gja1	Gap junction alpha-1 protein	1.15371e-08	7.10971e-07	1.22255
GO:0005737	cytoplasm	Tnfsf11	Tnfsf11	Tumor necrosis factor ligand superfamily member 11	1.15371e-08	7.10971e-07	1.22255
GO:0005737	cytoplasm	Endou	Endou	Poly(U)-specific endoribonuclease	1.15371e-08	7.10971e-07	1.22255
GO:0005737	cytoplasm	Btg3	Btg3	B cell translocation gene 3	1.15371e-08	7.10971e-07	1.22255
GO:0005737	cytoplasm	Epha4	Epha4	Ephrin type-A receptor 4	1.15371e-08	7.10971e-07	1.22255
GO:0005737	cytoplasm	Rpl5	Rpl5	60S ribosomal protein L5	1.15371e-08	7.10971e-07	1.22255
GO:0005737	cytoplasm	Cdk1	Cdk1	Cyclin-dependent kinase 1	1.15371e-08	7.10971e-07	1.22255
GO:0005737	cytoplasm	Gjb3	Gjb3	Gap junction beta-3 protein	1.15371e-08	7.10971e-07	1.22255
GO:0005737	cytoplasm	Sprr2i	Sprr2i	Small proline-rich protein 2I	1.15371e-08	7.10971e-07	1.22255
GO:0005737	cytoplasm	Cdkl5	Cdkl5	Cyclin-dependent kinase-like 5	1.15371e-08	7.10971e-07	1.22255
GO:0005737	cytoplasm	Krt17	Krt17	Keratin, type I cytoskeletal 17	1.15371e-08	7.10971e-07	1.22255
GO:0005737	cytoplasm	Rnf34	Rnf34	E3 ubiquitin-protein ligase RNF34	1.15371e-08	7.10971e-07	1.22255
GO:0005737	cytoplasm	Fabp5	Fabp5	Fatty acid-binding protein, epidermal	1.15371e-08	7.10971e-07	1.22255
GO:0005737	cytoplasm	Lce1d	Lce1d	Late cornified envelope 1D	1.15371e-08	7.10971e-07	1.22255
GO:0005737	cytoplasm	Naa38	Naa38	N-alpha-acetyltransferase 38, NatC auxiliary subunit	1.15371e-08	7.10971e-07	1.22255
GO:0005737	cytoplasm	Dsn1	Dsn1	Kinetochore-associated protein DSN1 homolog	1.15371e-08	7.10971e-07	1.22255
GO:0005737	cytoplasm	Kif18b	Kif18b	Kinesin-like protein KIF18B	1.15371e-08	7.10971e-07	1.22255
GO:0005737	cytoplasm	Epb4.1l4b	Epb4.1l4b	Band 4.1-like protein 4B	1.15371e-08	7.10971e-07	1.22255
GO:0005737	cytoplasm	Ephb1	Ephb1	Putative uncharacterized protein	1.15371e-08	7.10971e-07	1.22255
GO:0005737	cytoplasm	Mcts2	Mcts2	Malignant T-cell-amplified sequence 2	1.15371e-08	7.10971e-07	1.22255
GO:0005737	cytoplasm	Kbtbd8	Kbtbd8	Kelch repeat and BTB domain-containing protein 8	1.15371e-08	7.10971e-07	1.22255
GO:0005737	cytoplasm	Cdh3	Cdh3	Cadherin-3	1.15371e-08	7.10971e-07	1.22255
GO:0005737	cytoplasm	C330027C09Rik	C330027C09Rik	Protein C330027C09Rik	1.15371e-08	7.10971e-07	1.22255
GO:0005737	cytoplasm	Fnbp1l	Fnbp1l	Formin-binding protein 1-like	1.15371e-08	7.10971e-07	1.22255
GO:0005737	cytoplasm	Mdfi	Mdfi	MyoD family inhibitor	1.15371e-08	7.10971e-07	1.22255
GO:0005737	cytoplasm	Ralgps2	Ralgps2	Ras-specific guanine nucleotide-releasing factor RalGPS2	1.15371e-08	7.10971e-07	1.22255
GO:0005737	cytoplasm	Limk2	Limk2	LIM domain kinase 2	1.15371e-08	7.10971e-07	1.22255
GO:0005737	cytoplasm	Elf5	Elf5	E74-like factor 5	1.15371e-08	7.10971e-07	1.22255
GO:0005737	cytoplasm	Slc30a3	Slc30a3	Zinc transporter 3	1.15371e-08	7.10971e-07	1.22255
GO:0005737	cytoplasm	Bcl11a	Bcl11a	Putative uncharacterized protein	1.15371e-08	7.10971e-07	1.22255
GO:0005737	cytoplasm	Acot7	Acot7	Cytosolic acyl coenzyme A thioester hydrolase	1.15371e-08	7.10971e-07	1.22255
GO:0005737	cytoplasm	Arid3a	Arid3a	AT-rich interactive domain-containing protein 3A	1.15371e-08	7.10971e-07	1.22255
GO:0005737	cytoplasm	Fmn1	Fmn1	Fmn1 protein	1.15371e-08	7.10971e-07	1.22255
GO:0005737	cytoplasm	Plk4	Plk4	Serine/threonine-protein kinase PLK4	1.15371e-08	7.10971e-07	1.22255
GO:0005737	cytoplasm	Arhgef4	Arhgef4	Rho guanine nucleotide exchange factor 4	1.15371e-08	7.10971e-07	1.22255
GO:0005737	cytoplasm	Rad51	Rad51	DNA repair protein RAD51 homolog 1	1.15371e-08	7.10971e-07	1.22255
GO:0005737	cytoplasm	Nusap1	Nusap1	Nucleolar and spindle-associated protein 1	1.15371e-08	7.10971e-07	1.22255
GO:0005737	cytoplasm	Klc3	Klc3	Kinesin light chain 3	1.15371e-08	7.10971e-07	1.22255
GO:0005737	cytoplasm	Fanca	Fanca	Fanconi anemia, complementation group A	1.15371e-08	7.10971e-07	1.22255
GO:0005737	cytoplasm	Klk8	Klk8	Kallikrein-8	1.15371e-08	7.10971e-07	1.22255
GO:0005737	cytoplasm	Fhl2	Fhl2	Four and a half LIM domains protein 2	1.15371e-08	7.10971e-07	1.22255
GO:0005737	cytoplasm	Krt18	Krt18	Keratin, type I cytoskeletal 18	1.15371e-08	7.10971e-07	1.22255
GO:0005737	cytoplasm	Tfcp2l1	Tfcp2l1	Transcription factor CP2-like protein 1	1.15371e-08	7.10971e-07	1.22255
GO:0005737	cytoplasm	Aldh1a3	Aldh1a3	Aldehyde dehydrogenase family 1 member A3	1.15371e-08	7.10971e-07	1.22255
GO:0005737	cytoplasm	Mbnl3	Mbnl3	Muscleblind-like protein 3	1.15371e-08	7.10971e-07	1.22255
GO:0005737	cytoplasm	Ncapg	Ncapg	Ncapg protein	1.15371e-08	7.10971e-07	1.22255
GO:0005737	cytoplasm	Rbbp6	Rbbp6	Rbbp6 protein	1.15371e-08	7.10971e-07	1.22255
GO:0005737	cytoplasm	Hmgb2	Hmgb2	High mobility group protein B2	1.15371e-08	7.10971e-07	1.22255
GO:0005737	cytoplasm	Dach1	Dach1	Putative uncharacterized protein	1.15371e-08	7.10971e-07	1.22255
GO:0005737	cytoplasm	Selenbp2	Selenbp2	Selenium-binding protein 2	1.15371e-08	7.10971e-07	1.22255
GO:0005737	cytoplasm	2010111I01Rik	2010111I01Rik	2010111I01Rik protein	1.15371e-08	7.10971e-07	1.22255
GO:0005737	cytoplasm	Nmnat2	Nmnat2	Nicotinamide mononucleotide adenylyltransferase 2	1.15371e-08	7.10971e-07	1.22255
GO:0005737	cytoplasm	Gas2	Gas2	Growth arrest-specific protein 2	1.15371e-08	7.10971e-07	1.22255
GO:0005737	cytoplasm	Eif2b2	Eif2b2	Translation initiation factor eIF-2B subunit beta	1.15371e-08	7.10971e-07	1.22255
GO:0005737	cytoplasm	Lap3	Lap3	Cytosol aminopeptidase	1.15371e-08	7.10971e-07	1.22255
GO:0005737	cytoplasm	Cps1	Cps1	Cps1 protein	1.15371e-08	7.10971e-07	1.22255
GO:0005737	cytoplasm	Upp1	Upp1	Uridine phosphorylase 1	1.15371e-08	7.10971e-07	1.22255
GO:0005737	cytoplasm	Krt27	Krt27	Keratin 27	1.15371e-08	7.10971e-07	1.22255
GO:0005737	cytoplasm	Ivl	Ivl	Involucrin	1.15371e-08	7.10971e-07	1.22255
GO:0005737	cytoplasm	Tuba8	Tuba8	Tubulin alpha-8 chain	1.15371e-08	7.10971e-07	1.22255
GO:0005737	cytoplasm	Tuba4a	Tuba4a	Tubulin alpha-4A chain	1.15371e-08	7.10971e-07	1.22255
GO:0005737	cytoplasm	Glt1d1	Glt1d1	Glycosyltransferase 1 domain-containing protein 1	1.15371e-08	7.10971e-07	1.22255
GO:0005737	cytoplasm	Dclk3	Dclk3	Serine/threonine-protein kinase DCLK3	1.15371e-08	7.10971e-07	1.22255
GO:0005737	cytoplasm	Acbd6	Acbd6	Acyl-Coenzyme A binding domain containing 6	1.15371e-08	7.10971e-07	1.22255
GO:0005737	cytoplasm	Ajuba	Ajuba	LIM domain-containing protein ajuba	1.15371e-08	7.10971e-07	1.22255
GO:0005737	cytoplasm	Gins1	Gins1	MKIAA0186 protein	1.15371e-08	7.10971e-07	1.22255
GO:0005737	cytoplasm	Cry1	Cry1	Cryptochrome-1	1.15371e-08	7.10971e-07	1.22255
GO:0005737	cytoplasm	Ska1	Ska1	Spindle and kinetochore-associated protein 1	1.15371e-08	7.10971e-07	1.22255
GO:0005737	cytoplasm	Piwil2	Piwil2	Piwi-like protein 2	1.15371e-08	7.10971e-07	1.22255
GO:0005737	cytoplasm	Gars	Gars	Glycine--tRNA ligase	1.15371e-08	7.10971e-07	1.22255
GO:0005737	cytoplasm	Rbp7	Rbp7	Retinoid-binding protein 7	1.15371e-08	7.10971e-07	1.22255
GO:0005737	cytoplasm	Kazn	Kazn	Kazrin	1.15371e-08	7.10971e-07	1.22255
GO:0005737	cytoplasm	Shmt1	Shmt1	Serine hydroxymethyltransferase, cytosolic	1.15371e-08	7.10971e-07	1.22255
GO:0005737	cytoplasm	Arhgdig	Arhgdig	Rho GDP-dissociation inhibitor 3	1.15371e-08	7.10971e-07	1.22255
GO:0005737	cytoplasm	Sprr1b	Sprr1b	Cornifin-B	1.15371e-08	7.10971e-07	1.22255
GO:0005737	cytoplasm	Magoh	Magoh	Protein mago nashi homolog	1.15371e-08	7.10971e-07	1.22255
GO:0005737	cytoplasm	Nxt1	Nxt1	NTF2-related export protein 1	1.15371e-08	7.10971e-07	1.22255
GO:0005737	cytoplasm	Spire2	Spire2	Spir-2 protein	1.15371e-08	7.10971e-07	1.22255
GO:0005737	cytoplasm	Nt5e	Nt5e	5' nucleotidase, ecto, isoform CRA_a	1.15371e-08	7.10971e-07	1.22255
GO:0005737	cytoplasm	Msx2	Msx2	Homeobox protein MSX-2	1.15371e-08	7.10971e-07	1.22255
GO:0005737	cytoplasm	Ripk4	Ripk4	Receptor-interacting serine/threonine-protein kinase 4	1.15371e-08	7.10971e-07	1.22255
GO:0005737	cytoplasm	Map3k6	Map3k6	Mitogen-activated protein kinase kinase kinase 6	1.15371e-08	7.10971e-07	1.22255
GO:0005737	cytoplasm	Mettl8	Mettl8	Methyltransferase-like protein 8	1.15371e-08	7.10971e-07	1.22255
GO:0005737	cytoplasm	S100a14	S100a14	Protein S100-A14	1.15371e-08	7.10971e-07	1.22255
GO:0005737	cytoplasm	S100a9	S100a9	Protein S100-A9	1.15371e-08	7.10971e-07	1.22255
GO:0005737	cytoplasm	Acot1	Acot1	Acyl-coenzyme A thioesterase 1	1.15371e-08	7.10971e-07	1.22255
GO:0005737	cytoplasm	Nccrp1	Nccrp1	F-box only protein 50	1.15371e-08	7.10971e-07	1.22255
GO:0005737	cytoplasm	Nxn	Nxn	Nucleoredoxin	1.15371e-08	7.10971e-07	1.22255
GO:0005737	cytoplasm	Casp14	Casp14	Caspase-14	1.15371e-08	7.10971e-07	1.22255
GO:0005737	cytoplasm	Kcnk1	Kcnk1	Potassium channel subfamily K member 1	1.15371e-08	7.10971e-07	1.22255
GO:0005737	cytoplasm	Ttll7	Ttll7	Tubulin polyglutamylase TTLL7	1.15371e-08	7.10971e-07	1.22255
GO:0005737	cytoplasm	Cd3eap	Cd3eap	Cd3eap protein	1.15371e-08	7.10971e-07	1.22255
GO:0005737	cytoplasm	Hspa14	Hspa14	Heat shock 70 kDa protein 14	1.15371e-08	7.10971e-07	1.22255
GO:0005737	cytoplasm	Rps6ka6	Rps6ka6	Ribosomal protein S6 kinase alpha-6	1.15371e-08	7.10971e-07	1.22255
GO:0005737	cytoplasm	Dock3	Dock3	Dedicator of cytokinesis protein 3	1.15371e-08	7.10971e-07	1.22255
GO:0005737	cytoplasm	Tubb3	Tubb3	Tubulin beta 3	1.15371e-08	7.10971e-07	1.22255
GO:0005737	cytoplasm	Homer2	Homer2	Homer protein homolog 2	1.15371e-08	7.10971e-07	1.22255
GO:0005737	cytoplasm	Inpp5j	Inpp5j	Phosphatidylinositol 4,5-bisphosphate 5-phosphatase A	1.15371e-08	7.10971e-07	1.22255
GO:0005737	cytoplasm	Psrc1	Psrc1	Proline/serine-rich coiled-coil protein 1	1.15371e-08	7.10971e-07	1.22255
GO:0005737	cytoplasm	S100a8	S100a8	Protein S100-A8	1.15371e-08	7.10971e-07	1.22255
GO:0005737	cytoplasm	Shroom3	Shroom3	Shroom3 protein	1.15371e-08	7.10971e-07	1.22255
GO:0005737	cytoplasm	Glrx	Glrx	Glutaredoxin, isoform CRA_a	1.15371e-08	7.10971e-07	1.22255
GO:0005737	cytoplasm	Afap1l2	Afap1l2	Actin filament-associated protein 1-like 2	1.15371e-08	7.10971e-07	1.22255
GO:0005737	cytoplasm	Nudt11	Nudt11	Diphosphoinositol polyphosphate phosphohydrolase 3-beta	1.15371e-08	7.10971e-07	1.22255
GO:0005737	cytoplasm	Fabp9	Fabp9	Fatty acid-binding protein 9	1.15371e-08	7.10971e-07	1.22255
GO:0005737	cytoplasm	Pard6g	Pard6g	Putative uncharacterized protein	1.15371e-08	7.10971e-07	1.22255
GO:0005737	cytoplasm	Nsun2	Nsun2	tRNA (cytosine(34)-C(5))-methyltransferase	1.15371e-08	7.10971e-07	1.22255
GO:0005737	cytoplasm	Fhod3	Fhod3	Fhod3 protein	1.15371e-08	7.10971e-07	1.22255
GO:0005737	cytoplasm	Dlg3	Dlg3	Disks large homolog 3	1.15371e-08	7.10971e-07	1.22255
GO:0005737	cytoplasm	Evpl	Evpl	Putative uncharacterized protein	1.15371e-08	7.10971e-07	1.22255
GO:0005737	cytoplasm	Cux1	Cux1	One cut domain family member	1.15371e-08	7.10971e-07	1.22255
GO:0005737	cytoplasm	Cdh6	Cdh6	Cadherin-6	1.15371e-08	7.10971e-07	1.22255
GO:0005737	cytoplasm	Sprr2b	Sprr2b	Small proline-rich protein 2B	1.15371e-08	7.10971e-07	1.22255
GO:0005737	cytoplasm	Krt42	Krt42	Keratin, type I cytoskeletal 42	1.15371e-08	7.10971e-07	1.22255
GO:0005737	cytoplasm	Ppp1r14d	Ppp1r14d	Protein phosphatase 1 regulatory subunit 14D	1.15371e-08	7.10971e-07	1.22255
GO:0005737	cytoplasm	Rai14	Rai14	Ankycorbin	1.15371e-08	7.10971e-07	1.22255
GO:0005737	cytoplasm	Robo1	Robo1	Roundabout homolog 1	1.15371e-08	7.10971e-07	1.22255
GO:0005737	cytoplasm	Ska3	Ska3	Spindle and kinetochore-associated protein 3	1.15371e-08	7.10971e-07	1.22255
GO:0005737	cytoplasm	Clic3	Clic3	Chloride intracellular channel protein 3	1.15371e-08	7.10971e-07	1.22255
GO:0005737	cytoplasm	Id1	Id1	DNA-binding protein inhibitor ID-1	1.15371e-08	7.10971e-07	1.22255
GO:0005737	cytoplasm	Rhpn2	Rhpn2	Rhpn2 protein	1.15371e-08	7.10971e-07	1.22255
GO:0005737	cytoplasm	Zfand6	Zfand6	AN1-type zinc finger protein 6	1.15371e-08	7.10971e-07	1.22255
GO:0005737	cytoplasm	Srms	Srms	Non-specific protein-tyrosine kinase	1.15371e-08	7.10971e-07	1.22255
GO:0005737	cytoplasm	Myh14	Myh14	Myosin-14	1.15371e-08	7.10971e-07	1.22255
GO:0005737	cytoplasm	B9d1	B9d1	B9 domain-containing protein 1	1.15371e-08	7.10971e-07	1.22255
GO:0005737	cytoplasm	Anln	Anln	Anln protein	1.15371e-08	7.10971e-07	1.22255
GO:0005737	cytoplasm	Sprr2h	Sprr2h	Small proline-rich protein 2H	1.15371e-08	7.10971e-07	1.22255
GO:0005737	cytoplasm	Jmy	Jmy	Junction-mediating and -regulatory protein	1.15371e-08	7.10971e-07	1.22255
GO:0005737	cytoplasm	Smad7	Smad7	Mothers against decapentaplegic homolog 7	1.15371e-08	7.10971e-07	1.22255
GO:0005737	cytoplasm	Nasp	Nasp	Nuclear autoantigenic sperm protein (Histone-binding), isoform CRA_c	1.15371e-08	7.10971e-07	1.22255
GO:0005737	cytoplasm	Cenpe	Cenpe	Kinesin-like protein	1.15371e-08	7.10971e-07	1.22255
GO:0005737	cytoplasm	Uchl3	Uchl3	Ubiquitin carboxyl-terminal hydrolase isozyme L3	1.15371e-08	7.10971e-07	1.22255
GO:0005737	cytoplasm	Eif2b3	Eif2b3	Eif2b3 protein	1.15371e-08	7.10971e-07	1.22255
GO:0005737	cytoplasm	Rapgef4	Rapgef4	Rapgef4 protein	1.15371e-08	7.10971e-07	1.22255
GO:0005737	cytoplasm	Arg1	Arg1	Arginase-1	1.15371e-08	7.10971e-07	1.22255
GO:0005737	cytoplasm	Hip1r	Hip1r	Huntingtin-interacting protein 1-related protein	1.15371e-08	7.10971e-07	1.22255
GO:0005737	cytoplasm	Wnt4	Wnt4	Protein Wnt-4	1.15371e-08	7.10971e-07	1.22255
GO:0005737	cytoplasm	Dusp8	Dusp8	Dual-specificity protein phosphatase 8	1.15371e-08	7.10971e-07	1.22255
GO:0005737	cytoplasm	Traip	Traip	E3 ubiquitin-protein ligase TRAIP	1.15371e-08	7.10971e-07	1.22255
GO:0005737	cytoplasm	Rpsa-ps10	Rpsa-ps10	ribosomal protein SA, pseudogene 10	1.15371e-08	7.10971e-07	1.22255
GO:0005737	cytoplasm	Dnajc7	Dnajc7	DnaJ homolog subfamily C member 7	1.15371e-08	7.10971e-07	1.22255
GO:0005737	cytoplasm	Bzrap1	Bzrap1	Peripheral-type benzodiazepine receptor-associated protein 1	1.15371e-08	7.10971e-07	1.22255
GO:0005737	cytoplasm	Elmod1	Elmod1	Elmod1 protein	1.15371e-08	7.10971e-07	1.22255
GO:0005737	cytoplasm	Lgals7	Lgals7	Galectin-7	1.15371e-08	7.10971e-07	1.22255
GO:0005737	cytoplasm	Capn8	Capn8	Calpain-8	1.15371e-08	7.10971e-07	1.22255
GO:0005737	cytoplasm	Egr3	Egr3	Early growth response protein 3	1.15371e-08	7.10971e-07	1.22255
GO:0005737	cytoplasm	Il1rn	Il1rn	Interleukin-1 receptor antagonist protein	1.15371e-08	7.10971e-07	1.22255
GO:0005737	cytoplasm	Fgfr1op	Fgfr1op	FGFR1 oncogene partner	1.15371e-08	7.10971e-07	1.22255
GO:0005737	cytoplasm	Blmh	Blmh	Bleomycin hydrolase	1.15371e-08	7.10971e-07	1.22255
GO:0005737	cytoplasm	Stil	Stil	SCL-interrupting locus protein homolog	1.15371e-08	7.10971e-07	1.22255
GO:0005737	cytoplasm	Rbp2	Rbp2	Retinol binding protein 2, cellular	1.15371e-08	7.10971e-07	1.22255
GO:0005737	cytoplasm	Elf3	Elf3	ETS-related transcription factor Elf-3	1.15371e-08	7.10971e-07	1.22255
GO:0005737	cytoplasm	Cdc25c	Cdc25c	M-phase inducer phosphatase 3	1.15371e-08	7.10971e-07	1.22255
GO:0030054	cell junction	Pcdh8	Pcdh8	Protocadherin-8	2.42855e-08	1.3303e-06	1.81157
GO:0030054	cell junction	Grb7	Grb7	Growth factor receptor-bound protein 7	2.42855e-08	1.3303e-06	1.81157
GO:0030054	cell junction	Traf4	Traf4	TNF receptor-associated factor 4	2.42855e-08	1.3303e-06	1.81157
GO:0030054	cell junction	Baiap2l1	Baiap2l1	Brain-specific angiogenesis inhibitor 1-associated protein 2-like protein 1	2.42855e-08	1.3303e-06	1.81157
GO:0030054	cell junction	Faim2	Faim2	Protein lifeguard 2	2.42855e-08	1.3303e-06	1.81157
GO:0030054	cell junction	Tbc1d2	Tbc1d2	TBC1 domain family member 2A	2.42855e-08	1.3303e-06	1.81157
GO:0030054	cell junction	Dsg3	Dsg3	Desmoglein-3	2.42855e-08	1.3303e-06	1.81157
GO:0030054	cell junction	Dsc2	Dsc2	Desmocollin-2	2.42855e-08	1.3303e-06	1.81157
GO:0030054	cell junction	Mllt4	Mllt4	Afadin	2.42855e-08	1.3303e-06	1.81157
GO:0030054	cell junction	Ctnnb1	Ctnnb1	Catenin beta-1	2.42855e-08	1.3303e-06	1.81157
GO:0030054	cell junction	Gjb5	Gjb5	Gap junction beta-5 protein	2.42855e-08	1.3303e-06	1.81157
GO:0030054	cell junction	Fermt1	Fermt1	Fermitin family homolog 1	2.42855e-08	1.3303e-06	1.81157
GO:0030054	cell junction	Cldn14	Cldn14	Claudin-14	2.42855e-08	1.3303e-06	1.81157
GO:0030054	cell junction	Chrna3	Chrna3	Cholinergic receptor, nicotinic, alpha polypeptide 3	2.42855e-08	1.3303e-06	1.81157
GO:0030054	cell junction	Chrna4	Chrna4	Neuronal acetylcholine receptor subunit alpha-4	2.42855e-08	1.3303e-06	1.81157
GO:0030054	cell junction	Farp1	Farp1	FERM, RhoGEF and pleckstrin domain-containing protein 1	2.42855e-08	1.3303e-06	1.81157
GO:0030054	cell junction	Jup	Jup	Junction plakoglobin	2.42855e-08	1.3303e-06	1.81157
GO:0030054	cell junction	Iqsec3	Iqsec3	IQ motif and SEC7 domain-containing protein 3	2.42855e-08	1.3303e-06	1.81157
GO:0030054	cell junction	Crb3	Crb3	Protein crumbs homolog 3	2.42855e-08	1.3303e-06	1.81157
GO:0030054	cell junction	Cnih2	Cnih2	Protein cornichon homolog 2	2.42855e-08	1.3303e-06	1.81157
GO:0030054	cell junction	Perp	Perp	p53 apoptosis effector related to PMP-22	2.42855e-08	1.3303e-06	1.81157
GO:0030054	cell junction	Grip1	Grip1	Glutamate receptor-interacting protein 1	2.42855e-08	1.3303e-06	1.81157
GO:0030054	cell junction	Syn3	Syn3	Synapsin-3	2.42855e-08	1.3303e-06	1.81157
GO:0030054	cell junction	Pkp3	Pkp3	Plakophilin-3	2.42855e-08	1.3303e-06	1.81157
GO:0030054	cell junction	Tjp2	Tjp2	Tight junction protein ZO-2	2.42855e-08	1.3303e-06	1.81157
GO:0030054	cell junction	Syngr1	Syngr1	Synaptogyrin-1	2.42855e-08	1.3303e-06	1.81157
GO:0030054	cell junction	F11r	F11r	Junctional adhesion molecule A	2.42855e-08	1.3303e-06	1.81157
GO:0030054	cell junction	Syt7	Syt7	Synaptotagmin-7	2.42855e-08	1.3303e-06	1.81157
GO:0030054	cell junction	Cldn1	Cldn1	Claudin-1	2.42855e-08	1.3303e-06	1.81157
GO:0030054	cell junction	Micall2	Micall2	MICAL-like protein 2	2.42855e-08	1.3303e-06	1.81157
GO:0030054	cell junction	Gjb2	Gjb2	Gap junction beta-2 protein	2.42855e-08	1.3303e-06	1.81157
GO:0030054	cell junction	Igsf9	Igsf9	Protein turtle homolog A	2.42855e-08	1.3303e-06	1.81157
GO:0030054	cell junction	Dsp	Dsp	Desmoplakin	2.42855e-08	1.3303e-06	1.81157
GO:0030054	cell junction	Cldn8	Cldn8	Claudin-8	2.42855e-08	1.3303e-06	1.81157
GO:0030054	cell junction	Pkp1	Pkp1	Plakophilin-1	2.42855e-08	1.3303e-06	1.81157
GO:0030054	cell junction	Gjb6	Gjb6	Gap junction protein	2.42855e-08	1.3303e-06	1.81157
GO:0030054	cell junction	Ect2	Ect2	Protein ECT2	2.42855e-08	1.3303e-06	1.81157
GO:0030054	cell junction	Ccdc85c	Ccdc85c	Coiled-coil domain-containing protein 85C	2.42855e-08	1.3303e-06	1.81157
GO:0030054	cell junction	Slc6a17	Slc6a17	Transporter	2.42855e-08	1.3303e-06	1.81157
GO:0030054	cell junction	Lzts1	Lzts1	Leucine zipper, putative tumor suppressor 1	2.42855e-08	1.3303e-06	1.81157
GO:0030054	cell junction	Gabrp	Gabrp	Gamma-aminobutyric acid receptor subunit pi	2.42855e-08	1.3303e-06	1.81157
GO:0030054	cell junction	Mpp7	Mpp7	MAGUK p55 subfamily member 7	2.42855e-08	1.3303e-06	1.81157
GO:0030054	cell junction	Ptpn12	Ptpn12	Tyrosine-protein phosphatase non-receptor type 12	2.42855e-08	1.3303e-06	1.81157
GO:0030054	cell junction	Dsc1	Dsc1	Desmocollin-1	2.42855e-08	1.3303e-06	1.81157
GO:0030054	cell junction	Plekha7	Plekha7	Pleckstrin homology domain-containing family A member 7	2.42855e-08	1.3303e-06	1.81157
GO:0030054	cell junction	Polr1e	Polr1e	DNA-directed RNA polymerase I subunit RPA49	2.42855e-08	1.3303e-06	1.81157
GO:0030054	cell junction	Marveld2	Marveld2	Tricellulin isoform a	2.42855e-08	1.3303e-06	1.81157
GO:0030054	cell junction	Cldn12	Cldn12	Claudin-12	2.42855e-08	1.3303e-06	1.81157
GO:0030054	cell junction	Cldn4	Cldn4	Claudin-4	2.42855e-08	1.3303e-06	1.81157
GO:0030054	cell junction	Pick1	Pick1	PRKCA-binding protein	2.42855e-08	1.3303e-06	1.81157
GO:0030054	cell junction	Grik3	Grik3	Glutamate receptor ionotropic, kainate 3	2.42855e-08	1.3303e-06	1.81157
GO:0030054	cell junction	Glrb	Glrb	Glycine receptor subunit beta	2.42855e-08	1.3303e-06	1.81157
GO:0030054	cell junction	Tulp1	Tulp1	Tubby-related protein 1	2.42855e-08	1.3303e-06	1.81157
GO:0030054	cell junction	Dsg2	Dsg2	Desmoglein-2	2.42855e-08	1.3303e-06	1.81157
GO:0030054	cell junction	Epha2	Epha2	Ephrin type-A receptor 2	2.42855e-08	1.3303e-06	1.81157
GO:0030054	cell junction	Epb4.1l5	Epb4.1l5	Band 4.1-like protein 5	2.42855e-08	1.3303e-06	1.81157
GO:0030054	cell junction	Pard6b	Pard6b	Partitioning defective 6 homolog beta	2.42855e-08	1.3303e-06	1.81157
GO:0030054	cell junction	Cldn17	Cldn17	Claudin-17	2.42855e-08	1.3303e-06	1.81157
GO:0030054	cell junction	Zfp185	Zfp185	Zinc finger protein 185, isoform CRA_b	2.42855e-08	1.3303e-06	1.81157
GO:0030054	cell junction	Dsg4	Dsg4	Desmoglein4	2.42855e-08	1.3303e-06	1.81157
GO:0030054	cell junction	Myzap	Myzap	Myocardial zonula adherens protein	2.42855e-08	1.3303e-06	1.81157
GO:0030054	cell junction	Gjb4	Gjb4	Gap junction beta-4 protein	2.42855e-08	1.3303e-06	1.81157
GO:0030054	cell junction	Dsg1c	Dsg1c	Desmoglein-1-gamma	2.42855e-08	1.3303e-06	1.81157
GO:0030054	cell junction	Cldn3	Cldn3	Claudin-3	2.42855e-08	1.3303e-06	1.81157
GO:0030054	cell junction	Shroom2	Shroom2	Protein Shroom2	2.42855e-08	1.3303e-06	1.81157
GO:0030054	cell junction	Pclo	Pclo	Protein piccolo	2.42855e-08	1.3303e-06	1.81157
GO:0030054	cell junction	Gja1	Gja1	Gap junction alpha-1 protein	2.42855e-08	1.3303e-06	1.81157
GO:0030054	cell junction	Dsg1b	Dsg1b	MCG140886	2.42855e-08	1.3303e-06	1.81157
GO:0030054	cell junction	Epha4	Epha4	Ephrin type-A receptor 4	2.42855e-08	1.3303e-06	1.81157
GO:0030054	cell junction	Gjb3	Gjb3	Gap junction beta-3 protein	2.42855e-08	1.3303e-06	1.81157
GO:0030054	cell junction	Gpr156	Gpr156	Probable G-protein coupled receptor 156	2.42855e-08	1.3303e-06	1.81157
GO:0030054	cell junction	Gja3	Gja3	Putative uncharacterized protein	2.42855e-08	1.3303e-06	1.81157
GO:0030054	cell junction	Marveld3	Marveld3	MARVEL domain-containing protein 3	2.42855e-08	1.3303e-06	1.81157
GO:0030054	cell junction	Slc30a3	Slc30a3	Zinc transporter 3	2.42855e-08	1.3303e-06	1.81157
GO:0030054	cell junction	Fmn1	Fmn1	Fmn1 protein	2.42855e-08	1.3303e-06	1.81157
GO:0030054	cell junction	Cldn10	Cldn10	Cldn10 protein	2.42855e-08	1.3303e-06	1.81157
GO:0030054	cell junction	Pvrl4	Pvrl4	Nectin-4	2.42855e-08	1.3303e-06	1.81157
GO:0030054	cell junction	Epcam	Epcam	Trop-1 protein	2.42855e-08	1.3303e-06	1.81157
GO:0030054	cell junction	Ptk7	Ptk7	Putative uncharacterized protein	2.42855e-08	1.3303e-06	1.81157
GO:0030054	cell junction	Ajuba	Ajuba	LIM domain-containing protein ajuba	2.42855e-08	1.3303e-06	1.81157
GO:0030054	cell junction	Kazn	Kazn	Kazrin	2.42855e-08	1.3303e-06	1.81157
GO:0030054	cell junction	S100a14	S100a14	Protein S100-A14	2.42855e-08	1.3303e-06	1.81157
GO:0030054	cell junction	Homer2	Homer2	Homer protein homolog 2	2.42855e-08	1.3303e-06	1.81157
GO:0030054	cell junction	Ocln	Ocln	Occludin	2.42855e-08	1.3303e-06	1.81157
GO:0030054	cell junction	Shroom3	Shroom3	Shroom3 protein	2.42855e-08	1.3303e-06	1.81157
GO:0030054	cell junction	Pard6g	Pard6g	Putative uncharacterized protein	2.42855e-08	1.3303e-06	1.81157
GO:0030054	cell junction	Prrt1	Prrt1	Proline-rich transmembrane protein 1	2.42855e-08	1.3303e-06	1.81157
GO:0030054	cell junction	Evpl	Evpl	Putative uncharacterized protein	2.42855e-08	1.3303e-06	1.81157
GO:0030054	cell junction	Tenm2	Tenm2	Teneurin-2	2.42855e-08	1.3303e-06	1.81157
GO:0030054	cell junction	Rims1	Rims1	Regulating synaptic membrane exocytosis protein 1	2.42855e-08	1.3303e-06	1.81157
GO:0005694	chromosome	Cenpm	Cenpm	Centromere protein M	6.67208e-08	3.28934e-06	2.11694
GO:0005694	chromosome	Aurkb	Aurkb	Aurora kinase B	6.67208e-08	3.28934e-06	2.11694
GO:0005694	chromosome	Cenph	Cenph	Centromere protein H	6.67208e-08	3.28934e-06	2.11694
GO:0005694	chromosome	Brca1	Brca1	Breast cancer type 1 susceptibility protein homolog	6.67208e-08	3.28934e-06	2.11694
GO:0005694	chromosome	Esco2	Esco2	Putative uncharacterized protein	6.67208e-08	3.28934e-06	2.11694
GO:0005694	chromosome	Knstrn	Knstrn	DNA segment, Chr 2, ERATO Doi 750, expressed, isoform CRA_c	6.67208e-08	3.28934e-06	2.11694
GO:0005694	chromosome	Cenpp	Cenpp	Centromere protein P	6.67208e-08	3.28934e-06	2.11694
GO:0005694	chromosome	Ndc80	Ndc80	Kinetochore protein NDC80 homolog	6.67208e-08	3.28934e-06	2.11694
GO:0005694	chromosome	Syce2	Syce2	Synaptonemal complex central element protein 2	6.67208e-08	3.28934e-06	2.11694
GO:0005694	chromosome	Cenpi	Cenpi	Centromere protein I	6.67208e-08	3.28934e-06	2.11694
GO:0005694	chromosome	Hist1h2ac	Hist1h2ac	Histone H2A type 1	6.67208e-08	3.28934e-06	2.11694
GO:0005694	chromosome	Sgol1	Sgol1	Shugoshin-like 1	6.67208e-08	3.28934e-06	2.11694
GO:0005694	chromosome	Bub1	Bub1	Mitotic checkpoint serine/threonine-protein kinase BUB1	6.67208e-08	3.28934e-06	2.11694
GO:0005694	chromosome	Plk1	Plk1	Polo like kinase	6.67208e-08	3.28934e-06	2.11694
GO:0005694	chromosome	Spo11	Spo11	Spo11 protein	6.67208e-08	3.28934e-06	2.11694
GO:0005694	chromosome	Spdl1	Spdl1	Protein Spindly	6.67208e-08	3.28934e-06	2.11694
GO:0005694	chromosome	Mis18bp1	Mis18bp1	Putative uncharacterized protein	6.67208e-08	3.28934e-06	2.11694
GO:0005694	chromosome	Spag5	Spag5	S17 protein	6.67208e-08	3.28934e-06	2.11694
GO:0005694	chromosome	Nek2	Nek2	Serine/threonine-protein kinase Nek2	6.67208e-08	3.28934e-06	2.11694
GO:0005694	chromosome	Kif4	Kif4	Chromosome-associated kinesin KIF4	6.67208e-08	3.28934e-06	2.11694
GO:0005694	chromosome	H1fx	H1fx	Protein H1fx	6.67208e-08	3.28934e-06	2.11694
GO:0005694	chromosome	Mad2l1	Mad2l1	Putative uncharacterized protein	6.67208e-08	3.28934e-06	2.11694
GO:0005694	chromosome	H1f0	H1f0	Histone H1.0	6.67208e-08	3.28934e-06	2.11694
GO:0005694	chromosome	Cenpw	Cenpw	MCG20021	6.67208e-08	3.28934e-06	2.11694
GO:0005694	chromosome	Lig4	Lig4	DNA ligase 4	6.67208e-08	3.28934e-06	2.11694
GO:0005694	chromosome	Dtl	Dtl	Denticleless protein homolog	6.67208e-08	3.28934e-06	2.11694
GO:0005694	chromosome	Nuf2	Nuf2	Kinetochore protein Nuf2	6.67208e-08	3.28934e-06	2.11694
GO:0005694	chromosome	Birc5	Birc5	Baculoviral IAP repeat-containing protein 5	6.67208e-08	3.28934e-06	2.11694
GO:0005694	chromosome	Kif2c	Kif2c	Kinesin-like protein KIF2C	6.67208e-08	3.28934e-06	2.11694
GO:0005694	chromosome	Ezh2	Ezh2	Histone-lysine N-methyltransferase EZH2	6.67208e-08	3.28934e-06	2.11694
GO:0005694	chromosome	Cdca5	Cdca5	Sororin	6.67208e-08	3.28934e-06	2.11694
GO:0005694	chromosome	Cdca8	Cdca8	Borealin	6.67208e-08	3.28934e-06	2.11694
GO:0005694	chromosome	Bub1b	Bub1b	Putative uncharacterized protein	6.67208e-08	3.28934e-06	2.11694
GO:0005694	chromosome	Clspn	Clspn	Claspin	6.67208e-08	3.28934e-06	2.11694
GO:0005694	chromosome	Hmga1	Hmga1	High mobility group protein HMG-I/HMG-Y	6.67208e-08	3.28934e-06	2.11694
GO:0005694	chromosome	Gsg2	Gsg2	Germ cell-specific gene 2	6.67208e-08	3.28934e-06	2.11694
GO:0005694	chromosome	Eid3	Eid3	EP300-interacting inhibitor of differentiation 3	6.67208e-08	3.28934e-06	2.11694
GO:0005694	chromosome	Ccdc155	Ccdc155	Protein KASH5	6.67208e-08	3.28934e-06	2.11694
GO:0005694	chromosome	H2afz	H2afz	Histone H2A.Z	6.67208e-08	3.28934e-06	2.11694
GO:0005694	chromosome	Casc5	Casc5	Protein CASC5	6.67208e-08	3.28934e-06	2.11694
GO:0005694	chromosome	H2afx	H2afx	Histone H2AX	6.67208e-08	3.28934e-06	2.11694
GO:0005694	chromosome	Sgol2	Sgol2	Shugoshin-like 2	6.67208e-08	3.28934e-06	2.11694
GO:0005694	chromosome	Spc24	Spc24	SPC24, NDC80 kinetochore complex component, homolog (S. cerevisiae)	6.67208e-08	3.28934e-06	2.11694
GO:0005694	chromosome	Cenpa	Cenpa	Centromere protein A, isoform CRA_c	6.67208e-08	3.28934e-06	2.11694
GO:0005694	chromosome	Dsn1	Dsn1	Kinetochore-associated protein DSN1 homolog	6.67208e-08	3.28934e-06	2.11694
GO:0005694	chromosome	Hmgb3	Hmgb3	High mobility group protein B3	6.67208e-08	3.28934e-06	2.11694
GO:0005694	chromosome	Nusap1	Nusap1	Nucleolar and spindle-associated protein 1	6.67208e-08	3.28934e-06	2.11694
GO:0005694	chromosome	Rbbp6	Rbbp6	Rbbp6 protein	6.67208e-08	3.28934e-06	2.11694
GO:0005694	chromosome	Hmgb2	Hmgb2	High mobility group protein B2	6.67208e-08	3.28934e-06	2.11694
GO:0005694	chromosome	Hist3h2ba	Hist3h2ba	Histone H2B type 3-A	6.67208e-08	3.28934e-06	2.11694
GO:0005694	chromosome	Esco1	Esco1	N-acetyltransferase ESCO1	6.67208e-08	3.28934e-06	2.11694
GO:0005694	chromosome	Ska1	Ska1	Spindle and kinetochore-associated protein 1	6.67208e-08	3.28934e-06	2.11694
GO:0005694	chromosome	Suv39h2	Suv39h2	Histone-lysine N-methyltransferase SUV39H2	6.67208e-08	3.28934e-06	2.11694
GO:0005694	chromosome	Spc25	Spc25	Kinetochore protein Spc25	6.67208e-08	3.28934e-06	2.11694
GO:0005694	chromosome	Ska3	Ska3	Spindle and kinetochore-associated protein 3	6.67208e-08	3.28934e-06	2.11694
GO:0005694	chromosome	Cenpe	Cenpe	Kinesin-like protein	6.67208e-08	3.28934e-06	2.11694
GO:0005851	eukaryotic translation initiation factor 2B complex	Eif2b5	Eif2b5	Translation initiation factor eIF-2B subunit epsilon	2.73089e-07	1.22394e-05	12.3992
GO:0005851	eukaryotic translation initiation factor 2B complex	Eif2b4	Eif2b4	Translation initiation factor eIF-2B subunit delta	2.73089e-07	1.22394e-05	12.3992
GO:0005851	eukaryotic translation initiation factor 2B complex	Eif2b1	Eif2b1	Translation initiation factor eIF-2B subunit alpha	2.73089e-07	1.22394e-05	12.3992
GO:0005851	eukaryotic translation initiation factor 2B complex	Eif2s1	Eif2s1	Eukaryotic translation initiation factor 2 subunit 1	2.73089e-07	1.22394e-05	12.3992
GO:0005851	eukaryotic translation initiation factor 2B complex	Eif2b2	Eif2b2	Translation initiation factor eIF-2B subunit beta	2.73089e-07	1.22394e-05	12.3992
GO:0005851	eukaryotic translation initiation factor 2B complex	Eif2b3	Eif2b3	Eif2b3 protein	2.73089e-07	1.22394e-05	12.3992
GO:0016328	lateral plasma membrane	Iqgap3	Iqgap3	IQ motif containing GTPase activating protein 3	4.56134e-07	1.87395e-05	4.42829
GO:0016328	lateral plasma membrane	Vangl2	Vangl2	Vang-like protein 2	4.56134e-07	1.87395e-05	4.42829
GO:0016328	lateral plasma membrane	Ctnnb1	Ctnnb1	Catenin beta-1	4.56134e-07	1.87395e-05	4.42829
GO:0016328	lateral plasma membrane	Jup	Jup	Junction plakoglobin	4.56134e-07	1.87395e-05	4.42829
GO:0016328	lateral plasma membrane	Tacstd2	Tacstd2	Tumor-associated calcium signal transducer 2	4.56134e-07	1.87395e-05	4.42829
GO:0016328	lateral plasma membrane	Cldn1	Cldn1	Claudin-1	4.56134e-07	1.87395e-05	4.42829
GO:0016328	lateral plasma membrane	Gjb2	Gjb2	Gap junction beta-2 protein	4.56134e-07	1.87395e-05	4.42829
GO:0016328	lateral plasma membrane	Cldn4	Cldn4	Claudin-4	4.56134e-07	1.87395e-05	4.42829
GO:0016328	lateral plasma membrane	Fzd3	Fzd3	Putative uncharacterized protein	4.56134e-07	1.87395e-05	4.42829
GO:0016328	lateral plasma membrane	Dsg2	Dsg2	Desmoglein-2	4.56134e-07	1.87395e-05	4.42829
GO:0016328	lateral plasma membrane	Cldn3	Cldn3	Claudin-3	4.56134e-07	1.87395e-05	4.42829
GO:0016328	lateral plasma membrane	Nkd2	Nkd2	Protein naked cuticle homolog 2	4.56134e-07	1.87395e-05	4.42829
GO:0016328	lateral plasma membrane	Gja1	Gja1	Gap junction alpha-1 protein	4.56134e-07	1.87395e-05	4.42829
GO:0016328	lateral plasma membrane	Dsg1b	Dsg1b	MCG140886	4.56134e-07	1.87395e-05	4.42829
GO:0016328	lateral plasma membrane	Epcam	Epcam	Trop-1 protein	4.56134e-07	1.87395e-05	4.42829
GO:0033162	melanosome membrane	Slc45a2	Slc45a2	Membrane-associated transporter protein	6.83263e-07	2.59114e-05	9.64384
GO:0033162	melanosome membrane	Oca2	Oca2	P protein	6.83263e-07	2.59114e-05	9.64384
GO:0033162	melanosome membrane	Gpr143	Gpr143	G-protein coupled receptor 143	6.83263e-07	2.59114e-05	9.64384
GO:0033162	melanosome membrane	Sytl2	Sytl2	Putative uncharacterized protein	6.83263e-07	2.59114e-05	9.64384
GO:0033162	melanosome membrane	Tyr	Tyr	Tyrosinase	6.83263e-07	2.59114e-05	9.64384
GO:0033162	melanosome membrane	Dct	Dct	L-dopachrome tautomerase	6.83263e-07	2.59114e-05	9.64384
GO:0033162	melanosome membrane	Tyrp1	Tyrp1	Tyrosinase-related protein 1	6.83263e-07	2.59114e-05	9.64384
GO:0005923	tight junction	Traf4	Traf4	TNF receptor-associated factor 4	1.41149e-06	4.97048e-05	2.77914
GO:0005923	tight junction	Cldn14	Cldn14	Claudin-14	1.41149e-06	4.97048e-05	2.77914
GO:0005923	tight junction	Crb3	Crb3	Protein crumbs homolog 3	1.41149e-06	4.97048e-05	2.77914
GO:0005923	tight junction	Tjp2	Tjp2	Tight junction protein ZO-2	1.41149e-06	4.97048e-05	2.77914
GO:0005923	tight junction	F11r	F11r	Junctional adhesion molecule A	1.41149e-06	4.97048e-05	2.77914
GO:0005923	tight junction	Cldn1	Cldn1	Claudin-1	1.41149e-06	4.97048e-05	2.77914
GO:0005923	tight junction	Micall2	Micall2	MICAL-like protein 2	1.41149e-06	4.97048e-05	2.77914
GO:0005923	tight junction	Cldn8	Cldn8	Claudin-8	1.41149e-06	4.97048e-05	2.77914
GO:0005923	tight junction	Ect2	Ect2	Protein ECT2	1.41149e-06	4.97048e-05	2.77914
GO:0005923	tight junction	Ccdc85c	Ccdc85c	Coiled-coil domain-containing protein 85C	1.41149e-06	4.97048e-05	2.77914
GO:0005923	tight junction	Prkci	Prkci	Protein kinase C iota type	1.41149e-06	4.97048e-05	2.77914
GO:0005923	tight junction	Mpp7	Mpp7	MAGUK p55 subfamily member 7	1.41149e-06	4.97048e-05	2.77914
GO:0005923	tight junction	Fzd5	Fzd5	Frizzled homolog 5 (Drosophila)	1.41149e-06	4.97048e-05	2.77914
GO:0005923	tight junction	Marveld2	Marveld2	Tricellulin isoform a	1.41149e-06	4.97048e-05	2.77914
GO:0005923	tight junction	Cldn12	Cldn12	Claudin-12	1.41149e-06	4.97048e-05	2.77914
GO:0005923	tight junction	Cldn4	Cldn4	Claudin-4	1.41149e-06	4.97048e-05	2.77914
GO:0005923	tight junction	Pard6b	Pard6b	Partitioning defective 6 homolog beta	1.41149e-06	4.97048e-05	2.77914
GO:0005923	tight junction	Cldn17	Cldn17	Claudin-17	1.41149e-06	4.97048e-05	2.77914
GO:0005923	tight junction	Cldn3	Cldn3	Claudin-3	1.41149e-06	4.97048e-05	2.77914
GO:0005923	tight junction	Shroom2	Shroom2	Protein Shroom2	1.41149e-06	4.97048e-05	2.77914
GO:0005923	tight junction	Marveld3	Marveld3	MARVEL domain-containing protein 3	1.41149e-06	4.97048e-05	2.77914
GO:0005923	tight junction	Cldn10	Cldn10	Cldn10 protein	1.41149e-06	4.97048e-05	2.77914
GO:0005923	tight junction	Epcam	Epcam	Trop-1 protein	1.41149e-06	4.97048e-05	2.77914
GO:0005923	tight junction	Ocln	Ocln	Occludin	1.41149e-06	4.97048e-05	2.77914
GO:0005923	tight junction	Pard6g	Pard6g	Putative uncharacterized protein	1.41149e-06	4.97048e-05	2.77914
GO:0005923	tight junction	Dlg3	Dlg3	Disks large homolog 3	1.41149e-06	4.97048e-05	2.77914
GO:0005856	cytoskeleton	Aurkb	Aurkb	Aurora kinase B	1.77132e-06	5.82174e-05	1.51903
GO:0005856	cytoskeleton	Traf4	Traf4	TNF receptor-associated factor 4	1.77132e-06	5.82174e-05	1.51903
GO:0005856	cytoskeleton	Kif20a	Kif20a	Kinesin-like protein KIF20A	1.77132e-06	5.82174e-05	1.51903
GO:0005856	cytoskeleton	Kifc1	Kifc1	Kinesin-like protein KIFC1	1.77132e-06	5.82174e-05	1.51903
GO:0005856	cytoskeleton	Kif24	Kif24	Kinesin-like protein KIF24	1.77132e-06	5.82174e-05	1.51903
GO:0005856	cytoskeleton	Baiap2l1	Baiap2l1	Brain-specific angiogenesis inhibitor 1-associated protein 2-like protein 1	1.77132e-06	5.82174e-05	1.51903
GO:0005856	cytoskeleton	Rpgr	Rpgr	X-linked retinitis pigmentosa GTPase regulator	1.77132e-06	5.82174e-05	1.51903
GO:0005856	cytoskeleton	Racgap1	Racgap1	Rac GTPase-activating protein 1	1.77132e-06	5.82174e-05	1.51903
GO:0005856	cytoskeleton	Add2	Add2	Putative uncharacterized protein	1.77132e-06	5.82174e-05	1.51903
GO:0005856	cytoskeleton	Knstrn	Knstrn	DNA segment, Chr 2, ERATO Doi 750, expressed, isoform CRA_c	1.77132e-06	5.82174e-05	1.51903
GO:0005856	cytoskeleton	Kif18a	Kif18a	Kinesin-like protein KIF18A	1.77132e-06	5.82174e-05	1.51903
GO:0005856	cytoskeleton	Wdr47	Wdr47	WD repeat-containing protein 47	1.77132e-06	5.82174e-05	1.51903
GO:0005856	cytoskeleton	Kif20b	Kif20b	Kinesin-like protein KIF20B	1.77132e-06	5.82174e-05	1.51903
GO:0005856	cytoskeleton	Ctnnb1	Ctnnb1	Catenin beta-1	1.77132e-06	5.82174e-05	1.51903
GO:0005856	cytoskeleton	Ccnf	Ccnf	Cyclin-F	1.77132e-06	5.82174e-05	1.51903
GO:0005856	cytoskeleton	Cdc14a	Cdc14a	Dual specificity protein phosphatase CDC14A	1.77132e-06	5.82174e-05	1.51903
GO:0005856	cytoskeleton	Zfp365	Zfp365	Protein ZNF365	1.77132e-06	5.82174e-05	1.51903
GO:0005856	cytoskeleton	Fermt1	Fermt1	Fermitin family homolog 1	1.77132e-06	5.82174e-05	1.51903
GO:0005856	cytoskeleton	Sgol1	Sgol1	Shugoshin-like 1	1.77132e-06	5.82174e-05	1.51903
GO:0005856	cytoskeleton	Plk1	Plk1	Polo like kinase	1.77132e-06	5.82174e-05	1.51903
GO:0005856	cytoskeleton	Spdl1	Spdl1	Protein Spindly	1.77132e-06	5.82174e-05	1.51903
GO:0005856	cytoskeleton	Farp1	Farp1	FERM, RhoGEF and pleckstrin domain-containing protein 1	1.77132e-06	5.82174e-05	1.51903
GO:0005856	cytoskeleton	Jup	Jup	Junction plakoglobin	1.77132e-06	5.82174e-05	1.51903
GO:0005856	cytoskeleton	Plek2	Plek2	Pleckstrin-2	1.77132e-06	5.82174e-05	1.51903
GO:0005856	cytoskeleton	Spag5	Spag5	S17 protein	1.77132e-06	5.82174e-05	1.51903
GO:0005856	cytoskeleton	Kif26a	Kif26a	Kinesin-like protein KIF26A	1.77132e-06	5.82174e-05	1.51903
GO:0005856	cytoskeleton	Nek2	Nek2	Serine/threonine-protein kinase Nek2	1.77132e-06	5.82174e-05	1.51903
GO:0005856	cytoskeleton	Kif4	Kif4	Chromosome-associated kinesin KIF4	1.77132e-06	5.82174e-05	1.51903
GO:0005856	cytoskeleton	Mark1	Mark1	Serine/threonine-protein kinase MARK1	1.77132e-06	5.82174e-05	1.51903
GO:0005856	cytoskeleton	Mad2l1	Mad2l1	Putative uncharacterized protein	1.77132e-06	5.82174e-05	1.51903
GO:0005856	cytoskeleton	Mast1	Mast1	Microtubule-associated serine/threonine-protein kinase 1	1.77132e-06	5.82174e-05	1.51903
GO:0005856	cytoskeleton	Rassf7	Rassf7	Ras association domain-containing protein 7	1.77132e-06	5.82174e-05	1.51903
GO:0005856	cytoskeleton	Map7	Map7	Ensconsin	1.77132e-06	5.82174e-05	1.51903
GO:0005856	cytoskeleton	Dclk2	Dclk2	Serine/threonine-protein kinase DCLK2	1.77132e-06	5.82174e-05	1.51903
GO:0005856	cytoskeleton	Cep170b	Cep170b	AW555464 protein	1.77132e-06	5.82174e-05	1.51903
GO:0005856	cytoskeleton	Ckap2	Ckap2	Cytoskeleton-associated protein 2	1.77132e-06	5.82174e-05	1.51903
GO:0005856	cytoskeleton	Plk3	Plk3	Serine/threonine-protein kinase PLK3	1.77132e-06	5.82174e-05	1.51903
GO:0005856	cytoskeleton	Myo10	Myo10	Unconventional myosin-X	1.77132e-06	5.82174e-05	1.51903
GO:0005856	cytoskeleton	Prc1	Prc1	Protein regulator of cytokinesis 1, isoform CRA_e	1.77132e-06	5.82174e-05	1.51903
GO:0005856	cytoskeleton	Dlgap5	Dlgap5	Disks large-associated protein 5	1.77132e-06	5.82174e-05	1.51903
GO:0005856	cytoskeleton	Micall2	Micall2	MICAL-like protein 2	1.77132e-06	5.82174e-05	1.51903
GO:0005856	cytoskeleton	Plekhg6	Plekhg6	Pleckstrin homology domain-containing family G member 6	1.77132e-06	5.82174e-05	1.51903
GO:0005856	cytoskeleton	Dnaic2	Dnaic2	Dynein intermediate chain 2, axonemal	1.77132e-06	5.82174e-05	1.51903
GO:0005856	cytoskeleton	Dsp	Dsp	Desmoplakin	1.77132e-06	5.82174e-05	1.51903
GO:0005856	cytoskeleton	Kif11	Kif11	Kinesin-like protein KIF11	1.77132e-06	5.82174e-05	1.51903
GO:0005856	cytoskeleton	Fbxo5	Fbxo5	F-box only protein 5	1.77132e-06	5.82174e-05	1.51903
GO:0005856	cytoskeleton	Stmn1	Stmn1	Stathmin	1.77132e-06	5.82174e-05	1.51903
GO:0005856	cytoskeleton	Gtse1	Gtse1	G two S phase expressed protein 1, isoform CRA_a	1.77132e-06	5.82174e-05	1.51903
GO:0005856	cytoskeleton	Tpx2	Tpx2	Targeting protein for Xklp2	1.77132e-06	5.82174e-05	1.51903
GO:0005856	cytoskeleton	Ect2	Ect2	Protein ECT2	1.77132e-06	5.82174e-05	1.51903
GO:0005856	cytoskeleton	Strbp	Strbp	Spermatid perinuclear RNA-binding protein	1.77132e-06	5.82174e-05	1.51903
GO:0005856	cytoskeleton	Kif22	Kif22	Kinesin-like protein KIF22	1.77132e-06	5.82174e-05	1.51903
GO:0005856	cytoskeleton	Chek1	Chek1	Serine/threonine-protein kinase Chk1	1.77132e-06	5.82174e-05	1.51903
GO:0005856	cytoskeleton	Ptpn13	Ptpn13	Tyrosine-protein phosphatase non-receptor type 13	1.77132e-06	5.82174e-05	1.51903
GO:0005856	cytoskeleton	Actbl2	Actbl2	Beta-actin-like protein 2	1.77132e-06	5.82174e-05	1.51903
GO:0005856	cytoskeleton	Dtl	Dtl	Denticleless protein homolog	1.77132e-06	5.82174e-05	1.51903
GO:0005856	cytoskeleton	Frmpd1	Frmpd1	FERM and PDZ domain-containing protein 1	1.77132e-06	5.82174e-05	1.51903
GO:0005856	cytoskeleton	Birc5	Birc5	Baculoviral IAP repeat-containing protein 5	1.77132e-06	5.82174e-05	1.51903
GO:0005856	cytoskeleton	Ccnb1	Ccnb1	Cyclin b1 variant 1	1.77132e-06	5.82174e-05	1.51903
GO:0005856	cytoskeleton	Cdc20	Cdc20	Cell division cycle protein 20 homolog	1.77132e-06	5.82174e-05	1.51903
GO:0005856	cytoskeleton	Kif2c	Kif2c	Kinesin-like protein KIF2C	1.77132e-06	5.82174e-05	1.51903
GO:0005856	cytoskeleton	Notch1	Notch1	Neurogenic locus notch homolog protein 1	1.77132e-06	5.82174e-05	1.51903
GO:0005856	cytoskeleton	Ccdc92	Ccdc92	Coiled-coil domain-containing protein 92	1.77132e-06	5.82174e-05	1.51903
GO:0005856	cytoskeleton	Aurka	Aurka	Aurora kinase A, isoform CRA_b	1.77132e-06	5.82174e-05	1.51903
GO:0005856	cytoskeleton	Ezr	Ezr	Ezrin	1.77132e-06	5.82174e-05	1.51903
GO:0005856	cytoskeleton	Plekha7	Plekha7	Pleckstrin homology domain-containing family A member 7	1.77132e-06	5.82174e-05	1.51903
GO:0005856	cytoskeleton	Kif26b	Kif26b	Putative uncharacterized protein	1.77132e-06	5.82174e-05	1.51903
GO:0005856	cytoskeleton	Mical2	Mical2	Protein-methionine sulfoxide oxidase MICAL2	1.77132e-06	5.82174e-05	1.51903
GO:0005856	cytoskeleton	Cdca8	Cdca8	Borealin	1.77132e-06	5.82174e-05	1.51903
GO:0005856	cytoskeleton	Alox8	Alox8	Arachidonate 8S-lipoxygenase	1.77132e-06	5.82174e-05	1.51903
GO:0005856	cytoskeleton	Ptpn3	Ptpn3	Tyrosine-protein phosphatase non-receptor type 3	1.77132e-06	5.82174e-05	1.51903
GO:0005856	cytoskeleton	Rassf10	Rassf10	Ras association domain-containing protein 10	1.77132e-06	5.82174e-05	1.51903
GO:0005856	cytoskeleton	Gsg2	Gsg2	Germ cell-specific gene 2	1.77132e-06	5.82174e-05	1.51903
GO:0005856	cytoskeleton	Rab3ip	Rab3ip	Rab-3A-interacting protein	1.77132e-06	5.82174e-05	1.51903
GO:0005856	cytoskeleton	Cep72	Cep72	Centrosomal protein of 72 kDa	1.77132e-06	5.82174e-05	1.51903
GO:0005856	cytoskeleton	Epb4.1l5	Epb4.1l5	Band 4.1-like protein 5	1.77132e-06	5.82174e-05	1.51903
GO:0005856	cytoskeleton	Npm1	Npm1	Putative uncharacterized protein	1.77132e-06	5.82174e-05	1.51903
GO:0005856	cytoskeleton	Zfp185	Zfp185	Zinc finger protein 185, isoform CRA_b	1.77132e-06	5.82174e-05	1.51903
GO:0005856	cytoskeleton	Myzap	Myzap	Myocardial zonula adherens protein	1.77132e-06	5.82174e-05	1.51903
GO:0005856	cytoskeleton	Kif15	Kif15	Kinesin-like protein KIF15	1.77132e-06	5.82174e-05	1.51903
GO:0005856	cytoskeleton	Shroom2	Shroom2	Protein Shroom2	1.77132e-06	5.82174e-05	1.51903
GO:0005856	cytoskeleton	Dynll1	Dynll1	Dynein light chain 1, cytoplasmic	1.77132e-06	5.82174e-05	1.51903
GO:0005856	cytoskeleton	Epb4.1l4a	Epb4.1l4a	Band 4.1-like protein 4A	1.77132e-06	5.82174e-05	1.51903
GO:0005856	cytoskeleton	Fam110a	Fam110a	Serine threonine rich protein	1.77132e-06	5.82174e-05	1.51903
GO:0005856	cytoskeleton	Hook1	Hook1	Protein Hook homolog 1	1.77132e-06	5.82174e-05	1.51903
GO:0005856	cytoskeleton	Cdk1	Cdk1	Cyclin-dependent kinase 1	1.77132e-06	5.82174e-05	1.51903
GO:0005856	cytoskeleton	Kif18b	Kif18b	Kinesin-like protein KIF18B	1.77132e-06	5.82174e-05	1.51903
GO:0005856	cytoskeleton	Epb4.1l4b	Epb4.1l4b	Band 4.1-like protein 4B	1.77132e-06	5.82174e-05	1.51903
GO:0005856	cytoskeleton	Kbtbd8	Kbtbd8	Kelch repeat and BTB domain-containing protein 8	1.77132e-06	5.82174e-05	1.51903
GO:0005856	cytoskeleton	Fnbp1l	Fnbp1l	Formin-binding protein 1-like	1.77132e-06	5.82174e-05	1.51903
GO:0005856	cytoskeleton	Fmn1	Fmn1	Fmn1 protein	1.77132e-06	5.82174e-05	1.51903
GO:0005856	cytoskeleton	Plk4	Plk4	Serine/threonine-protein kinase PLK4	1.77132e-06	5.82174e-05	1.51903
GO:0005856	cytoskeleton	Nusap1	Nusap1	Nucleolar and spindle-associated protein 1	1.77132e-06	5.82174e-05	1.51903
GO:0005856	cytoskeleton	Klc3	Klc3	Kinesin light chain 3	1.77132e-06	5.82174e-05	1.51903
GO:0005856	cytoskeleton	Rbbp6	Rbbp6	Rbbp6 protein	1.77132e-06	5.82174e-05	1.51903
GO:0005856	cytoskeleton	Gas2	Gas2	Growth arrest-specific protein 2	1.77132e-06	5.82174e-05	1.51903
GO:0005856	cytoskeleton	Tuba8	Tuba8	Tubulin alpha-8 chain	1.77132e-06	5.82174e-05	1.51903
GO:0005856	cytoskeleton	Tuba4a	Tuba4a	Tubulin alpha-4A chain	1.77132e-06	5.82174e-05	1.51903
GO:0005856	cytoskeleton	Ajuba	Ajuba	LIM domain-containing protein ajuba	1.77132e-06	5.82174e-05	1.51903
GO:0005856	cytoskeleton	Ska1	Ska1	Spindle and kinetochore-associated protein 1	1.77132e-06	5.82174e-05	1.51903
GO:0005856	cytoskeleton	Kazn	Kazn	Kazrin	1.77132e-06	5.82174e-05	1.51903
GO:0005856	cytoskeleton	Spire2	Spire2	Spir-2 protein	1.77132e-06	5.82174e-05	1.51903
GO:0005856	cytoskeleton	S100a9	S100a9	Protein S100-A9	1.77132e-06	5.82174e-05	1.51903
GO:0005856	cytoskeleton	Ttll7	Ttll7	Tubulin polyglutamylase TTLL7	1.77132e-06	5.82174e-05	1.51903
GO:0005856	cytoskeleton	Tubb3	Tubb3	Tubulin beta 3	1.77132e-06	5.82174e-05	1.51903
GO:0005856	cytoskeleton	Psrc1	Psrc1	Proline/serine-rich coiled-coil protein 1	1.77132e-06	5.82174e-05	1.51903
GO:0005856	cytoskeleton	S100a8	S100a8	Protein S100-A8	1.77132e-06	5.82174e-05	1.51903
GO:0005856	cytoskeleton	Shroom3	Shroom3	Shroom3 protein	1.77132e-06	5.82174e-05	1.51903
GO:0005856	cytoskeleton	Nsun2	Nsun2	tRNA (cytosine(34)-C(5))-methyltransferase	1.77132e-06	5.82174e-05	1.51903
GO:0005856	cytoskeleton	Fhod3	Fhod3	Fhod3 protein	1.77132e-06	5.82174e-05	1.51903
GO:0005856	cytoskeleton	Evpl	Evpl	Putative uncharacterized protein	1.77132e-06	5.82174e-05	1.51903
GO:0005856	cytoskeleton	Rai14	Rai14	Ankycorbin	1.77132e-06	5.82174e-05	1.51903
GO:0005856	cytoskeleton	Ska3	Ska3	Spindle and kinetochore-associated protein 3	1.77132e-06	5.82174e-05	1.51903
GO:0005856	cytoskeleton	B9d1	B9d1	B9 domain-containing protein 1	1.77132e-06	5.82174e-05	1.51903
GO:0005856	cytoskeleton	Anln	Anln	Anln protein	1.77132e-06	5.82174e-05	1.51903
GO:0005856	cytoskeleton	Plekhh1	Plekhh1	Pleckstrin homology domain-containing family H member 1	1.77132e-06	5.82174e-05	1.51903
GO:0005856	cytoskeleton	Jmy	Jmy	Junction-mediating and -regulatory protein	1.77132e-06	5.82174e-05	1.51903
GO:0005856	cytoskeleton	Cenpe	Cenpe	Kinesin-like protein	1.77132e-06	5.82174e-05	1.51903
GO:0005856	cytoskeleton	Hip1r	Hip1r	Huntingtin-interacting protein 1-related protein	1.77132e-06	5.82174e-05	1.51903
GO:0005856	cytoskeleton	Dnajc7	Dnajc7	DnaJ homolog subfamily C member 7	1.77132e-06	5.82174e-05	1.51903
GO:0005856	cytoskeleton	Elmod1	Elmod1	Elmod1 protein	1.77132e-06	5.82174e-05	1.51903
GO:0005856	cytoskeleton	Slc7a11	Slc7a11	Putative uncharacterized protein	1.77132e-06	5.82174e-05	1.51903
GO:0005856	cytoskeleton	Fgfr1op	Fgfr1op	FGFR1 oncogene partner	1.77132e-06	5.82174e-05	1.51903
GO:0005819	spindle	Aurkb	Aurkb	Aurora kinase B	3.12678e-06	9.63438e-05	2.51453
GO:0005819	spindle	Kif20a	Kif20a	Kinesin-like protein KIF20A	3.12678e-06	9.63438e-05	2.51453
GO:0005819	spindle	Kifc1	Kifc1	Kinesin-like protein KIFC1	3.12678e-06	9.63438e-05	2.51453
GO:0005819	spindle	Racgap1	Racgap1	Rac GTPase-activating protein 1	3.12678e-06	9.63438e-05	2.51453
GO:0005819	spindle	Cdc14a	Cdc14a	Dual specificity protein phosphatase CDC14A	3.12678e-06	9.63438e-05	2.51453
GO:0005819	spindle	Plk1	Plk1	Polo like kinase	3.12678e-06	9.63438e-05	2.51453
GO:0005819	spindle	Spag5	Spag5	S17 protein	3.12678e-06	9.63438e-05	2.51453
GO:0005819	spindle	Ckap2	Ckap2	Cytoskeleton-associated protein 2	3.12678e-06	9.63438e-05	2.51453
GO:0005819	spindle	Prc1	Prc1	Protein regulator of cytokinesis 1, isoform CRA_e	3.12678e-06	9.63438e-05	2.51453
GO:0005819	spindle	Cenpf	Cenpf	Protein Cenpf	3.12678e-06	9.63438e-05	2.51453
GO:0005819	spindle	Dlgap5	Dlgap5	Disks large-associated protein 5	3.12678e-06	9.63438e-05	2.51453
GO:0005819	spindle	Plekhg6	Plekhg6	Pleckstrin homology domain-containing family G member 6	3.12678e-06	9.63438e-05	2.51453
GO:0005819	spindle	Kif11	Kif11	Kinesin-like protein KIF11	3.12678e-06	9.63438e-05	2.51453
GO:0005819	spindle	Fbxo5	Fbxo5	F-box only protein 5	3.12678e-06	9.63438e-05	2.51453
GO:0005819	spindle	Tpx2	Tpx2	Targeting protein for Xklp2	3.12678e-06	9.63438e-05	2.51453
GO:0005819	spindle	Ect2	Ect2	Protein ECT2	3.12678e-06	9.63438e-05	2.51453
GO:0005819	spindle	Kif22	Kif22	Kinesin-like protein KIF22	3.12678e-06	9.63438e-05	2.51453
GO:0005819	spindle	Birc5	Birc5	Baculoviral IAP repeat-containing protein 5	3.12678e-06	9.63438e-05	2.51453
GO:0005819	spindle	Aurka	Aurka	Aurora kinase A, isoform CRA_b	3.12678e-06	9.63438e-05	2.51453
GO:0005819	spindle	Cdca8	Cdca8	Borealin	3.12678e-06	9.63438e-05	2.51453
GO:0005819	spindle	Gsg2	Gsg2	Germ cell-specific gene 2	3.12678e-06	9.63438e-05	2.51453
GO:0005819	spindle	Kif15	Kif15	Kinesin-like protein KIF15	3.12678e-06	9.63438e-05	2.51453
GO:0005819	spindle	Kbtbd8	Kbtbd8	Kelch repeat and BTB domain-containing protein 8	3.12678e-06	9.63438e-05	2.51453
GO:0005819	spindle	Nusap1	Nusap1	Nucleolar and spindle-associated protein 1	3.12678e-06	9.63438e-05	2.51453
GO:0005819	spindle	Ska1	Ska1	Spindle and kinetochore-associated protein 1	3.12678e-06	9.63438e-05	2.51453
GO:0005819	spindle	Psrc1	Psrc1	Proline/serine-rich coiled-coil protein 1	3.12678e-06	9.63438e-05	2.51453
GO:0005819	spindle	Nsun2	Nsun2	tRNA (cytosine(34)-C(5))-methyltransferase	3.12678e-06	9.63438e-05	2.51453
GO:0005819	spindle	Ska3	Ska3	Spindle and kinetochore-associated protein 3	3.12678e-06	9.63438e-05	2.51453
GO:0005819	spindle	Cenpe	Cenpe	Kinesin-like protein	3.12678e-06	9.63438e-05	2.51453
GO:0016324	apical plasma membrane	Vangl2	Vangl2	Vang-like protein 2	3.34422e-06	9.69823e-05	2.04383
GO:0016324	apical plasma membrane	Igfbp2	Igfbp2	Insulin-like growth factor-binding protein 2	3.34422e-06	9.69823e-05	2.04383
GO:0016324	apical plasma membrane	Kcne1	Kcne1	Potassium voltage-gated channel subfamily E member 1	3.34422e-06	9.69823e-05	2.04383
GO:0016324	apical plasma membrane	Erbb2	Erbb2	Receptor tyrosine-protein kinase erbB-2	3.34422e-06	9.69823e-05	2.04383
GO:0016324	apical plasma membrane	Crb3	Crb3	Protein crumbs homolog 3	3.34422e-06	9.69823e-05	2.04383
GO:0016324	apical plasma membrane	Slc34a2	Slc34a2	Sodium-dependent phosphate transport protein 2B	3.34422e-06	9.69823e-05	2.04383
GO:0016324	apical plasma membrane	Scnn1g	Scnn1g	Putative uncharacterized protein	3.34422e-06	9.69823e-05	2.04383
GO:0016324	apical plasma membrane	Gpr143	Gpr143	G-protein coupled receptor 143	3.34422e-06	9.69823e-05	2.04383
GO:0016324	apical plasma membrane	Mreg	Mreg	Melanoregulin	3.34422e-06	9.69823e-05	2.04383
GO:0016324	apical plasma membrane	Stc1	Stc1	Stanniocalcin-1	3.34422e-06	9.69823e-05	2.04383
GO:0016324	apical plasma membrane	Scnn1b	Scnn1b	Sodium channel, nonvoltage-gated 1 beta	3.34422e-06	9.69823e-05	2.04383
GO:0016324	apical plasma membrane	Cldn1	Cldn1	Claudin-1	3.34422e-06	9.69823e-05	2.04383
GO:0016324	apical plasma membrane	Trpm6	Trpm6	Transient receptor potential cation channel subfamily M member 6	3.34422e-06	9.69823e-05	2.04383
GO:0016324	apical plasma membrane	Gjb6	Gjb6	Gap junction protein	3.34422e-06	9.69823e-05	2.04383
GO:0016324	apical plasma membrane	Plb1	Plb1	Phospholipase B1, membrane-associated	3.34422e-06	9.69823e-05	2.04383
GO:0016324	apical plasma membrane	Lzts1	Lzts1	Leucine zipper, putative tumor suppressor 1	3.34422e-06	9.69823e-05	2.04383
GO:0016324	apical plasma membrane	Prkci	Prkci	Protein kinase C iota type	3.34422e-06	9.69823e-05	2.04383
GO:0016324	apical plasma membrane	Scnn1a	Scnn1a	Amiloride-sensitive sodium channel subunit alpha	3.34422e-06	9.69823e-05	2.04383
GO:0016324	apical plasma membrane	Sptbn2	Sptbn2	Beta III spectrin	3.34422e-06	9.69823e-05	2.04383
GO:0016324	apical plasma membrane	Atp12a	Atp12a	Potassium-transporting ATPase alpha chain 2	3.34422e-06	9.69823e-05	2.04383
GO:0016324	apical plasma membrane	Slc5a8	Slc5a8	Putative uncharacterized protein	3.34422e-06	9.69823e-05	2.04383
GO:0016324	apical plasma membrane	Upk1b	Upk1b	Uroplakin-1b	3.34422e-06	9.69823e-05	2.04383
GO:0016324	apical plasma membrane	Ezr	Ezr	Ezrin	3.34422e-06	9.69823e-05	2.04383
GO:0016324	apical plasma membrane	Cldn4	Cldn4	Claudin-4	3.34422e-06	9.69823e-05	2.04383
GO:0016324	apical plasma membrane	Fzd3	Fzd3	Putative uncharacterized protein	3.34422e-06	9.69823e-05	2.04383
GO:0016324	apical plasma membrane	Slc26a9	Slc26a9	Solute carrier family 26 member 9	3.34422e-06	9.69823e-05	2.04383
GO:0016324	apical plasma membrane	Slc7a5	Slc7a5	Putative uncharacterized protein	3.34422e-06	9.69823e-05	2.04383
GO:0016324	apical plasma membrane	Dsg2	Dsg2	Desmoglein-2	3.34422e-06	9.69823e-05	2.04383
GO:0016324	apical plasma membrane	Emp2	Emp2	Xmp	3.34422e-06	9.69823e-05	2.04383
GO:0016324	apical plasma membrane	Shroom2	Shroom2	Protein Shroom2	3.34422e-06	9.69823e-05	2.04383
GO:0016324	apical plasma membrane	P2ry2	P2ry2	P2Y purinoceptor 2	3.34422e-06	9.69823e-05	2.04383
GO:0016324	apical plasma membrane	Gja1	Gja1	Gap junction alpha-1 protein	3.34422e-06	9.69823e-05	2.04383
GO:0016324	apical plasma membrane	Dsg1b	Dsg1b	MCG140886	3.34422e-06	9.69823e-05	2.04383
GO:0016324	apical plasma membrane	Slc5a1	Slc5a1	Sodium glucose cotransporter	3.34422e-06	9.69823e-05	2.04383
GO:0016324	apical plasma membrane	Slc6a20a	Slc6a20a	Sodium- and chloride-dependent transporter XTRP3A	3.34422e-06	9.69823e-05	2.04383
GO:0016324	apical plasma membrane	Slc26a3	Slc26a3	Chloride anion exchanger	3.34422e-06	9.69823e-05	2.04383
GO:0016324	apical plasma membrane	Prom2	Prom2	Prominin-2	3.34422e-06	9.69823e-05	2.04383
GO:0016324	apical plasma membrane	Rab27b	Rab27b	Rab27b protein	3.34422e-06	9.69823e-05	2.04383
GO:0016324	apical plasma membrane	Epcam	Epcam	Trop-1 protein	3.34422e-06	9.69823e-05	2.04383
GO:0016324	apical plasma membrane	Kcnk1	Kcnk1	Potassium channel subfamily K member 1	3.34422e-06	9.69823e-05	2.04383
GO:0016324	apical plasma membrane	Ocln	Ocln	Occludin	3.34422e-06	9.69823e-05	2.04383
GO:0016324	apical plasma membrane	Shroom3	Shroom3	Shroom3 protein	3.34422e-06	9.69823e-05	2.04383
GO:0016324	apical plasma membrane	Cd9	Cd9	CD9 antigen	3.34422e-06	9.69823e-05	2.04383
GO:0016324	apical plasma membrane	Rapgef4	Rapgef4	Rapgef4 protein	3.34422e-06	9.69823e-05	2.04383
GO:0016324	apical plasma membrane	Atp6v0d2	Atp6v0d2	V-type proton ATPase subunit d 2	3.34422e-06	9.69823e-05	2.04383
GO:0005911	cell-cell junction	Iqgap3	Iqgap3	IQ motif containing GTPase activating protein 3	5.56386e-06	0.000152388	2.64941
GO:0005911	cell-cell junction	Vangl2	Vangl2	Vang-like protein 2	5.56386e-06	0.000152388	2.64941
GO:0005911	cell-cell junction	Mllt4	Mllt4	Afadin	5.56386e-06	0.000152388	2.64941
GO:0005911	cell-cell junction	Ctnnb1	Ctnnb1	Catenin beta-1	5.56386e-06	0.000152388	2.64941
GO:0005911	cell-cell junction	Jup	Jup	Junction plakoglobin	5.56386e-06	0.000152388	2.64941
GO:0005911	cell-cell junction	F11r	F11r	Junctional adhesion molecule A	5.56386e-06	0.000152388	2.64941
GO:0005911	cell-cell junction	Micall2	Micall2	MICAL-like protein 2	5.56386e-06	0.000152388	2.64941
GO:0005911	cell-cell junction	Dsp	Dsp	Desmoplakin	5.56386e-06	0.000152388	2.64941
GO:0005911	cell-cell junction	Ect2	Ect2	Protein ECT2	5.56386e-06	0.000152388	2.64941
GO:0005911	cell-cell junction	Krt8	Krt8	Keratin, type II cytoskeletal 8	5.56386e-06	0.000152388	2.64941
GO:0005911	cell-cell junction	Aqp3	Aqp3	Aquaporin-3	5.56386e-06	0.000152388	2.64941
GO:0005911	cell-cell junction	Pkp2	Pkp2	Protein Pkp2	5.56386e-06	0.000152388	2.64941
GO:0005911	cell-cell junction	Pvrl2	Pvrl2	Nectin-2	5.56386e-06	0.000152388	2.64941
GO:0005911	cell-cell junction	Shroom2	Shroom2	Protein Shroom2	5.56386e-06	0.000152388	2.64941
GO:0005911	cell-cell junction	Gja1	Gja1	Gap junction alpha-1 protein	5.56386e-06	0.000152388	2.64941
GO:0005911	cell-cell junction	Cdh24	Cdh24	Cadherin-24	5.56386e-06	0.000152388	2.64941
GO:0005911	cell-cell junction	Dsg1b	Dsg1b	MCG140886	5.56386e-06	0.000152388	2.64941
GO:0005911	cell-cell junction	Gjb3	Gjb3	Gap junction beta-3 protein	5.56386e-06	0.000152388	2.64941
GO:0005911	cell-cell junction	Slc5a1	Slc5a1	Sodium glucose cotransporter	5.56386e-06	0.000152388	2.64941
GO:0005911	cell-cell junction	Ptk7	Ptk7	Putative uncharacterized protein	5.56386e-06	0.000152388	2.64941
GO:0005911	cell-cell junction	Ajuba	Ajuba	LIM domain-containing protein ajuba	5.56386e-06	0.000152388	2.64941
GO:0005911	cell-cell junction	Ocln	Ocln	Occludin	5.56386e-06	0.000152388	2.64941
GO:0005911	cell-cell junction	Dlg3	Dlg3	Disks large homolog 3	5.56386e-06	0.000152388	2.64941
GO:0005911	cell-cell junction	Ptprk	Ptprk	Protein-tyrosine-phosphatase	5.56386e-06	0.000152388	2.64941
GO:0005911	cell-cell junction	Tenm2	Tenm2	Teneurin-2	5.56386e-06	0.000152388	2.64941
GO:0005871	kinesin complex	Kif20a	Kif20a	Kinesin-like protein KIF20A	1.58535e-05	0.000411358	3.44423
GO:0005871	kinesin complex	Kifc1	Kifc1	Kinesin-like protein KIFC1	1.58535e-05	0.000411358	3.44423
GO:0005871	kinesin complex	Kif24	Kif24	Kinesin-like protein KIF24	1.58535e-05	0.000411358	3.44423
GO:0005871	kinesin complex	Kif18a	Kif18a	Kinesin-like protein KIF18A	1.58535e-05	0.000411358	3.44423
GO:0005871	kinesin complex	Kif26a	Kif26a	Kinesin-like protein KIF26A	1.58535e-05	0.000411358	3.44423
GO:0005871	kinesin complex	Kif4	Kif4	Chromosome-associated kinesin KIF4	1.58535e-05	0.000411358	3.44423
GO:0005871	kinesin complex	Kif11	Kif11	Kinesin-like protein KIF11	1.58535e-05	0.000411358	3.44423
GO:0005871	kinesin complex	Kif22	Kif22	Kinesin-like protein KIF22	1.58535e-05	0.000411358	3.44423
GO:0005871	kinesin complex	Kif2c	Kif2c	Kinesin-like protein KIF2C	1.58535e-05	0.000411358	3.44423
GO:0005871	kinesin complex	Kif26b	Kif26b	Putative uncharacterized protein	1.58535e-05	0.000411358	3.44423
GO:0005871	kinesin complex	Kif15	Kif15	Kinesin-like protein KIF15	1.58535e-05	0.000411358	3.44423
GO:0005871	kinesin complex	Kif14	Kif14	Kinesin-like protein	1.58535e-05	0.000411358	3.44423
GO:0005871	kinesin complex	Kif18b	Kif18b	Kinesin-like protein KIF18B	1.58535e-05	0.000411358	3.44423
GO:0005871	kinesin complex	Klc3	Klc3	Kinesin light chain 3	1.58535e-05	0.000411358	3.44423
GO:0005871	kinesin complex	Cenpe	Cenpe	Kinesin-like protein	1.58535e-05	0.000411358	3.44423
GO:0000940	condensed chromosome outer kinetochore	Spdl1	Spdl1	Protein Spindly	1.85223e-05	0.000456574	8.26615
GO:0000940	condensed chromosome outer kinetochore	Cenpf	Cenpf	Protein Cenpf	1.85223e-05	0.000456574	8.26615
GO:0000940	condensed chromosome outer kinetochore	Bub1b	Bub1b	Putative uncharacterized protein	1.85223e-05	0.000456574	8.26615
GO:0000940	condensed chromosome outer kinetochore	Ska1	Ska1	Spindle and kinetochore-associated protein 1	1.85223e-05	0.000456574	8.26615
GO:0000940	condensed chromosome outer kinetochore	Ska3	Ska3	Spindle and kinetochore-associated protein 3	1.85223e-05	0.000456574	8.26615
GO:0000940	condensed chromosome outer kinetochore	Cenpe	Cenpe	Kinesin-like protein	1.85223e-05	0.000456574	8.26615
GO:0031262	Ndc80 complex	Ndc80	Ndc80	Kinetochore protein NDC80 homolog	4.21785e-05	0.00099019	12.3992
GO:0031262	Ndc80 complex	Nuf2	Nuf2	Kinetochore protein Nuf2	4.21785e-05	0.00099019	12.3992
GO:0031262	Ndc80 complex	Spc24	Spc24	SPC24, NDC80 kinetochore complex component, homolog (S. cerevisiae)	4.21785e-05	0.00099019	12.3992
GO:0031262	Ndc80 complex	Spc25	Spc25	Kinetochore protein Spc25	4.21785e-05	0.00099019	12.3992
GO:0005876	spindle microtubule	Plk1	Plk1	Polo like kinase	4.56148e-05	0.00102219	4.01151
GO:0005876	spindle microtubule	Spag5	Spag5	S17 protein	4.56148e-05	0.00102219	4.01151
GO:0005876	spindle microtubule	Kif11	Kif11	Kinesin-like protein KIF11	4.56148e-05	0.00102219	4.01151
GO:0005876	spindle microtubule	Tpx2	Tpx2	Targeting protein for Xklp2	4.56148e-05	0.00102219	4.01151
GO:0005876	spindle microtubule	Birc5	Birc5	Baculoviral IAP repeat-containing protein 5	4.56148e-05	0.00102219	4.01151
GO:0005876	spindle microtubule	Aurka	Aurka	Aurora kinase A, isoform CRA_b	4.56148e-05	0.00102219	4.01151
GO:0005876	spindle microtubule	Cdk1	Cdk1	Cyclin-dependent kinase 1	4.56148e-05	0.00102219	4.01151
GO:0005876	spindle microtubule	Nusap1	Nusap1	Nucleolar and spindle-associated protein 1	4.56148e-05	0.00102219	4.01151
GO:0005876	spindle microtubule	Ska1	Ska1	Spindle and kinetochore-associated protein 1	4.56148e-05	0.00102219	4.01151
GO:0005876	spindle microtubule	Psrc1	Psrc1	Proline/serine-rich coiled-coil protein 1	4.56148e-05	0.00102219	4.01151
GO:0005876	spindle microtubule	Ska3	Ska3	Spindle and kinetochore-associated protein 3	4.56148e-05	0.00102219	4.01151
GO:0000922	spindle pole	Knstrn	Knstrn	DNA segment, Chr 2, ERATO Doi 750, expressed, isoform CRA_c	6.81512e-05	0.00146081	2.58317
GO:0000922	spindle pole	Ctnnb1	Ctnnb1	Catenin beta-1	6.81512e-05	0.00146081	2.58317
GO:0000922	spindle pole	Sgol1	Sgol1	Shugoshin-like 1	6.81512e-05	0.00146081	2.58317
GO:0000922	spindle pole	Plk1	Plk1	Polo like kinase	6.81512e-05	0.00146081	2.58317
GO:0000922	spindle pole	Spdl1	Spdl1	Protein Spindly	6.81512e-05	0.00146081	2.58317
GO:0000922	spindle pole	Spag5	Spag5	S17 protein	6.81512e-05	0.00146081	2.58317
GO:0000922	spindle pole	Nek2	Nek2	Serine/threonine-protein kinase Nek2	6.81512e-05	0.00146081	2.58317
GO:0000922	spindle pole	Mad2l1	Mad2l1	Putative uncharacterized protein	6.81512e-05	0.00146081	2.58317
GO:0000922	spindle pole	Ckap2	Ckap2	Cytoskeleton-associated protein 2	6.81512e-05	0.00146081	2.58317
GO:0000922	spindle pole	Prc1	Prc1	Protein regulator of cytokinesis 1, isoform CRA_e	6.81512e-05	0.00146081	2.58317
GO:0000922	spindle pole	Cenpf	Cenpf	Protein Cenpf	6.81512e-05	0.00146081	2.58317
GO:0000922	spindle pole	Plekhg6	Plekhg6	Pleckstrin homology domain-containing family G member 6	6.81512e-05	0.00146081	2.58317
GO:0000922	spindle pole	Kif11	Kif11	Kinesin-like protein KIF11	6.81512e-05	0.00146081	2.58317
GO:0000922	spindle pole	Tpx2	Tpx2	Targeting protein for Xklp2	6.81512e-05	0.00146081	2.58317
GO:0000922	spindle pole	Ccnb1	Ccnb1	Cyclin b1 variant 1	6.81512e-05	0.00146081	2.58317
GO:0000922	spindle pole	Cdc20	Cdc20	Cell division cycle protein 20 homolog	6.81512e-05	0.00146081	2.58317
GO:0000922	spindle pole	Aurka	Aurka	Aurora kinase A, isoform CRA_b	6.81512e-05	0.00146081	2.58317
GO:0000922	spindle pole	Rassf10	Rassf10	Ras association domain-containing protein 10	6.81512e-05	0.00146081	2.58317
GO:0000922	spindle pole	Fam110a	Fam110a	Serine threonine rich protein	6.81512e-05	0.00146081	2.58317
GO:0000922	spindle pole	Psrc1	Psrc1	Proline/serine-rich coiled-coil protein 1	6.81512e-05	0.00146081	2.58317
GO:0000779	condensed chromosome, centromeric region	Aurkb	Aurkb	Aurora kinase B	0.000197313	0.00405315	9.91938
GO:0000779	condensed chromosome, centromeric region	Sgol1	Sgol1	Shugoshin-like 1	0.000197313	0.00405315	9.91938
GO:0000779	condensed chromosome, centromeric region	Sgol2	Sgol2	Shugoshin-like 2	0.000197313	0.00405315	9.91938
GO:0000779	condensed chromosome, centromeric region	Cenpe	Cenpe	Kinesin-like protein	0.000197313	0.00405315	9.91938
GO:0005576	extracellular region	Crisp1	Crisp1	Cysteine-rich secretory protein 1	0.000206814	0.00407837	1.28685
GO:0005576	extracellular region	Lad1	Lad1	Ladinin-1	0.000206814	0.00407837	1.28685
GO:0005576	extracellular region	Col11a1	Col11a1	Collagen alpha-1(XI) chain	0.000206814	0.00407837	1.28685
GO:0005576	extracellular region	Fgf3	Fgf3	Fibroblast growth factor 3	0.000206814	0.00407837	1.28685
GO:0005576	extracellular region	Amelx	Amelx	Amelogenin, X isoform	0.000206814	0.00407837	1.28685
GO:0005576	extracellular region	Pinlyp	Pinlyp	MCG7273	0.000206814	0.00407837	1.28685
GO:0005576	extracellular region	Cer1	Cer1	Cerberus 1 homolog (Xenopus laevis)	0.000206814	0.00407837	1.28685
GO:0005576	extracellular region	Ngp	Ngp	Neutrophilic granule protein	0.000206814	0.00407837	1.28685
GO:0005576	extracellular region	Bmp7	Bmp7	Bone morphogenetic protein 7	0.000206814	0.00407837	1.28685
GO:0005576	extracellular region	Igfbp2	Igfbp2	Insulin-like growth factor-binding protein 2	0.000206814	0.00407837	1.28685
GO:0005576	extracellular region	Spink12	Spink12	Serine protease inhibitor Kazal-type 12	0.000206814	0.00407837	1.28685
GO:0005576	extracellular region	Defb6	Defb6	Defensin beta 6	0.000206814	0.00407837	1.28685
GO:0005576	extracellular region	Wnt5a	Wnt5a	Protein Wnt-5a	0.000206814	0.00407837	1.28685
GO:0005576	extracellular region	Prrg4	Prrg4	Osteocalcin	0.000206814	0.00407837	1.28685
GO:0005576	extracellular region	Liph	Liph	Lipase member H	0.000206814	0.00407837	1.28685
GO:0005576	extracellular region	Wnt3a	Wnt3a	Protein Wnt-3a	0.000206814	0.00407837	1.28685
GO:0005576	extracellular region	Bpifc	Bpifc	BPI fold-containing family C protein	0.000206814	0.00407837	1.28685
GO:0005576	extracellular region	Tmprss11c	Tmprss11c	Transmembrane protease serine	0.000206814	0.00407837	1.28685
GO:0005576	extracellular region	Wif1	Wif1	Wnt inhibitory factor 1	0.000206814	0.00407837	1.28685
GO:0005576	extracellular region	Qrfp	Qrfp	Qrfp protein	0.000206814	0.00407837	1.28685
GO:0005576	extracellular region	Gm128	Gm128	Protein MENT	0.000206814	0.00407837	1.28685
GO:0005576	extracellular region	Ereg	Ereg	Proepiregulin	0.000206814	0.00407837	1.28685
GO:0005576	extracellular region	Prss35	Prss35	Inactive serine protease 35	0.000206814	0.00407837	1.28685
GO:0005576	extracellular region	Lyg2	Lyg2	Lysozyme g-like protein 2	0.000206814	0.00407837	1.28685
GO:0005576	extracellular region	Lypd6	Lypd6	Ly6/PLAUR domain-containing protein 6	0.000206814	0.00407837	1.28685
GO:0005576	extracellular region	Fam132b	Fam132b	Erythroferrone	0.000206814	0.00407837	1.28685
GO:0005576	extracellular region	Rspo4	Rspo4	Rspo4 protein	0.000206814	0.00407837	1.28685
GO:0005576	extracellular region	2300002M23Rik	2300002M23Rik	Uncharacterized protein C6orf15 homolog	0.000206814	0.00407837	1.28685
GO:0005576	extracellular region	Lipk	Lipk	Lipase member K	0.000206814	0.00407837	1.28685
GO:0005576	extracellular region	Il1f5	Il1f5	Interleukin-36 receptor antagonist protein	0.000206814	0.00407837	1.28685
GO:0005576	extracellular region	F5	F5	Coagulation factor V	0.000206814	0.00407837	1.28685
GO:0005576	extracellular region	Tgfa	Tgfa	Protransforming growth factor alpha	0.000206814	0.00407837	1.28685
GO:0005576	extracellular region	Lgals3	Lgals3	Galectin-3	0.000206814	0.00407837	1.28685
GO:0005576	extracellular region	Lipm	Lipm	Lipase member M	0.000206814	0.00407837	1.28685
GO:0005576	extracellular region	Npy	Npy	Pro-neuropeptide Y	0.000206814	0.00407837	1.28685
GO:0005576	extracellular region	Rnaset2a	Rnaset2a	Ribonuclease T2B	0.000206814	0.00407837	1.28685
GO:0005576	extracellular region	Tspear	Tspear	Thrombospondin-type laminin G domain and EAR repeat-containing protein	0.000206814	0.00407837	1.28685
GO:0005576	extracellular region	Slpi	Slpi	Antileukoproteinase	0.000206814	0.00407837	1.28685
GO:0005576	extracellular region	Adamts3	Adamts3	Adamts3 protein	0.000206814	0.00407837	1.28685
GO:0005576	extracellular region	Defb14	Defb14	Defb14 protein	0.000206814	0.00407837	1.28685
GO:0005576	extracellular region	Brinp2	Brinp2	BMP/retinoic acid-inducible neural-specific protein 2	0.000206814	0.00407837	1.28685
GO:0005576	extracellular region	Rnase12	Rnase12	Probable inactive ribonuclease-like protein 12	0.000206814	0.00407837	1.28685
GO:0005576	extracellular region	Hapln3	Hapln3	Hyaluronan and proteoglycan link protein 3	0.000206814	0.00407837	1.28685
GO:0005576	extracellular region	Corin	Corin	Corin protein	0.000206814	0.00407837	1.28685
GO:0005576	extracellular region	Sfn	Sfn	14-3-3 protein sigma	0.000206814	0.00407837	1.28685
GO:0005576	extracellular region	Fgf22	Fgf22	Fibroblast growth factor 22	0.000206814	0.00407837	1.28685
GO:0005576	extracellular region	Edn2	Edn2	Endothelin-2	0.000206814	0.00407837	1.28685
GO:0005576	extracellular region	Pthlh	Pthlh	Parathyroid hormone-related protein	0.000206814	0.00407837	1.28685
GO:0005576	extracellular region	Slurp1	Slurp1	Secreted Ly-6/uPAR-related protein 1	0.000206814	0.00407837	1.28685
GO:0005576	extracellular region	Nrg2	Nrg2	Pro-neuregulin-2, membrane-bound isoform	0.000206814	0.00407837	1.28685
GO:0005576	extracellular region	Fgf21	Fgf21	Fibroblast growth factor 21	0.000206814	0.00407837	1.28685
GO:0005576	extracellular region	Nppc	Nppc	Natriuretic peptide type C	0.000206814	0.00407837	1.28685
GO:0005576	extracellular region	Camp	Camp	Cathelin-related antimicrobial peptide	0.000206814	0.00407837	1.28685
GO:0005576	extracellular region	Ace2	Ace2	Angiotensin I converting enzyme 2	0.000206814	0.00407837	1.28685
GO:0005576	extracellular region	Serpinb2	Serpinb2	Plasminogen activator inhibitor 2, macrophage	0.000206814	0.00407837	1.28685
GO:0005576	extracellular region	Penk	Penk	Proenkephalin-A	0.000206814	0.00407837	1.28685
GO:0005576	extracellular region	Olr1	Olr1	Oxidized low-density lipoprotein receptor 1	0.000206814	0.00407837	1.28685
GO:0005576	extracellular region	Defb4	Defb4	Beta-defensin 4	0.000206814	0.00407837	1.28685
GO:0005576	extracellular region	Adamts17	Adamts17	MCG141698, isoform CRA_c	0.000206814	0.00407837	1.28685
GO:0005576	extracellular region	Matn4	Matn4	Matrilin-4	0.000206814	0.00407837	1.28685
GO:0005576	extracellular region	Efna1	Efna1	Ephrin-A1	0.000206814	0.00407837	1.28685
GO:0005576	extracellular region	Fgfbp3	Fgfbp3	Fibroblast growth factor-binding protein 3	0.000206814	0.00407837	1.28685
GO:0005576	extracellular region	Stc1	Stc1	Stanniocalcin-1	0.000206814	0.00407837	1.28685
GO:0005576	extracellular region	Nyx	Nyx	Nyctalopin	0.000206814	0.00407837	1.28685
GO:0005576	extracellular region	St14	St14	Suppressor of tumorigenicity 14 protein homolog	0.000206814	0.00407837	1.28685
GO:0005576	extracellular region	Wnt8a	Wnt8a	Protein Wnt-8a	0.000206814	0.00407837	1.28685
GO:0005576	extracellular region	Igfl3	Igfl3	Insulin growth factor-like family member	0.000206814	0.00407837	1.28685
GO:0005576	extracellular region	Il1f6	Il1f6	Interleukin 1 family, member 6	0.000206814	0.00407837	1.28685
GO:0005576	extracellular region	Smpdl3b	Smpdl3b	Acid sphingomyelinase-like phosphodiesterase 3b	0.000206814	0.00407837	1.28685
GO:0005576	extracellular region	Prss27	Prss27	Serine protease 27	0.000206814	0.00407837	1.28685
GO:0005576	extracellular region	Tecta	Tecta	Tecta protein	0.000206814	0.00407837	1.28685
GO:0005576	extracellular region	Tnc	Tnc	Tnc protein	0.000206814	0.00407837	1.28685
GO:0005576	extracellular region	Serpina9	Serpina9	Serpina9 protein	0.000206814	0.00407837	1.28685
GO:0005576	extracellular region	Nppb	Nppb	Brain natriuretic peptide	0.000206814	0.00407837	1.28685
GO:0005576	extracellular region	Bmp8b	Bmp8b	Bone morphogenetic protein 8B	0.000206814	0.00407837	1.28685
GO:0005576	extracellular region	Nxpe4	Nxpe4	Putative uncharacterized protein	0.000206814	0.00407837	1.28685
GO:0005576	extracellular region	Cnpy4	Cnpy4	Protein canopy homolog 4	0.000206814	0.00407837	1.28685
GO:0005576	extracellular region	Ltf	Ltf	Lactoferrin	0.000206814	0.00407837	1.28685
GO:0005576	extracellular region	Acan	Acan	Aggrecan core protein	0.000206814	0.00407837	1.28685
GO:0005576	extracellular region	Pla2g2f	Pla2g2f	Group IIF secretory phospholipase A2	0.000206814	0.00407837	1.28685
GO:0005576	extracellular region	Il1f10	Il1f10	Interleukin 1 family, member 10	0.000206814	0.00407837	1.28685
GO:0005576	extracellular region	Wnt10b	Wnt10b	Protein Wnt-10b	0.000206814	0.00407837	1.28685
GO:0005576	extracellular region	Bmp2	Bmp2	Bone morphogenetic protein 2	0.000206814	0.00407837	1.28685
GO:0005576	extracellular region	Chil1	Chil1	Chitinase-3-like protein 1	0.000206814	0.00407837	1.28685
GO:0005576	extracellular region	C4bp	C4bp	C4b-binding protein	0.000206814	0.00407837	1.28685
GO:0005576	extracellular region	Serpini1	Serpini1	Neuroserpin	0.000206814	0.00407837	1.28685
GO:0005576	extracellular region	Tmprss2	Tmprss2	Putative uncharacterized protein	0.000206814	0.00407837	1.28685
GO:0005576	extracellular region	Adamts18	Adamts18	Adamts18 protein	0.000206814	0.00407837	1.28685
GO:0005576	extracellular region	Col12a1	Col12a1	Collagen alpha-1(XII) chain	0.000206814	0.00407837	1.28685
GO:0005576	extracellular region	Car6	Car6	Carbonic anhydrase 6	0.000206814	0.00407837	1.28685
GO:0005576	extracellular region	Psors1c2	Psors1c2	Psoriasis susceptibility 1 candidate gene 2 protein homolog	0.000206814	0.00407837	1.28685
GO:0005576	extracellular region	Adm2	Adm2	ADM2	0.000206814	0.00407837	1.28685
GO:0005576	extracellular region	Pla2g2e	Pla2g2e	Group IIE secretory phospholipase A2	0.000206814	0.00407837	1.28685
GO:0005576	extracellular region	Scube3	Scube3	Signal peptide, CUB and EGF-like domain-containing protein 3	0.000206814	0.00407837	1.28685
GO:0005576	extracellular region	Fetub	Fetub	GUGU beta	0.000206814	0.00407837	1.28685
GO:0005576	extracellular region	Wnt11	Wnt11	Protein Wnt-11	0.000206814	0.00407837	1.28685
GO:0005576	extracellular region	Klk6	Klk6	Kallikrein-1	0.000206814	0.00407837	1.28685
GO:0005576	extracellular region	Hhipl1	Hhipl1	HHIP-like protein 1	0.000206814	0.00407837	1.28685
GO:0005576	extracellular region	Gpr56	Gpr56	G-protein coupled receptor 56	0.000206814	0.00407837	1.28685
GO:0005576	extracellular region	Dkk4	Dkk4	Dickkopf-related protein 4	0.000206814	0.00407837	1.28685
GO:0005576	extracellular region	Bmp8a	Bmp8a	Bone morphogenetic protein 8A	0.000206814	0.00407837	1.28685
GO:0005576	extracellular region	Prss53	Prss53	cDNA sequence BC039632	0.000206814	0.00407837	1.28685
GO:0005576	extracellular region	Pmel	Pmel	Melanocyte protein PMEL	0.000206814	0.00407837	1.28685
GO:0005576	extracellular region	Wnt10a	Wnt10a	Protein Wnt-10a	0.000206814	0.00407837	1.28685
GO:0005576	extracellular region	Serpinb3a	Serpinb3a	MCG129038	0.000206814	0.00407837	1.28685
GO:0005576	extracellular region	Notch1	Notch1	Neurogenic locus notch homolog protein 1	0.000206814	0.00407837	1.28685
GO:0005576	extracellular region	Tmprss11e	Tmprss11e	Transmembrane protease serine 11E	0.000206814	0.00407837	1.28685
GO:0005576	extracellular region	Spink6	Spink6	Spink6 protein	0.000206814	0.00407837	1.28685
GO:0005576	extracellular region	Edn1	Edn1	Endothelin-1	0.000206814	0.00407837	1.28685
GO:0005576	extracellular region	Bglap3	Bglap3	Osteocalcin-related protein	0.000206814	0.00407837	1.28685
GO:0005576	extracellular region	Fam132a	Fam132a	Adipolin	0.000206814	0.00407837	1.28685
GO:0005576	extracellular region	Serpinb5	Serpinb5	Serpin B5	0.000206814	0.00407837	1.28685
GO:0005576	extracellular region	Sdc1	Sdc1	Syndecan-1	0.000206814	0.00407837	1.28685
GO:0005576	extracellular region	Edn3	Edn3	Endothelin 3	0.000206814	0.00407837	1.28685
GO:0005576	extracellular region	Wfdc18	Wfdc18	WAP four-disulfide core domain protein 18	0.000206814	0.00407837	1.28685
GO:0005576	extracellular region	Il1f8	Il1f8	MCG4845	0.000206814	0.00407837	1.28685
GO:0005576	extracellular region	Acpl2	Pxylp1	2-phosphoxylose phosphatase 1	0.000206814	0.00407837	1.28685
GO:0005576	extracellular region	Spint1	Spint1	Putative uncharacterized protein	0.000206814	0.00407837	1.28685
GO:0005576	extracellular region	Clu	Clu	Clusterin	0.000206814	0.00407837	1.28685
GO:0005576	extracellular region	Col10a1	Col10a1	Collagen alpha-1(X) chain	0.000206814	0.00407837	1.28685
GO:0005576	extracellular region	Cxcl14	Cxcl14	Cxcl14 protein	0.000206814	0.00407837	1.28685
GO:0005576	extracellular region	Lyg1	Lyg1	Lysozyme g-like protein 1	0.000206814	0.00407837	1.28685
GO:0005576	extracellular region	Tnfrsf19	Tnfrsf19	Tumor necrosis factor receptor superfamily member 19	0.000206814	0.00407837	1.28685
GO:0005576	extracellular region	Lcn2	Lcn2	Neutrophil gelatinase-associated lipocalin	0.000206814	0.00407837	1.28685
GO:0005576	extracellular region	Wnt3	Wnt3	Protein Wnt	0.000206814	0.00407837	1.28685
GO:0005576	extracellular region	Inhbb	Inhbb	Inhibin beta B chain	0.000206814	0.00407837	1.28685
GO:0005576	extracellular region	Ang2	Ang2	Angiogenin-2	0.000206814	0.00407837	1.28685
GO:0005576	extracellular region	Klk7	Klk7	Kallikrein-7	0.000206814	0.00407837	1.28685
GO:0005576	extracellular region	Mmp12	Mmp12	Macrophage metalloelastase	0.000206814	0.00407837	1.28685
GO:0005576	extracellular region	Cdsn	Cdsn	Putative uncharacterized protein	0.000206814	0.00407837	1.28685
GO:0005576	extracellular region	Serpinb13	Serpinb13	Serpin B13	0.000206814	0.00407837	1.28685
GO:0005576	extracellular region	Defb1	Defb1	Beta-defensin 1	0.000206814	0.00407837	1.28685
GO:0005576	extracellular region	Tulp1	Tulp1	Tubby-related protein 1	0.000206814	0.00407837	1.28685
GO:0005576	extracellular region	Fam3b	Fam3b	Protein FAM3B	0.000206814	0.00407837	1.28685
GO:0005576	extracellular region	Scrg1	Scrg1	Scrapie-responsive protein 1	0.000206814	0.00407837	1.28685
GO:0005576	extracellular region	Ptgds	Ptgds	Prostaglandin-H2 D-isomerase	0.000206814	0.00407837	1.28685
GO:0005576	extracellular region	Ccl20	Ccl20	C-C motif chemokine 20	0.000206814	0.00407837	1.28685
GO:0005576	extracellular region	Wisp1	Wisp1	WNT1-inducible-signaling pathway protein 1	0.000206814	0.00407837	1.28685
GO:0005576	extracellular region	Fjx1	Fjx1	Four-jointed box protein 1	0.000206814	0.00407837	1.28685
GO:0005576	extracellular region	Pappa	Pappa	Pappalysin-1	0.000206814	0.00407837	1.28685
GO:0005576	extracellular region	Crisp3	Crisp3	Cysteine-rich secretory protein 3	0.000206814	0.00407837	1.28685
GO:0005576	extracellular region	Cpa4	Cpa4	Carboxypeptidase A4	0.000206814	0.00407837	1.28685
GO:0005576	extracellular region	Chga	Chga	Chromogranin-A	0.000206814	0.00407837	1.28685
GO:0005576	extracellular region	Tnfsf11	Tnfsf11	Tumor necrosis factor ligand superfamily member 11	0.000206814	0.00407837	1.28685
GO:0005576	extracellular region	Endou	Endou	Poly(U)-specific endoribonuclease	0.000206814	0.00407837	1.28685
GO:0005576	extracellular region	Ntf5	Ntf5	Neurotrophin-4	0.000206814	0.00407837	1.28685
GO:0005576	extracellular region	Pm20d1	Pm20d1	Probable carboxypeptidase PM20D1	0.000206814	0.00407837	1.28685
GO:0005576	extracellular region	Klk14	Klk14	Kallikrein-14	0.000206814	0.00407837	1.28685
GO:0005576	extracellular region	Lama5	Lama5	Putative uncharacterized protein	0.000206814	0.00407837	1.28685
GO:0005576	extracellular region	F12	F12	Coagulation factor XII	0.000206814	0.00407837	1.28685
GO:0005576	extracellular region	Acpp	Acpp	Putative uncharacterized protein	0.000206814	0.00407837	1.28685
GO:0005576	extracellular region	Klk8	Klk8	Kallikrein-8	0.000206814	0.00407837	1.28685
GO:0005576	extracellular region	Ephx3	Ephx3	Abhd9 protein	0.000206814	0.00407837	1.28685
GO:0005576	extracellular region	Hhip	Hhip	Hedgehog-interacting protein	0.000206814	0.00407837	1.28685
GO:0005576	extracellular region	Adamts13	Adamts13	A disintegrin and metalloproteinase with thrombospondin motifs 13	0.000206814	0.00407837	1.28685
GO:0005576	extracellular region	Sct	Sct	Secretin	0.000206814	0.00407837	1.28685
GO:0005576	extracellular region	Cpn2	Cpn2	Cpn2 protein	0.000206814	0.00407837	1.28685
GO:0005576	extracellular region	Glt1d1	Glt1d1	Glycosyltransferase 1 domain-containing protein 1	0.000206814	0.00407837	1.28685
GO:0005576	extracellular region	Adamts20	Adamts20	A disintegrin and metalloproteinase with thrombospondin motifs 20	0.000206814	0.00407837	1.28685
GO:0005576	extracellular region	Serpinb3d	Serpinb3d	Serine proteinase inhibitor B3-like 1	0.000206814	0.00407837	1.28685
GO:0005576	extracellular region	Egfl6	Egfl6	Epidermal growth factor-like protein 6	0.000206814	0.00407837	1.28685
GO:0005576	extracellular region	Serpina11	Serpina11	Serpin A11	0.000206814	0.00407837	1.28685
GO:0005576	extracellular region	Fgf5	Fgf5	Fibroblast growth factor 5	0.000206814	0.00407837	1.28685
GO:0005576	extracellular region	Dnase1l2	Dnase1l2	Deoxyribonuclease-1-like 2	0.000206814	0.00407837	1.28685
GO:0005576	extracellular region	Hpx	Hpx	Hemopexin	0.000206814	0.00407837	1.28685
GO:0005576	extracellular region	Prss8	Prss8	Putative uncharacterized protein	0.000206814	0.00407837	1.28685
GO:0005576	extracellular region	S100a9	S100a9	Protein S100-A9	0.000206814	0.00407837	1.28685
GO:0005576	extracellular region	Adamts4	Adamts4	A disintegrin and metalloproteinase with thrombospondin motifs 4	0.000206814	0.00407837	1.28685
GO:0005576	extracellular region	Scube1	Scube1	Signal peptide, CUB and EGF-like domain-containing protein 1	0.000206814	0.00407837	1.28685
GO:0005576	extracellular region	S100a8	S100a8	Protein S100-A8	0.000206814	0.00407837	1.28685
GO:0005576	extracellular region	Sema3f	Sema3f	Semaphorin IV homolog	0.000206814	0.00407837	1.28685
GO:0005576	extracellular region	Zp2	Zp2	Zona pellucida sperm-binding protein 2	0.000206814	0.00407837	1.28685
GO:0005576	extracellular region	Il1f9	Il1f9	Interleukin-36 gamma	0.000206814	0.00407837	1.28685
GO:0005576	extracellular region	Ptch1	Ptch1	Protein patched homolog 1	0.000206814	0.00407837	1.28685
GO:0005576	extracellular region	Shh	Shh	Sonic hedgehog protein	0.000206814	0.00407837	1.28685
GO:0005576	extracellular region	Wnt4	Wnt4	Protein Wnt-4	0.000206814	0.00407837	1.28685
GO:0005576	extracellular region	Tmprss11f	Tmprss11f	Transmembrane protease serine 11F	0.000206814	0.00407837	1.28685
GO:0005576	extracellular region	Lgals7	Lgals7	Galectin-7	0.000206814	0.00407837	1.28685
GO:0005576	extracellular region	Il1rn	Il1rn	Interleukin-1 receptor antagonist protein	0.000206814	0.00407837	1.28685
GO:0005576	extracellular region	Il1a	Il1a	Interleukin-1 alpha	0.000206814	0.00407837	1.28685
GO:0005576	extracellular region	Papl	Papl	Iron/zinc purple acid phosphatase-like protein	0.000206814	0.00407837	1.28685
GO:0072686	mitotic spindle	Kifc1	Kifc1	Kinesin-like protein KIFC1	0.000237982	0.0045125	3.98546
GO:0072686	mitotic spindle	Racgap1	Racgap1	Rac GTPase-activating protein 1	0.000237982	0.0045125	3.98546
GO:0072686	mitotic spindle	Knstrn	Knstrn	DNA segment, Chr 2, ERATO Doi 750, expressed, isoform CRA_c	0.000237982	0.0045125	3.98546
GO:0072686	mitotic spindle	Spag5	Spag5	S17 protein	0.000237982	0.0045125	3.98546
GO:0072686	mitotic spindle	Mad2l1	Mad2l1	Putative uncharacterized protein	0.000237982	0.0045125	3.98546
GO:0072686	mitotic spindle	Kif11	Kif11	Kinesin-like protein KIF11	0.000237982	0.0045125	3.98546
GO:0072686	mitotic spindle	Ect2	Ect2	Protein ECT2	0.000237982	0.0045125	3.98546
GO:0072686	mitotic spindle	Aurka	Aurka	Aurora kinase A, isoform CRA_b	0.000237982	0.0045125	3.98546
GO:0072686	mitotic spindle	Dynll1	Dynll1	Dynein light chain 1, cytoplasmic	0.000237982	0.0045125	3.98546
GO:0005874	microtubule	Kif20a	Kif20a	Kinesin-like protein KIF20A	0.000427142	0.00779931	1.71305
GO:0005874	microtubule	Kifc1	Kifc1	Kinesin-like protein KIFC1	0.000427142	0.00779931	1.71305
GO:0005874	microtubule	Kif24	Kif24	Kinesin-like protein KIF24	0.000427142	0.00779931	1.71305
GO:0005874	microtubule	Knstrn	Knstrn	DNA segment, Chr 2, ERATO Doi 750, expressed, isoform CRA_c	0.000427142	0.00779931	1.71305
GO:0005874	microtubule	Kif18a	Kif18a	Kinesin-like protein KIF18A	0.000427142	0.00779931	1.71305
GO:0005874	microtubule	Wdr47	Wdr47	WD repeat-containing protein 47	0.000427142	0.00779931	1.71305
GO:0005874	microtubule	Kif20b	Kif20b	Kinesin-like protein KIF20B	0.000427142	0.00779931	1.71305
GO:0005874	microtubule	Spag5	Spag5	S17 protein	0.000427142	0.00779931	1.71305
GO:0005874	microtubule	Kif26a	Kif26a	Kinesin-like protein KIF26A	0.000427142	0.00779931	1.71305
GO:0005874	microtubule	Nek2	Nek2	Serine/threonine-protein kinase Nek2	0.000427142	0.00779931	1.71305
GO:0005874	microtubule	Kif4	Kif4	Chromosome-associated kinesin KIF4	0.000427142	0.00779931	1.71305
GO:0005874	microtubule	Map7	Map7	Ensconsin	0.000427142	0.00779931	1.71305
GO:0005874	microtubule	Cep170b	Cep170b	AW555464 protein	0.000427142	0.00779931	1.71305
GO:0005874	microtubule	Ckap2	Ckap2	Cytoskeleton-associated protein 2	0.000427142	0.00779931	1.71305
GO:0005874	microtubule	Prc1	Prc1	Protein regulator of cytokinesis 1, isoform CRA_e	0.000427142	0.00779931	1.71305
GO:0005874	microtubule	Dnaic2	Dnaic2	Dynein intermediate chain 2, axonemal	0.000427142	0.00779931	1.71305
GO:0005874	microtubule	Kif11	Kif11	Kinesin-like protein KIF11	0.000427142	0.00779931	1.71305
GO:0005874	microtubule	Stmn1	Stmn1	Stathmin	0.000427142	0.00779931	1.71305
GO:0005874	microtubule	Gtse1	Gtse1	G two S phase expressed protein 1, isoform CRA_a	0.000427142	0.00779931	1.71305
GO:0005874	microtubule	Tpx2	Tpx2	Targeting protein for Xklp2	0.000427142	0.00779931	1.71305
GO:0005874	microtubule	Kif22	Kif22	Kinesin-like protein KIF22	0.000427142	0.00779931	1.71305
GO:0005874	microtubule	Tekt5	Tekt5	Tektin 5	0.000427142	0.00779931	1.71305
GO:0005874	microtubule	Birc5	Birc5	Baculoviral IAP repeat-containing protein 5	0.000427142	0.00779931	1.71305
GO:0005874	microtubule	Kif2c	Kif2c	Kinesin-like protein KIF2C	0.000427142	0.00779931	1.71305
GO:0005874	microtubule	Aurka	Aurka	Aurora kinase A, isoform CRA_b	0.000427142	0.00779931	1.71305
GO:0005874	microtubule	Kif26b	Kif26b	Putative uncharacterized protein	0.000427142	0.00779931	1.71305
GO:0005874	microtubule	Kif15	Kif15	Kinesin-like protein KIF15	0.000427142	0.00779931	1.71305
GO:0005874	microtubule	Shroom2	Shroom2	Protein Shroom2	0.000427142	0.00779931	1.71305
GO:0005874	microtubule	Dynll1	Dynll1	Dynein light chain 1, cytoplasmic	0.000427142	0.00779931	1.71305
GO:0005874	microtubule	Kif14	Kif14	Kinesin-like protein	0.000427142	0.00779931	1.71305
GO:0005874	microtubule	Hook1	Hook1	Protein Hook homolog 1	0.000427142	0.00779931	1.71305
GO:0005874	microtubule	Kif18b	Kif18b	Kinesin-like protein KIF18B	0.000427142	0.00779931	1.71305
GO:0005874	microtubule	Nusap1	Nusap1	Nucleolar and spindle-associated protein 1	0.000427142	0.00779931	1.71305
GO:0005874	microtubule	Klc3	Klc3	Kinesin light chain 3	0.000427142	0.00779931	1.71305
GO:0005874	microtubule	Tuba8	Tuba8	Tubulin alpha-8 chain	0.000427142	0.00779931	1.71305
GO:0005874	microtubule	Tuba4a	Tuba4a	Tubulin alpha-4A chain	0.000427142	0.00779931	1.71305
GO:0005874	microtubule	Ska1	Ska1	Spindle and kinetochore-associated protein 1	0.000427142	0.00779931	1.71305
GO:0005874	microtubule	Tubb3	Tubb3	Tubulin beta 3	0.000427142	0.00779931	1.71305
GO:0005874	microtubule	Shroom3	Shroom3	Shroom3 protein	0.000427142	0.00779931	1.71305
GO:0005874	microtubule	Ska3	Ska3	Spindle and kinetochore-associated protein 3	0.000427142	0.00779931	1.71305
GO:0005874	microtubule	Cenpe	Cenpe	Kinesin-like protein	0.000427142	0.00779931	1.71305
GO:0005874	microtubule	Reep4	Reep4	Receptor expression-enhancing protein 4	0.000427142	0.00779931	1.71305
GO:0000942	condensed nuclear chromosome outer kinetochore	Ndc80	Ndc80	Kinetochore protein NDC80 homolog	0.000523783	0.00890431	12.3992
GO:0000942	condensed nuclear chromosome outer kinetochore	Plk1	Plk1	Polo like kinase	0.000523783	0.00890431	12.3992
GO:0000942	condensed nuclear chromosome outer kinetochore	Ccnb1	Ccnb1	Cyclin b1 variant 1	0.000523783	0.00890431	12.3992
GO:0032133	chromosome passenger complex	Aurkb	Aurkb	Aurora kinase B	0.000523783	0.00890431	12.3992
GO:0032133	chromosome passenger complex	Birc5	Birc5	Baculoviral IAP repeat-containing protein 5	0.000523783	0.00890431	12.3992
GO:0032133	chromosome passenger complex	Cdca8	Cdca8	Borealin	0.000523783	0.00890431	12.3992
GO:0032589	neuron projection membrane	Fzd6	Fzd6	Putative uncharacterized protein	0.000553934	0.00910298	8.26615
GO:0032589	neuron projection membrane	Fzd1	Fzd1	Frizzled-1	0.000553934	0.00910298	8.26615
GO:0032589	neuron projection membrane	Fzd3	Fzd3	Putative uncharacterized protein	0.000553934	0.00910298	8.26615
GO:0032589	neuron projection membrane	Nradd	Nradd	Nradd protein	0.000553934	0.00910298	8.26615
GO:0000780	condensed nuclear chromosome, centromeric region	Aurkb	Aurkb	Aurora kinase B	0.000605577	0.00963063	6.19961
GO:0000780	condensed nuclear chromosome, centromeric region	Sgol1	Sgol1	Shugoshin-like 1	0.000605577	0.00963063	6.19961
GO:0000780	condensed nuclear chromosome, centromeric region	Bub1	Bub1	Mitotic checkpoint serine/threonine-protein kinase BUB1	0.000605577	0.00963063	6.19961
GO:0000780	condensed nuclear chromosome, centromeric region	Sgol2	Sgol2	Shugoshin-like 2	0.000605577	0.00963063	6.19961
GO:0000780	condensed nuclear chromosome, centromeric region	Cenpa	Cenpa	Centromere protein A, isoform CRA_c	0.000605577	0.00963063	6.19961
GO:0005922	connexon complex	Gjb5	Gjb5	Gap junction beta-5 protein	0.000664465	0.0102369	4.33973
GO:0005922	connexon complex	Gjb2	Gjb2	Gap junction beta-2 protein	0.000664465	0.0102369	4.33973
GO:0005922	connexon complex	Gjb6	Gjb6	Gap junction protein	0.000664465	0.0102369	4.33973
GO:0005922	connexon complex	Gjb4	Gjb4	Gap junction beta-4 protein	0.000664465	0.0102369	4.33973
GO:0005922	connexon complex	Gja1	Gja1	Gap junction alpha-1 protein	0.000664465	0.0102369	4.33973
GO:0005922	connexon complex	Gjb3	Gjb3	Gap junction beta-3 protein	0.000664465	0.0102369	4.33973
GO:0005922	connexon complex	Gja3	Gja3	Putative uncharacterized protein	0.000664465	0.0102369	4.33973
GO:0000778	condensed nuclear chromosome kinetochore	Bub1b	Bub1b	Putative uncharacterized protein	0.0019686	0.0294096	9.29942
GO:0000778	condensed nuclear chromosome kinetochore	Cenpa	Cenpa	Centromere protein A, isoform CRA_c	0.0019686	0.0294096	9.29942
GO:0000778	condensed nuclear chromosome kinetochore	Cenpe	Cenpe	Kinesin-like protein	0.0019686	0.0294096	9.29942
GO:0005771	multivesicular body	Lrat	Lrat	Lecithin-retinol acyltransferase (Phosphatidylcholine-retinol-O-acyltransferase)	0.00222858	0.0314151	3.61644
GO:0005771	multivesicular body	Crhr1	Crhr1	CRH receptor subtype-1 isoform-3	0.00222858	0.0314151	3.61644
GO:0005771	multivesicular body	Pmel	Pmel	Melanocyte protein PMEL	0.00222858	0.0314151	3.61644
GO:0005771	multivesicular body	Gja1	Gja1	Gap junction alpha-1 protein	0.00222858	0.0314151	3.61644
GO:0005771	multivesicular body	Acpp	Acpp	Putative uncharacterized protein	0.00222858	0.0314151	3.61644
GO:0005771	multivesicular body	Zp2	Zp2	Zona pellucida sperm-binding protein 2	0.00222858	0.0314151	3.61644
GO:0005771	multivesicular body	Slc40a1	Slc40a1	Ferroportin1 isoform FPN1B2	0.00222858	0.0314151	3.61644
GO:0005915	zonula adherens	Ctnnb1	Ctnnb1	Catenin beta-1	0.00226508	0.0314151	6.19961
GO:0005915	zonula adherens	Jup	Jup	Junction plakoglobin	0.00226508	0.0314151	6.19961
GO:0005915	zonula adherens	Plekha7	Plekha7	Pleckstrin homology domain-containing family A member 7	0.00226508	0.0314151	6.19961
GO:0005915	zonula adherens	Pvrl2	Pvrl2	Nectin-2	0.00226508	0.0314151	6.19961
GO:0045177	apical part of cell	Fzd6	Fzd6	Putative uncharacterized protein	0.002294	0.0314151	2.12916
GO:0045177	apical part of cell	Mllt4	Mllt4	Afadin	0.002294	0.0314151	2.12916
GO:0045177	apical part of cell	Crhr1	Crhr1	CRH receptor subtype-1 isoform-3	0.002294	0.0314151	2.12916
GO:0045177	apical part of cell	Ctnnb1	Ctnnb1	Catenin beta-1	0.002294	0.0314151	2.12916
GO:0045177	apical part of cell	Jag1	Jag1	Putative uncharacterized protein	0.002294	0.0314151	2.12916
GO:0045177	apical part of cell	Slc4a9	Slc4a9	Protein Slc4a9	0.002294	0.0314151	2.12916
GO:0045177	apical part of cell	Fzd1	Fzd1	Frizzled-1	0.002294	0.0314151	2.12916
GO:0045177	apical part of cell	Car2	Car2	Carbonic anhydrase 2	0.002294	0.0314151	2.12916
GO:0045177	apical part of cell	Prkci	Prkci	Protein kinase C iota type	0.002294	0.0314151	2.12916
GO:0045177	apical part of cell	Gpsm2	Gpsm2	G-protein-signaling modulator 2	0.002294	0.0314151	2.12916
GO:0045177	apical part of cell	Ezr	Ezr	Ezrin	0.002294	0.0314151	2.12916
GO:0045177	apical part of cell	Fzd3	Fzd3	Putative uncharacterized protein	0.002294	0.0314151	2.12916
GO:0045177	apical part of cell	Pard6b	Pard6b	Partitioning defective 6 homolog beta	0.002294	0.0314151	2.12916
GO:0045177	apical part of cell	Epb4.1l4b	Epb4.1l4b	Band 4.1-like protein 4B	0.002294	0.0314151	2.12916
GO:0045177	apical part of cell	Acpp	Acpp	Putative uncharacterized protein	0.002294	0.0314151	2.12916
GO:0045177	apical part of cell	Homer2	Homer2	Homer protein homolog 2	0.002294	0.0314151	2.12916
GO:0045177	apical part of cell	Shroom3	Shroom3	Shroom3 protein	0.002294	0.0314151	2.12916
GO:0016323	basolateral plasma membrane	Vangl2	Vangl2	Vang-like protein 2	0.00248382	0.0330952	1.82342
GO:0016323	basolateral plasma membrane	Slc4a1	Slc4a1	Band 3 anion transport protein	0.00248382	0.0330952	1.82342
GO:0016323	basolateral plasma membrane	Erbb2	Erbb2	Receptor tyrosine-protein kinase erbB-2	0.00248382	0.0330952	1.82342
GO:0016323	basolateral plasma membrane	Ctnnb1	Ctnnb1	Catenin beta-1	0.00248382	0.0330952	1.82342
GO:0016323	basolateral plasma membrane	Jup	Jup	Junction plakoglobin	0.00248382	0.0330952	1.82342
GO:0016323	basolateral plasma membrane	Tgfa	Tgfa	Protransforming growth factor alpha	0.00248382	0.0330952	1.82342
GO:0016323	basolateral plasma membrane	Slco4c1	Slco4c1	Solute carrier organic anion transporter family member 4C1	0.00248382	0.0330952	1.82342
GO:0016323	basolateral plasma membrane	Slc4a9	Slc4a9	Protein Slc4a9	0.00248382	0.0330952	1.82342
GO:0016323	basolateral plasma membrane	St14	St14	Suppressor of tumorigenicity 14 protein homolog	0.00248382	0.0330952	1.82342
GO:0016323	basolateral plasma membrane	Megf11	Megf11	Megf11 protein	0.00248382	0.0330952	1.82342
GO:0016323	basolateral plasma membrane	Map7	Map7	Ensconsin	0.00248382	0.0330952	1.82342
GO:0016323	basolateral plasma membrane	Dsp	Dsp	Desmoplakin	0.00248382	0.0330952	1.82342
GO:0016323	basolateral plasma membrane	Slc13a5	Slc13a5	Putative uncharacterized protein	0.00248382	0.0330952	1.82342
GO:0016323	basolateral plasma membrane	Car2	Car2	Carbonic anhydrase 2	0.00248382	0.0330952	1.82342
GO:0016323	basolateral plasma membrane	Rhbg	Rhbg	SSTK-interacting protein/Rhesus blood group-associated B glycoprotein chimeric protein variant A	0.00248382	0.0330952	1.82342
GO:0016323	basolateral plasma membrane	Aqp3	Aqp3	Aquaporin-3	0.00248382	0.0330952	1.82342
GO:0016323	basolateral plasma membrane	Atp12a	Atp12a	Potassium-transporting ATPase alpha chain 2	0.00248382	0.0330952	1.82342
GO:0016323	basolateral plasma membrane	Itga3	Itga3	Integrin alpha-3	0.00248382	0.0330952	1.82342
GO:0016323	basolateral plasma membrane	Ezr	Ezr	Ezrin	0.00248382	0.0330952	1.82342
GO:0016323	basolateral plasma membrane	Slc7a8	Slc7a8	Large neutral amino acids transporter small subunit 2	0.00248382	0.0330952	1.82342
GO:0016323	basolateral plasma membrane	P2ry2	P2ry2	P2Y purinoceptor 2	0.00248382	0.0330952	1.82342
GO:0016323	basolateral plasma membrane	Nkd2	Nkd2	Protein naked cuticle homolog 2	0.00248382	0.0330952	1.82342
GO:0016323	basolateral plasma membrane	Prom2	Prom2	Prominin-2	0.00248382	0.0330952	1.82342
GO:0016323	basolateral plasma membrane	Epcam	Epcam	Trop-1 protein	0.00248382	0.0330952	1.82342
GO:0016323	basolateral plasma membrane	Rapgef4	Rapgef4	Rapgef4 protein	0.00248382	0.0330952	1.82342
GO:0005921	gap junction	Gjb5	Gjb5	Gap junction beta-5 protein	0.00320513	0.0415823	3.09981
GO:0005921	gap junction	Tjp2	Tjp2	Tight junction protein ZO-2	0.00320513	0.0415823	3.09981
GO:0005921	gap junction	Gjb2	Gjb2	Gap junction beta-2 protein	0.00320513	0.0415823	3.09981
GO:0005921	gap junction	Gjb6	Gjb6	Gap junction protein	0.00320513	0.0415823	3.09981
GO:0005921	gap junction	Gjb4	Gjb4	Gap junction beta-4 protein	0.00320513	0.0415823	3.09981
GO:0005921	gap junction	Gja1	Gja1	Gap junction alpha-1 protein	0.00320513	0.0415823	3.09981
GO:0005921	gap junction	Gjb3	Gjb3	Gap junction beta-3 protein	0.00320513	0.0415823	3.09981
GO:0005921	gap junction	Gja3	Gja3	Putative uncharacterized protein	0.00320513	0.0415823	3.09981
GO:0016327	apicolateral plasma membrane	Fzd6	Fzd6	Putative uncharacterized protein	0.00595906	0.0734454	4.95969
GO:0016327	apicolateral plasma membrane	Jup	Jup	Junction plakoglobin	0.00595906	0.0734454	4.95969
GO:0016327	apicolateral plasma membrane	Cldn4	Cldn4	Claudin-4	0.00595906	0.0734454	4.95969
GO:0016327	apicolateral plasma membrane	Ocln	Ocln	Occludin	0.00595906	0.0734454	4.95969
GO:0031616	spindle pole centrosome	Kifc1	Kifc1	Kinesin-like protein KIFC1	0.00595906	0.0734454	4.95969
GO:0031616	spindle pole centrosome	Dlgap5	Dlgap5	Disks large-associated protein 5	0.00595906	0.0734454	4.95969
GO:0031616	spindle pole centrosome	Aurka	Aurka	Aurora kinase A, isoform CRA_b	0.00595906	0.0734454	4.95969
GO:0031616	spindle pole centrosome	Npm1	Npm1	Putative uncharacterized protein	0.00595906	0.0734454	4.95969
GO:0030892	mitotic cohesin complex	Sgol1	Sgol1	Shugoshin-like 1	0.00650114	0.076311	12.3992
GO:0030892	mitotic cohesin complex	Sgol2	Sgol2	Shugoshin-like 2	0.00650114	0.076311	12.3992
GO:0017109	glutamate-cysteine ligase complex	Gclm	Gclm	Glutamate--cysteine ligase regulatory subunit	0.00650114	0.076311	12.3992
GO:0017109	glutamate-cysteine ligase complex	Gclc	Gclc	Glutamate--cysteine ligase catalytic subunit	0.00650114	0.076311	12.3992
GO:0005912	adherens junction	Mllt4	Mllt4	Afadin	0.00682434	0.0782418	2.43122
GO:0005912	adherens junction	Ctnnb1	Ctnnb1	Catenin beta-1	0.00682434	0.0782418	2.43122
GO:0005912	adherens junction	Jup	Jup	Junction plakoglobin	0.00682434	0.0782418	2.43122
GO:0005912	adherens junction	Mpp7	Mpp7	MAGUK p55 subfamily member 7	0.00682434	0.0782418	2.43122
GO:0005912	adherens junction	Plekha7	Plekha7	Pleckstrin homology domain-containing family A member 7	0.00682434	0.0782418	2.43122
GO:0005912	adherens junction	Pkp2	Pkp2	Protein Pkp2	0.00682434	0.0782418	2.43122
GO:0005912	adherens junction	Epb4.1l5	Epb4.1l5	Band 4.1-like protein 5	0.00682434	0.0782418	2.43122
GO:0005912	adherens junction	Fmn1	Fmn1	Fmn1 protein	0.00682434	0.0782418	2.43122
GO:0005912	adherens junction	Pvrl4	Pvrl4	Nectin-4	0.00682434	0.0782418	2.43122
GO:0005912	adherens junction	Shroom3	Shroom3	Shroom3 protein	0.00682434	0.0782418	2.43122
GO:0000793	condensed chromosome	Brca1	Brca1	Breast cancer type 1 susceptibility protein homolog	0.00704587	0.0789458	2.99292
GO:0000793	condensed chromosome	Lig4	Lig4	DNA ligase 4	0.00704587	0.0789458	2.99292
GO:0000793	condensed chromosome	Mki67	Mki67	Protein Mki67	0.00704587	0.0789458	2.99292
GO:0000793	condensed chromosome	Top2a	Top2a	DNA topoisomerase 2-alpha	0.00704587	0.0789458	2.99292
GO:0000793	condensed chromosome	Rad51	Rad51	DNA repair protein RAD51 homolog 1	0.00704587	0.0789458	2.99292
GO:0000793	condensed chromosome	Ncapg	Ncapg	Ncapg protein	0.00704587	0.0789458	2.99292
GO:0000793	condensed chromosome	Hmgb2	Hmgb2	High mobility group protein B2	0.00704587	0.0789458	2.99292
GO:0071944	cell periphery	Vangl2	Vangl2	Vang-like protein 2	0.00757493	0.0829876	2.5362
GO:0071944	cell periphery	Ctnnb1	Ctnnb1	Catenin beta-1	0.00757493	0.0829876	2.5362
GO:0071944	cell periphery	Sprr1a	Sprr1a	Cornifin-A	0.00757493	0.0829876	2.5362
GO:0071944	cell periphery	Krt14	Krt14	Keratin, type I cytoskeletal 14	0.00757493	0.0829876	2.5362
GO:0071944	cell periphery	Krt8	Krt8	Keratin, type II cytoskeletal 8	0.00757493	0.0829876	2.5362
GO:0071944	cell periphery	Cldn12	Cldn12	Claudin-12	0.00757493	0.0829876	2.5362
GO:0071944	cell periphery	Nkd2	Nkd2	Protein naked cuticle homolog 2	0.00757493	0.0829876	2.5362
GO:0071944	cell periphery	Krt17	Krt17	Keratin, type I cytoskeletal 17	0.00757493	0.0829876	2.5362
GO:0071944	cell periphery	Lce1d	Lce1d	Late cornified envelope 1D	0.00757493	0.0829876	2.5362
GO:0022625	cytosolic large ribosomal subunit	Rpl18a	Rpl18a	60S ribosomal protein L18a	0.00785274	0.0841609	2.38447
GO:0022625	cytosolic large ribosomal subunit	Rpl21	Rpl21	60S ribosomal protein L21	0.00785274	0.0841609	2.38447
GO:0022625	cytosolic large ribosomal subunit	Rplp1	Rplp1	60S acidic ribosomal protein P1	0.00785274	0.0841609	2.38447
GO:0022625	cytosolic large ribosomal subunit	Rpl36a	Rpl36a	60S ribosomal protein L36a	0.00785274	0.0841609	2.38447
GO:0022625	cytosolic large ribosomal subunit	Rpl7a	Rpl7a	60S ribosomal protein L7a	0.00785274	0.0841609	2.38447
GO:0022625	cytosolic large ribosomal subunit	Rpl12	Rpl12	60S ribosomal protein L12	0.00785274	0.0841609	2.38447
GO:0022625	cytosolic large ribosomal subunit	Gm10020	Gm10020	Ribosomal protein L15	0.00785274	0.0841609	2.38447
GO:0022625	cytosolic large ribosomal subunit	Rpl29	Rpl29	60S ribosomal protein L29	0.00785274	0.0841609	2.38447
GO:0022625	cytosolic large ribosomal subunit	Rpl27	Rpl27	60S ribosomal protein L27	0.00785274	0.0841609	2.38447
GO:0022625	cytosolic large ribosomal subunit	Rpl5	Rpl5	60S ribosomal protein L5	0.00785274	0.0841609	2.38447
GO:0015935	small ribosomal subunit	Gm6436	Gm6436	predicted gene 6436	0.00821183	0.0861369	2.68091
GO:0015935	small ribosomal subunit	Gm10653	Gm10653	Putative uncharacterized protein	0.00821183	0.0861369	2.68091
GO:0015935	small ribosomal subunit	Rps6	Rps6	40S ribosomal protein S6	0.00821183	0.0861369	2.68091
GO:0015935	small ribosomal subunit	Gm6139	Gm6139	predicted gene 6139	0.00821183	0.0861369	2.68091
GO:0015935	small ribosomal subunit	Npm1	Npm1	Putative uncharacterized protein	0.00821183	0.0861369	2.68091
GO:0015935	small ribosomal subunit	Rps2	Rps2	40S ribosomal protein S2	0.00821183	0.0861369	2.68091
GO:0015935	small ribosomal subunit	Gm8225	Gm8225	Uncharacterized protein	0.00821183	0.0861369	2.68091
GO:0015935	small ribosomal subunit	Rpsa-ps10	Rpsa-ps10	ribosomal protein SA, pseudogene 10	0.00821183	0.0861369	2.68091
GO:0005667	transcription factor complex	Heyl	Heyl	Hairy/enhancer-of-split related with YRPW motif-like protein	0.00840685	0.0863454	1.54405
GO:0005667	transcription factor complex	Tead3	Tead3	Transcriptional enhancer factor TEF-5	0.00840685	0.0863454	1.54405
GO:0005667	transcription factor complex	Foxj1	Foxj1	Forkhead box protein J1	0.00840685	0.0863454	1.54405
GO:0005667	transcription factor complex	Pou3f1	Pou3f1	POU domain, class 3, transcription factor 1	0.00840685	0.0863454	1.54405
GO:0005667	transcription factor complex	Ctnnb1	Ctnnb1	Catenin beta-1	0.00840685	0.0863454	1.54405
GO:0005667	transcription factor complex	Foxe1	Foxe1	Forkhead box protein E1	0.00840685	0.0863454	1.54405
GO:0005667	transcription factor complex	Msx1	Msx1	Homeobox protein MSX-1	0.00840685	0.0863454	1.54405
GO:0005667	transcription factor complex	Alx4	Alx4	Homeobox protein aristaless-like 4	0.00840685	0.0863454	1.54405
GO:0005667	transcription factor complex	Lef1	Lef1	Lymphoid enhancer binding factor 1, isoform CRA_d	0.00840685	0.0863454	1.54405
GO:0005667	transcription factor complex	Snai3	Snai3	Zinc finger protein SNAI3	0.00840685	0.0863454	1.54405
GO:0005667	transcription factor complex	Trp63	Trp63	Tumor protein 63	0.00840685	0.0863454	1.54405
GO:0005667	transcription factor complex	E2f2	E2f2	Transcription factor E2F2	0.00840685	0.0863454	1.54405
GO:0005667	transcription factor complex	Alx1	Alx1	ALX homeobox protein 1	0.00840685	0.0863454	1.54405
GO:0005667	transcription factor complex	Foxm1	Foxm1	Forkhead box protein M1	0.00840685	0.0863454	1.54405
GO:0005667	transcription factor complex	Barx2	Barx2	Homeobox protein BarH-like 2	0.00840685	0.0863454	1.54405
GO:0005667	transcription factor complex	Foxn1	Foxn1	Forkhead box N1	0.00840685	0.0863454	1.54405
GO:0005667	transcription factor complex	Tfap2a	Tfap2a	Transcription factor AP-2-alpha	0.00840685	0.0863454	1.54405
GO:0005667	transcription factor complex	Arntl	Arntl	Aryl hydrocarbon receptor nuclear translocator-like, isoform CRA_b	0.00840685	0.0863454	1.54405
GO:0005667	transcription factor complex	Tead2	Tead2	Transcriptional enhancer factor TEF-4	0.00840685	0.0863454	1.54405
GO:0005667	transcription factor complex	Pax3	Pax3	Paired box protein Pax-3	0.00840685	0.0863454	1.54405
GO:0005667	transcription factor complex	Lmo4	Lmo4	LIM domain transcription factor LMO4	0.00840685	0.0863454	1.54405
GO:0005667	transcription factor complex	Irx4	Irx4	Iroquois-class homeodomain protein IRX-4	0.00840685	0.0863454	1.54405
GO:0005667	transcription factor complex	Foxc1	Foxc1	Forkhead box protein C1	0.00840685	0.0863454	1.54405
GO:0005667	transcription factor complex	Pax1	Pax1	Paired box protein Pax-1	0.00840685	0.0863454	1.54405
GO:0005667	transcription factor complex	E2f8	E2f8	Transcription factor E2F8	0.00840685	0.0863454	1.54405
GO:0005667	transcription factor complex	Tcf7	Tcf7	Tcf7 protein	0.00840685	0.0863454	1.54405
GO:0005667	transcription factor complex	Smad6	Smad6	Mothers against decapentaplegic homolog 6	0.00840685	0.0863454	1.54405
GO:0005667	transcription factor complex	Foxq1	Foxq1	Forkhead box protein Q1	0.00840685	0.0863454	1.54405
GO:0005667	transcription factor complex	Tfcp2l1	Tfcp2l1	Transcription factor CP2-like protein 1	0.00840685	0.0863454	1.54405
GO:0005667	transcription factor complex	Dach1	Dach1	Putative uncharacterized protein	0.00840685	0.0863454	1.54405
GO:0005667	transcription factor complex	Ajuba	Ajuba	LIM domain-containing protein ajuba	0.00840685	0.0863454	1.54405
GO:0005667	transcription factor complex	Msx2	Msx2	Homeobox protein MSX-2	0.00840685	0.0863454	1.54405
GO:0005667	transcription factor complex	Smad7	Smad7	Mothers against decapentaplegic homolog 7	0.00840685	0.0863454	1.54405
GO:0035371	microtubule plus-end	Knstrn	Knstrn	DNA segment, Chr 2, ERATO Doi 750, expressed, isoform CRA_c	0.00877191	0.0882561	4.50881
GO:0035371	microtubule plus-end	Spag5	Spag5	S17 protein	0.00877191	0.0882561	4.50881
GO:0035371	microtubule plus-end	Kif2c	Kif2c	Kinesin-like protein KIF2C	0.00877191	0.0882561	4.50881
GO:0035371	microtubule plus-end	Mlph	Mlph	Melanophilin	0.00877191	0.0882561	4.50881
GO:0031225	anchored component of membrane	Vtcn1	Vtcn1	V-set domain containing T-cell activation inhibitor 1	0.0096288	0.09494	1.78474
GO:0031225	anchored component of membrane	Cntfr	Cntfr	Ciliary neurotrophic factor receptor subunit alpha	0.0096288	0.09494	1.78474
GO:0031225	anchored component of membrane	Lypd6b	Lypd6b	Ly6/PLAUR domain-containing protein 6B	0.0096288	0.09494	1.78474
GO:0031225	anchored component of membrane	Psca	Psca	Prostate stem cell antigen	0.0096288	0.09494	1.78474
GO:0031225	anchored component of membrane	Omg	Omg	Oligodendrocyte myelin glycoprotein	0.0096288	0.09494	1.78474
GO:0031225	anchored component of membrane	Efna1	Efna1	Ephrin-A1	0.0096288	0.09494	1.78474
GO:0031225	anchored component of membrane	Efna3	Efna3	Ephrin-A3	0.0096288	0.09494	1.78474
GO:0031225	anchored component of membrane	Tecta	Tecta	Tecta protein	0.0096288	0.09494	1.78474
GO:0031225	anchored component of membrane	Vnn3	Vnn3	Vanin 3	0.0096288	0.09494	1.78474
GO:0031225	anchored component of membrane	Prnd	Prnd	Prion-like protein	0.0096288	0.09494	1.78474
GO:0031225	anchored component of membrane	Cpm	Cpm	Carboxypeptidase M	0.0096288	0.09494	1.78474
GO:0031225	anchored component of membrane	Efna2	Efna2	Ephrin-A2	0.0096288	0.09494	1.78474
GO:0031225	anchored component of membrane	Lypd3	Lypd3	Ly6/PLAUR domain-containing protein 3	0.0096288	0.09494	1.78474
GO:0031225	anchored component of membrane	Prss41	Prss41	Uncharacterized protein	0.0096288	0.09494	1.78474
GO:0031225	anchored component of membrane	Efna4	Efna4	Ephrin-A4	0.0096288	0.09494	1.78474
GO:0031225	anchored component of membrane	Ly6g6d	Ly6g6d	Putative uncharacterized protein	0.0096288	0.09494	1.78474
GO:0031225	anchored component of membrane	Cd24a	Cd24a	Signal transducer CD24	0.0096288	0.09494	1.78474
GO:0031225	anchored component of membrane	Nt5e	Nt5e	5' nucleotidase, ecto, isoform CRA_a	0.0096288	0.09494	1.78474
GO:0031225	anchored component of membrane	Lypd5	Lypd5	Ly6/PLAUR domain-containing protein 5	0.0096288	0.09494	1.78474
GO:0005887	integral component of plasma membrane	Pcdh8	Pcdh8	Protocadherin-8	0.011375	0.109958	1.34973
GO:0005887	integral component of plasma membrane	Slc38a3	Slc38a3	Sodium-coupled neutral amino acid transporter 3	0.011375	0.109958	1.34973
GO:0005887	integral component of plasma membrane	Nrg1	Nrg1	Type III neuregulin 1	0.011375	0.109958	1.34973
GO:0005887	integral component of plasma membrane	Kcnh1	Kcnh1	Potassium voltage-gated channel subfamily H member 1	0.011375	0.109958	1.34973
GO:0005887	integral component of plasma membrane	Htr1d	Htr1d	5-hydroxytryptamine receptor 1D	0.011375	0.109958	1.34973
GO:0005887	integral component of plasma membrane	F2rl1	F2rl1	Proteinase-activated receptor 2	0.011375	0.109958	1.34973
GO:0005887	integral component of plasma membrane	Slc4a1	Slc4a1	Band 3 anion transport protein	0.011375	0.109958	1.34973
GO:0005887	integral component of plasma membrane	Celsr1	Celsr1	Cadherin EGF LAG seven-pass G-type receptor 1	0.011375	0.109958	1.34973
GO:0005887	integral component of plasma membrane	Tmprss11c	Tmprss11c	Transmembrane protease serine	0.011375	0.109958	1.34973
GO:0005887	integral component of plasma membrane	Slc6a19	Slc6a19	Sodium-dependent neutral amino acid transporter B(0)AT1	0.011375	0.109958	1.34973
GO:0005887	integral component of plasma membrane	Dsg3	Dsg3	Desmoglein-3	0.011375	0.109958	1.34973
GO:0005887	integral component of plasma membrane	Slc28a3	Slc28a3	Solute carrier family 28 member 3	0.011375	0.109958	1.34973
GO:0005887	integral component of plasma membrane	Epha1	Epha1	Ephrin type-A receptor 1	0.011375	0.109958	1.34973
GO:0005887	integral component of plasma membrane	Slc39a6	Slc39a6	Zinc transporter ZIP6	0.011375	0.109958	1.34973
GO:0005887	integral component of plasma membrane	Epgn	Epgn	Epithelial mitogen	0.011375	0.109958	1.34973
GO:0005887	integral component of plasma membrane	Fgfr3	Fgfr3	Fibroblast growth factor receptor 3	0.011375	0.109958	1.34973
GO:0005887	integral component of plasma membrane	Ret	Ret	Proto-oncogene tyrosine-protein kinase receptor Ret	0.011375	0.109958	1.34973
GO:0005887	integral component of plasma membrane	Slc6a13	Slc6a13	Sodium- and chloride-dependent GABA transporter 2	0.011375	0.109958	1.34973
GO:0005887	integral component of plasma membrane	Perp	Perp	p53 apoptosis effector related to PMP-22	0.011375	0.109958	1.34973
GO:0005887	integral component of plasma membrane	Corin	Corin	Corin protein	0.011375	0.109958	1.34973
GO:0005887	integral component of plasma membrane	Pcdh7	Pcdh7	Protein Pcdh7	0.011375	0.109958	1.34973
GO:0005887	integral component of plasma membrane	Ggt1	Ggt1	Gamma-glutamyltranspeptidase 1	0.011375	0.109958	1.34973
GO:0005887	integral component of plasma membrane	Lgr5	Lgr5	Leucine-rich repeat-containing G-protein-coupled receptor 5	0.011375	0.109958	1.34973
GO:0005887	integral component of plasma membrane	Slc24a4	Slc24a4	Slc24a4 protein	0.011375	0.109958	1.34973
GO:0005887	integral component of plasma membrane	St14	St14	Suppressor of tumorigenicity 14 protein homolog	0.011375	0.109958	1.34973
GO:0005887	integral component of plasma membrane	Rnf43	Rnf43	Ring finger protein 43	0.011375	0.109958	1.34973
GO:0005887	integral component of plasma membrane	Tm4sf1	Tm4sf1	Putative uncharacterized protein	0.011375	0.109958	1.34973
GO:0005887	integral component of plasma membrane	Fcer1a	Fcer1a	High affinity immunoglobulin epsilon receptor subunit alpha	0.011375	0.109958	1.34973
GO:0005887	integral component of plasma membrane	Htr5b	Htr5b	5-hydroxytryptamine receptor 5B	0.011375	0.109958	1.34973
GO:0005887	integral component of plasma membrane	Plxnb1	Plxnb1	Plexin B1	0.011375	0.109958	1.34973
GO:0005887	integral component of plasma membrane	S1pr3	S1pr3	Sphingosine 1-phosphate receptor 3	0.011375	0.109958	1.34973
GO:0005887	integral component of plasma membrane	Rhbg	Rhbg	SSTK-interacting protein/Rhesus blood group-associated B glycoprotein chimeric protein variant A	0.011375	0.109958	1.34973
GO:0005887	integral component of plasma membrane	Slc6a17	Slc6a17	Transporter	0.011375	0.109958	1.34973
GO:0005887	integral component of plasma membrane	Kcnmb4	Kcnmb4	Calcium-activated potassium channel subunit beta-4	0.011375	0.109958	1.34973
GO:0005887	integral component of plasma membrane	Slc6a15	Slc6a15	Sodium-dependent neutral amino acid transporter B(0)AT2	0.011375	0.109958	1.34973
GO:0005887	integral component of plasma membrane	Aqp3	Aqp3	Aquaporin-3	0.011375	0.109958	1.34973
GO:0005887	integral component of plasma membrane	Plxna2	Plxna2	Plexin-A2	0.011375	0.109958	1.34973
GO:0005887	integral component of plasma membrane	Notch1	Notch1	Neurogenic locus notch homolog protein 1	0.011375	0.109958	1.34973
GO:0005887	integral component of plasma membrane	Tmprss11e	Tmprss11e	Transmembrane protease serine 11E	0.011375	0.109958	1.34973
GO:0005887	integral component of plasma membrane	P2rx5	P2rx5	P2X purinoceptor	0.011375	0.109958	1.34973
GO:0005887	integral component of plasma membrane	Gp1bb	Gp1bb	Platelet glycoprotein Ib beta chain	0.011375	0.109958	1.34973
GO:0005887	integral component of plasma membrane	Grik3	Grik3	Glutamate receptor ionotropic, kainate 3	0.011375	0.109958	1.34973
GO:0005887	integral component of plasma membrane	Epha2	Epha2	Ephrin type-A receptor 2	0.011375	0.109958	1.34973
GO:0005887	integral component of plasma membrane	Epha4	Epha4	Ephrin type-A receptor 4	0.011375	0.109958	1.34973
GO:0005887	integral component of plasma membrane	Gpnmb	Gpnmb	Putative uncharacterized protein	0.011375	0.109958	1.34973
GO:0005887	integral component of plasma membrane	Ephb1	Ephb1	Putative uncharacterized protein	0.011375	0.109958	1.34973
GO:0005887	integral component of plasma membrane	Slc6a20a	Slc6a20a	Sodium- and chloride-dependent transporter XTRP3A	0.011375	0.109958	1.34973
GO:0005887	integral component of plasma membrane	5330417C22Rik	5330417C22Rik	UPF0577 protein KIAA1324	0.011375	0.109958	1.34973
GO:0005887	integral component of plasma membrane	Slc26a3	Slc26a3	Chloride anion exchanger	0.011375	0.109958	1.34973
GO:0005887	integral component of plasma membrane	Hhip	Hhip	Hedgehog-interacting protein	0.011375	0.109958	1.34973
GO:0005887	integral component of plasma membrane	Kcnk7	Kcnk7	Kcnk7 protein	0.011375	0.109958	1.34973
GO:0005887	integral component of plasma membrane	Znrf3	Znrf3	E3 ubiquitin-protein ligase ZNRF3	0.011375	0.109958	1.34973
GO:0005887	integral component of plasma membrane	Slco1a5	Slco1a5	Solute carrier organic anion transporter family member 1A5	0.011375	0.109958	1.34973
GO:0005887	integral component of plasma membrane	Ephb3	Ephb3	Ephrin type-B receptor 3	0.011375	0.109958	1.34973
GO:0005887	integral component of plasma membrane	Cdhr1	Cdhr1	Pcdh21 protein	0.011375	0.109958	1.34973
GO:0005887	integral component of plasma membrane	Ptch1	Ptch1	Protein patched homolog 1	0.011375	0.109958	1.34973
GO:0005887	integral component of plasma membrane	Slco4a1	Slco4a1	Solute carrier organic anion transporter family member 4A1	0.011375	0.109958	1.34973
GO:0005887	integral component of plasma membrane	Tenm2	Tenm2	Teneurin-2	0.011375	0.109958	1.34973
GO:0005887	integral component of plasma membrane	Tmprss11f	Tmprss11f	Transmembrane protease serine 11F	0.011375	0.109958	1.34973
GO:0031528	microvillus membrane	Ctnnb1	Ctnnb1	Catenin beta-1	0.0119425	0.113224	3.44423
GO:0031528	microvillus membrane	Slc34a2	Slc34a2	Sodium-dependent phosphate transport protein 2B	0.0119425	0.113224	3.44423
GO:0031528	microvillus membrane	Ezr	Ezr	Ezrin	0.0119425	0.113224	3.44423
GO:0031528	microvillus membrane	Prom2	Prom2	Prominin-2	0.0119425	0.113224	3.44423
GO:0031528	microvillus membrane	Cd24a	Cd24a	Signal transducer CD24	0.0119425	0.113224	3.44423
GO:0005913	cell-cell adherens junction	Dsc2	Dsc2	Desmocollin-2	0.0131994	0.12278	2.47984
GO:0005913	cell-cell adherens junction	Mllt4	Mllt4	Afadin	0.0131994	0.12278	2.47984
GO:0005913	cell-cell adherens junction	Ctnnb1	Ctnnb1	Catenin beta-1	0.0131994	0.12278	2.47984
GO:0005913	cell-cell adherens junction	Jup	Jup	Junction plakoglobin	0.0131994	0.12278	2.47984
GO:0005913	cell-cell adherens junction	Shroom2	Shroom2	Protein Shroom2	0.0131994	0.12278	2.47984
GO:0005913	cell-cell adherens junction	Cdh3	Cdh3	Cadherin-3	0.0131994	0.12278	2.47984
GO:0005913	cell-cell adherens junction	Tgm1	Tgm1	Protein-glutamine gamma-glutamyltransferase K	0.0131994	0.12278	2.47984
GO:0005913	cell-cell adherens junction	Smad7	Smad7	Mothers against decapentaplegic homolog 7	0.0131994	0.12278	2.47984
GO:0034706	sodium channel complex	Scnn1g	Scnn1g	Putative uncharacterized protein	0.0143126	0.130669	5.31395
GO:0034706	sodium channel complex	Scnn1b	Scnn1b	Sodium channel, nonvoltage-gated 1 beta	0.0143126	0.130669	5.31395
GO:0034706	sodium channel complex	Scnn1a	Scnn1a	Amiloride-sensitive sodium channel subunit alpha	0.0143126	0.130669	5.31395
GO:0042470	melanosome	Rab38	Rab38	RAB38, member of RAS oncogene family	0.0153384	0.137487	1.88684
GO:0042470	melanosome	Ahcy	Ahcy	Adenosylhomocysteinase	0.0153384	0.137487	1.88684
GO:0042470	melanosome	Gpr143	Gpr143	G-protein coupled receptor 143	0.0153384	0.137487	1.88684
GO:0042470	melanosome	Sytl2	Sytl2	Putative uncharacterized protein	0.0153384	0.137487	1.88684
GO:0042470	melanosome	Syngr1	Syngr1	Synaptogyrin-1	0.0153384	0.137487	1.88684
GO:0042470	melanosome	Slc24a5	Slc24a5	Solute carrier family 24, member 5	0.0153384	0.137487	1.88684
GO:0042470	melanosome	Pmel	Pmel	Melanocyte protein PMEL	0.0153384	0.137487	1.88684
GO:0042470	melanosome	Mlana	Mlana	Protein Mlana	0.0153384	0.137487	1.88684
GO:0042470	melanosome	Sytl1	Sytl1	Synaptotagmin-like protein 1	0.0153384	0.137487	1.88684
GO:0042470	melanosome	Tyr	Tyr	Tyrosinase	0.0153384	0.137487	1.88684
GO:0042470	melanosome	Dct	Dct	L-dopachrome tautomerase	0.0153384	0.137487	1.88684
GO:0042470	melanosome	Mlph	Mlph	Melanophilin	0.0153384	0.137487	1.88684
GO:0042470	melanosome	Gpnmb	Gpnmb	Putative uncharacterized protein	0.0153384	0.137487	1.88684
GO:0042470	melanosome	Tyrp1	Tyrp1	Tyrosinase-related protein 1	0.0153384	0.137487	1.88684
GO:0005916	fascia adherens	Ctnnb1	Ctnnb1	Catenin beta-1	0.0166881	0.142168	3.81515
GO:0005916	fascia adherens	Jup	Jup	Junction plakoglobin	0.0166881	0.142168	3.81515
GO:0005916	fascia adherens	Dsp	Dsp	Desmoplakin	0.0166881	0.142168	3.81515
GO:0005916	fascia adherens	Gja1	Gja1	Gap junction alpha-1 protein	0.0166881	0.142168	3.81515
GO:0019898	extrinsic component of membrane	Farp1	Farp1	FERM, RhoGEF and pleckstrin domain-containing protein 1	0.0175677	0.142168	2.36176
GO:0019898	extrinsic component of membrane	Ezr	Ezr	Ezrin	0.0175677	0.142168	2.36176
GO:0019898	extrinsic component of membrane	Rpl29	Rpl29	60S ribosomal protein L29	0.0175677	0.142168	2.36176
GO:0019898	extrinsic component of membrane	Ptpn3	Ptpn3	Tyrosine-protein phosphatase non-receptor type 3	0.0175677	0.142168	2.36176
GO:0019898	extrinsic component of membrane	Epb4.1l5	Epb4.1l5	Band 4.1-like protein 5	0.0175677	0.142168	2.36176
GO:0019898	extrinsic component of membrane	Epb4.1l4a	Epb4.1l4a	Band 4.1-like protein 4A	0.0175677	0.142168	2.36176
GO:0019898	extrinsic component of membrane	Epb4.1l4b	Epb4.1l4b	Band 4.1-like protein 4B	0.0175677	0.142168	2.36176
GO:0019898	extrinsic component of membrane	Inpp5j	Inpp5j	Phosphatidylinositol 4,5-bisphosphate 5-phosphatase A	0.0175677	0.142168	2.36176
GO:0005850	eukaryotic translation initiation factor 2 complex	Eif2b1	Eif2b1	Translation initiation factor eIF-2B subunit alpha	0.0184558	0.142168	8.26615
GO:0005850	eukaryotic translation initiation factor 2 complex	Eif2s1	Eif2s1	Eukaryotic translation initiation factor 2 subunit 1	0.0184558	0.142168	8.26615
GO:0000172	ribonuclease MRP complex	Pop5	Pop5	Ribonuclease P/MRP protein subunit POP5	0.0184558	0.142168	8.26615
GO:0000172	ribonuclease MRP complex	Pop1	Pop1	Blood vessel epicardial substance	0.0184558	0.142168	8.26615
GO:0072687	meiotic spindle	Bora	Bora	Protein aurora borealis	0.0184558	0.142168	8.26615
GO:0072687	meiotic spindle	Aurka	Aurka	Aurora kinase A, isoform CRA_b	0.0184558	0.142168	8.26615
GO:0030687	preribosome, large subunit precursor	Wdr12	Wdr12	Ribosome biogenesis protein WDR12	0.0184558	0.142168	8.26615
GO:0030687	preribosome, large subunit precursor	Bop1	Bop1	Ribosome biogenesis protein BOP1	0.0184558	0.142168	8.26615
GO:0097149	centralspindlin complex	Racgap1	Racgap1	Rac GTPase-activating protein 1	0.0184558	0.142168	8.26615
GO:0097149	centralspindlin complex	Ect2	Ect2	Protein ECT2	0.0184558	0.142168	8.26615
GO:0005914	spot adherens junction	Dsg3	Dsg3	Desmoglein-3	0.0184558	0.142168	8.26615
GO:0005914	spot adherens junction	Pkp3	Pkp3	Plakophilin-3	0.0184558	0.142168	8.26615
GO:0070545	PeBoW complex	Wdr12	Wdr12	Ribosome biogenesis protein WDR12	0.0184558	0.142168	8.26615
GO:0070545	PeBoW complex	Bop1	Bop1	Ribosome biogenesis protein BOP1	0.0184558	0.142168	8.26615
GO:0001673	male germ cell nucleus	Trip13	Trip13	Pachytene checkpoint protein 2 homolog	0.0188906	0.143278	3.09981
GO:0001673	male germ cell nucleus	Blm	Blm	Bloom syndrome protein homolog	0.0188906	0.143278	3.09981
GO:0001673	male germ cell nucleus	Tcfl5	Tcfl5	Protein Tcfl5	0.0188906	0.143278	3.09981
GO:0001673	male germ cell nucleus	H2afx	H2afx	Histone H2AX	0.0188906	0.143278	3.09981
GO:0001673	male germ cell nucleus	Hspa2	Hspa2	Heat shock protein 70-2	0.0188906	0.143278	3.09981
GO:0030496	midbody	Aurkb	Aurkb	Aurora kinase B	0.0212009	0.152736	1.77132
GO:0030496	midbody	Racgap1	Racgap1	Rac GTPase-activating protein 1	0.0212009	0.152736	1.77132
GO:0030496	midbody	Plk1	Plk1	Polo like kinase	0.0212009	0.152736	1.77132
GO:0030496	midbody	Nek2	Nek2	Serine/threonine-protein kinase Nek2	0.0212009	0.152736	1.77132
GO:0030496	midbody	Kif4	Kif4	Chromosome-associated kinesin KIF4	0.0212009	0.152736	1.77132
GO:0030496	midbody	Cenpf	Cenpf	Protein Cenpf	0.0212009	0.152736	1.77132
GO:0030496	midbody	Ect2	Ect2	Protein ECT2	0.0212009	0.152736	1.77132
GO:0030496	midbody	Rasgef1b	Rasgef1b	Ras-GEF domain-containing family member 1B	0.0212009	0.152736	1.77132
GO:0030496	midbody	Birc5	Birc5	Baculoviral IAP repeat-containing protein 5	0.0212009	0.152736	1.77132
GO:0030496	midbody	Cdca8	Cdca8	Borealin	0.0212009	0.152736	1.77132
GO:0030496	midbody	Chmp4c	Chmp4c	Putative uncharacterized protein	0.0212009	0.152736	1.77132
GO:0030496	midbody	AK129341	AK129341	Uncharacterized protein KIAA1377	0.0212009	0.152736	1.77132
GO:0030496	midbody	Cdk1	Cdk1	Cyclin-dependent kinase 1	0.0212009	0.152736	1.77132
GO:0030496	midbody	Psrc1	Psrc1	Proline/serine-rich coiled-coil protein 1	0.0212009	0.152736	1.77132
GO:0030496	midbody	Ptch1	Ptch1	Protein patched homolog 1	0.0212009	0.152736	1.77132
GO:0016342	catenin complex	Ctnnb1	Ctnnb1	Catenin beta-1	0.0215411	0.152736	4.64971
GO:0016342	catenin complex	Jup	Jup	Junction plakoglobin	0.0215411	0.152736	4.64971
GO:0016342	catenin complex	Smad7	Smad7	Mothers against decapentaplegic homolog 7	0.0215411	0.152736	4.64971
GO:0005657	replication fork	Blm	Blm	Bloom syndrome protein homolog	0.0218997	0.152736	3.54264
GO:0005657	replication fork	Uhrf1	Uhrf1	E3 ubiquitin-protein ligase UHRF1	0.0218997	0.152736	3.54264
GO:0005657	replication fork	Chek1	Chek1	Serine/threonine-protein kinase Chk1	0.0218997	0.152736	3.54264
GO:0005657	replication fork	H2afx	H2afx	Histone H2AX	0.0218997	0.152736	3.54264
GO:0043296	apical junction complex	Ctnnb1	Ctnnb1	Catenin beta-1	0.0218997	0.152736	3.54264
GO:0043296	apical junction complex	Ccdc85c	Ccdc85c	Coiled-coil domain-containing protein 85C	0.0218997	0.152736	3.54264
GO:0043296	apical junction complex	Shroom2	Shroom2	Protein Shroom2	0.0218997	0.152736	3.54264
GO:0043296	apical junction complex	Shroom3	Shroom3	Shroom3 protein	0.0218997	0.152736	3.54264
GO:0045120	pronucleus	Blm	Blm	Bloom syndrome protein homolog	0.0218997	0.152736	3.54264
GO:0045120	pronucleus	Cenpf	Cenpf	Protein Cenpf	0.0218997	0.152736	3.54264
GO:0045120	pronucleus	Ezh2	Ezh2	Histone-lysine N-methyltransferase EZH2	0.0218997	0.152736	3.54264
GO:0045120	pronucleus	Aurka	Aurka	Aurora kinase A, isoform CRA_b	0.0218997	0.152736	3.54264
GO:0019897	extrinsic component of plasma membrane	Olr1	Olr1	Oxidized low-density lipoprotein receptor 1	0.0219964	0.152736	2.65698
GO:0019897	extrinsic component of plasma membrane	St14	St14	Suppressor of tumorigenicity 14 protein homolog	0.0219964	0.152736	2.65698
GO:0019897	extrinsic component of plasma membrane	Sytl2	Sytl2	Putative uncharacterized protein	0.0219964	0.152736	2.65698
GO:0019897	extrinsic component of plasma membrane	Sytl1	Sytl1	Synaptotagmin-like protein 1	0.0219964	0.152736	2.65698
GO:0019897	extrinsic component of plasma membrane	Prss8	Prss8	Putative uncharacterized protein	0.0219964	0.152736	2.65698
GO:0019897	extrinsic component of plasma membrane	Scube1	Scube1	Signal peptide, CUB and EGF-like domain-containing protein 1	0.0219964	0.152736	2.65698
GO:0000794	condensed nuclear chromosome	Brca1	Brca1	Breast cancer type 1 susceptibility protein homolog	0.023034	0.154479	2.41096
GO:0000794	condensed nuclear chromosome	Rcc1	Rcc1	Regulator of chromosome condensation	0.023034	0.154479	2.41096
GO:0000794	condensed nuclear chromosome	Nek2	Nek2	Serine/threonine-protein kinase Nek2	0.023034	0.154479	2.41096
GO:0000794	condensed nuclear chromosome	Chek1	Chek1	Serine/threonine-protein kinase Chk1	0.023034	0.154479	2.41096
GO:0000794	condensed nuclear chromosome	Sun2	Sun2	SUN domain-containing protein 2	0.023034	0.154479	2.41096
GO:0000794	condensed nuclear chromosome	H2afx	H2afx	Histone H2AX	0.023034	0.154479	2.41096
GO:0000794	condensed nuclear chromosome	Rad51	Rad51	DNA repair protein RAD51 homolog 1	0.023034	0.154479	2.41096
GO:0000228	nuclear chromosome	Blm	Blm	Bloom syndrome protein homolog	0.0231875	0.154479	2.9522
GO:0000228	nuclear chromosome	Birc5	Birc5	Baculoviral IAP repeat-containing protein 5	0.0231875	0.154479	2.9522
GO:0000228	nuclear chromosome	Baz1a	Baz1a	Bromodomain adjacent to zinc finger domain protein 1A	0.0231875	0.154479	2.9522
GO:0000228	nuclear chromosome	Top2a	Top2a	DNA topoisomerase 2-alpha	0.0231875	0.154479	2.9522
GO:0000228	nuclear chromosome	Rad51	Rad51	DNA repair protein RAD51 homolog 1	0.0231875	0.154479	2.9522
GO:0005720	nuclear heterochromatin	Eme1	Eme1	Crossover junction endonuclease EME1	0.0231875	0.154479	2.9522
GO:0005720	nuclear heterochromatin	Uhrf1	Uhrf1	E3 ubiquitin-protein ligase UHRF1	0.0231875	0.154479	2.9522
GO:0005720	nuclear heterochromatin	Foxc1	Foxc1	Forkhead box protein C1	0.0231875	0.154479	2.9522
GO:0005720	nuclear heterochromatin	Suv39h2	Suv39h2	Histone-lysine N-methyltransferase SUV39H2	0.0231875	0.154479	2.9522
GO:0005720	nuclear heterochromatin	Vdr	Vdr	Vitamin D3 receptor	0.0231875	0.154479	2.9522
GO:0005615	extracellular space	Cer1	Cer1	Cerberus 1 homolog (Xenopus laevis)	0.024597	0.161684	1.22283
GO:0005615	extracellular space	Bmp7	Bmp7	Bone morphogenetic protein 7	0.024597	0.161684	1.22283
GO:0005615	extracellular space	Igfbp2	Igfbp2	Insulin-like growth factor-binding protein 2	0.024597	0.161684	1.22283
GO:0005615	extracellular space	Wnt5a	Wnt5a	Protein Wnt-5a	0.024597	0.161684	1.22283
GO:0005615	extracellular space	Liph	Liph	Lipase member H	0.024597	0.161684	1.22283
GO:0005615	extracellular space	Wnt3a	Wnt3a	Protein Wnt-3a	0.024597	0.161684	1.22283
GO:0005615	extracellular space	Ereg	Ereg	Proepiregulin	0.024597	0.161684	1.22283
GO:0005615	extracellular space	Fam132b	Fam132b	Erythroferrone	0.024597	0.161684	1.22283
GO:0005615	extracellular space	Il1f5	Il1f5	Interleukin-36 receptor antagonist protein	0.024597	0.161684	1.22283
GO:0005615	extracellular space	F5	F5	Coagulation factor V	0.024597	0.161684	1.22283
GO:0005615	extracellular space	Tgfa	Tgfa	Protransforming growth factor alpha	0.024597	0.161684	1.22283
GO:0005615	extracellular space	Npy	Npy	Pro-neuropeptide Y	0.024597	0.161684	1.22283
GO:0005615	extracellular space	Rnaset2a	Rnaset2a	Ribonuclease T2B	0.024597	0.161684	1.22283
GO:0005615	extracellular space	Edn2	Edn2	Endothelin-2	0.024597	0.161684	1.22283
GO:0005615	extracellular space	Pthlh	Pthlh	Parathyroid hormone-related protein	0.024597	0.161684	1.22283
GO:0005615	extracellular space	Slurp1	Slurp1	Secreted Ly-6/uPAR-related protein 1	0.024597	0.161684	1.22283
GO:0005615	extracellular space	Serpinb6d	Serpinb6d	OTTMUSG00000000712 protein	0.024597	0.161684	1.22283
GO:0005615	extracellular space	Nppc	Nppc	Natriuretic peptide type C	0.024597	0.161684	1.22283
GO:0005615	extracellular space	Camp	Camp	Cathelin-related antimicrobial peptide	0.024597	0.161684	1.22283
GO:0005615	extracellular space	Ace2	Ace2	Angiotensin I converting enzyme 2	0.024597	0.161684	1.22283
GO:0005615	extracellular space	Serpinb2	Serpinb2	Plasminogen activator inhibitor 2, macrophage	0.024597	0.161684	1.22283
GO:0005615	extracellular space	Tacstd2	Tacstd2	Tumor-associated calcium signal transducer 2	0.024597	0.161684	1.22283
GO:0005615	extracellular space	Stc1	Stc1	Stanniocalcin-1	0.024597	0.161684	1.22283
GO:0005615	extracellular space	St14	St14	Suppressor of tumorigenicity 14 protein homolog	0.024597	0.161684	1.22283
GO:0005615	extracellular space	Wnt8a	Wnt8a	Protein Wnt-8a	0.024597	0.161684	1.22283
GO:0005615	extracellular space	Igfl3	Igfl3	Insulin growth factor-like family member	0.024597	0.161684	1.22283
GO:0005615	extracellular space	Il1f6	Il1f6	Interleukin 1 family, member 6	0.024597	0.161684	1.22283
GO:0005615	extracellular space	Smpdl3b	Smpdl3b	Acid sphingomyelinase-like phosphodiesterase 3b	0.024597	0.161684	1.22283
GO:0005615	extracellular space	Flrt3	Flrt3	Fibronectin leucine rich transmembrane protein 3, isoform CRA_b	0.024597	0.161684	1.22283
GO:0005615	extracellular space	Tnc	Tnc	Tnc protein	0.024597	0.161684	1.22283
GO:0005615	extracellular space	Vnn3	Vnn3	Vanin 3	0.024597	0.161684	1.22283
GO:0005615	extracellular space	Serpina9	Serpina9	Serpina9 protein	0.024597	0.161684	1.22283
GO:0005615	extracellular space	Nppb	Nppb	Brain natriuretic peptide	0.024597	0.161684	1.22283
GO:0005615	extracellular space	Bmp8b	Bmp8b	Bone morphogenetic protein 8B	0.024597	0.161684	1.22283
GO:0005615	extracellular space	Il1f10	Il1f10	Interleukin 1 family, member 10	0.024597	0.161684	1.22283
GO:0005615	extracellular space	Ctsg	Ctsg	Cathepsin G	0.024597	0.161684	1.22283
[truncated: 4,737 more rows]

## Sheet: UpGO_Result
GOID	GOTerm	DifGene	AllDifGene	GeneInGO	AllGene	P-Value	FDR	Enrichment	(-log10P)
GO:0005576	extracellular region	365	2471	1744	22331	6.00797e-36	3.38249e-33	1.89139	35.2213
GO:0016020	membrane	1112	2471	7589	22331	1.39151e-33	3.91709e-31	1.32421	32.8565
GO:0005615	extracellular space	231	2471	943	22331	8.11761e-33	1.5234e-30	2.21379	32.0906
GO:0009897	external side of plasma membrane	92	2471	254	22331	2.67117e-26	3.75967e-24	3.27333	25.5733
GO:0009986	cell surface	131	2471	453	22331	6.17515e-26	6.95321e-24	2.61342	25.2094
GO:0005886	plasma membrane	661	2471	4361	22331	1.14194e-20	1.07152e-18	1.36978	19.9424
GO:0042383	sarcolemma	47	2471	96	22331	1.99471e-20	1.60432e-18	4.42448	19.7001
GO:0030018	Z disc	46	2471	107	22331	3.31356e-17	2.33192e-15	3.88517	16.4797
GO:0031012	extracellular matrix	70	2471	218	22331	4.47238e-17	2.79772e-15	2.90186	16.3495
GO:0005737	cytoplasm	793	2471	5639	22331	2.99233e-16	1.68468e-14	1.27089	15.524
GO:0005578	proteinaceous extracellular matrix	78	2471	268	22331	3.94153e-16	2.01734e-14	2.63024	15.4043
GO:0030315	T-tubule	27	2471	45	22331	3.12151e-15	1.46451e-13	5.42234	14.5056
GO:0016529	sarcoplasmic reticulum	26	2471	49	22331	5.5649e-13	2.41003e-11	4.79527	12.2545
GO:0016021	integral component of membrane	810	2471	5975	22331	1.11324e-12	4.47681e-11	1.22513	11.9534
GO:0030425	dendrite	79	2471	329	22331	1.74417e-11	6.54645e-10	2.17003	10.7584
GO:0030016	myofibril	20	2471	38	22331	3.26209e-10	1.14785e-08	4.75644	9.4865
GO:0005764	lysosome	66	2471	270	22331	3.55821e-10	1.1784e-08	2.2091	9.44877
GO:0043025	neuronal cell body	82	2471	381	22331	2.1972e-09	6.87235e-08	1.94502	8.65813
GO:0070062	extracellular vesicular exosome	28	2471	75	22331	2.47886e-09	7.34524e-08	3.3739	8.60575
GO:0005887	integral component of plasma membrane	105	2471	542	22331	6.45383e-09	1.81675e-07	1.75076	8.19018
GO:0005581	collagen trimer	29	2471	87	22331	2.56172e-08	6.86786e-07	3.01241	7.59147
GO:0045121	membrane raft	48	2471	193	22331	4.86956e-08	1.24617e-06	2.2476	7.31251
GO:0031225	anchored component of membrane	37	2471	132	22331	6.22402e-08	1.52353e-06	2.53316	7.20593
GO:0005605	basal lamina	11	2471	17	22331	1.95257e-07	4.42455e-06	5.84762	6.70939
GO:0033017	sarcoplasmic reticulum membrane	14	2471	27	22331	1.96472e-07	4.42455e-06	4.68597	6.7067
GO:0030017	sarcomere	17	2471	39	22331	2.45501e-07	5.31604e-06	3.93931	6.60995
GO:0014704	intercalated disc	17	2471	40	22331	3.82966e-07	7.93899e-06	3.84082	6.41684
GO:0032982	myosin filament	9	2471	12	22331	3.94835e-07	7.93899e-06	6.77792	6.40358
GO:0031430	M band	11	2471	18	22331	4.51599e-07	8.76725e-06	5.52275	6.34525
GO:0005891	voltage-gated calcium channel complex	12	2471	22	22331	7.30427e-07	1.37077e-05	4.9294	6.13642
GO:0005829	cytosol	192	2471	1242	22331	7.56234e-07	1.37342e-05	1.39706	6.12134
GO:0020005	symbiont-containing vacuole membrane	7	2471	8	22331	1.45696e-06	2.56334e-05	7.90758	5.83655
GO:0031674	I band	11	2471	20	22331	1.92871e-06	3.2905e-05	4.97048	5.71473
GO:0005604	basement membrane	27	2471	94	22331	2.16608e-06	3.58677e-05	2.5958	5.66433
GO:0042613	MHC class II protein complex	8	2471	11	22331	2.69475e-06	4.33469e-05	6.57253	5.56948
GO:0001518	voltage-gated sodium channel complex	9	2471	14	22331	2.91755e-06	4.56272e-05	5.80965	5.53498
GO:0005884	actin filament	16	2471	41	22331	3.28852e-06	5.00389e-05	3.52672	5.483
GO:0008076	voltage-gated potassium channel complex	20	2471	60	22331	3.6511e-06	5.40939e-05	3.01241	5.43758
GO:0005901	caveola	22	2471	72	22331	6.14871e-06	8.87622e-05	2.76138	5.21122
GO:0042612	MHC class I protein complex	16	2471	44	22331	9.61443e-06	0.000135323	3.28627	5.01708
GO:0016324	apical plasma membrane	54	2471	273	22331	1.58631e-05	0.000217827	1.78758	4.79961
GO:0030670	phagocytic vesicle membrane	16	2471	46	22331	1.8436e-05	0.00024713	3.14339	4.73433
GO:0043204	perikaryon	22	2471	78	22331	2.52269e-05	0.000330296	2.54896	4.59814
GO:0030424	axon	52	2471	267	22331	3.49211e-05	0.000446831	1.76006	4.45691
GO:0031410	cytoplasmic vesicle	82	2471	481	22331	4.55115e-05	0.0005694	1.54065	4.34188
GO:0043197	dendritic spine	27	2471	112	22331	7.00723e-05	0.000857624	2.17862	4.15445
GO:0030054	cell junction	99	2471	616	22331	8.63616e-05	0.0010345	1.45241	4.06368
GO:0005865	striated muscle thin filament	6	2471	9	22331	0.000113887	0.00133581	6.02482	3.94352
GO:0005783	endoplasmic reticulum	165	2471	1133	22331	0.000121546	0.00139654	1.3161	3.91526
GO:0045335	phagocytic vesicle	12	2471	33	22331	0.00012482	0.00140548	3.28627	3.90371
GO:0005622	intracellular	235	2471	1699	22331	0.000137499	0.00151788	1.25	3.8617
GO:0032009	early phagosome	4	2471	4	22331	0.000149596	0.00161966	9.03723	3.82508
GO:0005788	endoplasmic reticulum lumen	24	2471	100	22331	0.000185964	0.00196619	2.16894	3.73057
GO:0031672	A band	7	2471	13	22331	0.000188587	0.00196619	4.8662	3.72449
GO:0048471	perinuclear region of cytoplasm	87	2471	540	22331	0.000207138	0.00212034	1.456	3.68374
GO:0043292	contractile fiber	8	2471	18	22331	0.000349169	0.00351039	4.01655	3.45696
GO:0005623	cell	68	2471	410	22331	0.000433134	0.00427815	1.49886	3.36338
GO:0001772	immunological synapse	9	2471	23	22331	0.000469602	0.00455837	3.53631	3.32827
GO:0072557	IPAF inflammasome complex	4	2471	5	22331	0.000681862	0.00629325	7.22979	3.1663
GO:0042571	immunoglobulin complex, circulating	4	2471	5	22331	0.000681862	0.00629325	7.22979	3.1663
GO:0014731	spectrin-associated cytoskeleton	4	2471	5	22331	0.000681862	0.00629325	7.22979	3.1663
GO:0044224	juxtaparanode region of axon	5	2471	8	22331	0.000693457	0.00629704	5.64827	3.15898
GO:0015629	actin cytoskeleton	32	2471	162	22331	0.00080439	0.00718844	1.78513	3.09453
GO:0016323	basolateral plasma membrane	33	2471	170	22331	0.000921743	0.00806116	1.75429	3.03539
GO:0034704	calcium channel complex	7	2471	16	22331	0.000930684	0.00806116	3.95379	3.0312
GO:0030863	cortical cytoskeleton	10	2471	30	22331	0.00100461	0.0085696	3.01241	2.998
GO:0042995	cell projection	81	2471	522	22331	0.00106276	0.00893039	1.40233	2.97356
GO:0045202	synapse	64	2471	396	22331	0.00123377	0.0102149	1.46056	2.90877
GO:0009925	basal plasma membrane	11	2471	36	22331	0.00128731	0.0102968	2.76138	2.89032
GO:0071133	alpha9-beta1 integrin-ADAM8 complex	3	2471	3	22331	0.0013534	0.0102968	9.03723	2.86858
GO:0005896	interleukin-6 receptor complex	3	2471	3	22331	0.0013534	0.0102968	9.03723	2.86858
GO:0043657	host cell	3	2471	3	22331	0.0013534	0.0102968	9.03723	2.86858
GO:0014701	junctional sarcoplasmic reticulum membrane	3	2471	3	22331	0.0013534	0.0102968	9.03723	2.86858
GO:0005944	phosphatidylinositol 3-kinase complex, class IB	3	2471	3	22331	0.0013534	0.0102968	9.03723	2.86858
GO:0005614	interstitial matrix	7	2471	17	22331	0.00143182	0.0107482	3.72121	2.84411
GO:0016010	dystrophin-associated glycoprotein complex	6	2471	13	22331	0.00156968	0.011477	4.17103	2.80419
GO:0005942	phosphatidylinositol 3-kinase complex	6	2471	13	22331	0.00156968	0.011477	4.17103	2.80419
GO:0005768	endosome	70	2471	447	22331	0.001759	0.0125727	1.41523	2.75473
GO:0043005	neuron projection	51	2471	305	22331	0.00176419	0.0125727	1.51114	2.75345
GO:0005859	muscle myosin complex	4	2471	6	22331	0.00186549	0.0128082	6.02482	2.72921
GO:0016012	sarcoglycan complex	4	2471	6	22331	0.00186549	0.0128082	6.02482	2.72921
GO:0030314	junctional membrane complex	4	2471	6	22331	0.00186549	0.0128082	6.02482	2.72921
GO:0014069	postsynaptic density	28	2471	143	22331	0.00188936	0.0128158	1.76953	2.72369
GO:0005925	focal adhesion	27	2471	137	22331	0.00204383	0.0136985	1.78106	2.68956
GO:0001891	phagocytic cup	6	2471	14	22331	0.00249109	0.0164998	3.8731	2.60361
GO:0005902	microvillus	14	2471	56	22331	0.00258056	0.0168937	2.25931	2.58829
GO:0005606	laminin-1 complex	4	2471	7	22331	0.00397116	0.0254064	5.16413	2.40108
GO:0019815	B cell receptor complex	4	2471	7	22331	0.00397116	0.0254064	5.16413	2.40108
GO:0043234	protein complex	70	2471	463	22331	0.00425587	0.0267305	1.36632	2.37101
GO:0031143	pseudopodium	5	2471	11	22331	0.00429759	0.0267305	4.10783	2.36678
GO:0016459	myosin complex	13	2471	53	22331	0.00432056	0.0267305	2.21668	2.36446
GO:0048237	rough endoplasmic reticulum lumen	3	2471	4	22331	0.00496479	0.0297359	6.77792	2.3041
GO:0042825	TAP complex	3	2471	4	22331	0.00496479	0.0297359	6.77792	2.3041
GO:0043218	compact myelin	3	2471	4	22331	0.00496479	0.0297359	6.77792	2.3041
GO:0042734	presynaptic membrane	14	2471	61	22331	0.0059152	0.0350554	2.07412	2.22803
GO:0030027	lamellipodium	23	2471	120	22331	0.00598987	0.0351281	1.73214	2.22258
GO:0043235	receptor complex	9	2471	32	22331	0.00643215	0.037333	2.54172	2.19164
GO:0043231	intracellular membrane-bounded organelle	80	2471	550	22331	0.00652165	0.0374662	1.31451	2.18564
GO:0045211	postsynaptic membrane	34	2471	200	22331	0.0072843	0.0414248	1.53633	2.13761
GO:0043209	myelin sheath	7	2471	22	22331	0.00764586	0.0419162	2.87548	2.11657
GO:0012505	endomembrane system	17	2471	82	22331	0.00765951	0.0419162	1.87357	2.1158
GO:0032809	neuronal cell body membrane	6	2471	17	22331	0.0076685	0.0419162	3.18961	2.11529
GO:0043034	costamere	6	2471	17	22331	0.0076685	0.0419162	3.18961	2.11529
GO:0005765	lysosomal membrane	34	2471	203	22331	0.0091232	0.0493881	1.51363	2.03985
GO:0005916	fascia adherens	5	2471	13	22331	0.00990872	0.0531296	3.47586	2.00398
GO:1990111	spermatoproteasome complex	3	2471	5	22331	0.0113892	0.0569503	5.42234	1.94351
GO:0005927	muscle tendon junction	3	2471	5	22331	0.0113892	0.0569503	5.42234	1.94351
GO:0005890	sodium:potassium-exchanging ATPase complex	4	2471	9	22331	0.0119136	0.0569503	4.01655	1.92396
GO:0043020	NADPH oxidase complex	4	2471	9	22331	0.0119136	0.0569503	4.01655	1.92396
GO:0042101	T cell receptor complex	4	2471	9	22331	0.0119136	0.0569503	4.01655	1.92396
GO:0005856	cytoskeleton	134	2471	1004	22331	0.0119566	0.0569503	1.20616	1.92239
GO:0005862	muscle thin filament tropomyosin	2	2471	2	22331	0.0122398	0.0569503	9.03723	1.91223
GO:0071682	endocytic vesicle lumen	2	2471	2	22331	0.0122398	0.0569503	9.03723	1.91223
GO:0030666	endocytic vesicle membrane	2	2471	2	22331	0.0122398	0.0569503	9.03723	1.91223
GO:0005584	collagen type I trimer	2	2471	2	22331	0.0122398	0.0569503	9.03723	1.91223
GO:0071065	alpha9-beta1 integrin-vascular cell adhesion molecule-1 complex	2	2471	2	22331	0.0122398	0.0569503	9.03723	1.91223
GO:0014802	terminal cisterna	2	2471	2	22331	0.0122398	0.0569503	9.03723	1.91223
GO:0008043	intracellular ferritin complex	2	2471	2	22331	0.0122398	0.0569503	9.03723	1.91223
GO:0035354	Toll-like receptor 1-Toll-like receptor 2 protein complex	2	2471	2	22331	0.0122398	0.0569503	9.03723	1.91223
GO:0035355	Toll-like receptor 2-Toll-like receptor 6 protein complex	2	2471	2	22331	0.0122398	0.0569503	9.03723	1.91223
GO:0016942	insulin-like growth factor binding protein complex	2	2471	2	22331	0.0122398	0.0569503	9.03723	1.91223
GO:0002102	podosome	6	2471	19	22331	0.0138588	0.063955	2.85386	1.85827
GO:0005905	coated pit	12	2471	55	22331	0.0155382	0.0711221	1.97176	1.8086
GO:0016023	cytoplasmic membrane-bounded vesicle	25	2471	145	22331	0.0163487	0.0742283	1.55814	1.78652
GO:0005911	cell-cell junction	21	2471	117	22331	0.0172655	0.0777636	1.62207	1.76282
GO:0046581	intercellular canaliculus	4	2471	10	22331	0.0181374	0.0810426	3.61489	1.74142
GO:0048786	presynaptic active zone	5	2471	15	22331	0.0191614	0.0849438	3.01241	1.71757
GO:0046658	anchored component of plasma membrane	7	2471	26	22331	0.0199123	0.0875828	2.4331	1.70088
GO:0005954	calcium- and calmodulin-dependent protein kinase complex	3	2471	6	22331	0.0209129	0.091271	4.51862	1.67959
GO:0031594	neuromuscular junction	11	2471	51	22331	0.0217534	0.0942088	1.94921	1.66247
GO:0043202	lysosomal lumen	4	2471	11	22331	0.0260459	0.111938	3.28627	1.58426
GO:0043195	terminal bouton	11	2471	53	22331	0.028401	0.121135	1.87565	1.54667
GO:0008305	integrin complex	7	2471	28	22331	0.0294946	0.124853	2.25931	1.53026
GO:0044295	axonal growth cone	5	2471	17	22331	0.0327683	0.12766	2.65801	1.48455
GO:0042824	MHC class I peptide loading complex	2	2471	3	22331	0.0340125	0.12766	6.02482	1.46836
GO:0005608	laminin-3 complex	2	2471	3	22331	0.0340125	0.12766	6.02482	1.46836
GO:0005863	striated muscle myosin thick filament	2	2471	3	22331	0.0340125	0.12766	6.02482	1.46836
GO:0060205	cytoplasmic membrane-bounded vesicle lumen	2	2471	3	22331	0.0340125	0.12766	6.02482	1.46836
GO:0005899	insulin receptor complex	2	2471	3	22331	0.0340125	0.12766	6.02482	1.46836
GO:0005588	collagen type V trimer	2	2471	3	22331	0.0340125	0.12766	6.02482	1.46836
GO:0016222	procollagen-proline 4-dioxygenase complex	2	2471	3	22331	0.0340125	0.12766	6.02482	1.46836
GO:0030120	vesicle coat	2	2471	3	22331	0.0340125	0.12766	6.02482	1.46836
GO:0043256	laminin complex	2	2471	3	22331	0.0340125	0.12766	6.02482	1.46836
GO:0009331	glycerol-3-phosphate dehydrogenase complex	2	2471	3	22331	0.0340125	0.12766	6.02482	1.46836
GO:0005900	oncostatin-M receptor complex	2	2471	3	22331	0.0340125	0.12766	6.02482	1.46836
GO:0008282	ATP-sensitive potassium channel complex	2	2471	3	22331	0.0340125	0.12766	6.02482	1.46836
GO:0048787	presynaptic active zone membrane	2	2471	3	22331	0.0340125	0.12766	6.02482	1.46836
GO:0034679	integrin alpha9-beta1 complex	2	2471	3	22331	0.0340125	0.12766	6.02482	1.46836
GO:0033269	internode region of axon	2	2471	3	22331	0.0340125	0.12766	6.02482	1.46836
GO:0031088	platelet dense granule membrane	2	2471	3	22331	0.0340125	0.12766	6.02482	1.46836
GO:0030139	endocytic vesicle	9	2471	42	22331	0.0374531	0.139643	1.93655	1.42651
GO:0005771	multivesicular body	6	2471	24	22331	0.0426312	0.157904	2.25931	1.37027
GO:0043198	dendritic shaft	10	2471	50	22331	0.0447772	0.16391	1.80745	1.34894
GO:0005635	nuclear envelope	19	2471	114	22331	0.044835	0.16391	1.50621	1.34838
GO:0071944	cell periphery	9	2471	44	22331	0.048824	0.175066	1.84852	1.31137
GO:0005861	troponin complex	3	2471	8	22331	0.0494414	0.175066	3.38896	1.30591
GO:0045178	basal part of cell	3	2471	8	22331	0.0494414	0.175066	3.38896	1.30591
GO:0031224	intrinsic component of membrane	3	2471	8	22331	0.0494414	0.175066	3.38896	1.30591
GO:0000137	Golgi cis cisterna	3	2471	8	22331	0.0494414	0.175066	3.38896	1.30591
GO:0005796	Golgi lumen	5	2471	19	22331	0.0511753	0.180073	2.37822	1.29094
GO:0043679	axon terminus	10	2471	52	22331	0.0564585	0.19743	1.73793	1.24827
GO:0000139	Golgi membrane	54	2471	394	22331	0.0574769	0.19975	1.23861	1.24051
GO:0043229	intracellular organelle	4	2471	14	22331	0.0604527	0.20753	2.58207	1.21858
GO:0033268	node of Ranvier	4	2471	14	22331	0.0604527	0.20753	2.58207	1.21858
GO:0030133	transport vesicle	10	2471	53	22331	0.0629835	0.210076	1.70514	1.20077
GO:0072558	NLRP1 inflammasome complex	2	2471	4	22331	0.0630602	0.210076	4.51862	1.20024
GO:0005583	fibrillar collagen trimer	2	2471	4	22331	0.0630602	0.210076	4.51862	1.20024
GO:0044327	dendritic spine head	2	2471	4	22331	0.0630602	0.210076	4.51862	1.20024
GO:0032059	bleb	2	2471	4	22331	0.0630602	0.210076	4.51862	1.20024
GO:0005794	Golgi apparatus	131	2471	1043	22331	0.0654271	0.216679	1.13507	1.18424
GO:0070852	cell body fiber	3	2471	9	22331	0.0682053	0.221963	3.01241	1.16618
GO:0043196	varicosity	3	2471	9	22331	0.0682053	0.221963	3.01241	1.16618
GO:0005952	cAMP-dependent protein kinase complex	3	2471	9	22331	0.0682053	0.221963	3.01241	1.16618
GO:0005791	rough endoplasmic reticulum	9	2471	47	22331	0.0697837	0.225794	1.73053	1.15625
GO:0010008	endosome membrane	18	2471	113	22331	0.071684	0.230618	1.43956	1.14458
GO:0005892	acetylcholine-gated channel complex	4	2471	15	22331	0.0754677	0.238698	2.40993	1.12224
GO:0030673	axolemma	4	2471	15	22331	0.0754677	0.238698	2.40993	1.12224
GO:0031362	anchored component of external side of plasma membrane	4	2471	15	22331	0.0754677	0.238698	2.40993	1.12224
GO:0031234	extrinsic component of cytoplasmic side of plasma membrane	8	2471	41	22331	0.0772556	0.242988	1.76336	1.11207
GO:0005875	microtubule associated complex	5	2471	22	22331	0.088057	0.272043	2.05392	1.05524
GO:0031588	AMP-activated protein kinase complex	3	2471	10	22331	0.0896629	0.272043	2.71117	1.04739
GO:0097038	perinuclear endoplasmic reticulum	3	2471	10	22331	0.0896629	0.272043	2.71117	1.04739
GO:0030426	growth cone	17	2471	109	22331	0.0913351	0.272043	1.40948	1.03936
GO:0032587	ruffle membrane	10	2471	57	22331	0.0937873	0.272043	1.58548	1.02786
GO:0005964	phosphorylase kinase complex	2	2471	5	22331	0.0975075	0.272043	3.61489	1.01096
GO:0031983	vesicle lumen	2	2471	5	22331	0.0975075	0.272043	3.61489	1.01096
GO:0097440	apical dendrite	2	2471	5	22331	0.0975075	0.272043	3.61489	1.01096
GO:0030132	clathrin coat of coated pit	2	2471	5	22331	0.0975075	0.272043	3.61489	1.01096
GO:0042105	alpha-beta T cell receptor complex	2	2471	5	22331	0.0975075	0.272043	3.61489	1.01096
GO:0031256	leading edge membrane	2	2471	5	22331	0.0975075	0.272043	3.61489	1.01096
GO:0032045	guanyl-nucleotide exchange factor complex	2	2471	5	22331	0.0975075	0.272043	3.61489	1.01096
GO:0033018	sarcoplasmic reticulum lumen	2	2471	5	22331	0.0975075	0.272043	3.61489	1.01096
GO:0071547	piP-body	2	2471	5	22331	0.0975075	0.272043	3.61489	1.01096
GO:0046696	lipopolysaccharide receptor complex	2	2471	5	22331	0.0975075	0.272043	3.61489	1.01096
GO:0008091	spectrin	2	2471	5	22331	0.0975075	0.272043	3.61489	1.01096
GO:0031905	early endosome lumen	1	2471	1	22331	0.110653	0.272043	9.03723	0.956035
GO:0031904	endosome lumen	1	2471	1	22331	0.110653	0.272043	9.03723	0.956035
GO:0005602	complement component C1 complex	1	2471	1	22331	0.110653	0.272043	9.03723	0.956035
GO:0036053	glomerular endothelium fenestra	1	2471	1	22331	0.110653	0.272043	9.03723	0.956035
GO:0070110	ciliary neurotrophic factor receptor complex	1	2471	1	22331	0.110653	0.272043	9.03723	0.956035
GO:0070022	transforming growth factor beta receptor homodimeric complex	1	2471	1	22331	0.110653	0.272043	9.03723	0.956035
GO:0016014	dystrobrevin complex	1	2471	1	22331	0.110653	0.272043	9.03723	0.956035
GO:0002095	caveolar macromolecular signaling complex	1	2471	1	22331	0.110653	0.272043	9.03723	0.956035
GO:0005586	collagen type III trimer	1	2471	1	22331	0.110653	0.272043	9.03723	0.956035
GO:0005589	collagen type VI trimer	1	2471	1	22331	0.110653	0.272043	9.03723	0.956035
GO:0042568	insulin-like growth factor binary complex	1	2471	1	22331	0.110653	0.272043	9.03723	0.956035
GO:0031968	organelle outer membrane	1	2471	1	22331	0.110653	0.272043	9.03723	0.956035
GO:0031680	G-protein beta/gamma-subunit complex	1	2471	1	22331	0.110653	0.272043	9.03723	0.956035
GO:0070195	growth hormone receptor complex	1	2471	1	22331	0.110653	0.272043	9.03723	0.956035
GO:0097453	mesaxon	1	2471	1	22331	0.110653	0.272043	9.03723	0.956035
GO:0032996	Bcl3-Bcl10 complex	1	2471	1	22331	0.110653	0.272043	9.03723	0.956035
GO:0030690	Noc1p-Noc2p complex	1	2471	1	22331	0.110653	0.272043	9.03723	0.956035
GO:0042643	actomyosin, actin portion	1	2471	1	22331	0.110653	0.272043	9.03723	0.956035
GO:0031477	myosin VII complex	1	2471	1	22331	0.110653	0.272043	9.03723	0.956035
GO:0097197	tetraspanin-enriched microdomain	1	2471	1	22331	0.110653	0.272043	9.03723	0.956035
GO:0031209	SCAR complex	1	2471	1	22331	0.110653	0.272043	9.03723	0.956035
GO:0090534	calcium ion-transporting ATPase complex	1	2471	1	22331	0.110653	0.272043	9.03723	0.956035
GO:0032010	phagolysosome	1	2471	1	22331	0.110653	0.272043	9.03723	0.956035
GO:0034666	integrin alpha2-beta1 complex	1	2471	1	22331	0.110653	0.272043	9.03723	0.956035
GO:0032473	cytoplasmic side of mitochondrial outer membrane	1	2471	1	22331	0.110653	0.272043	9.03723	0.956035
GO:0031259	uropod membrane	1	2471	1	22331	0.110653	0.272043	9.03723	0.956035
GO:0070821	tertiary granule membrane	1	2471	1	22331	0.110653	0.272043	9.03723	0.956035
GO:0014804	terminal cisterna lumen	1	2471	1	22331	0.110653	0.272043	9.03723	0.956035
GO:0014801	longitudinal sarcoplasmic reticulum	1	2471	1	22331	0.110653	0.272043	9.03723	0.956035
GO:0070442	integrin alphaIIb-beta3 complex	1	2471	1	22331	0.110653	0.272043	9.03723	0.956035
GO:0043265	ectoplasm	1	2471	1	22331	0.110653	0.272043	9.03723	0.956035
GO:0070514	SRF-myogenin-E12 complex	1	2471	1	22331	0.110653	0.272043	9.03723	0.956035
GO:0035693	NOS2-CD74 complex	1	2471	1	22331	0.110653	0.272043	9.03723	0.956035
GO:0035692	macrophage migration inhibitory factor receptor complex	1	2471	1	22331	0.110653	0.272043	9.03723	0.956035
GO:0005641	nuclear envelope lumen	3	2471	11	22331	0.113519	0.276673	2.4647	0.94493
GO:0033270	paranode region of axon	3	2471	11	22331	0.113519	0.276673	2.4647	0.94493
GO:0005789	endoplasmic reticulum membrane	83	2471	661	22331	0.120472	0.292353	1.13478	0.919114
GO:0045177	apical part of cell	15	2471	99	22331	0.12917	0.312114	1.36928	0.88884
GO:0005834	heterotrimeric G-protein complex	7	2471	39	22331	0.133689	0.319908	1.62207	0.873904
GO:0012506	vesicle membrane	5	2471	25	22331	0.135458	0.319908	1.80745	0.868195
GO:0005903	brush border	6	2471	32	22331	0.135794	0.319908	1.69448	0.867118
GO:0005587	collagen type IV trimer	2	2471	6	22331	0.135805	0.319908	3.01241	0.867085
GO:0031466	Cul5-RING ubiquitin ligase complex	2	2471	6	22331	0.135805	0.319908	3.01241	0.867085
GO:0071546	pi-body	2	2471	6	22331	0.135805	0.319908	3.01241	0.867085
GO:0071565	nBAF complex	3	2471	12	22331	0.139453	0.325776	2.25931	0.855572
GO:0043194	axon initial segment	3	2471	12	22331	0.139453	0.325776	2.25931	0.855572
GO:0005795	Golgi stack	6	2471	33	22331	0.151378	0.352173	1.64313	0.819937
GO:0030864	cortical actin cytoskeleton	5	2471	26	22331	0.153338	0.353809	1.73793	0.814349
GO:0060076	excitatory synapse	5	2471	26	22331	0.153338	0.353809	1.73793	0.814349
GO:0055038	recycling endosome membrane	7	2471	41	22331	0.161976	0.372215	1.54294	0.790548
GO:0030140	trans-Golgi network transport vesicle	3	2471	13	22331	0.167132	0.380953	2.08552	0.77694
GO:0032588	trans-Golgi network membrane	3	2471	13	22331	0.167132	0.380953	2.08552	0.77694
GO:0016528	sarcoplasm	2	2471	7	22331	0.176679	0.396296	2.58207	0.752815
GO:0005579	membrane attack complex	2	2471	7	22331	0.176679	0.396296	2.58207	0.752815
GO:0034706	sodium channel complex	2	2471	7	22331	0.176679	0.396296	2.58207	0.752815
GO:0042629	mast cell granule	2	2471	7	22331	0.176679	0.396296	2.58207	0.752815
GO:0030665	clathrin-coated vesicle membrane	3	2471	14	22331	0.196227	0.417393	1.93655	0.707242
GO:0034364	high-density lipoprotein particle	4	2471	21	22331	0.196773	0.417393	1.72138	0.706034
GO:0031982	vesicle	7	2471	44	22331	0.208853	0.417393	1.43774	0.68016
GO:0034707	chloride channel complex	7	2471	44	22331	0.208853	0.417393	1.43774	0.68016
GO:0001750	photoreceptor outer segment	7	2471	44	22331	0.208853	0.417393	1.43774	0.68016
GO:0033093	Weibel-Palade body	1	2471	2	22331	0.209067	0.417393	4.51862	0.679715
GO:0072563	endothelial microparticle	1	2471	2	22331	0.209067	0.417393	4.51862	0.679715
GO:1990023	mitotic spindle midzone	1	2471	2	22331	0.209067	0.417393	4.51862	0.679715
GO:0042567	insulin-like growth factor ternary complex	1	2471	2	22331	0.209067	0.417393	4.51862	0.679715
GO:0031673	H zone	1	2471	2	22331	0.209067	0.417393	4.51862	0.679715
GO:0097454	Schwann cell microvillus	1	2471	2	22331	0.209067	0.417393	4.51862	0.679715
GO:0048179	activin receptor complex	1	2471	2	22331	0.209067	0.417393	4.51862	0.679715
GO:0032998	Fc-epsilon receptor I complex	1	2471	2	22331	0.209067	0.417393	4.51862	0.679715
GO:0042406	extrinsic component of endoplasmic reticulum membrane	1	2471	2	22331	0.209067	0.417393	4.51862	0.679715
GO:0097433	dense body	1	2471	2	22331	0.209067	0.417393	4.51862	0.679715
GO:0070722	Tle3-Aes complex	1	2471	2	22331	0.209067	0.417393	4.51862	0.679715
GO:0044326	dendritic spine neck	1	2471	2	22331	0.209067	0.417393	4.51862	0.679715
GO:0042272	nuclear RNA export factor complex	1	2471	2	22331	0.209067	0.417393	4.51862	0.679715
GO:0065010	extracellular membrane-bounded organelle	1	2471	2	22331	0.209067	0.417393	4.51862	0.679715
GO:0032541	cortical endoplasmic reticulum	1	2471	2	22331	0.209067	0.417393	4.51862	0.679715
GO:0090537	CERF complex	1	2471	2	22331	0.209067	0.417393	4.51862	0.679715
GO:0000308	cytoplasmic cyclin-dependent protein kinase holoenzyme complex	1	2471	2	22331	0.209067	0.417393	4.51862	0.679715
GO:0020003	symbiont-containing vacuole	1	2471	2	22331	0.209067	0.417393	4.51862	0.679715
GO:0097386	glial cell projection	1	2471	2	22331	0.209067	0.417393	4.51862	0.679715
GO:0019028	viral capsid	1	2471	2	22331	0.209067	0.417393	4.51862	0.679715
GO:0033257	Bcl3/NF-kappaB2 complex	1	2471	2	22331	0.209067	0.417393	4.51862	0.679715
GO:0032398	MHC class Ib protein complex	1	2471	2	22331	0.209067	0.417393	4.51862	0.679715
GO:0035770	ribonucleoprotein granule	1	2471	2	22331	0.209067	0.417393	4.51862	0.679715
GO:0045323	interleukin-1 receptor complex	1	2471	2	22331	0.209067	0.417393	4.51862	0.679715
GO:0005943	phosphatidylinositol 3-kinase complex, class IA	1	2471	2	22331	0.209067	0.417393	4.51862	0.679715
GO:0031095	platelet dense tubular network membrane	1	2471	2	22331	0.209067	0.417393	4.51862	0.679715
GO:0031227	intrinsic component of endoplasmic reticulum membrane	2	2471	8	22331	0.219092	0.429786	2.25931	0.659374
GO:0042587	glycogen granule	2	2471	8	22331	0.219092	0.429786	2.25931	0.659374
GO:0035748	myelin sheath abaxonal region	2	2471	8	22331	0.219092	0.429786	2.25931	0.659374
GO:0044292	dendrite terminus	2	2471	8	22331	0.219092	0.429786	2.25931	0.659374
GO:0030904	retromer complex	2	2471	8	22331	0.219092	0.429786	2.25931	0.659374
GO:0005640	nuclear outer membrane	4	2471	22	22331	0.220932	0.431892	1.64313	0.655741
GO:0031902	late endosome membrane	11	2471	77	22331	0.228582	0.445301	1.29103	0.640957
GO:0005769	early endosome	20	2471	152	22331	0.23799	0.462028	1.18911	0.623442
GO:0030136	clathrin-coated vesicle	7	2471	46	22331	0.242588	0.469337	1.37523	0.61513
GO:0001726	ruffle	12	2471	87	22331	0.252228	0.486317	1.24651	0.598206
GO:0016234	inclusion body	3	2471	16	22331	0.257398	0.492909	1.69448	0.589394
GO:0071556	integral component of lumenal side of endoplasmic reticulum membrane	3	2471	16	22331	0.257398	0.492909	1.69448	0.589394
GO:0030118	clathrin coat	2	2471	9	22331	0.262202	0.498715	2.00827	0.581364
GO:0001527	microfibril	2	2471	9	22331	0.262202	0.498715	2.00827	0.581364
GO:0055037	recycling endosome	10	2471	72	22331	0.271211	0.503864	1.25517	0.566693
GO:0005913	cell-cell adherens junction	6	2471	40	22331	0.278315	0.503864	1.35558	0.555464
GO:0030667	secretory granule membrane	3	2471	17	22331	0.28889	0.503864	1.59481	0.539267
GO:0005967	mitochondrial pyruvate dehydrogenase complex	1	2471	3	22331	0.296594	0.503864	3.01241	0.527837
GO:0045180	basal cortex	1	2471	3	22331	0.296594	0.503864	3.01241	0.527837
GO:0072687	meiotic spindle	1	2471	3	22331	0.296594	0.503864	3.01241	0.527837
GO:0072559	NLRP3 inflammasome complex	1	2471	3	22331	0.296594	0.503864	3.01241	0.527837
GO:0043625	delta DNA polymerase complex	1	2471	3	22331	0.296594	0.503864	3.01241	0.527837
GO:0031981	nuclear lumen	1	2471	3	22331	0.296594	0.503864	3.01241	0.527837
GO:0002193	MAML1-RBP-Jkappa- ICN1 complex	1	2471	3	22331	0.296594	0.503864	3.01241	0.527837
GO:0016461	unconventional myosin complex	1	2471	3	22331	0.296594	0.503864	3.01241	0.527837
GO:0060053	neurofilament cytoskeleton	1	2471	3	22331	0.296594	0.503864	3.01241	0.527837
GO:0097431	mitotic spindle pole	1	2471	3	22331	0.296594	0.503864	3.01241	0.527837
GO:0031523	Myb complex	1	2471	3	22331	0.296594	0.503864	3.01241	0.527837
GO:0031233	intrinsic component of external side of plasma membrane	1	2471	3	22331	0.296594	0.503864	3.01241	0.527837
GO:0032432	actin filament bundle	1	2471	3	22331	0.296594	0.503864	3.01241	0.527837
GO:0043259	laminin-10 complex	1	2471	3	22331	0.296594	0.503864	3.01241	0.527837
GO:0034673	inhibin-betaglycan-ActRII complex	1	2471	3	22331	0.296594	0.503864	3.01241	0.527837
GO:0097169	AIM2 inflammasome complex	1	2471	3	22331	0.296594	0.503864	3.01241	0.527837
GO:0032127	dense core granule membrane	1	2471	3	22331	0.296594	0.503864	3.01241	0.527837
GO:0042585	germinal vesicle	1	2471	3	22331	0.296594	0.503864	3.01241	0.527837
GO:0097057	TRAF2-GSTP1 complex	1	2471	3	22331	0.296594	0.503864	3.01241	0.527837
GO:0019031	viral envelope	1	2471	3	22331	0.296594	0.503864	3.01241	0.527837
GO:0030055	cell-substrate junction	1	2471	3	22331	0.296594	0.503864	3.01241	0.527837
GO:0070820	tertiary granule	1	2471	3	22331	0.296594	0.503864	3.01241	0.527837
GO:0044300	cerebellar mossy fiber	1	2471	3	22331	0.296594	0.503864	3.01241	0.527837
GO:0009279	cell outer membrane	1	2471	3	22331	0.296594	0.503864	3.01241	0.527837
GO:0033010	paranodal junction	1	2471	3	22331	0.296594	0.503864	3.01241	0.527837
GO:0071437	invadopodium	1	2471	3	22331	0.296594	0.503864	3.01241	0.527837
GO:0071438	invadopodium membrane	1	2471	3	22331	0.296594	0.503864	3.01241	0.527837
GO:0005945	6-phosphofructokinase complex	1	2471	3	22331	0.296594	0.503864	3.01241	0.527837
GO:0005955	calcineurin complex	1	2471	3	22331	0.296594	0.503864	3.01241	0.527837
GO:0043293	apoptosome	1	2471	3	22331	0.296594	0.503864	3.01241	0.527837
GO:0005924	cell-substrate adherens junction	1	2471	3	22331	0.296594	0.503864	3.01241	0.527837
GO:0031094	platelet dense tubular network	1	2471	3	22331	0.296594	0.503864	3.01241	0.527837
GO:0032420	stereocilium	4	2471	25	22331	0.297128	0.503864	1.44596	0.527057
GO:0042581	specific granule	2	2471	10	22331	0.305337	0.51623	1.80745	0.515221
GO:0008021	synaptic vesicle	13	2471	100	22331	0.311863	0.525685	1.17484	0.506036
GO:0042470	melanosome	12	2471	92	22331	0.317788	0.534074	1.17877	0.497862
GO:0032839	dendrite cytoplasm	3	2471	18	22331	0.320633	0.536403	1.50621	0.493991
GO:0044297	cell body	9	2471	67	22331	0.32108	0.536403	1.21396	0.493387
GO:0005912	adherens junction	7	2471	51	22331	0.332909	0.55452	1.2404	0.477674
GO:0031965	nuclear membrane	20	2471	162	22331	0.336294	0.558506	1.11571	0.473281
GO:0030173	integral component of Golgi membrane	5	2471	35	22331	0.344576	0.567835	1.29103	0.462715
GO:0071564	npBAF complex	2	2471	11	22331	0.347963	0.567835	1.64313	0.458467
GO:0042405	nuclear inclusion body	2	2471	11	22331	0.347963	0.567835	1.64313	0.458467
GO:0031226	intrinsic component of plasma membrane	2	2471	11	22331	0.347963	0.567835	1.64313	0.458467
GO:0044306	neuron projection terminus	2	2471	11	22331	0.347963	0.567835	1.64313	0.458467
GO:0033391	chromatoid body	2	2471	11	22331	0.347963	0.567835	1.64313	0.458467
GO:0030117	membrane coat	4	2471	27	22331	0.349556	0.568787	1.33885	0.456483
GO:0031901	early endosome membrane	9	2471	70	22331	0.369625	0.585581	1.16193	0.432238
GO:0030141	secretory granule	12	2471	96	22331	0.372818	0.585581	1.12965	0.428503
GO:0005751	mitochondrial respiratory chain complex IV	1	2471	4	22331	0.374439	0.585581	2.25931	0.426619
GO:0005639	integral component of nuclear inner membrane	1	2471	4	22331	0.374439	0.585581	2.25931	0.426619
GO:0005853	eukaryotic translation elongation factor 1 complex	1	2471	4	22331	0.374439	0.585581	2.25931	0.426619
GO:0045298	tubulin complex	1	2471	4	22331	0.374439	0.585581	2.25931	0.426619
GO:0031313	extrinsic component of endosome membrane	1	2471	4	22331	0.374439	0.585581	2.25931	0.426619
GO:0031232	extrinsic component of external side of plasma membrane	1	2471	4	22331	0.374439	0.585581	2.25931	0.426619
GO:0032437	cuticular plate	1	2471	4	22331	0.374439	0.585581	2.25931	0.426619
GO:0000788	nuclear nucleosome	1	2471	4	22331	0.374439	0.585581	2.25931	0.426619
GO:0000791	euchromatin	1	2471	4	22331	0.374439	0.585581	2.25931	0.426619
GO:0031265	CD95 death-inducing signaling complex	1	2471	4	22331	0.374439	0.585581	2.25931	0.426619
GO:0044530	supraspliceosomal complex	1	2471	4	22331	0.374439	0.585581	2.25931	0.426619
GO:0044309	neuron spine	1	2471	4	22331	0.374439	0.585581	2.25931	0.426619
GO:0030175	filopodium	8	2471	62	22331	0.379029	0.591117	1.16609	0.421328
GO:0000932	cytoplasmic mRNA processing body	7	2471	54	22331	0.389274	0.592922	1.17149	0.409744
GO:0030176	integral component of endoplasmic reticulum membrane	7	2471	54	22331	0.389274	0.592922	1.17149	0.409744
GO:0034399	nuclear periphery	2	2471	12	22331	0.389665	0.592922	1.50621	0.409309
GO:0097481	neuronal postsynaptic density	2	2471	12	22331	0.389665	0.592922	1.50621	0.409309
GO:0031527	filopodium membrane	2	2471	12	22331	0.389665	0.592922	1.50621	0.409309
GO:0031235	intrinsic component of the cytoplasmic side of the plasma membrane	2	2471	12	22331	0.389665	0.592922	1.50621	0.409309
GO:0043220	Schmidt-Lanterman incisure	2	2471	12	22331	0.389665	0.592922	1.50621	0.409309
GO:0031091	platelet alpha granule	2	2471	12	22331	0.389665	0.592922	1.50621	0.409309
GO:0034362	low-density lipoprotein particle	2	2471	12	22331	0.389665	0.592922	1.50621	0.409309
GO:0005770	late endosome	12	2471	99	22331	0.414815	0.626643	1.09542	0.382145
GO:0005740	mitochondrial envelope	3	2471	21	22331	0.415165	0.626643	1.29103	0.38178
GO:0005790	smooth endoplasmic reticulum	3	2471	21	22331	0.415165	0.626643	1.29103	0.38178
GO:0045111	intermediate filament cytoskeleton	6	2471	47	22331	0.421153	0.633982	1.15369	0.37556
GO:0016514	SWI/SNF complex	2	2471	13	22331	0.430125	0.6436	1.39034	0.366405
GO:0005845	mRNA cap binding complex	2	2471	13	22331	0.430125	0.6436	1.39034	0.366405
GO:0045098	type III intermediate filament	1	2471	5	22331	0.443672	0.6436	1.80745	0.352938
GO:0030868	smooth endoplasmic reticulum membrane	1	2471	5	22331	0.443672	0.6436	1.80745	0.352938
GO:0030130	clathrin coat of trans-Golgi network vesicle	1	2471	5	22331	0.443672	0.6436	1.80745	0.352938
GO:0030485	smooth muscle contractile fiber	1	2471	5	22331	0.443672	0.6436	1.80745	0.352938
GO:0042582	azurophil granule	1	2471	5	22331	0.443672	0.6436	1.80745	0.352938
GO:0035749	myelin sheath adaxonal region	1	2471	5	22331	0.443672	0.6436	1.80745	0.352938
GO:0031264	death-inducing signaling complex	1	2471	5	22331	0.443672	0.6436	1.80745	0.352938
GO:0071439	clathrin complex	1	2471	5	22331	0.443672	0.6436	1.80745	0.352938
GO:0044194	cytolytic granule	1	2471	5	22331	0.443672	0.6436	1.80745	0.352938
GO:0000015	phosphopyruvate hydratase complex	1	2471	5	22331	0.443672	0.6436	1.80745	0.352938
GO:0005778	peroxisomal membrane	7	2471	57	22331	0.445745	0.6436	1.10984	0.350913
GO:0001725	stress fiber	7	2471	57	22331	0.445745	0.6436	1.10984	0.350913
GO:0032590	dendrite membrane	3	2471	22	22331	0.445833	0.6436	1.23235	0.350828
GO:0005839	proteasome core complex	3	2471	22	22331	0.445833	0.6436	1.23235	0.350828
GO:0016605	PML body	10	2471	85	22331	0.468995	0.67203	1.0632	0.328832
GO:0005779	integral component of peroxisomal membrane	2	2471	14	22331	0.469108	0.67203	1.29103	0.328727
GO:0032279	asymmetric synapse	2	2471	14	22331	0.469108	0.67203	1.29103	0.328727
GO:0019898	extrinsic component of membrane	5	2471	42	22331	0.502807	0.698845	1.07586	0.298598
GO:0030658	transport vesicle membrane	3	2471	24	22331	0.505061	0.698845	1.12965	0.296656
GO:0031463	Cul3-RING ubiquitin ligase complex	3	2471	24	22331	0.505061	0.698845	1.12965	0.296656
GO:0019907	cyclin-dependent protein kinase activating kinase holoenzyme complex	1	2471	6	22331	0.505245	0.698845	1.50621	0.296498
GO:0030891	VCB complex	1	2471	6	22331	0.505245	0.698845	1.50621	0.296498
GO:0005577	fibrinogen complex	1	2471	6	22331	0.505245	0.698845	1.50621	0.296498
GO:0097342	ripoptosome	1	2471	6	22331	0.505245	0.698845	1.50621	0.296498
GO:0030870	Mre11 complex	1	2471	6	22331	0.505245	0.698845	1.50621	0.296498
GO:0016589	NURF complex	1	2471	6	22331	0.505245	0.698845	1.50621	0.296498
GO:0001652	granular component	1	2471	6	22331	0.505245	0.698845	1.50621	0.296498
GO:0005826	actomyosin contractile ring	1	2471	6	22331	0.505245	0.698845	1.50621	0.296498
GO:0031988	membrane-bounded vesicle	2	2471	15	22331	0.506445	0.698845	1.20496	0.295467
GO:0032993	protein-DNA complex	2	2471	15	22331	0.506445	0.698845	1.20496	0.295467
GO:0031258	lamellipodium membrane	2	2471	15	22331	0.506445	0.698845	1.20496	0.295467
GO:0008180	COP9 signalosome	4	2471	34	22331	0.528104	0.72695	1.0632	0.27728
GO:0016363	nuclear matrix	10	2471	89	22331	0.529479	0.727065	1.01542	0.276151
GO:0005811	lipid particle	6	2471	53	22331	0.540857	0.740678	1.02308	0.266917
GO:0005773	vacuole	2	2471	16	22331	0.542024	0.740678	1.12965	0.265982
GO:0005667	transcription factor complex	29	2471	265	22331	0.554716	0.742929	0.98898	0.255929
GO:0005746	mitochondrial respiratory chain	1	2471	7	22331	0.560006	0.742929	1.29103	0.251807
GO:0005885	Arp2/3 protein complex	1	2471	7	22331	0.560006	0.742929	1.29103	0.251807
GO:0045171	intercellular bridge	1	2471	7	22331	0.560006	0.742929	1.29103	0.251807
GO:0031462	Cul2-RING ubiquitin ligase complex	1	2471	7	22331	0.560006	0.742929	1.29103	0.251807
GO:0030127	COPII vesicle coat	1	2471	7	22331	0.560006	0.742929	1.29103	0.251807
GO:0032591	dendritic spine membrane	1	2471	7	22331	0.560006	0.742929	1.29103	0.251807
GO:0043203	axon hillock	1	2471	7	22331	0.560006	0.742929	1.29103	0.251807
GO:0030285	integral component of synaptic vesicle membrane	1	2471	7	22331	0.560006	0.742929	1.29103	0.251807
GO:0031253	cell projection membrane	1	2471	7	22331	0.560006	0.742929	1.29103	0.251807
GO:0045254	pyruvate dehydrogenase complex	1	2471	7	22331	0.560006	0.742929	1.29103	0.251807
GO:0034366	spherical high-density lipoprotein particle	1	2471	7	22331	0.560006	0.742929	1.29103	0.251807
GO:0031941	filamentous actin	3	2471	26	22331	0.560826	0.742929	1.04276	0.251172
GO:0000790	nuclear chromatin	11	2471	103	22331	0.596433	0.77887	0.965141	0.224439
GO:0034361	very-low-density lipoprotein particle	2	2471	18	22331	0.607667	0.77887	1.00414	0.216334
GO:0005883	neurofilament	1	2471	8	22331	0.608708	0.77887	1.12965	0.215591
GO:0036057	slit diaphragm	1	2471	8	22331	0.608708	0.77887	1.12965	0.215591
GO:0030867	rough endoplasmic reticulum membrane	1	2471	8	22331	0.608708	0.77887	1.12965	0.215591
GO:0031932	TORC2 complex	1	2471	8	22331	0.608708	0.77887	1.12965	0.215591
GO:0005697	telomerase holoenzyme complex	1	2471	8	22331	0.608708	0.77887	1.12965	0.215591
GO:0016342	catenin complex	1	2471	8	22331	0.608708	0.77887	1.12965	0.215591
GO:0097208	alveolar lamellar body	1	2471	8	22331	0.608708	0.77887	1.12965	0.215591
GO:0022626	cytosolic ribosome	1	2471	8	22331	0.608708	0.77887	1.12965	0.215591
GO:0032592	integral component of mitochondrial membrane	1	2471	8	22331	0.608708	0.77887	1.12965	0.215591
GO:0032584	growth cone membrane	1	2471	8	22331	0.608708	0.77887	1.12965	0.215591
GO:0070688	MLL5-L complex	1	2471	8	22331	0.608708	0.77887	1.12965	0.215591
GO:0001520	outer dense fiber	1	2471	8	22331	0.608708	0.77887	1.12965	0.215591
GO:0005721	pericentric heterochromatin	1	2471	8	22331	0.608708	0.77887	1.12965	0.215591
GO:0032281	alpha-amino-3-hydroxy-5-methyl-4-isoxazolepropionic acid selective glutamate receptor complex	3	2471	28	22331	0.6126	0.782072	0.968275	0.212823
GO:0005637	nuclear inner membrane	3	2471	29	22331	0.636893	0.808564	0.934886	0.195933
GO:0019005	SCF ubiquitin ligase complex	3	2471	29	22331	0.636893	0.808564	0.934886	0.195933
GO:0000159	protein phosphatase type 2A complex	2	2471	19	22331	0.6377	0.808564	0.951288	0.195384
GO:0030659	cytoplasmic vesicle membrane	12	2471	116	22331	0.641774	0.808564	0.934886	0.192618
GO:0005741	mitochondrial outer membrane	13	2471	126	22331	0.647812	0.808564	0.932413	0.188551
GO:0060077	inhibitory synapse	1	2471	9	22331	0.652021	0.808564	1.00414	0.185738
GO:0032421	stereocilium bundle	1	2471	9	22331	0.652021	0.808564	1.00414	0.185738
GO:0030061	mitochondrial crista	1	2471	9	22331	0.652021	0.808564	1.00414	0.185738
GO:0030056	hemidesmosome	1	2471	9	22331	0.652021	0.808564	1.00414	0.185738
GO:0032593	insulin-responsive compartment	1	2471	9	22331	0.652021	0.808564	1.00414	0.185738
GO:0012507	ER to Golgi transport vesicle membrane	1	2471	9	22331	0.652021	0.808564	1.00414	0.185738
GO:0033162	melanosome membrane	1	2471	9	22331	0.652021	0.808564	1.00414	0.185738
GO:0043186	P granule	1	2471	9	22331	0.652021	0.808564	1.00414	0.185738
GO:0005922	connexon complex	2	2471	20	22331	0.665892	0.82395	0.903723	0.176596
GO:0009898	cytoplasmic side of plasma membrane	4	2471	41	22331	0.67915	0.838512	0.881681	0.168034
GO:0016327	apicolateral plasma membrane	1	2471	10	22331	0.690542	0.845163	0.903723	0.16081
GO:0072546	ER membrane protein complex	1	2471	10	22331	0.690542	0.845163	0.903723	0.16081
GO:0030877	beta-catenin destruction complex	1	2471	10	22331	0.690542	0.845163	0.903723	0.16081
GO:0031045	dense core granule	1	2471	10	22331	0.690542	0.845163	0.903723	0.16081
GO:0060170	ciliary membrane	3	2471	32	22331	0.703232	0.856969	0.84724	0.152902
GO:0005921	gap junction	3	2471	32	22331	0.703232	0.856969	0.84724	0.152902
GO:0005793	endoplasmic reticulum-Golgi intermediate compartment	5	2471	53	22331	0.712034	0.859079	0.852569	0.147499
GO:0005844	polysome	2	2471	22	22331	0.71693	0.859079	0.821567	0.144523
GO:0005938	cell cortex	13	2471	133	22331	0.723011	0.859079	0.883338	0.140855
GO:0035253	ciliary rootlet	1	2471	11	22331	0.7248	0.859079	0.821567	0.139782
GO:0034045	pre-autophagosomal structure membrane	1	2471	11	22331	0.7248	0.859079	0.821567	0.139782
GO:0005858	axonemal dynein complex	1	2471	11	22331	0.7248	0.859079	0.821567	0.139782
GO:0097225	sperm midpiece	1	2471	11	22331	0.7248	0.859079	0.821567	0.139782
GO:0097228	sperm principal piece	1	2471	11	22331	0.7248	0.859079	0.821567	0.139782
GO:0017146	N-methyl-D-aspartate selective glutamate receptor complex	1	2471	11	22331	0.7248	0.859079	0.821567	0.139782
GO:0042627	chylomicron	1	2471	11	22331	0.7248	0.859079	0.821567	0.139782
GO:0044798	nuclear transcription factor complex	1	2471	11	22331	0.7248	0.859079	0.821567	0.139782
GO:0035631	CD40 receptor complex	1	2471	11	22331	0.7248	0.859079	0.821567	0.139782
GO:0010369	chromocenter	1	2471	11	22331	0.7248	0.859079	0.821567	0.139782
GO:0030131	clathrin adaptor complex	2	2471	23	22331	0.739891	0.875123	0.785846	0.130832
GO:0032580	Golgi cisterna membrane	6	2471	66	22331	0.752435	0.887714	0.821567	0.123531
GO:0097060	synaptic membrane	1	2471	12	22331	0.755267	0.887714	0.753103	0.1219
GO:0035869	ciliary transition zone	1	2471	12	22331	0.755267	0.887714	0.753103	0.1219
GO:0030286	dynein complex	3	2471	36	22331	0.776711	0.904455	0.753103	0.10974
GO:0035097	histone methyltransferase complex	2	2471	25	22331	0.78105	0.904455	0.722979	0.107321
GO:0036126	sperm flagellum	1	2471	13	22331	0.782362	0.904455	0.695172	0.106592
GO:0035098	ESC/E(Z) complex	1	2471	13	22331	0.782362	0.904455	0.695172	0.106592
GO:0002199	zona pellucida receptor complex	1	2471	13	22331	0.782362	0.904455	0.695172	0.106592
GO:0031105	septin complex	1	2471	13	22331	0.782362	0.904455	0.695172	0.106592
GO:0031461	cullin-RING ubiquitin ligase complex	1	2471	13	22331	0.782362	0.904455	0.695172	0.106592
GO:0035861	site of double-strand break	1	2471	13	22331	0.782362	0.904455	0.695172	0.106592
GO:0051233	spindle midzone	1	2471	14	22331	0.806458	0.926604	0.645517	0.0934181
GO:0000145	exocyst	1	2471	14	22331	0.806458	0.926604	0.645517	0.0934181
GO:0043296	apical junction complex	1	2471	14	22331	0.806458	0.926604	0.645517	0.0934181
GO:0032154	cleavage furrow	3	2471	39	22331	0.821427	0.941618	0.695172	0.0854312
GO:0005874	microtubule	29	2471	304	22331	0.827434	0.941618	0.862104	0.0822669
GO:0035267	NuA4 histone acetyltransferase complex	1	2471	15	22331	0.827888	0.941618	0.602482	0.0820286
GO:0031307	integral component of mitochondrial outer membrane	1	2471	15	22331	0.827888	0.941618	0.602482	0.0820286
GO:0030014	CCR4-NOT complex	1	2471	15	22331	0.827888	0.941618	0.602482	0.0820286
GO:0005777	peroxisome	11	2471	126	22331	0.836609	0.947708	0.788965	0.0774773
GO:0015630	microtubule cytoskeleton	11	2471	126	22331	0.836609	0.947708	0.788965	0.0774773
GO:0005758	mitochondrial intermembrane space	4	2471	52	22331	0.841721	0.951584	0.695172	0.0748319
GO:0002080	acrosomal membrane	1	2471	16	22331	0.846945	0.955572	0.564827	0.0721446
GO:0001669	acrosomal vesicle	7	2471	86	22331	0.852183	0.959558	0.735589	0.0694673
GO:0005930	axoneme	5	2471	65	22331	0.859604	0.963113	0.695172	0.0657013
GO:0010494	cytoplasmic stress granule	2	2471	30	22331	0.859821	0.963113	0.602482	0.0655917
GO:0005871	kinesin complex	4	2471	54	22331	0.862287	0.963113	0.669425	0.0643483
GO:0016581	NuRD complex	1	2471	17	22331	0.863893	0.963113	0.531602	0.0635398
GO:0000421	autophagic vacuole membrane	1	2471	17	22331	0.863893	0.963113	0.531602	0.0635398
GO:0030672	synaptic vesicle membrane	4	2471	55	22331	0.871683	0.966488	0.657253	0.0596415
GO:0001917	photoreceptor inner segment	2	2471	31	22331	0.87207	0.966488	0.583047	0.0594484
GO:0000118	histone deacetylase complex	2	2471	31	22331	0.87207	0.966488	0.583047	0.0594484
GO:0031090	organelle membrane	8	2471	100	22331	0.876229	0.969189	0.722979	0.0573822
GO:0031528	microvillus membrane	1	2471	18	22331	0.878966	0.970309	0.502068	0.0560281
GO:0005923	tight junction	9	2471	116	22331	0.906445	0.998686	0.701165	0.0426587
GO:0005720	nuclear heterochromatin	1	2471	21	22331	0.914889	1	0.430344	0.0386314
GO:0031526	brush border membrane	3	2471	49	22331	0.919387	1	0.5533	0.0365018
GO:0000794	condensed nuclear chromosome	2	2471	36	22331	0.919763	1	0.502068	0.0363239
GO:0031966	mitochondrial membrane	9	2471	119	22331	0.920724	1	0.683488	0.0358704
GO:0019012	virion	1	2471	23	22331	0.932699	1	0.392923	0.0302585
GO:0015030	Cajal body	2	2471	39	22331	0.939744	1	0.463448	0.0269905
GO:0016235	aggresome	1	2471	24	22331	0.940154	1	0.376551	0.0268011
GO:0032391	photoreceptor connecting cilium	1	2471	24	22331	0.940154	1	0.376551	0.0268011
GO:0000795	synaptonemal complex	1	2471	26	22331	0.952678	1	0.347586	0.0210538
GO:0033116	endoplasmic reticulum-Golgi intermediate compartment membrane	1	2471	26	22331	0.952678	1	0.347586	0.0210538
GO:0005747	mitochondrial respiratory chain complex I	2	2471	42	22331	0.954935	1	0.430344	0.0200262
GO:0016328	lateral plasma membrane	2	2471	42	22331	0.954935	1	0.430344	0.0200262
GO:0072372	primary cilium	1	2471	27	22331	0.957921	1	0.334712	0.0186705
GO:0072686	mitotic spindle	1	2471	28	22331	0.962583	1	0.322758	0.016562
GO:0031201	SNARE complex	1	2471	28	22331	0.962583	1	0.322758	0.016562
GO:0036064	ciliary basal body	2	2471	45	22331	0.966419	1	0.401655	0.0148345
GO:0000502	proteasome complex	3	2471	65	22331	0.979923	1	0.417103	0.008808
GO:0030496	midbody	6	2471	105	22331	0.980067	1	0.516413	0.00874441
GO:0017053	transcriptional repressor complex	2	2471	51	22331	0.981529	1	0.354401	0.00809704
GO:0005819	spindle	9	2471	143	22331	0.981556	1	0.568777	0.00808511
GO:0016592	mediator complex	1	2471	35	22331	0.983555	1	0.258207	0.00720156
GO:0005743	mitochondrial inner membrane	27	2471	348	22331	0.98432	1	0.701165	0.00686385
GO:0000785	chromatin	4	2471	84	22331	0.986998	1	0.430344	0.00568388
GO:0031252	cell leading edge	1	2471	37	22331	0.986998	1	0.24425	0.00568381
GO:0015935	small ribosomal subunit	1	2471	37	22331	0.986998	1	0.24425	0.00568381
GO:0000151	ubiquitin ligase complex	1	2471	38	22331	0.988439	1	0.237822	0.00505015
GO:0016604	nuclear body	1	2471	40	22331	0.99086	1	0.225931	0.00398777
GO:0070469	respiratory chain	2	2471	59	22331	0.991808	1	0.306347	0.00357225
GO:0022627	cytosolic small ribosomal subunit	1	2471	43	22331	0.993575	1	0.210168	0.00279931
GO:0000781	chromosome, telomeric region	1	2471	44	22331	0.994287	1	0.205392	0.00248807
GO:0005881	cytoplasmic microtubule	1	2471	45	22331	0.994921	1	0.200827	0.00221151
GO:0005759	mitochondrial matrix	9	2471	164	22331	0.995617	1	0.495946	0.00190768
GO:0005932	ciliary basal body	2	2471	66	22331	0.996027	1	0.273856	0.00172883
GO:0022625	cytosolic large ribosomal subunit	1	2471	52	22331	0.997769	1	0.173793	0.000969954
GO:0005882	intermediate filament	8	2471	161	22331	0.997912	1	0.449055	0.000907913
GO:0005802	trans-Golgi network	5	2471	122	22331	0.99832	1	0.370378	0.000730248
GO:0005814	centriole	2	2471	75	22331	0.998454	1	0.240993	0.000671972
GO:0005929	cilium	12	2471	219	22331	0.998663	1	0.495191	0.000580925
GO:0000922	spindle pole	3	2471	96	22331	0.99894	1	0.282413	0.000460568
GO:0005813	centrosome	24	2471	368	22331	0.998964	1	0.589385	0.000450037
GO:0005634	nucleus	535	2471	5388	22331	0.999053	1	0.897349	0.00041164
GO:0016607	nuclear speck	7	2471	169	22331	0.999639	1	0.374323	0.000156798
GO:0005815	microtubule organizing center	13	2471	251	22331	0.999654	1	0.468064	0.000150163
GO:0005739	mitochondrion	141	2471	1639	22331	0.999715	1	0.777456	0.000123766
GO:0045095	keratin filament	1	2471	91	22331	0.999977	1	0.0993102	9.8473e-06
GO:0005654	nucleoplasm	19	2471	386	22331	0.999994	1	0.444838	2.56555e-06
GO:0000775	chromosome, centromeric region	1	2471	121	22331	0.999999	1	0.0746879	2.86866e-07
GO:0005840	ribosome	4	2471	245	22331	1	1	0.147547	6.22784e-10
GO:0030529	ribonucleoprotein complex	11	2471	373	22331	1	1	0.266514	4.03844e-10
GO:0005575	cellular_component	535	2471	7702	22331	1	1	0.627749	1.54564e-10
GO:0005730	nucleolus	29	2471	661	22331	1	1	0.39649	6.03067e-11
GO:0005694	chromosome	5	2471	328	22331	1	1	0.137763	0

## Sheet: UpGO2Gene
GOID	GOTerm	QueryID	Symbol	Description	P-Value	FDR	Enrichment
GO:0005576	extracellular region	Efemp1	Efemp1	EGF-containing fibulin-like extracellular matrix protein 1	6.00797e-36	3.38249e-33	1.89139
GO:0005576	extracellular region	Il6ra	Il6ra	IL-6 receptor (Mutated)	6.00797e-36	3.38249e-33	1.89139
GO:0005576	extracellular region	Vash1	Vash1	Vasohibin 1	6.00797e-36	3.38249e-33	1.89139
GO:0005576	extracellular region	Adamts2	Adamts2	Adamts2 protein	6.00797e-36	3.38249e-33	1.89139
GO:0005576	extracellular region	Ighg2b	Ighg2b	Protein Ighg2b	6.00797e-36	3.38249e-33	1.89139
GO:0005576	extracellular region	Lbp	Lbp	Lipopolysaccharide-binding protein	6.00797e-36	3.38249e-33	1.89139
GO:0005576	extracellular region	Gpx3	Gpx3	Glutathione peroxidase 3	6.00797e-36	3.38249e-33	1.89139
GO:0005576	extracellular region	Fgl2	Fgl2	Fibroleukin	6.00797e-36	3.38249e-33	1.89139
GO:0005576	extracellular region	Mmp19	Mmp19	Matrix metallopeptidase 19, isoform CRA_a	6.00797e-36	3.38249e-33	1.89139
GO:0005576	extracellular region	Lifr	Lifr	Leukemia inhibitory factor receptor	6.00797e-36	3.38249e-33	1.89139
GO:0005576	extracellular region	Sema3c	Sema3c	Semaphorin-3C	6.00797e-36	3.38249e-33	1.89139
GO:0005576	extracellular region	Rarres2	Rarres2	Retinoic acid receptor responder protein 2	6.00797e-36	3.38249e-33	1.89139
GO:0005576	extracellular region	Man2b2	Man2b2	Epididymis-specific alpha-mannosidase	6.00797e-36	3.38249e-33	1.89139
GO:0005576	extracellular region	Il15	Il15	Interleukin-15	6.00797e-36	3.38249e-33	1.89139
GO:0005576	extracellular region	Cpxm1	Cpxm1	Putative uncharacterized protein	6.00797e-36	3.38249e-33	1.89139
GO:0005576	extracellular region	Lep	Lep	Leptin	6.00797e-36	3.38249e-33	1.89139
GO:0005576	extracellular region	Tnfsf12	Tnfsf12	Tumor necrosis factor ligand superfamily member 12	6.00797e-36	3.38249e-33	1.89139
GO:0005576	extracellular region	Lypd2	Lypd2	Ly6/PLAUR domain-containing protein 2	6.00797e-36	3.38249e-33	1.89139
GO:0005576	extracellular region	Dpp4	Dpp4	Dipeptidyl peptidase 4	6.00797e-36	3.38249e-33	1.89139
GO:0005576	extracellular region	Pnp	Pnp	Purine nucleoside phosphorylase	6.00797e-36	3.38249e-33	1.89139
GO:0005576	extracellular region	B2m	B2m	Beta-2-microglobulin	6.00797e-36	3.38249e-33	1.89139
GO:0005576	extracellular region	Ebi3	Ebi3	Interleukin-27 subunit beta	6.00797e-36	3.38249e-33	1.89139
GO:0005576	extracellular region	Il1b	Il1b	Interleukin-1 beta	6.00797e-36	3.38249e-33	1.89139
GO:0005576	extracellular region	Xcl1	Xcl1	Lymphotactin	6.00797e-36	3.38249e-33	1.89139
GO:0005576	extracellular region	Mup1	Mup1	Major urinary protein 1	6.00797e-36	3.38249e-33	1.89139
GO:0005576	extracellular region	Loxl1	Loxl1	Lysyl oxidase homolog 1	6.00797e-36	3.38249e-33	1.89139
GO:0005576	extracellular region	Prrg1	Prrg1	Protein Prrg1	6.00797e-36	3.38249e-33	1.89139
GO:0005576	extracellular region	Fasl	Fasl	Fas ligand	6.00797e-36	3.38249e-33	1.89139
GO:0005576	extracellular region	Osm	Osm	Oncostatin-M	6.00797e-36	3.38249e-33	1.89139
GO:0005576	extracellular region	Cd2	Cd2	T-cell surface antigen CD2	6.00797e-36	3.38249e-33	1.89139
GO:0005576	extracellular region	Pla1a	Pla1a	Phospholipase A1 member A	6.00797e-36	3.38249e-33	1.89139
GO:0005576	extracellular region	Fbln2	Fbln2	Fibulin-2	6.00797e-36	3.38249e-33	1.89139
GO:0005576	extracellular region	Pdgfb	Pdgfb	Platelet-derived growth factor subunit B	6.00797e-36	3.38249e-33	1.89139
GO:0005576	extracellular region	Col6a6	Col6a6	Uncharacterized protein	6.00797e-36	3.38249e-33	1.89139
GO:0005576	extracellular region	Mmp9	Mmp9	Matrix metalloproteinase-9	6.00797e-36	3.38249e-33	1.89139
GO:0005576	extracellular region	Hsd17b13	Hsd17b13	17-beta-hydroxysteroid dehydrogenase 13	6.00797e-36	3.38249e-33	1.89139
GO:0005576	extracellular region	Tnf	Tnf	Tumor necrosis factor alpha	6.00797e-36	3.38249e-33	1.89139
GO:0005576	extracellular region	Col5a2	Col5a2	Collagen alpha-2(V) chain	6.00797e-36	3.38249e-33	1.89139
GO:0005576	extracellular region	Apold1	Apold1	Protein Apold1	6.00797e-36	3.38249e-33	1.89139
GO:0005576	extracellular region	C2	C2	Complement C2	6.00797e-36	3.38249e-33	1.89139
GO:0005576	extracellular region	Pnp2	Pnp2	Purine nucleoside phosphorylase	6.00797e-36	3.38249e-33	1.89139
GO:0005576	extracellular region	Ccl6	Ccl6	C-C motif chemokine 6	6.00797e-36	3.38249e-33	1.89139
GO:0005576	extracellular region	Lama2	Lama2	Laminin subunit alpha-2	6.00797e-36	3.38249e-33	1.89139
GO:0005576	extracellular region	Il10	Il10	Interleukin-10	6.00797e-36	3.38249e-33	1.89139
GO:0005576	extracellular region	Col1a1	Col1a1	Collagen alpha-1(I) chain	6.00797e-36	3.38249e-33	1.89139
GO:0005576	extracellular region	Lamc1	Lamc1	Laminin subunit gamma-1	6.00797e-36	3.38249e-33	1.89139
GO:0005576	extracellular region	Adm	Adm	ADM	6.00797e-36	3.38249e-33	1.89139
GO:0005576	extracellular region	Pon1	Pon1	Serum paraoxonase/arylesterase 1	6.00797e-36	3.38249e-33	1.89139
GO:0005576	extracellular region	Apol6	Apol6	Protein Apol6	6.00797e-36	3.38249e-33	1.89139
GO:0005576	extracellular region	Thsd4	Thsd4	Thrombospondin, type I, domain containing 4	6.00797e-36	3.38249e-33	1.89139
GO:0005576	extracellular region	Erap1	Erap1	Putative uncharacterized protein	6.00797e-36	3.38249e-33	1.89139
GO:0005576	extracellular region	Gstm1	Gstm1	Glutathione S-transferase Mu 1	6.00797e-36	3.38249e-33	1.89139
GO:0005576	extracellular region	Gnas	Gnas	Guanine nucleotide-binding protein G(s) subunit alpha isoforms short	6.00797e-36	3.38249e-33	1.89139
GO:0005576	extracellular region	Cd163	Cd163	Cd163 protein	6.00797e-36	3.38249e-33	1.89139
GO:0005576	extracellular region	Il34	Il34	Interleukin-34	6.00797e-36	3.38249e-33	1.89139
GO:0005576	extracellular region	Adamts1	Adamts1	A disintegrin and metalloproteinase with thrombospondin motifs 1	6.00797e-36	3.38249e-33	1.89139
GO:0005576	extracellular region	Ndnf	Ndnf	Protein NDNF	6.00797e-36	3.38249e-33	1.89139
GO:0005576	extracellular region	Ftl1	Ftl1	Ferritin light chain 1	6.00797e-36	3.38249e-33	1.89139
GO:0005576	extracellular region	Prf1	Prf1	Perforin 1 (Pore forming protein)	6.00797e-36	3.38249e-33	1.89139
GO:0005576	extracellular region	Ptgfr	Ptgfr	Prostaglandin F2-alpha receptor	6.00797e-36	3.38249e-33	1.89139
GO:0005576	extracellular region	Plaur	Plaur	Urokinase plasminogen activator surface receptor	6.00797e-36	3.38249e-33	1.89139
GO:0005576	extracellular region	Napsa	Napsa	Napsin-A	6.00797e-36	3.38249e-33	1.89139
GO:0005576	extracellular region	Serpine1	Serpine1	Serine or cysteine peptidase inhibitor clade E member 1	6.00797e-36	3.38249e-33	1.89139
GO:0005576	extracellular region	Lama4	Lama4	Laminin subunit alpha-4	6.00797e-36	3.38249e-33	1.89139
GO:0005576	extracellular region	Lynx1	Lynx1	Ly-6/neurotoxin-like protein 1	6.00797e-36	3.38249e-33	1.89139
GO:0005576	extracellular region	Ccl24	Ccl24	C-C motif chemokine 24	6.00797e-36	3.38249e-33	1.89139
GO:0005576	extracellular region	Cpq	Cpq	Aminopeptidase	6.00797e-36	3.38249e-33	1.89139
GO:0005576	extracellular region	Scg3	Scg3	Secretogranin-3	6.00797e-36	3.38249e-33	1.89139
GO:0005576	extracellular region	Grem2	Grem2	Gremlin-2	6.00797e-36	3.38249e-33	1.89139
GO:0005576	extracellular region	Serpina3g	Serpina3g	Serine protease inhibitor A3G	6.00797e-36	3.38249e-33	1.89139
GO:0005576	extracellular region	Epha3	Epha3	Receptor protein-tyrosine kinase	6.00797e-36	3.38249e-33	1.89139
GO:0005576	extracellular region	Il1r2	Il1r2	Interleukin-1 receptor type 2	6.00797e-36	3.38249e-33	1.89139
GO:0005576	extracellular region	Bmp5	Bmp5	Bmp5 protein	6.00797e-36	3.38249e-33	1.89139
GO:0005576	extracellular region	Cck	Cck	Cholecystokinin	6.00797e-36	3.38249e-33	1.89139
GO:0005576	extracellular region	Tmem25	Tmem25	Putative uncharacterized protein	6.00797e-36	3.38249e-33	1.89139
GO:0005576	extracellular region	Vwf	Vwf	Vwf protein	6.00797e-36	3.38249e-33	1.89139
GO:0005576	extracellular region	Pcolce2	Pcolce2	Procollagen C-endopeptidase enhancer 2	6.00797e-36	3.38249e-33	1.89139
GO:0005576	extracellular region	Pf4	Pf4	C-X-C motif chemokine	6.00797e-36	3.38249e-33	1.89139
GO:0005576	extracellular region	Col14a1	Col14a1	Procollagen, type XIV, alpha 1, isoform CRA_a	6.00797e-36	3.38249e-33	1.89139
GO:0005576	extracellular region	Igfbp6	Igfbp6	Insulin-like growth factor-binding protein 6	6.00797e-36	3.38249e-33	1.89139
GO:0005576	extracellular region	Gm21320	Gm21320	Major urinary protein 1	6.00797e-36	3.38249e-33	1.89139
GO:0005576	extracellular region	Ccl4	Ccl4	C-C motif chemokine 4	6.00797e-36	3.38249e-33	1.89139
GO:0005576	extracellular region	Frzb	Frzb	Secreted frizzled-related protein 3	6.00797e-36	3.38249e-33	1.89139
GO:0005576	extracellular region	Ogn	Ogn	Osteoglycin	6.00797e-36	3.38249e-33	1.89139
GO:0005576	extracellular region	Dhh	Dhh	Desert hedgehog protein	6.00797e-36	3.38249e-33	1.89139
GO:0005576	extracellular region	Emilin2	Emilin2	Elastin microfibril interfacer 2	6.00797e-36	3.38249e-33	1.89139
GO:0005576	extracellular region	Gpc6	Gpc6	Putative uncharacterized protein	6.00797e-36	3.38249e-33	1.89139
GO:0005576	extracellular region	Fgf18	Fgf18	Fibroblast growth factor 18	6.00797e-36	3.38249e-33	1.89139
GO:0005576	extracellular region	Fgf11	Fgf11	Fibroblast growth factor 11	6.00797e-36	3.38249e-33	1.89139
GO:0005576	extracellular region	Il4ra	Il4ra	Il4ra protein	6.00797e-36	3.38249e-33	1.89139
GO:0005576	extracellular region	Lgi3	Lgi3	Putative uncharacterized protein	6.00797e-36	3.38249e-33	1.89139
GO:0005576	extracellular region	Mup3	Mup3	Major urinary protein 3	6.00797e-36	3.38249e-33	1.89139
GO:0005576	extracellular region	Epdr1	Epdr1	Mammalian ependymin-related protein 1	6.00797e-36	3.38249e-33	1.89139
GO:0005576	extracellular region	C1ql3	C1ql3	Complement C1q-like protein 3	6.00797e-36	3.38249e-33	1.89139
GO:0005576	extracellular region	Grn	Grn	Granulins	6.00797e-36	3.38249e-33	1.89139
GO:0005576	extracellular region	Arsi	Arsi	Arylsulfatase I	6.00797e-36	3.38249e-33	1.89139
GO:0005576	extracellular region	Nell2	Nell2	Protein kinase C-binding protein NELL2	6.00797e-36	3.38249e-33	1.89139
GO:0005576	extracellular region	Fbn1	Fbn1	Mutant fibrillin-1	6.00797e-36	3.38249e-33	1.89139
GO:0005576	extracellular region	Egf	Egf	Pro-epidermal growth factor	6.00797e-36	3.38249e-33	1.89139
GO:0005576	extracellular region	Lyz2	Lyz2	Lysozyme C-2	6.00797e-36	3.38249e-33	1.89139
GO:0005576	extracellular region	C1qtnf1	C1qtnf1	Complement C1q tumor necrosis factor-related protein 1	6.00797e-36	3.38249e-33	1.89139
GO:0005576	extracellular region	Fth1	Fth1	Ferritin heavy chain	6.00797e-36	3.38249e-33	1.89139
GO:0005576	extracellular region	Sfrp4	Sfrp4	Putative uncharacterized protein	6.00797e-36	3.38249e-33	1.89139
GO:0005576	extracellular region	Adamts5	Adamts5	Putative uncharacterized protein	6.00797e-36	3.38249e-33	1.89139
GO:0005576	extracellular region	Ifnar2	Ifnar2	Interferon alpha/beta receptor 2	6.00797e-36	3.38249e-33	1.89139
GO:0005576	extracellular region	Cfc1	Cfc1	Cryptic protein	6.00797e-36	3.38249e-33	1.89139
GO:0005576	extracellular region	Il13	Il13	Interleukin-13	6.00797e-36	3.38249e-33	1.89139
GO:0005576	extracellular region	Ighd	Ighd	Ig delta chain C region secreted form	6.00797e-36	3.38249e-33	1.89139
GO:0005576	extracellular region	Loxl2	Loxl2	Lysyl oxidase homolog 2	6.00797e-36	3.38249e-33	1.89139
GO:0005576	extracellular region	Dhrs7c	Dhrs7c	Dehydrogenase/reductase SDR family member 7C	6.00797e-36	3.38249e-33	1.89139
GO:0005576	extracellular region	Comp	Comp	Cartilage oligomeric matrix protein	6.00797e-36	3.38249e-33	1.89139
GO:0005576	extracellular region	Itih5	Itih5	Inter-alpha-trypsin inhibitor heavy chain H5	6.00797e-36	3.38249e-33	1.89139
GO:0005576	extracellular region	Prss23	Prss23	Putative uncharacterized protein	6.00797e-36	3.38249e-33	1.89139
GO:0005576	extracellular region	Olfml2b	Olfml2b	Olfactomedin-like protein 2B	6.00797e-36	3.38249e-33	1.89139
GO:0005576	extracellular region	Htra3	Htra3	Htra3 protein	6.00797e-36	3.38249e-33	1.89139
GO:0005576	extracellular region	Nid2	Nid2	Nidogen-2	6.00797e-36	3.38249e-33	1.89139
GO:0005576	extracellular region	Timp2	Timp2	Metalloproteinase inhibitor 2	6.00797e-36	3.38249e-33	1.89139
GO:0005576	extracellular region	Clec3b	Clec3b	Tetranectin	6.00797e-36	3.38249e-33	1.89139
GO:0005576	extracellular region	Thsd7a	Thsd7a	Thrombospondin type-1 domain-containing protein 7A	6.00797e-36	3.38249e-33	1.89139
GO:0005576	extracellular region	Angptl2	Angptl2	Putative uncharacterized protein	6.00797e-36	3.38249e-33	1.89139
GO:0005576	extracellular region	Wisp2	Wisp2	WNT1-inducible-signaling pathway protein 2	6.00797e-36	3.38249e-33	1.89139
GO:0005576	extracellular region	Reln	Reln	Reelin splicing isoform MR-1A	6.00797e-36	3.38249e-33	1.89139
GO:0005576	extracellular region	Pcolce	Pcolce	Procollagen C-endopeptidase enhancer 1	6.00797e-36	3.38249e-33	1.89139
GO:0005576	extracellular region	Serpinf1	Serpinf1	Pigment epithelium-derived factor	6.00797e-36	3.38249e-33	1.89139
GO:0005576	extracellular region	Apof	Apof	Apolipoprotein F	6.00797e-36	3.38249e-33	1.89139
GO:0005576	extracellular region	Olfm1	Olfm1	Noelin	6.00797e-36	3.38249e-33	1.89139
GO:0005576	extracellular region	Serpina3c	Serpina3c	Serine protease inhibitor A3C	6.00797e-36	3.38249e-33	1.89139
GO:0005576	extracellular region	Npc2	Npc2	Putative uncharacterized protein	6.00797e-36	3.38249e-33	1.89139
GO:0005576	extracellular region	Igsf10	Igsf10	Immunoglobulin superfamily member 10	6.00797e-36	3.38249e-33	1.89139
GO:0005576	extracellular region	Gdnf	Gdnf	Glial cell line-derived neurotrophic factor	6.00797e-36	3.38249e-33	1.89139
GO:0005576	extracellular region	C3	C3	Complement component 3d	6.00797e-36	3.38249e-33	1.89139
GO:0005576	extracellular region	Timp3	Timp3	Metalloproteinase inhibitor 3	6.00797e-36	3.38249e-33	1.89139
GO:0005576	extracellular region	Pi16	Pi16	Peptidase inhibitor 16	6.00797e-36	3.38249e-33	1.89139
GO:0005576	extracellular region	Cd40	Cd40	Tumor necrosis factor receptor superfamily member 5	6.00797e-36	3.38249e-33	1.89139
GO:0005576	extracellular region	Hsd17b11	Hsd17b11	Estradiol 17-beta-dehydrogenase 11	6.00797e-36	3.38249e-33	1.89139
GO:0005576	extracellular region	Hspg2	Hspg2	Basement membrane-specific heparan sulfate proteoglycan core protein	6.00797e-36	3.38249e-33	1.89139
GO:0005576	extracellular region	Brinp3	Brinp3	BMP/retinoic acid-inducible neural-specific protein 3	6.00797e-36	3.38249e-33	1.89139
GO:0005576	extracellular region	Tgfb1	Tgfb1	Transforming growth factor beta-1	6.00797e-36	3.38249e-33	1.89139
GO:0005576	extracellular region	Ces5a	Ces5a	Carboxylesterase 5A	6.00797e-36	3.38249e-33	1.89139
GO:0005576	extracellular region	Nov	Nov	Putative uncharacterized protein	6.00797e-36	3.38249e-33	1.89139
GO:0005576	extracellular region	Spon1	Spon1	Spondin-1	6.00797e-36	3.38249e-33	1.89139
GO:0005576	extracellular region	Serpina3b	Serpina3b	Serine (Or cysteine) peptidase inhibitor, clade A, member 3B	6.00797e-36	3.38249e-33	1.89139
GO:0005576	extracellular region	Cd5l	Cd5l	CD5 antigen-like	6.00797e-36	3.38249e-33	1.89139
GO:0005576	extracellular region	Il16	Il16	Pro-interleukin-16	6.00797e-36	3.38249e-33	1.89139
GO:0005576	extracellular region	Ache	Ache	Acetylcholinesterase	6.00797e-36	3.38249e-33	1.89139
GO:0005576	extracellular region	Chrdl1	Chrdl1	Chordin-like 1, isoform CRA_c	6.00797e-36	3.38249e-33	1.89139
GO:0005576	extracellular region	Ecm2	Ecm2	Extracellular matrix protein 2	6.00797e-36	3.38249e-33	1.89139
GO:0005576	extracellular region	Ntf3	Ntf3	Neurotrophin-3	6.00797e-36	3.38249e-33	1.89139
GO:0005576	extracellular region	Fn1	Fn1	Fibronectin	6.00797e-36	3.38249e-33	1.89139
GO:0005576	extracellular region	Adamts19	Adamts19	A disintegrin-like and metallopeptidase (Reprolysin type) with thrombospondin type 1 motif, 19	6.00797e-36	3.38249e-33	1.89139
GO:0005576	extracellular region	Epor	Epor	Erythropoietin receptor	6.00797e-36	3.38249e-33	1.89139
GO:0005576	extracellular region	Ace	Ace	Angiotensin-converting enzyme	6.00797e-36	3.38249e-33	1.89139
GO:0005576	extracellular region	St3gal1	St3gal1	CMP-N-acetylneuraminate-beta-galactosamide-alpha-2,3-sialyltransferase 1	6.00797e-36	3.38249e-33	1.89139
GO:0005576	extracellular region	Spon2	Spon2	Putative uncharacterized protein	6.00797e-36	3.38249e-33	1.89139
GO:0005576	extracellular region	Sod3	Sod3	Extracellular superoxide dismutase [Cu-Zn]	6.00797e-36	3.38249e-33	1.89139
GO:0005576	extracellular region	Ncan	Ncan	Neurocan core protein	6.00797e-36	3.38249e-33	1.89139
GO:0005576	extracellular region	Fcna	Fcna	Ficolin-1	6.00797e-36	3.38249e-33	1.89139
GO:0005576	extracellular region	Ccdc3	Ccdc3	Coiled-coil domain-containing protein 3	6.00797e-36	3.38249e-33	1.89139
GO:0005576	extracellular region	C1ra	C1ra	Putative uncharacterized protein	6.00797e-36	3.38249e-33	1.89139
GO:0005576	extracellular region	Lgi4	Lgi4	Leucine-rich repeat LGI family member 4	6.00797e-36	3.38249e-33	1.89139
GO:0005576	extracellular region	Ghr	Ghr	Growth hormone receptor	6.00797e-36	3.38249e-33	1.89139
GO:0005576	extracellular region	C4a	C4a	C4a protein	6.00797e-36	3.38249e-33	1.89139
GO:0005576	extracellular region	Lgals1	Lgals1	Galectin-1	6.00797e-36	3.38249e-33	1.89139
GO:0005576	extracellular region	Gdf6	Gdf6	Growth differentiation factor 6	6.00797e-36	3.38249e-33	1.89139
GO:0005576	extracellular region	Amy1	Amy1	Alpha-amylase 1	6.00797e-36	3.38249e-33	1.89139
GO:0005576	extracellular region	Wfdc3	Wfdc3	WAP four-disulfide core domain protein 3	6.00797e-36	3.38249e-33	1.89139
GO:0005576	extracellular region	Efemp2	Efemp2	EGF-containing fibulin-like extracellular matrix protein 2	6.00797e-36	3.38249e-33	1.89139
GO:0005576	extracellular region	Cfb	Cfb	Complement factor B	6.00797e-36	3.38249e-33	1.89139
GO:0005576	extracellular region	Serpina3a	Serpina3a	Serine protease inhibitor A3A	6.00797e-36	3.38249e-33	1.89139
GO:0005576	extracellular region	Sfrp5	Sfrp5	Secreted frizzled-related protein 5	6.00797e-36	3.38249e-33	1.89139
GO:0005576	extracellular region	Nptx2	Nptx2	Neuronal pentraxin-2	6.00797e-36	3.38249e-33	1.89139
GO:0005576	extracellular region	Lgi2	Lgi2	LGI2B brain-derived splice form	6.00797e-36	3.38249e-33	1.89139
GO:0005576	extracellular region	Milr1	Milr1	Allergin-1	6.00797e-36	3.38249e-33	1.89139
GO:0005576	extracellular region	Adamtsl1	Adamtsl1	ADAMTS-like protein 1	6.00797e-36	3.38249e-33	1.89139
GO:0005576	extracellular region	Tgfbi	Tgfbi	Transforming growth factor, beta induced	6.00797e-36	3.38249e-33	1.89139
GO:0005576	extracellular region	Xdh	Xdh	Xanthine dehydrogenase/oxidase	6.00797e-36	3.38249e-33	1.89139
GO:0005576	extracellular region	Tnfsf13	Tnfsf13	Tumor necrosis factor ligand superfamily member 13	6.00797e-36	3.38249e-33	1.89139
GO:0005576	extracellular region	Il6	Il6	Interleukin 6, isoform CRA_b	6.00797e-36	3.38249e-33	1.89139
GO:0005576	extracellular region	Cxcl9	Cxcl9	C-X-C motif chemokine 9	6.00797e-36	3.38249e-33	1.89139
GO:0005576	extracellular region	Sfrp2	Sfrp2	Secreted frizzled-related protein 2	6.00797e-36	3.38249e-33	1.89139
GO:0005576	extracellular region	Gpc5	Gpc5	Glypican-5	6.00797e-36	3.38249e-33	1.89139
GO:0005576	extracellular region	Lrrc17	Lrrc17	Leucine-rich repeat-containing protein 17	6.00797e-36	3.38249e-33	1.89139
GO:0005576	extracellular region	C4b	C4b	Complement component 4B (Childo blood group)	6.00797e-36	3.38249e-33	1.89139
GO:0005576	extracellular region	Sned1	Sned1	Sushi, nidogen and EGF-like domain-containing protein 1	6.00797e-36	3.38249e-33	1.89139
GO:0005576	extracellular region	Igfbp3	Igfbp3	Insulin-like growth factor-binding protein 3	6.00797e-36	3.38249e-33	1.89139
GO:0005576	extracellular region	Adam23	Adam23	Disintegrin and metalloproteinase domain-containing protein 23	6.00797e-36	3.38249e-33	1.89139
GO:0005576	extracellular region	C1qc	C1qc	Complement C1q subcomponent subunit C	6.00797e-36	3.38249e-33	1.89139
GO:0005576	extracellular region	Fcgr2b	Fcgr2b	Low affinity immunoglobulin gamma Fc region receptor II	6.00797e-36	3.38249e-33	1.89139
GO:0005576	extracellular region	Podn	Podn	Podocan	6.00797e-36	3.38249e-33	1.89139
GO:0005576	extracellular region	AU021092	AU021092	UPF0764 protein C16orf89 homolog	6.00797e-36	3.38249e-33	1.89139
GO:0005576	extracellular region	Ly96	Ly96	Lymphocyte antigen 96	6.00797e-36	3.38249e-33	1.89139
GO:0005576	extracellular region	Pla2g15	Pla2g15	Group XV phospholipase A2	6.00797e-36	3.38249e-33	1.89139
GO:0005576	extracellular region	Cyr61	Cyr61	Protein CYR61	6.00797e-36	3.38249e-33	1.89139
GO:0005576	extracellular region	Il18bp	Il18bp	Interleukin-18-binding protein	6.00797e-36	3.38249e-33	1.89139
GO:0005576	extracellular region	Hpse	Hpse	Heparanase	6.00797e-36	3.38249e-33	1.89139
GO:0005576	extracellular region	Pla2g5	Pla2g5	Calcium-dependent phospholipase A2	6.00797e-36	3.38249e-33	1.89139
GO:0005576	extracellular region	Lama1	Lama1	Laminin subunit alpha-1	6.00797e-36	3.38249e-33	1.89139
GO:0005576	extracellular region	Cxcl10	Cxcl10	C-X-C motif chemokine 10	6.00797e-36	3.38249e-33	1.89139
GO:0005576	extracellular region	Gdf1	Gdf1	MCG142774	6.00797e-36	3.38249e-33	1.89139
GO:0005576	extracellular region	Ccl5	Ccl5	C-C motif chemokine 5	6.00797e-36	3.38249e-33	1.89139
GO:0005576	extracellular region	Lox	Lox	Protein-lysine 6-oxidase	6.00797e-36	3.38249e-33	1.89139
GO:0005576	extracellular region	Fgf2	Fgf2	Fibroblast growth factor 2	6.00797e-36	3.38249e-33	1.89139
GO:0005576	extracellular region	BC028528	BC028528	Uncharacterized protein C1orf54 homolog	6.00797e-36	3.38249e-33	1.89139
GO:0005576	extracellular region	Col5a1	Col5a1	Collagen alpha-1(V) chain	6.00797e-36	3.38249e-33	1.89139
GO:0005576	extracellular region	Fam19a3	Fam19a3	Protein FAM19A3	6.00797e-36	3.38249e-33	1.89139
GO:0005576	extracellular region	Pcsk9	Pcsk9	Proprotein convertase subtilisin/kexin type 9	6.00797e-36	3.38249e-33	1.89139
GO:0005576	extracellular region	Figf	Figf	Vascular endothelial growth factor D	6.00797e-36	3.38249e-33	1.89139
GO:0005576	extracellular region	Plau	Plau	Urokinase-type plasminogen activator	6.00797e-36	3.38249e-33	1.89139
GO:0005576	extracellular region	Angpt4	Angpt4	Angiopoietin 4	6.00797e-36	3.38249e-33	1.89139
GO:0005576	extracellular region	Gpc3	Gpc3	Glypican-3	6.00797e-36	3.38249e-33	1.89139
GO:0005576	extracellular region	Vwa7	Vwa7	von Willebrand factor A domain-containing protein 7	6.00797e-36	3.38249e-33	1.89139
GO:0005576	extracellular region	Pla2g2d	Pla2g2d	Phospholipase A(2)	6.00797e-36	3.38249e-33	1.89139
GO:0005576	extracellular region	Tfpi	Tfpi	Tissue factor pathway inhibitor	6.00797e-36	3.38249e-33	1.89139
GO:0005576	extracellular region	Ighg1	Ighg1	Ig gamma-1 chain C region secreted form	6.00797e-36	3.38249e-33	1.89139
GO:0005576	extracellular region	Cd34	Cd34	Putative uncharacterized protein	6.00797e-36	3.38249e-33	1.89139
GO:0005576	extracellular region	Insl3	Insl3	Insulin-like 3	6.00797e-36	3.38249e-33	1.89139
GO:0005576	extracellular region	Tek	Tek	Receptor protein-tyrosine kinase	6.00797e-36	3.38249e-33	1.89139
GO:0005576	extracellular region	Cela1	Cela1	Putative uncharacterized protein	6.00797e-36	3.38249e-33	1.89139
GO:0005576	extracellular region	Slc1a5	Slc1a5	Neutral amino acid transporter B(0)	6.00797e-36	3.38249e-33	1.89139
GO:0005576	extracellular region	Il33	Il33	Interleukin-33	6.00797e-36	3.38249e-33	1.89139
GO:0005576	extracellular region	Ifi30	Ifi30	Gamma-interferon-inducible lysosomal thiol reductase	6.00797e-36	3.38249e-33	1.89139
GO:0005576	extracellular region	Csf1	Csf1	Macrophage colony-stimulating factor 1	6.00797e-36	3.38249e-33	1.89139
GO:0005576	extracellular region	Apol9b	Apol9b	Protein Apol9b	6.00797e-36	3.38249e-33	1.89139
GO:0005576	extracellular region	Clec11a	Clec11a	C-type lectin domain family 11 member A	6.00797e-36	3.38249e-33	1.89139
GO:0005576	extracellular region	1500015O10Rik	1500015O10Rik	Augurin	6.00797e-36	3.38249e-33	1.89139
GO:0005576	extracellular region	Ltbp2	Ltbp2	Latent-transforming growth factor beta-binding protein 2	6.00797e-36	3.38249e-33	1.89139
GO:0005576	extracellular region	Bche	Bche	Butyrylcholinesterase	6.00797e-36	3.38249e-33	1.89139
GO:0005576	extracellular region	Pdgfc	Pdgfc	Platelet-derived growth factor C	6.00797e-36	3.38249e-33	1.89139
GO:0005576	extracellular region	Igf1	Igf1	Insulin-like growth factor I	6.00797e-36	3.38249e-33	1.89139
GO:0005576	extracellular region	Dcn	Dcn	Decorin	6.00797e-36	3.38249e-33	1.89139
GO:0005576	extracellular region	Vtn	Vtn	Vitronectin	6.00797e-36	3.38249e-33	1.89139
GO:0005576	extracellular region	Kdr	Kdr	Vascular endothelial growth factor receptor 2	6.00797e-36	3.38249e-33	1.89139
GO:0005576	extracellular region	Glb1l2	Glb1l2	Beta-galactosidase-1-like protein 2	6.00797e-36	3.38249e-33	1.89139
GO:0005576	extracellular region	Tcn2	Tcn2	Transcobalamin-2	6.00797e-36	3.38249e-33	1.89139
GO:0005576	extracellular region	Ighm	Ighm	Ig mu chain C region	6.00797e-36	3.38249e-33	1.89139
GO:0005576	extracellular region	Uts2	Uts2	Urotensin-II	6.00797e-36	3.38249e-33	1.89139
GO:0005576	extracellular region	Pdgfd	Pdgfd	Platelet-derived growth factor D	6.00797e-36	3.38249e-33	1.89139
GO:0005576	extracellular region	Fam3c	Fam3c	Protein FAM3C	6.00797e-36	3.38249e-33	1.89139
GO:0005576	extracellular region	Gas6	Gas6	Growth arrest-specific protein 6	6.00797e-36	3.38249e-33	1.89139
GO:0005576	extracellular region	Mup14	Mup14	Major urinary protein 12	6.00797e-36	3.38249e-33	1.89139
GO:0005576	extracellular region	Ccl11	Ccl11	Eotaxin	6.00797e-36	3.38249e-33	1.89139
GO:0005576	extracellular region	Col3a1	Col3a1	Collagen alpha-1(III) chain	6.00797e-36	3.38249e-33	1.89139
GO:0005576	extracellular region	Mup2	Mup2	Major urinary protein 4	6.00797e-36	3.38249e-33	1.89139
GO:0005576	extracellular region	Islr	Islr	Immunoglobulin superfamily containing leucine-rich repeat protein	6.00797e-36	3.38249e-33	1.89139
GO:0005576	extracellular region	Gdf10	Gdf10	Bone morphogenetic protein 3B	6.00797e-36	3.38249e-33	1.89139
GO:0005576	extracellular region	Pltp	Pltp	Phospholipid transfer protein	6.00797e-36	3.38249e-33	1.89139
GO:0005576	extracellular region	Hamp2	Hamp2	Hepcidin antimicrobial peptide 2	6.00797e-36	3.38249e-33	1.89139
GO:0005576	extracellular region	Retn	Retn	Putative uncharacterized protein	6.00797e-36	3.38249e-33	1.89139
GO:0005576	extracellular region	Angptl7	Angptl7	Angiopoietin-related protein 7	6.00797e-36	3.38249e-33	1.89139
GO:0005576	extracellular region	Sema3b	Sema3b	Semaphorin-3B	6.00797e-36	3.38249e-33	1.89139
GO:0005576	extracellular region	Thbs2	Thbs2	Thrombospondin-2	6.00797e-36	3.38249e-33	1.89139
GO:0005576	extracellular region	Glipr2	Glipr2	Golgi-associated plant pathogenesis-related protein 1	6.00797e-36	3.38249e-33	1.89139
GO:0005576	extracellular region	Ostn	Ostn	Osteocrin	6.00797e-36	3.38249e-33	1.89139
GO:0005576	extracellular region	Enpp5	Enpp5	Ectonucleotide pyrophosphatase/phosphodiesterase family member 5	6.00797e-36	3.38249e-33	1.89139
GO:0005576	extracellular region	Col1a2	Col1a2	Collagen alpha-2(I) chain	6.00797e-36	3.38249e-33	1.89139
GO:0005576	extracellular region	Gbp2b	Gbp2b	Guanylate binding protein 1	6.00797e-36	3.38249e-33	1.89139
GO:0005576	extracellular region	Lyz1	Lyz1	Lysozyme C-1	6.00797e-36	3.38249e-33	1.89139
GO:0005576	extracellular region	Gkn3	Gkn3	Gastrokine-3	6.00797e-36	3.38249e-33	1.89139
GO:0005576	extracellular region	Col6a5	Col6a5	Collagen alpha-5(VI) chain	6.00797e-36	3.38249e-33	1.89139
GO:0005576	extracellular region	Fmod	Fmod	Fibromodulin	6.00797e-36	3.38249e-33	1.89139
GO:0005576	extracellular region	Mstn	Mstn	Growth/differentiation factor 8	6.00797e-36	3.38249e-33	1.89139
GO:0005576	extracellular region	F13a1	F13a1	Putative uncharacterized protein	6.00797e-36	3.38249e-33	1.89139
GO:0005576	extracellular region	Ngf	Ngf	Beta-nerve growth factor	6.00797e-36	3.38249e-33	1.89139
GO:0005576	extracellular region	Apoc4	Apoc4	Apolipoprotein C-IV	6.00797e-36	3.38249e-33	1.89139
GO:0005576	extracellular region	Cfh	Cfh	Complement factor H	6.00797e-36	3.38249e-33	1.89139
GO:0005576	extracellular region	Tgfbr3	Tgfbr3	Transforming growth factor beta receptor type 3	6.00797e-36	3.38249e-33	1.89139
GO:0005576	extracellular region	C1qa	C1qa	Complement C1q subcomponent subunit A	6.00797e-36	3.38249e-33	1.89139
GO:0005576	extracellular region	Nid1	Nid1	Nidogen-1	6.00797e-36	3.38249e-33	1.89139
GO:0005576	extracellular region	Tgfb2	Tgfb2	Transforming growth factor beta-2	6.00797e-36	3.38249e-33	1.89139
GO:0005576	extracellular region	Thpo	Thpo	Thrombopoietin, isoform CRA_a	6.00797e-36	3.38249e-33	1.89139
GO:0005576	extracellular region	Igfbp5	Igfbp5	Insulin-like growth factor-binding protein 5	6.00797e-36	3.38249e-33	1.89139
GO:0005576	extracellular region	Sectm1b	Sectm1b	Secreted and transmembrane protein 1b	6.00797e-36	3.38249e-33	1.89139
GO:0005576	extracellular region	Gdf15	Gdf15	Putative uncharacterized protein	6.00797e-36	3.38249e-33	1.89139
GO:0005576	extracellular region	Chad	Chad	Chondroadherin	6.00797e-36	3.38249e-33	1.89139
GO:0005576	extracellular region	Cp	Cp	Ceruloplasmin, isoform CRA_f	6.00797e-36	3.38249e-33	1.89139
GO:0005576	extracellular region	Il1rl1	Il1rl1	Interleukin-1 receptor-like 1	6.00797e-36	3.38249e-33	1.89139
GO:0005576	extracellular region	Mup5	Mup5	MCG148051	6.00797e-36	3.38249e-33	1.89139
GO:0005576	extracellular region	Col4a3	Col4a3	Collagen alpha-3(IV) chain	6.00797e-36	3.38249e-33	1.89139
GO:0005576	extracellular region	Mmp3	Mmp3	Stromelysin-1	6.00797e-36	3.38249e-33	1.89139
GO:0005576	extracellular region	Slit1	Slit1	Slit homolog 1 protein	6.00797e-36	3.38249e-33	1.89139
GO:0005576	extracellular region	Aoah	Aoah	Acyloxyacyl hydrolase	6.00797e-36	3.38249e-33	1.89139
GO:0005576	extracellular region	Wnt16	Wnt16	Protein Wnt-16	6.00797e-36	3.38249e-33	1.89139
GO:0005576	extracellular region	Serping1	Serping1	Plasma protease C1 inhibitor	6.00797e-36	3.38249e-33	1.89139
GO:0005576	extracellular region	Ccl21a	Ccl21a	C-C motif chemokine 21a	6.00797e-36	3.38249e-33	1.89139
GO:0005576	extracellular region	Fgf7	Fgf7	Fibroblast growth factor 7	6.00797e-36	3.38249e-33	1.89139
GO:0005576	extracellular region	Ccdc80	Ccdc80	Coiled-coil domain-containing protein 80	6.00797e-36	3.38249e-33	1.89139
GO:0005576	extracellular region	Glb1l	Glb1l	Beta-galactosidase-1-like protein	6.00797e-36	3.38249e-33	1.89139
GO:0005576	extracellular region	Wnt7b	Wnt7b	Protein Wnt-7b	6.00797e-36	3.38249e-33	1.89139
GO:0005576	extracellular region	Ltbp1	Ltbp1	Latent-transforming growth factor beta-binding protein 1	6.00797e-36	3.38249e-33	1.89139
GO:0005576	extracellular region	Gsn	Gsn	Gelsolin	6.00797e-36	3.38249e-33	1.89139
GO:0005576	extracellular region	Gdf7	Gdf7	Growth/differentiation factor 7	6.00797e-36	3.38249e-33	1.89139
GO:0005576	extracellular region	Crlf2	Crlf2	Crlf2 protein	6.00797e-36	3.38249e-33	1.89139
GO:0005576	extracellular region	C1rb	C1rb	Complement C1r-B subcomponent	6.00797e-36	3.38249e-33	1.89139
GO:0005576	extracellular region	Apol7a	Apol7a	Apolipoprotein L 7a	6.00797e-36	3.38249e-33	1.89139
GO:0005576	extracellular region	Ccl2	Ccl2	C-C motif chemokine 2	6.00797e-36	3.38249e-33	1.89139
GO:0005576	extracellular region	Col4a4	Col4a4	Putative uncharacterized protein	6.00797e-36	3.38249e-33	1.89139
GO:0005576	extracellular region	Tll1	Tll1	Metalloendopeptidase	6.00797e-36	3.38249e-33	1.89139
GO:0005576	extracellular region	Sema3d	Sema3d	Semaphorin-3D	6.00797e-36	3.38249e-33	1.89139
GO:0005576	extracellular region	Lgals9	Lgals9	Galectin-9	6.00797e-36	3.38249e-33	1.89139
GO:0005576	extracellular region	Siglec1	Siglec1	Sialoadhesin	6.00797e-36	3.38249e-33	1.89139
GO:0005576	extracellular region	Ccl9	Ccl9	C-C motif chemokine 9	6.00797e-36	3.38249e-33	1.89139
GO:0005576	extracellular region	Emilin1	Emilin1	Putative uncharacterized protein	6.00797e-36	3.38249e-33	1.89139
GO:0005576	extracellular region	Pla2r1	Pla2r1	Secretory phospholipase A2 receptor	6.00797e-36	3.38249e-33	1.89139
GO:0005576	extracellular region	Ccl12	Ccl12	C-C motif chemokine 12	6.00797e-36	3.38249e-33	1.89139
GO:0005576	extracellular region	Btc	Btc	Probetacellulin	6.00797e-36	3.38249e-33	1.89139
GO:0005576	extracellular region	Rbp4	Rbp4	Retinol-binding protein 4	6.00797e-36	3.38249e-33	1.89139
GO:0005576	extracellular region	Aebp1	Aebp1	Adipocyte enhancer-binding protein 1	6.00797e-36	3.38249e-33	1.89139
GO:0005576	extracellular region	Gdf11	Gdf11	Growth/differentiation factor 11	6.00797e-36	3.38249e-33	1.89139
GO:0005576	extracellular region	Fgf13	Fgf13	Fibroblast growth factor 13	6.00797e-36	3.38249e-33	1.89139
GO:0005576	extracellular region	Lum	Lum	Lumican	6.00797e-36	3.38249e-33	1.89139
GO:0005576	extracellular region	Lrpap1	Lrpap1	Alpha-2-macroglobulin receptor-associated protein	6.00797e-36	3.38249e-33	1.89139
GO:0005576	extracellular region	Angptl1	Angptl1	Angiopoietin-related protein 1	6.00797e-36	3.38249e-33	1.89139
GO:0005576	extracellular region	Sectm1a	Sectm1a	cDNA sequence BC010462, isoform CRA_b	6.00797e-36	3.38249e-33	1.89139
GO:0005576	extracellular region	Ecm1	Ecm1	Ecm1 protein	6.00797e-36	3.38249e-33	1.89139
GO:0005576	extracellular region	Tnfsf13b	Tnfsf13b	Tumor necrosis factor (Ligand) superfamily, member 13b, isoform CRA_a	6.00797e-36	3.38249e-33	1.89139
GO:0005576	extracellular region	Tap1	Tap1	Transporter 1 ATP-binding cassette sub-family B	6.00797e-36	3.38249e-33	1.89139
GO:0005576	extracellular region	Lepre1	Lepre1	Prolyl 3-hydroxylase 1	6.00797e-36	3.38249e-33	1.89139
GO:0005576	extracellular region	Mmel1	Mmel1	Membrane metallo-endopeptidase-like 1	6.00797e-36	3.38249e-33	1.89139
GO:0005576	extracellular region	Wfdc17	Wfdc17	OTTMUSG00000000971 protein	6.00797e-36	3.38249e-33	1.89139
GO:0005576	extracellular region	Fgf6	Fgf6	Fibroblast growth factor 6	6.00797e-36	3.38249e-33	1.89139
GO:0005576	extracellular region	Apod	Apod	Apolipoprotein D	6.00797e-36	3.38249e-33	1.89139
GO:0005576	extracellular region	Ly86	Ly86	Lymphocyte antigen 86	6.00797e-36	3.38249e-33	1.89139
GO:0005576	extracellular region	Vit	Vit	Vitrin	6.00797e-36	3.38249e-33	1.89139
GO:0005576	extracellular region	C1qb	C1qb	Complement C1q subcomponent subunit B	6.00797e-36	3.38249e-33	1.89139
GO:0005576	extracellular region	Ccl8	Ccl8	C-C motif chemokine 8	6.00797e-36	3.38249e-33	1.89139
GO:0005576	extracellular region	Dpt	Dpt	Dermatopontin	6.00797e-36	3.38249e-33	1.89139
GO:0005576	extracellular region	Angpt1	Angpt1	Angiopoietin-1	6.00797e-36	3.38249e-33	1.89139
GO:0005576	extracellular region	Enox2	Enox2	Putative uncharacterized protein	6.00797e-36	3.38249e-33	1.89139
GO:0005576	extracellular region	Scgb1a1	Scgb1a1	Secretoglobin, family 1A, member 1 (Uteroglobin)	6.00797e-36	3.38249e-33	1.89139
GO:0005576	extracellular region	Fgf9	Fgf9	Fibroblast growth factor 9	6.00797e-36	3.38249e-33	1.89139
GO:0005576	extracellular region	Fndc5	Fndc5	Fibronectin type III domain-containing protein 5	6.00797e-36	3.38249e-33	1.89139
GO:0005576	extracellular region	C1qtnf6	C1qtnf6	Complement C1q tumor necrosis factor-related protein 6	6.00797e-36	3.38249e-33	1.89139
GO:0005576	extracellular region	Tnxb	Tnxb	Clcn1 protein	6.00797e-36	3.38249e-33	1.89139
GO:0005576	extracellular region	2010002M12Rik	2010002M12Rik	Protein 2010002M12Rik	6.00797e-36	3.38249e-33	1.89139
GO:0005576	extracellular region	Glipr1	Glipr1	Glioma pathogenesis-related protein 1	6.00797e-36	3.38249e-33	1.89139
GO:0005576	extracellular region	Isg15	Isg15	ISG15 ubiquitin-like modifier	6.00797e-36	3.38249e-33	1.89139
GO:0005576	extracellular region	Ssc5d	Ssc5d	Soluble scavenger receptor cysteine-rich domain-containing protein SSC5D	6.00797e-36	3.38249e-33	1.89139
GO:0005576	extracellular region	Lamb2	Lamb2	Putative uncharacterized protein	6.00797e-36	3.38249e-33	1.89139
GO:0005576	extracellular region	Cpz	Cpz	Carboxypeptidase Z	6.00797e-36	3.38249e-33	1.89139
GO:0005576	extracellular region	Tnfrsf22	Tnfrsf22	Tumor necrosis factor receptor superfamily member 22	6.00797e-36	3.38249e-33	1.89139
GO:0005576	extracellular region	Flt3l	Flt3l	FMS-like tyrosine kinase 3 ligand, isoform CRA_g	6.00797e-36	3.38249e-33	1.89139
GO:0005576	extracellular region	Retnla	Retnla	Resistin-like alpha	6.00797e-36	3.38249e-33	1.89139
GO:0005576	extracellular region	Myoc	Myoc	Myocilin	6.00797e-36	3.38249e-33	1.89139
GO:0005576	extracellular region	Tap2	Tap2	Transporter 2 ATP-binding cassette sub-family B	6.00797e-36	3.38249e-33	1.89139
GO:0005576	extracellular region	C1rl	C1rl	Complement C1r subcomponent-like protein	6.00797e-36	3.38249e-33	1.89139
GO:0005576	extracellular region	Ccl7	Ccl7	C-C motif chemokine 7	6.00797e-36	3.38249e-33	1.89139
GO:0005576	extracellular region	Svep1	Svep1	Sushi, von Willebrand factor type A, EGF and pentraxin domain-containing protein 1	6.00797e-36	3.38249e-33	1.89139
GO:0005576	extracellular region	Fbln1	Fbln1	Fibulin-1	6.00797e-36	3.38249e-33	1.89139
GO:0005576	extracellular region	Trf	Trf	Serotransferrin	6.00797e-36	3.38249e-33	1.89139
GO:0005576	extracellular region	Pon3	Pon3	Serum paraoxonase/lactonase 3	6.00797e-36	3.38249e-33	1.89139
GO:0005576	extracellular region	Lgals3bp	Lgals3bp	Galectin-3-binding protein	6.00797e-36	3.38249e-33	1.89139
GO:0005576	extracellular region	Adamtsl4	Adamtsl4	ADAMTS-like protein 4	6.00797e-36	3.38249e-33	1.89139
GO:0005576	extracellular region	Adamts8	Adamts8	A disintegrin and metalloproteinase with thrombospondin motifs 8	6.00797e-36	3.38249e-33	1.89139
GO:0005576	extracellular region	Loxl3	Loxl3	Lysyl oxidase homolog 3	6.00797e-36	3.38249e-33	1.89139
GO:0005576	extracellular region	Gfra4	Gfra4	Glial cell line derived neurotrophic factor family receptor alpha 4	6.00797e-36	3.38249e-33	1.89139
GO:0005576	extracellular region	Igf2	Igf2	Insulin-like growth factor 2	6.00797e-36	3.38249e-33	1.89139
GO:0005576	extracellular region	Fndc7	Fndc7	Fibronectin type III domain-containing protein 7	6.00797e-36	3.38249e-33	1.89139
GO:0005576	extracellular region	Crispld1	Crispld1	Cysteine-rich secretory protein LCCL domain-containing 1	6.00797e-36	3.38249e-33	1.89139
GO:0005576	extracellular region	Adamtsl2	Adamtsl2	ADAMTS-like 2	6.00797e-36	3.38249e-33	1.89139
GO:0005576	extracellular region	Serpina12	Serpina12	Serine (Or cysteine) peptidase inhibitor, clade A (Alpha-1 antiproteinase, antitrypsin), member 12	6.00797e-36	3.38249e-33	1.89139
GO:0005576	extracellular region	Psap	Psap	Psap protein	6.00797e-36	3.38249e-33	1.89139
GO:0005576	extracellular region	Atg4c	Atg4c	Putative uncharacterized protein	6.00797e-36	3.38249e-33	1.89139
GO:0005576	extracellular region	Trem2	Trem2	Putative uncharacterized protein	6.00797e-36	3.38249e-33	1.89139
GO:0005576	extracellular region	Wfdc1	Wfdc1	Wfdc1 protein	6.00797e-36	3.38249e-33	1.89139
GO:0005576	extracellular region	Cfp	Cfp	Complement factor properdin	6.00797e-36	3.38249e-33	1.89139
GO:0016020	membrane	B3galt2	B3galt2	Beta-1,3-galactosyltransferase 2	1.39151e-33	3.91709e-31	1.32421
GO:0016020	membrane	Il6ra	Il6ra	IL-6 receptor (Mutated)	1.39151e-33	3.91709e-31	1.32421
GO:0016020	membrane	Csf2rb2	Csf2rb2	Interleukin-3 receptor class 2 subunit beta	1.39151e-33	3.91709e-31	1.32421
GO:0016020	membrane	Sgcd	Sgcd	Delta-sarcoglycan	1.39151e-33	3.91709e-31	1.32421
GO:0016020	membrane	Daglb	Daglb	Sn1-specific diacylglycerol lipase beta	1.39151e-33	3.91709e-31	1.32421
GO:0016020	membrane	Cntn2	Cntn2	Contactin-2	1.39151e-33	3.91709e-31	1.32421
GO:0016020	membrane	Nrn1	Nrn1	Neuritin	1.39151e-33	3.91709e-31	1.32421
GO:0016020	membrane	Timd4	Timd4	T-cell immunoglobulin and mucin domain-containing protein 4	1.39151e-33	3.91709e-31	1.32421
GO:0016020	membrane	Scamp5	Scamp5	Secretory carrier-associated membrane protein 5	1.39151e-33	3.91709e-31	1.32421
GO:0016020	membrane	Lrrn3	Lrrn3	Leucine-rich repeat neuronal protein 3	1.39151e-33	3.91709e-31	1.32421
GO:0016020	membrane	Ighg2b	Ighg2b	Protein Ighg2b	1.39151e-33	3.91709e-31	1.32421
GO:0016020	membrane	Gpr83	Gpr83	Probable G-protein coupled receptor 83	1.39151e-33	3.91709e-31	1.32421
GO:0016020	membrane	Smim1	Smim1	Small integral membrane protein 1	1.39151e-33	3.91709e-31	1.32421
GO:0016020	membrane	Pde3a	Pde3a	Phosphodiesterase 3A, cGMP inhibited	1.39151e-33	3.91709e-31	1.32421
GO:0016020	membrane	Hpn	Hpn	Serine protease hepsin	1.39151e-33	3.91709e-31	1.32421
GO:0016020	membrane	Glt8d2	Glt8d2	Glycosyltransferase 8 domain-containing protein 2	1.39151e-33	3.91709e-31	1.32421
GO:0016020	membrane	Ikbip	Ikbip	Inhibitor of nuclear factor kappa-B kinase-interacting protein	1.39151e-33	3.91709e-31	1.32421
GO:0016020	membrane	Ptafr	Ptafr	Platelet activating factor receptor	1.39151e-33	3.91709e-31	1.32421
GO:0016020	membrane	Slc25a4	Slc25a4	ADP/ATP translocase 1	1.39151e-33	3.91709e-31	1.32421
GO:0016020	membrane	H2-Ab1	H2-Ab1	MHC class II antigen A beta 1	1.39151e-33	3.91709e-31	1.32421
GO:0016020	membrane	Sptb	Sptb	Spectrin beta 1	1.39151e-33	3.91709e-31	1.32421
GO:0016020	membrane	Cysltr1	Cysltr1	Cysteinyl leukotriene receptor 1	1.39151e-33	3.91709e-31	1.32421
GO:0016020	membrane	Emp3	Emp3	Epithelial membrane protein 3	1.39151e-33	3.91709e-31	1.32421
GO:0016020	membrane	Slc27a2	Slc27a2	Very long-chain acyl-CoA synthetase	1.39151e-33	3.91709e-31	1.32421
GO:0016020	membrane	Ccdc88a	Ccdc88a	Girdin	1.39151e-33	3.91709e-31	1.32421
GO:0016020	membrane	Naalad2	Naalad2	N-acetylated-alpha-linked acidic dipeptidase 2	1.39151e-33	3.91709e-31	1.32421
GO:0016020	membrane	Slamf8	Slamf8	SLAM family member 8	1.39151e-33	3.91709e-31	1.32421
GO:0016020	membrane	Ccr5	Ccr5	C-C chemokine receptor type 5	1.39151e-33	3.91709e-31	1.32421
GO:0016020	membrane	Pcdhgb8	Pcdhgb8	Protocadherin gamma B8	1.39151e-33	3.91709e-31	1.32421
GO:0016020	membrane	Mmp19	Mmp19	Matrix metallopeptidase 19, isoform CRA_a	1.39151e-33	3.91709e-31	1.32421
GO:0016020	membrane	Lifr	Lifr	Leukemia inhibitory factor receptor	1.39151e-33	3.91709e-31	1.32421
GO:0016020	membrane	Sema3c	Sema3c	Semaphorin-3C	1.39151e-33	3.91709e-31	1.32421
GO:0016020	membrane	Slc2a12	Slc2a12	Solute carrier family 2 (Facilitated glucose transporter), member 12	1.39151e-33	3.91709e-31	1.32421
GO:0016020	membrane	Kcnn3	Kcnn3	Small conductance calcium-activated potassium channel protein 3	1.39151e-33	3.91709e-31	1.32421
GO:0016020	membrane	Trhde	Trhde	Putative uncharacterized protein	1.39151e-33	3.91709e-31	1.32421
GO:0016020	membrane	Galnt16	Galnt16	Polypeptide N-acetylgalactosaminyltransferase 16	1.39151e-33	3.91709e-31	1.32421
GO:0016020	membrane	Cav1	Cav1	Caveolin-1	1.39151e-33	3.91709e-31	1.32421
GO:0016020	membrane	Kcnq5	Kcnq5	Voltage-gated potassium channel type Kv7.5	1.39151e-33	3.91709e-31	1.32421
GO:0016020	membrane	Gramd1b	Gramd1b	GRAM domain-containing protein 1B	1.39151e-33	3.91709e-31	1.32421
GO:0016020	membrane	Abca8a	Abca8a	ATP-binding cassette sub-family A member 8-A	1.39151e-33	3.91709e-31	1.32421
GO:0016020	membrane	Dagla	Dagla	Dagla protein	1.39151e-33	3.91709e-31	1.32421
GO:0016020	membrane	Itga4	Itga4	Integrin alpha-4	1.39151e-33	3.91709e-31	1.32421
GO:0016020	membrane	Prkacb	Prkacb	cAMP-dependent protein kinase catalytic subunit beta transcript variant 5	1.39151e-33	3.91709e-31	1.32421
GO:0016020	membrane	Ddx58	Ddx58	Ddx58 protein	1.39151e-33	3.91709e-31	1.32421
GO:0016020	membrane	Scn4a	Scn4a	Sodium channel protein type 4 subunit alpha	1.39151e-33	3.91709e-31	1.32421
GO:0016020	membrane	Grb14	Grb14	Growth factor receptor-bound protein 14	1.39151e-33	3.91709e-31	1.32421
GO:0016020	membrane	Tnfsf12	Tnfsf12	Tumor necrosis factor ligand superfamily member 12	1.39151e-33	3.91709e-31	1.32421
GO:0016020	membrane	Sfxn3	Sfxn3	Sideroflexin-3	1.39151e-33	3.91709e-31	1.32421
GO:0016020	membrane	Btk	Btk	Tyrosine-protein kinase BTK	1.39151e-33	3.91709e-31	1.32421
GO:0016020	membrane	Fcrls	Fcrls	Protein Fcrls	1.39151e-33	3.91709e-31	1.32421
GO:0016020	membrane	Alox5	Alox5	Arachidonate 5-lipoxygenase, isoform CRA_a	1.39151e-33	3.91709e-31	1.32421
GO:0016020	membrane	Lyn	Lyn	Tyrosine-protein kinase Lyn	1.39151e-33	3.91709e-31	1.32421
GO:0016020	membrane	Fam126a	Fam126a	Hyccin	1.39151e-33	3.91709e-31	1.32421
GO:0016020	membrane	Adra2c	Adra2c	Alpha-2C adrenergic receptor	1.39151e-33	3.91709e-31	1.32421
GO:0016020	membrane	Lypd2	Lypd2	Ly6/PLAUR domain-containing protein 2	1.39151e-33	3.91709e-31	1.32421
GO:0016020	membrane	Ceacam1	Ceacam1	Carcinoembryonic antigen-related cell adhesion molecule 1	1.39151e-33	3.91709e-31	1.32421
GO:0016020	membrane	Fcgr3	Fcgr3	Low affinity immunoglobulin gamma Fc region receptor III	1.39151e-33	3.91709e-31	1.32421
GO:0016020	membrane	Arrb2	Arrb2	Beta-arrestin-2	1.39151e-33	3.91709e-31	1.32421
GO:0016020	membrane	Pilrb1	Pilrb1	Pilrb1 protein	1.39151e-33	3.91709e-31	1.32421
GO:0016020	membrane	Dpp4	Dpp4	Dipeptidyl peptidase 4	1.39151e-33	3.91709e-31	1.32421
GO:0016020	membrane	Agmo	Agmo	Alkylglycerol monooxygenase	1.39151e-33	3.91709e-31	1.32421
GO:0016020	membrane	Slc38a6	Slc38a6	Solute carrier family 38, member 6	1.39151e-33	3.91709e-31	1.32421
GO:0016020	membrane	Sfxn5	Sfxn5	Sideroflexin-5	1.39151e-33	3.91709e-31	1.32421
GO:0016020	membrane	Cd300e	Cd300e	CMRF35-like molecule 2	1.39151e-33	3.91709e-31	1.32421
GO:0016020	membrane	H2-Q10	H2-Q10	LOC676837 protein	1.39151e-33	3.91709e-31	1.32421
GO:0016020	membrane	H2-M5	H2-M5	Protein H2-M5	1.39151e-33	3.91709e-31	1.32421
GO:0016020	membrane	Hfe2	Hfe2	Hemojuvelin	1.39151e-33	3.91709e-31	1.32421
GO:0016020	membrane	Ebi3	Ebi3	Interleukin-27 subunit beta	1.39151e-33	3.91709e-31	1.32421
GO:0016020	membrane	Darc	Ackr1	Atypical chemokine receptor 1	1.39151e-33	3.91709e-31	1.32421
GO:0016020	membrane	Scarf1	Scarf1	Scavenger receptor class F member 1	1.39151e-33	3.91709e-31	1.32421
GO:0016020	membrane	Tmem233	Tmem233	Transmembrane protein 233	1.39151e-33	3.91709e-31	1.32421
GO:0016020	membrane	Arrb1	Arrb1	Beta-arrestin-1	1.39151e-33	3.91709e-31	1.32421
GO:0016020	membrane	Tbxas1	Tbxas1	Thromboxane-A synthase	1.39151e-33	3.91709e-31	1.32421
GO:0016020	membrane	Fkbp14	Fkbp14	Peptidyl-prolyl cis-trans isomerase FKBP14	1.39151e-33	3.91709e-31	1.32421
GO:0016020	membrane	Mmd2	Mmd2	Monocyte to macrophage differentiation-associated 2, isoform CRA_b	1.39151e-33	3.91709e-31	1.32421
GO:0016020	membrane	Cntnap2	Cntnap2	Cntnap2 protein	1.39151e-33	3.91709e-31	1.32421
GO:0016020	membrane	Slc8a1	Slc8a1	Sodium/calcium exchanger 1	1.39151e-33	3.91709e-31	1.32421
GO:0016020	membrane	Lyve1	Lyve1	Lymphatic vessel endothelial hyaluronic acid receptor 1	1.39151e-33	3.91709e-31	1.32421
GO:0016020	membrane	P2rx4	P2rx4	P2X purinoceptor	1.39151e-33	3.91709e-31	1.32421
GO:0016020	membrane	Cacng6	Cacng6	Voltage-dependent calcium channel gamma-6 subunit	1.39151e-33	3.91709e-31	1.32421
GO:0016020	membrane	Alox5ap	Alox5ap	Arachidonate 5-lipoxygenase-activating protein	1.39151e-33	3.91709e-31	1.32421
GO:0016020	membrane	Pomt1	Pomt1	Protein O-mannosyl-transferase 1	1.39151e-33	3.91709e-31	1.32421
GO:0016020	membrane	AI597468	Tmem263	Transmembrane protein 263	1.39151e-33	3.91709e-31	1.32421
GO:0016020	membrane	Upk3b	Upk3b	Uroplakin-3b	1.39151e-33	3.91709e-31	1.32421
GO:0016020	membrane	B4galnt2	B4galnt2	Beta-1,4-N-acetyl-galactosaminyl transferase 2	1.39151e-33	3.91709e-31	1.32421
GO:0016020	membrane	Adrb2	Adrb2	Beta-2 adrenoceptor	1.39151e-33	3.91709e-31	1.32421
GO:0016020	membrane	Rab11fip5	Rab11fip5	Putative uncharacterized protein	1.39151e-33	3.91709e-31	1.32421
GO:0016020	membrane	Fasl	Fasl	Fas ligand	1.39151e-33	3.91709e-31	1.32421
GO:0016020	membrane	Mag	Mag	Myelin-associated glycoprotein (65 AA)	1.39151e-33	3.91709e-31	1.32421
GO:0016020	membrane	P2rx2	P2rx2	P2X purinoceptor 2	1.39151e-33	3.91709e-31	1.32421
GO:0016020	membrane	Gp49a	Gp49a	MCG119532, isoform CRA_a	1.39151e-33	3.91709e-31	1.32421
GO:0016020	membrane	Sema6d	Sema6d	Semaphorin-6D	1.39151e-33	3.91709e-31	1.32421
GO:0016020	membrane	H2-Q2	H2-Q2	Protein H2-Q2	1.39151e-33	3.91709e-31	1.32421
GO:0016020	membrane	Gbp2	Gbp2	Interferon-induced guanylate-binding protein 2	1.39151e-33	3.91709e-31	1.32421
GO:0016020	membrane	Ly6c2	Ly6c2	Lymphocyte antigen 6C2	1.39151e-33	3.91709e-31	1.32421
GO:0016020	membrane	Mrap2	Mrap2	Melanocortin-2 receptor accessory protein 2	1.39151e-33	3.91709e-31	1.32421
GO:0016020	membrane	Cnp	Cnp	2',3'-cyclic-nucleotide 3'-phosphodiesterase	1.39151e-33	3.91709e-31	1.32421
GO:0016020	membrane	Slc22a4	Slc22a4	Solute carrier family 22 member 4	1.39151e-33	3.91709e-31	1.32421
GO:0016020	membrane	Rtp4	Rtp4	Rtp4 protein	1.39151e-33	3.91709e-31	1.32421
GO:0016020	membrane	Musk	Musk	Receptor protein-tyrosine kinase	1.39151e-33	3.91709e-31	1.32421
GO:0016020	membrane	Ppp1r3a	Ppp1r3a	Protein phosphatase 1 regulatory subunit 3A	1.39151e-33	3.91709e-31	1.32421
GO:0016020	membrane	Pcdhga5	Pcdhga5	Protein Pcdhga5	1.39151e-33	3.91709e-31	1.32421
GO:0016020	membrane	Rasd1	Rasd1	Dexamethasone-induced Ras-related protein 1	1.39151e-33	3.91709e-31	1.32421
GO:0016020	membrane	Plxnc1	Plxnc1	Plexin-C1	1.39151e-33	3.91709e-31	1.32421
GO:0016020	membrane	Il2rg	Il2rg	Cytokine receptor common subunit gamma	1.39151e-33	3.91709e-31	1.32421
GO:0016020	membrane	Cd2	Cd2	T-cell surface antigen CD2	1.39151e-33	3.91709e-31	1.32421
GO:0016020	membrane	Tmie	Tmie	Tmie protein	1.39151e-33	3.91709e-31	1.32421
GO:0016020	membrane	Ptgir	Ptgir	Prostacyclin receptor	1.39151e-33	3.91709e-31	1.32421
GO:0016020	membrane	Ticam2	Ticam2	TIR domain-containing adapter molecule 2	1.39151e-33	3.91709e-31	1.32421
GO:0016020	membrane	Pdgfb	Pdgfb	Platelet-derived growth factor subunit B	1.39151e-33	3.91709e-31	1.32421
GO:0016020	membrane	Tnf	Tnf	Tumor necrosis factor alpha	1.39151e-33	3.91709e-31	1.32421
GO:0016020	membrane	Atp1b4	Atp1b4	Atp1b4 protein	1.39151e-33	3.91709e-31	1.32421
GO:0016020	membrane	Cacna1c	Cacna1c	Voltage-dependent L-type calcium channel subunit alpha-1C	1.39151e-33	3.91709e-31	1.32421
GO:0016020	membrane	Ulbp1	Ulbp1	UL16-binding protein-like transcript 1 splice variant	1.39151e-33	3.91709e-31	1.32421
GO:0016020	membrane	Cap2	Cap2	Adenylyl cyclase-associated protein 2	1.39151e-33	3.91709e-31	1.32421
GO:0016020	membrane	Slc2a6	Slc2a6	Slc2a6 protein	1.39151e-33	3.91709e-31	1.32421
GO:0016020	membrane	Slc11a1	Slc11a1	Natural resistance-associated macrophage protein 1	1.39151e-33	3.91709e-31	1.32421
GO:0016020	membrane	Atp1a3	Atp1a3	Sodium/potassium-transporting ATPase subunit alpha-3	1.39151e-33	3.91709e-31	1.32421
GO:0016020	membrane	Tmem176b	Tmem176b	Transmembrane protein 176B	1.39151e-33	3.91709e-31	1.32421
GO:0016020	membrane	Shisa4	Shisa4	Protein shisa-4	1.39151e-33	3.91709e-31	1.32421
GO:0016020	membrane	Daf2	Daf2	Daf2 protein	1.39151e-33	3.91709e-31	1.32421
GO:0016020	membrane	Marcks	Marcks	Myristoylated alanine-rich C-kinase substrate	1.39151e-33	3.91709e-31	1.32421
GO:0016020	membrane	Fos	Fos	Proto-oncogene c-Fos	1.39151e-33	3.91709e-31	1.32421
GO:0016020	membrane	Irgm2	Irgm2	Interferon inducible GTPase 2, isoform CRA_a	1.39151e-33	3.91709e-31	1.32421
GO:0016020	membrane	Amigo3	Amigo3	Amphoterin-induced protein 3	1.39151e-33	3.91709e-31	1.32421
GO:0016020	membrane	Slc13a4	Slc13a4	Putative uncharacterized protein	1.39151e-33	3.91709e-31	1.32421
GO:0016020	membrane	Gdpd2	Gdpd2	Glycerophosphoinositol inositolphosphodiesterase GDPD2	1.39151e-33	3.91709e-31	1.32421
GO:0016020	membrane	Apbb1ip	Apbb1ip	Amyloid beta (A4) protein-binding, family B, member 1 interacting protein, isoform CRA_a	1.39151e-33	3.91709e-31	1.32421
GO:0016020	membrane	Scimp	Scimp	SLP adapter and CSK-interacting membrane protein	1.39151e-33	3.91709e-31	1.32421
GO:0016020	membrane	Scn5a	Scn5a	Sodium channel voltage-gated type V alpha polypeptide	1.39151e-33	3.91709e-31	1.32421
GO:0016020	membrane	Csf3r	Csf3r	Granulocyte colony-stimulating factor receptor	1.39151e-33	3.91709e-31	1.32421
GO:0016020	membrane	Trpc3	Trpc3	Short transient receptor potential channel 3	1.39151e-33	3.91709e-31	1.32421
GO:0016020	membrane	Bst2	Bst2	Bone marrow stromal antigen 2	1.39151e-33	3.91709e-31	1.32421
GO:0016020	membrane	Slc25a23	Slc25a23	Calcium-binding mitochondrial carrier protein SCaMC-3	1.39151e-33	3.91709e-31	1.32421
GO:0016020	membrane	Gfra2	Gfra2	GDNF family receptor alpha-2	1.39151e-33	3.91709e-31	1.32421
GO:0016020	membrane	Dse	Dse	Dermatan-sulfate epimerase	1.39151e-33	3.91709e-31	1.32421
GO:0016020	membrane	Coro1a	Coro1a	Coronin-1A	1.39151e-33	3.91709e-31	1.32421
GO:0016020	membrane	Il27ra	Il27ra	Interleukin-27 receptor subunit alpha	1.39151e-33	3.91709e-31	1.32421
GO:0016020	membrane	Lpar1	Lpar1	Lysophosphatidic acid receptor 1	1.39151e-33	3.91709e-31	1.32421
GO:0016020	membrane	Dapp1	Dapp1	Dual adapter for phosphotyrosine and 3-phosphotyrosine and 3-phosphoinositide	1.39151e-33	3.91709e-31	1.32421
GO:0016020	membrane	Chrm3	Chrm3	Muscarinic acetylcholine receptor M3	1.39151e-33	3.91709e-31	1.32421
GO:0016020	membrane	Galnt7	Galnt7	Putative uncharacterized protein	1.39151e-33	3.91709e-31	1.32421
GO:0016020	membrane	Adssl1	Adssl1	Adenylosuccinate synthetase isozyme 1	1.39151e-33	3.91709e-31	1.32421
GO:0016020	membrane	Sh3gl3	Sh3gl3	Endophilin-A3	1.39151e-33	3.91709e-31	1.32421
GO:0016020	membrane	Cldn19	Cldn19	Claudin-19	1.39151e-33	3.91709e-31	1.32421
GO:0016020	membrane	Cd274	Cd274	PD-L1	1.39151e-33	3.91709e-31	1.32421
GO:0016020	membrane	Ptpla	Ptpla	MCG14195, isoform CRA_a	1.39151e-33	3.91709e-31	1.32421
GO:0016020	membrane	Kcnj16	Kcnj16	Inward rectifier potassium channel 16	1.39151e-33	3.91709e-31	1.32421
GO:0016020	membrane	Csf1r	Csf1r	Macrophage colony-stimulating factor 1 receptor	1.39151e-33	3.91709e-31	1.32421
GO:0016020	membrane	Ncf4	Ncf4	Neutrophil cytosol factor 4	1.39151e-33	3.91709e-31	1.32421
GO:0016020	membrane	Itpr1	Itpr1	Inositol 1,4,5-trisphosphate receptor type 1	1.39151e-33	3.91709e-31	1.32421
GO:0016020	membrane	Kcna1	Kcna1	Potassium voltage-gated channel subfamily A member 1	1.39151e-33	3.91709e-31	1.32421
GO:0016020	membrane	Casr	Casr	Extracellular calcium-sensing receptor	1.39151e-33	3.91709e-31	1.32421
GO:0016020	membrane	St6galnac6	St6galnac6	Alpha-N-acetylgalactosaminide alpha-2,6-sialyltransferase 6	1.39151e-33	3.91709e-31	1.32421
GO:0016020	membrane	Ptprj	Ptprj	Protein-tyrosine-phosphatase	1.39151e-33	3.91709e-31	1.32421
GO:0016020	membrane	Clec5a	Clec5a	C-type lectin domain family 5 member A	1.39151e-33	3.91709e-31	1.32421
GO:0016020	membrane	Cacna1f	Cacna1f	Voltage-dependent L-type calcium channel subunit alpha-1F	1.39151e-33	3.91709e-31	1.32421
GO:0016020	membrane	Cmtm5	Cmtm5	Chemokine-like factor super family five variant 4	1.39151e-33	3.91709e-31	1.32421
GO:0016020	membrane	Cadm3	Cadm3	Immunoglobulin superfamily, member 4B, isoform CRA_a	1.39151e-33	3.91709e-31	1.32421
GO:0016020	membrane	Cd84	Cd84	CD84 antigen	1.39151e-33	3.91709e-31	1.32421
GO:0016020	membrane	Gm4951	Gm4951	Interferon-gamma-inducible GTPase Ifgga2 protein	1.39151e-33	3.91709e-31	1.32421
GO:0016020	membrane	Ccr1	Ccr1	C-C chemokine receptor type 1	1.39151e-33	3.91709e-31	1.32421
GO:0016020	membrane	Abcd1	Abcd1	ATP-binding cassette sub-family D member 1	1.39151e-33	3.91709e-31	1.32421
GO:0016020	membrane	Flnc	Flnc	Filamin-C	1.39151e-33	3.91709e-31	1.32421
GO:0016020	membrane	Itgax	Itgax	Putative uncharacterized protein	1.39151e-33	3.91709e-31	1.32421
GO:0016020	membrane	Pik3ap1	Pik3ap1	Phosphoinositide 3-kinase adapter protein 1	1.39151e-33	3.91709e-31	1.32421
GO:0016020	membrane	H2-DMa	H2-DMa	Class II histocompatibility antigen, M alpha chain	1.39151e-33	3.91709e-31	1.32421
GO:0016020	membrane	Prrt4	Prrt4	Proline-rich transmembrane protein 4	1.39151e-33	3.91709e-31	1.32421
GO:0016020	membrane	Ly6a	Ly6a	Lymphocyte antigen 6A-2/6E-1	1.39151e-33	3.91709e-31	1.32421
GO:0016020	membrane	Tmprss5	Tmprss5	Transmembrane protease, serine 5 (Spinesin)	1.39151e-33	3.91709e-31	1.32421
GO:0016020	membrane	Cyb5r1	Cyb5r1	NADH-cytochrome b5 reductase 1	1.39151e-33	3.91709e-31	1.32421
GO:0016020	membrane	Nceh1	Nceh1	Neutral cholesterol ester hydrolase 1	1.39151e-33	3.91709e-31	1.32421
GO:0016020	membrane	Insr	Insr	Insulin receptor isoform B	1.39151e-33	3.91709e-31	1.32421
GO:0016020	membrane	Ptpn5	Ptpn5	Tyrosine-protein phosphatase non-receptor type 5	1.39151e-33	3.91709e-31	1.32421
GO:0016020	membrane	Ppapdc3	Ppapdc3	Probable lipid phosphate phosphatase PPAPDC3	1.39151e-33	3.91709e-31	1.32421
GO:0016020	membrane	Anxa3	Anxa3	Annexin A3	1.39151e-33	3.91709e-31	1.32421
GO:0016020	membrane	Colec12	Colec12	Collectin-12	1.39151e-33	3.91709e-31	1.32421
GO:0016020	membrane	Cd14	Cd14	Monocyte differentiation antigen CD14	1.39151e-33	3.91709e-31	1.32421
GO:0016020	membrane	Pik3r1	Pik3r1	Phosphatidylinositol 3-kinase regulatory subunit alpha	1.39151e-33	3.91709e-31	1.32421
GO:0016020	membrane	Erap1	Erap1	Putative uncharacterized protein	1.39151e-33	3.91709e-31	1.32421
GO:0016020	membrane	Gm12250	Gm12250	Interferon-gamma-inducible p47 GTPase	1.39151e-33	3.91709e-31	1.32421
GO:0016020	membrane	Rasa4	Rasa4	Ras GTPase-activating protein 4	1.39151e-33	3.91709e-31	1.32421
GO:0016020	membrane	Gnas	Gnas	Guanine nucleotide-binding protein G(s) subunit alpha isoforms short	1.39151e-33	3.91709e-31	1.32421
GO:0016020	membrane	Cd163	Cd163	Cd163 protein	1.39151e-33	3.91709e-31	1.32421
GO:0016020	membrane	Cox8b	Cox8b	Cytochrome c oxidase subunit 8B, mitochondrial	1.39151e-33	3.91709e-31	1.32421
GO:0016020	membrane	Tnfsf9	Tnfsf9	Tumor necrosis factor ligand superfamily member 9	1.39151e-33	3.91709e-31	1.32421
GO:0016020	membrane	Ptprb	Ptprb	Receptor-type tyrosine-protein phosphatase beta	1.39151e-33	3.91709e-31	1.32421
GO:0016020	membrane	Rimbp2	Rimbp2	RIMS-binding protein 2	1.39151e-33	3.91709e-31	1.32421
GO:0016020	membrane	Tmem150c	Tmem150c	Transmembrane protein 150C	1.39151e-33	3.91709e-31	1.32421
GO:0016020	membrane	Rsad2	Rsad2	Radical S-adenosyl methionine domain-containing protein 2	1.39151e-33	3.91709e-31	1.32421
GO:0016020	membrane	Hcn1	Hcn1	Potassium/sodium hyperpolarization-activated cyclic nucleotide-gated channel 1	1.39151e-33	3.91709e-31	1.32421
GO:0016020	membrane	Tnfrsf1b	Tnfrsf1b	Tumor necrosis factor receptor superfamily member 1B	1.39151e-33	3.91709e-31	1.32421
GO:0016020	membrane	Chrnb4	Chrnb4	Putative uncharacterized protein	1.39151e-33	3.91709e-31	1.32421
GO:0016020	membrane	Jph2	Jph2	Junctophilin-2	1.39151e-33	3.91709e-31	1.32421
GO:0016020	membrane	Slc5a3	Slc5a3	Putative uncharacterized protein	1.39151e-33	3.91709e-31	1.32421
GO:0016020	membrane	Pik3r6	Pik3r6	Phosphoinositide 3-kinase regulatory subunit 6	1.39151e-33	3.91709e-31	1.32421
GO:0016020	membrane	Iigp1	Iigp1	Interferon-gamma-inducible GTPase Ifgga1 protein	1.39151e-33	3.91709e-31	1.32421
GO:0016020	membrane	Plxna4	Plxna4	Plexin A4	1.39151e-33	3.91709e-31	1.32421
GO:0016020	membrane	Entpd7	Entpd7	Ectonucleoside triphosphate diphosphohydrolase 7	1.39151e-33	3.91709e-31	1.32421
GO:0016020	membrane	Ifi27l2a	Ifi27l2a	Interferon alpha-inducible protein 27-like protein 2A	1.39151e-33	3.91709e-31	1.32421
GO:0016020	membrane	Clec4a2	Clec4a2	ASL1/Clec4a2 fusion protein	1.39151e-33	3.91709e-31	1.32421
GO:0016020	membrane	Adra1a	Adra1a	Alpha-1A adrenergic receptor	1.39151e-33	3.91709e-31	1.32421
GO:0016020	membrane	Mgat1	Mgat1	Alpha-1,3-mannosyl-glycoprotein 2-beta-N-acetylglucosaminyltransferase	1.39151e-33	3.91709e-31	1.32421
GO:0016020	membrane	Plcg2	Plcg2	1-phosphatidylinositol 4,5-bisphosphate phosphodiesterase gamma-2	1.39151e-33	3.91709e-31	1.32421
GO:0016020	membrane	Kcne3	Kcne3	MinK-related peptide 2	1.39151e-33	3.91709e-31	1.32421
GO:0016020	membrane	Yipf7	Yipf7	Protein YIPF7	1.39151e-33	3.91709e-31	1.32421
GO:0016020	membrane	Mpz	Mpz	Myelin protein P0	1.39151e-33	3.91709e-31	1.32421
GO:0016020	membrane	Zbed3	Zbed3	Putative uncharacterized protein	1.39151e-33	3.91709e-31	1.32421
GO:0016020	membrane	Tshr	Tshr	Thyrotropin receptor	1.39151e-33	3.91709e-31	1.32421
GO:0016020	membrane	Prf1	Prf1	Perforin 1 (Pore forming protein)	1.39151e-33	3.91709e-31	1.32421
GO:0016020	membrane	Evi2b	Evi2b	Protein EVI2B	1.39151e-33	3.91709e-31	1.32421
GO:0016020	membrane	Asph	Asph	Aspartyl/asparaginyl beta-hydroxylase	1.39151e-33	3.91709e-31	1.32421
GO:0016020	membrane	Ptgfr	Ptgfr	Prostaglandin F2-alpha receptor	1.39151e-33	3.91709e-31	1.32421
GO:0016020	membrane	Kel	Kel	Kell blood group glycoprotein homolog	1.39151e-33	3.91709e-31	1.32421
GO:0016020	membrane	Slc12a1	Slc12a1	Solute carrier family 12, member 1, isoform CRA_b	1.39151e-33	3.91709e-31	1.32421
GO:0016020	membrane	Wwp1	Wwp1	NEDD4-like E3 ubiquitin-protein ligase WWP1	1.39151e-33	3.91709e-31	1.32421
GO:0016020	membrane	Plaur	Plaur	Urokinase plasminogen activator surface receptor	1.39151e-33	3.91709e-31	1.32421
GO:0016020	membrane	Scd1	Scd1	Acyl-CoA desaturase 1	1.39151e-33	3.91709e-31	1.32421
GO:0016020	membrane	Lynx1	Lynx1	Ly-6/neurotoxin-like protein 1	1.39151e-33	3.91709e-31	1.32421
GO:0016020	membrane	Tlr12	Tlr12	Toll-like receptor 12	1.39151e-33	3.91709e-31	1.32421
GO:0016020	membrane	Tmem106a	Tmem106a	Transmembrane protein 106A	1.39151e-33	3.91709e-31	1.32421
GO:0016020	membrane	Pcdhga1	Pcdhga1	Protein Pcdhga1	1.39151e-33	3.91709e-31	1.32421
GO:0016020	membrane	Neurl1a	Neurl1a	Neuralized homolog 1A (Drosophila)	1.39151e-33	3.91709e-31	1.32421
GO:0016020	membrane	Scg3	Scg3	Secretogranin-3	1.39151e-33	3.91709e-31	1.32421
GO:0016020	membrane	Gpr183	Gpr183	G-protein coupled receptor 183	1.39151e-33	3.91709e-31	1.32421
GO:0016020	membrane	Aatk	Aatk	Serine/threonine-protein kinase LMTK1	1.39151e-33	3.91709e-31	1.32421
GO:0016020	membrane	Greb1l	Greb1l	GREB1-like protein	1.39151e-33	3.91709e-31	1.32421
GO:0016020	membrane	Atp8b1	Atp8b1	Phospholipid-transporting ATPase IC	1.39151e-33	3.91709e-31	1.32421
GO:0016020	membrane	Epha3	Epha3	Receptor protein-tyrosine kinase	1.39151e-33	3.91709e-31	1.32421
GO:0016020	membrane	Il1r2	Il1r2	Interleukin-1 receptor type 2	1.39151e-33	3.91709e-31	1.32421
GO:0016020	membrane	Nsg1	Nsg1	Neuron-specific protein family member 1	1.39151e-33	3.91709e-31	1.32421
GO:0016020	membrane	Dennd1a	Dennd1a	DENN domain-containing protein 1A	1.39151e-33	3.91709e-31	1.32421
GO:0016020	membrane	Kcng1	Kcng1	Potassium voltage-gated channel subfamily G member 1	1.39151e-33	3.91709e-31	1.32421
GO:0016020	membrane	Opn3	Opn3	Opn3 protein	1.39151e-33	3.91709e-31	1.32421
GO:0016020	membrane	I830077J02Rik	I830077J02Rik	Transmembrane protein C1orf162 homolog	1.39151e-33	3.91709e-31	1.32421
GO:0016020	membrane	Mrgprh	Mrgprh	Mas-related G-protein coupled receptor member H	1.39151e-33	3.91709e-31	1.32421
GO:0016020	membrane	Atp1a4	Atp1a4	Na+/K+ ATPase alpha 4 subunit	1.39151e-33	3.91709e-31	1.32421
GO:0016020	membrane	Calcrl	Calcrl	Calcitonin receptor-like	1.39151e-33	3.91709e-31	1.32421
GO:0016020	membrane	Ackr2	Ackr2	Atypical chemokine receptor 2	1.39151e-33	3.91709e-31	1.32421
GO:0016020	membrane	Lpxn	Lpxn	Lpxn protein	1.39151e-33	3.91709e-31	1.32421
GO:0016020	membrane	Dok7	Dok7	Dok7 protein	1.39151e-33	3.91709e-31	1.32421
GO:0016020	membrane	Tmem176a	Tmem176a	Transmembrane protein 176A	1.39151e-33	3.91709e-31	1.32421
GO:0016020	membrane	Mrc2	Mrc2	C-type mannose receptor 2	1.39151e-33	3.91709e-31	1.32421
GO:0016020	membrane	Tmem25	Tmem25	Putative uncharacterized protein	1.39151e-33	3.91709e-31	1.32421
GO:0016020	membrane	Myot	Myot	Myotilin	1.39151e-33	3.91709e-31	1.32421
GO:0016020	membrane	Cacnb2	Cacnb2	Voltage-dependent L-type calcium channel subunit beta-2	1.39151e-33	3.91709e-31	1.32421
GO:0016020	membrane	Cd300lh	Cd300lh	CMRF35-like molecule 3	1.39151e-33	3.91709e-31	1.32421
GO:0016020	membrane	Scn3b	Scn3b	Sodium channel voltage-gated type III beta	1.39151e-33	3.91709e-31	1.32421
GO:0016020	membrane	Inpp5d	Inpp5d	Phosphatidylinositol 3,4,5-trisphosphate 5-phosphatase 1	1.39151e-33	3.91709e-31	1.32421
GO:0016020	membrane	Rasgrf2	Rasgrf2	Ras-specific guanine nucleotide-releasing factor 2	1.39151e-33	3.91709e-31	1.32421
GO:0016020	membrane	Rab19	Rab19	Ras-related protein Rab-19	1.39151e-33	3.91709e-31	1.32421
GO:0016020	membrane	Tln1	Tln1	Talin-1	1.39151e-33	3.91709e-31	1.32421
GO:0016020	membrane	Gprc5c	Gprc5c	G-protein-coupled receptor family C group 5 member C	1.39151e-33	3.91709e-31	1.32421
GO:0016020	membrane	Tmcc2	Tmcc2	Transmembrane and coiled-coil domains protein 2	1.39151e-33	3.91709e-31	1.32421
GO:0016020	membrane	Dpep2	Dpep2	Dipeptidase 2	1.39151e-33	3.91709e-31	1.32421
GO:0016020	membrane	Slc22a3	Slc22a3	Solute carrier family 22 (Organic cation transporter), member 3	1.39151e-33	3.91709e-31	1.32421
GO:0016020	membrane	Gm21451	Gm21451	Putative uncharacterized protein	1.39151e-33	3.91709e-31	1.32421
GO:0016020	membrane	Arhgap17	Arhgap17	Rho GTPase-activating protein 17	1.39151e-33	3.91709e-31	1.32421
GO:0016020	membrane	Rem1	Rem1	GTP-binding protein REM 1	1.39151e-33	3.91709e-31	1.32421
GO:0016020	membrane	Dhh	Dhh	Desert hedgehog protein	1.39151e-33	3.91709e-31	1.32421
GO:0016020	membrane	Ptp4a3	Ptp4a3	Protein tyrosine phosphatase type IVA 3	1.39151e-33	3.91709e-31	1.32421
GO:0016020	membrane	Xcr1	Xcr1	Chemokine (C motif) receptor 1	1.39151e-33	3.91709e-31	1.32421
GO:0016020	membrane	Clic5	Clic5	Chloride intracellular channel protein 5	1.39151e-33	3.91709e-31	1.32421
GO:0016020	membrane	Lrp1	Lrp1	Prolow-density lipoprotein receptor-related protein 1	1.39151e-33	3.91709e-31	1.32421
GO:0016020	membrane	Ncr1	Ncr1	Putative uncharacterized protein	1.39151e-33	3.91709e-31	1.32421
GO:0016020	membrane	Gpc6	Gpc6	Putative uncharacterized protein	1.39151e-33	3.91709e-31	1.32421
GO:0016020	membrane	Pdgfrb	Pdgfrb	Tyrosine-protein kinase receptor	1.39151e-33	3.91709e-31	1.32421
GO:0016020	membrane	Ms4a6c	Ms4a6c	Ms4a6c protein	1.39151e-33	3.91709e-31	1.32421
GO:0016020	membrane	Mapt	Mapt	Microtubule-associated protein tau	1.39151e-33	3.91709e-31	1.32421
GO:0016020	membrane	Pllp	Pllp	Plasmolipin	1.39151e-33	3.91709e-31	1.32421
GO:0016020	membrane	Il4ra	Il4ra	Il4ra protein	1.39151e-33	3.91709e-31	1.32421
GO:0016020	membrane	Pappa2	Pappa2	Protein Pappa2	1.39151e-33	3.91709e-31	1.32421
GO:0016020	membrane	Pcdh11x	Pcdh11x	Protein Pcdh11x	1.39151e-33	3.91709e-31	1.32421
GO:0016020	membrane	Adcy10	Adcy10	Adenylate cyclase type 10	1.39151e-33	3.91709e-31	1.32421
GO:0016020	membrane	Gpr133	Gpr133	Gpr133 protein	1.39151e-33	3.91709e-31	1.32421
GO:0016020	membrane	Cd72	Cd72	B-cell differentiation antigen CD72	1.39151e-33	3.91709e-31	1.32421
GO:0016020	membrane	Slc36a2	Slc36a2	Proton-coupled amino acid transporter 2	1.39151e-33	3.91709e-31	1.32421
GO:0016020	membrane	Pcdhb22	Pcdhb22	Pcdhb22 protein	1.39151e-33	3.91709e-31	1.32421
GO:0016020	membrane	Tor1aip1	Tor1aip1	Torsin-1A-interacting protein 1	1.39151e-33	3.91709e-31	1.32421
GO:0016020	membrane	Popdc2	Popdc2	Popdc2 protein	1.39151e-33	3.91709e-31	1.32421
GO:0016020	membrane	Otof	Otof	Otof protein	1.39151e-33	3.91709e-31	1.32421
GO:0016020	membrane	Plscr4	Plscr4	Phospholipid scramblase 4	1.39151e-33	3.91709e-31	1.32421
GO:0016020	membrane	Tmeff2	Tmeff2	Tomoregulin-2	1.39151e-33	3.91709e-31	1.32421
GO:0016020	membrane	Cyth4	Cyth4	Cyth4 protein	1.39151e-33	3.91709e-31	1.32421
GO:0016020	membrane	Nell2	Nell2	Protein kinase C-binding protein NELL2	1.39151e-33	3.91709e-31	1.32421
GO:0016020	membrane	Mrgprb3	Mrgprb3	Mas-related G-protein coupled receptor member B3	1.39151e-33	3.91709e-31	1.32421
GO:0016020	membrane	Egf	Egf	Pro-epidermal growth factor	1.39151e-33	3.91709e-31	1.32421
GO:0016020	membrane	Mpeg1	Mpeg1	Macrophage-expressed gene 1 protein	1.39151e-33	3.91709e-31	1.32421
GO:0016020	membrane	H2-M3	H2-M3	MHC class I like protein GS24	1.39151e-33	3.91709e-31	1.32421
GO:0016020	membrane	Efhd2	Efhd2	Efhd2 protein	1.39151e-33	3.91709e-31	1.32421
GO:0016020	membrane	Adam19	Adam19	Disintegrin and metalloproteinase domain-containing protein 19	1.39151e-33	3.91709e-31	1.32421
GO:0016020	membrane	Kcnd1	Kcnd1	Potassium voltage-gated channel, Shal-related family, member 1	1.39151e-33	3.91709e-31	1.32421
GO:0016020	membrane	Pml	Pml	Promyelocytic leukemia	1.39151e-33	3.91709e-31	1.32421
GO:0016020	membrane	C3ar1	C3ar1	C3a anaphylatoxin chemotactic receptor	1.39151e-33	3.91709e-31	1.32421
GO:0016020	membrane	Magee1	Magee1	Melanoma-associated antigen E1	1.39151e-33	3.91709e-31	1.32421
GO:0016020	membrane	Cd38	Cd38	ADP-ribosyl cyclase/cyclic ADP-ribose hydrolase 1	1.39151e-33	3.91709e-31	1.32421
GO:0016020	membrane	Mrc1	Mrc1	Macrophage mannose receptor 1	1.39151e-33	3.91709e-31	1.32421
GO:0016020	membrane	Kcng4	Kcng4	Potassium voltage-gated channel subfamily G member 4	1.39151e-33	3.91709e-31	1.32421
GO:0016020	membrane	Tmem52	Tmem52	Transmembrane protein 52	1.39151e-33	3.91709e-31	1.32421
GO:0016020	membrane	Antxr2	Antxr2	Putative uncharacterized protein	1.39151e-33	3.91709e-31	1.32421
GO:0016020	membrane	Itm2a	Itm2a	Integral membrane protein 2A	1.39151e-33	3.91709e-31	1.32421
GO:0016020	membrane	Ccrl2	Ccrl2	C-C chemokine receptor-like 2	1.39151e-33	3.91709e-31	1.32421
GO:0016020	membrane	Grm4	Grm4	Metabotropic glutamate receptor 4	1.39151e-33	3.91709e-31	1.32421
GO:0016020	membrane	Slc14a1	Slc14a1	Putative uncharacterized protein	1.39151e-33	3.91709e-31	1.32421
GO:0016020	membrane	Cd209e	Cd209e	CD209e antigen	1.39151e-33	3.91709e-31	1.32421
GO:0016020	membrane	Sh2d2a	Sh2d2a	Putative uncharacterized protein	1.39151e-33	3.91709e-31	1.32421
GO:0016020	membrane	Ptger3	Ptger3	Prostaglandin E2 receptor EP3 subtype	1.39151e-33	3.91709e-31	1.32421
GO:0016020	membrane	Slc8a3	Slc8a3	Protein Slc8a3	1.39151e-33	3.91709e-31	1.32421
GO:0016020	membrane	Adora2b	Adora2b	Adenosine receptor A2b	1.39151e-33	3.91709e-31	1.32421
GO:0016020	membrane	Esyt1	Esyt1	Extended synaptotagmin-1	1.39151e-33	3.91709e-31	1.32421
GO:0016020	membrane	Slc15a2	Slc15a2	Solute carrier family 15 member 2	1.39151e-33	3.91709e-31	1.32421
GO:0016020	membrane	Phka1	Phka1	Phosphorylase b kinase regulatory subunit alpha, skeletal muscle isoform	1.39151e-33	3.91709e-31	1.32421
GO:0016020	membrane	Nf1	Nf1	Neurofibromin	1.39151e-33	3.91709e-31	1.32421
GO:0016020	membrane	Lrrtm4	Lrrtm4	Leucine-rich repeat transmembrane neuronal protein 4	1.39151e-33	3.91709e-31	1.32421
GO:0016020	membrane	Kcnj12	Kcnj12	ATP-sensitive inward rectifier potassium channel 12	1.39151e-33	3.91709e-31	1.32421
GO:0016020	membrane	Tspan32	Tspan32	Tetraspanin-32	1.39151e-33	3.91709e-31	1.32421
GO:0016020	membrane	Tlr9	Tlr9	Toll-like receptor 9	1.39151e-33	3.91709e-31	1.32421
GO:0016020	membrane	Paqr9	Paqr9	Progestin and adipoQ receptor family member 9	1.39151e-33	3.91709e-31	1.32421
GO:0016020	membrane	Nr3c2	Nr3c2	Mineralocorticoid receptor	1.39151e-33	3.91709e-31	1.32421
GO:0016020	membrane	Ifnar2	Ifnar2	Interferon alpha/beta receptor 2	1.39151e-33	3.91709e-31	1.32421
GO:0016020	membrane	Scn3a	Scn3a	Sodium channel protein	1.39151e-33	3.91709e-31	1.32421
GO:0016020	membrane	Rrbp1	Rrbp1	Ribosome-binding protein 1	1.39151e-33	3.91709e-31	1.32421
GO:0016020	membrane	Klrb1a	Klrb1a	Klrb1a protein	1.39151e-33	3.91709e-31	1.32421
GO:0016020	membrane	Gm12185	Gm12185	Putative uncharacterized protein	1.39151e-33	3.91709e-31	1.32421
GO:0016020	membrane	Arhgap15	Arhgap15	Rho GTPase-activating protein 15	1.39151e-33	3.91709e-31	1.32421
GO:0016020	membrane	Ehd4	Ehd4	EH-domain containing 4-KJR	1.39151e-33	3.91709e-31	1.32421
GO:0016020	membrane	Slitrk5	Slitrk5	MKIAA0918 protein	1.39151e-33	3.91709e-31	1.32421
GO:0016020	membrane	Cfc1	Cfc1	Cryptic protein	1.39151e-33	3.91709e-31	1.32421
GO:0016020	membrane	Fcer1g	Fcer1g	High affinity immunoglobulin epsilon receptor subunit gamma	1.39151e-33	3.91709e-31	1.32421
GO:0016020	membrane	Lrrk2	Lrrk2	Leucine-rich repeat serine/threonine-protein kinase 2	1.39151e-33	3.91709e-31	1.32421
GO:0016020	membrane	AI464131	AI464131	Protein AI464131	1.39151e-33	3.91709e-31	1.32421
GO:0016020	membrane	Tgfbr2	Tgfbr2	TGF-beta receptor type-2	1.39151e-33	3.91709e-31	1.32421
GO:0016020	membrane	Ighd	Ighd	Ig delta chain C region secreted form	1.39151e-33	3.91709e-31	1.32421
GO:0016020	membrane	Gpr132	Gpr132	Probable G-protein coupled receptor 132	1.39151e-33	3.91709e-31	1.32421
GO:0016020	membrane	Slc29a3	Slc29a3	Equilibrative nucleoside transporter 3	1.39151e-33	3.91709e-31	1.32421
GO:0016020	membrane	Loxl2	Loxl2	Lysyl oxidase homolog 2	1.39151e-33	3.91709e-31	1.32421
GO:0016020	membrane	Kcnj11	Kcnj11	ATP-sensitive inward rectifier potassium channel 11	1.39151e-33	3.91709e-31	1.32421
GO:0016020	membrane	Ptger2	Ptger2	Putative uncharacterized protein	1.39151e-33	3.91709e-31	1.32421
GO:0016020	membrane	Sypl2	Sypl2	Synaptophysin-like protein 2	1.39151e-33	3.91709e-31	1.32421
GO:0016020	membrane	Slc16a3	Slc16a3	Monocarboxylate transporter 4	1.39151e-33	3.91709e-31	1.32421
GO:0016020	membrane	Gng13	Gng13	Guanine nucleotide-binding protein G(I)/G(S)/G(O) subunit gamma-13	1.39151e-33	3.91709e-31	1.32421
GO:0016020	membrane	Dtna	Dtna	Dystrobrevin	1.39151e-33	3.91709e-31	1.32421
GO:0016020	membrane	Rhd	Rhd	Putative uncharacterized protein	1.39151e-33	3.91709e-31	1.32421
GO:0016020	membrane	A730017C20Rik	A730017C20Rik	Protein A730017C20Rik	1.39151e-33	3.91709e-31	1.32421
GO:0016020	membrane	Tlr13	Tlr13	Toll-like receptor 13	1.39151e-33	3.91709e-31	1.32421
GO:0016020	membrane	Dram1	Dram1	DNA damage-regulated autophagy modulator protein 1	1.39151e-33	3.91709e-31	1.32421
GO:0016020	membrane	Grin2d	Grin2d	NMDA ionotropic glutamate receptor epsilon 4 subunit type 1	1.39151e-33	3.91709e-31	1.32421
GO:0016020	membrane	P2ry12	P2ry12	Purinergic receptor P2Y, G-protein coupled 12, isoform CRA_a	1.39151e-33	3.91709e-31	1.32421
GO:0016020	membrane	Gdap1	Gdap1	Ganglioside-induced differentiation-associated protein 1	1.39151e-33	3.91709e-31	1.32421
GO:0016020	membrane	Scara5	Scara5	Scavenger receptor class A member 5	1.39151e-33	3.91709e-31	1.32421
GO:0016020	membrane	Prex1	Prex1	Phosphatidylinositol-3,4, 5-trisphosphate-dependent Rac exchange factor 1	1.39151e-33	3.91709e-31	1.32421
GO:0016020	membrane	Cybb	Cybb	Cytochrome b-245 heavy chain	1.39151e-33	3.91709e-31	1.32421
GO:0016020	membrane	Mtfp1	Mtfp1	Putative uncharacterized protein	1.39151e-33	3.91709e-31	1.32421
GO:0016020	membrane	H2-DMb2	H2-DMb2	Histocompatibility 2, class II, locus Mb2	1.39151e-33	3.91709e-31	1.32421
GO:0016020	membrane	Hhatl	Hhatl	Protein-cysteine N-palmitoyltransferase HHAT-like protein	1.39151e-33	3.91709e-31	1.32421
GO:0016020	membrane	Cd37	Cd37	Tetraspanin	1.39151e-33	3.91709e-31	1.32421
GO:0016020	membrane	Maob	Maob	Amine oxidase [flavin-containing] B	1.39151e-33	3.91709e-31	1.32421
GO:0016020	membrane	Slc41a3	Slc41a3	Solute carrier family 41 member 3	1.39151e-33	3.91709e-31	1.32421
GO:0016020	membrane	Mras	Mras	Ras-related protein M-Ras	1.39151e-33	3.91709e-31	1.32421
GO:0016020	membrane	Agtr1a	Agtr1a	Type-1A angiotensin II receptor	1.39151e-33	3.91709e-31	1.32421
GO:0016020	membrane	Thsd7a	Thsd7a	Thrombospondin type-1 domain-containing protein 7A	1.39151e-33	3.91709e-31	1.32421
GO:0016020	membrane	Gpr116	Gpr116	MCG115189	1.39151e-33	3.91709e-31	1.32421
GO:0016020	membrane	Ptpro	Ptpro	Protein-tyrosine-phosphatase	1.39151e-33	3.91709e-31	1.32421
GO:0016020	membrane	Lag3	Lag3	Lymphocyte activation gene 3 protein	1.39151e-33	3.91709e-31	1.32421
GO:0016020	membrane	Ms4a4d	Ms4a4d	Membrane-spanning 4-domains subfamily A member 4D	1.39151e-33	3.91709e-31	1.32421
GO:0016020	membrane	Rasd2	Rasd2	GTP-binding protein Rhes	1.39151e-33	3.91709e-31	1.32421
GO:0016020	membrane	Cyp2f2	Cyp2f2	Cytochrome P450 2F2	1.39151e-33	3.91709e-31	1.32421
GO:0016020	membrane	Pigz	Pigz	GPI mannosyltransferase 4	1.39151e-33	3.91709e-31	1.32421
GO:0016020	membrane	Spta1	Spta1	Spectrin alpha chain, erythrocytic 1	1.39151e-33	3.91709e-31	1.32421
GO:0016020	membrane	Antxr1	Antxr1	Anthrax toxin receptor 1	1.39151e-33	3.91709e-31	1.32421
GO:0016020	membrane	Dok3	Dok3	Docking protein 3, isoform CRA_b	1.39151e-33	3.91709e-31	1.32421
GO:0016020	membrane	Ergic1	Ergic1	Endoplasmic reticulum-Golgi intermediate compartment protein 1	1.39151e-33	3.91709e-31	1.32421
GO:0016020	membrane	Lzts3	Lzts3	Leucine zipper putative tumor suppressor 3	1.39151e-33	3.91709e-31	1.32421
GO:0016020	membrane	Rhoh	Rhoh	Putative uncharacterized protein	1.39151e-33	3.91709e-31	1.32421
GO:0016020	membrane	Esr1	Esr1	C-terminally truncated estrogen receptor alpha product-1	1.39151e-33	3.91709e-31	1.32421
GO:0016020	membrane	Cd7	Cd7	T-cell antigen CD7	1.39151e-33	3.91709e-31	1.32421
GO:0016020	membrane	Kdelr3	Kdelr3	ER lumen protein-retaining receptor 3	1.39151e-33	3.91709e-31	1.32421
GO:0016020	membrane	Bik	Bik	Bcl-2-interacting killer	1.39151e-33	3.91709e-31	1.32421
GO:0016020	membrane	Nfam1	Nfam1	Nfam1 protein	1.39151e-33	3.91709e-31	1.32421
GO:0016020	membrane	Lrrn1	Lrrn1	Leucine-rich repeat neuronal protein 1	1.39151e-33	3.91709e-31	1.32421
GO:0016020	membrane	Atp1a2	Atp1a2	Sodium/potassium-transporting ATPase subunit alpha-2	1.39151e-33	3.91709e-31	1.32421
GO:0016020	membrane	Ndst3	Ndst3	Bifunctional heparan sulfate N-deacetylase/N-sulfotransferase 3	1.39151e-33	3.91709e-31	1.32421
GO:0016020	membrane	Tpcn1	Tpcn1	Putative uncharacterized protein	1.39151e-33	3.91709e-31	1.32421
GO:0016020	membrane	Slco2b1	Slco2b1	Solute carrier organic anion transporter family member 2B1	1.39151e-33	3.91709e-31	1.32421
GO:0016020	membrane	Marco	Marco	Macrophage receptor MARCO	1.39151e-33	3.91709e-31	1.32421
GO:0016020	membrane	Gbgt1	Gbgt1	Globoside alpha-1,3-N-acetylgalactosaminyltransferase 1	1.39151e-33	3.91709e-31	1.32421
GO:0016020	membrane	Slc38a1	Slc38a1	Putative uncharacterized protein	1.39151e-33	3.91709e-31	1.32421
GO:0016020	membrane	Axl	Axl	Tyrosine-protein kinase receptor UFO	1.39151e-33	3.91709e-31	1.32421
GO:0016020	membrane	Acvrl1	Acvrl1	Serine/threonine-protein kinase receptor R3	1.39151e-33	3.91709e-31	1.32421
GO:0016020	membrane	Mpdz	Mpdz	Multiple PDZ domain protein	1.39151e-33	3.91709e-31	1.32421
GO:0016020	membrane	Clcn5	Clcn5	Chloride channel protein	1.39151e-33	3.91709e-31	1.32421
GO:0016020	membrane	Ust	Ust	Putative uncharacterized protein	1.39151e-33	3.91709e-31	1.32421
GO:0016020	membrane	Rtn1	Rtn1	Reticulon-1	1.39151e-33	3.91709e-31	1.32421
GO:0016020	membrane	Kctd12	Kctd12	Kctd12 protein	1.39151e-33	3.91709e-31	1.32421
GO:0016020	membrane	Dlg2	Dlg2	Disks large homolog 2	1.39151e-33	3.91709e-31	1.32421
GO:0016020	membrane	Slc35f1	Slc35f1	Solute carrier family 35 member F1	1.39151e-33	3.91709e-31	1.32421
GO:0016020	membrane	Adora2a	Adora2a	Adenosine receptor A2a	1.39151e-33	3.91709e-31	1.32421
GO:0016020	membrane	Cd52	Cd52	CAMPATH-1 antigen	1.39151e-33	3.91709e-31	1.32421
GO:0016020	membrane	Ctnna2	Ctnna2	Catenin alpha-2	1.39151e-33	3.91709e-31	1.32421
GO:0016020	membrane	Creb3l1	Creb3l1	Cyclic AMP-responsive element-binding protein 3-like protein 1	1.39151e-33	3.91709e-31	1.32421
GO:0016020	membrane	Cys1	Cys1	Cystin-1	1.39151e-33	3.91709e-31	1.32421
GO:0016020	membrane	C920025E04Rik	C920025E04Rik	C920025E04Rik protein	1.39151e-33	3.91709e-31	1.32421
GO:0016020	membrane	Lsp1	Lsp1	Lymphocyte-specific protein 1	1.39151e-33	3.91709e-31	1.32421
GO:0016020	membrane	Fat4	Fat4	Protocadherin Fat 4	1.39151e-33	3.91709e-31	1.32421
GO:0016020	membrane	Gatm	Gatm	Glycine amidinotransferase, mitochondrial	1.39151e-33	3.91709e-31	1.32421
GO:0016020	membrane	Rtn2	Rtn2	Reticulon-2	1.39151e-33	3.91709e-31	1.32421
GO:0016020	membrane	Tmem8c	Tmem8c	Protein myomaker	1.39151e-33	3.91709e-31	1.32421
GO:0016020	membrane	Mpp1	Mpp1	55 kDa erythrocyte membrane protein	1.39151e-33	3.91709e-31	1.32421
GO:0016020	membrane	Atp2a1	Atp2a1	Sarcoplasmic/endoplasmic reticulum calcium ATPase 1	1.39151e-33	3.91709e-31	1.32421
GO:0016020	membrane	Pi16	Pi16	Peptidase inhibitor 16	1.39151e-33	3.91709e-31	1.32421
GO:0016020	membrane	Gng2	Gng2	Guanine nucleotide-binding protein G(I)/G(S)/G(O) subunit gamma-2	1.39151e-33	3.91709e-31	1.32421
GO:0016020	membrane	March1	March1	E3 ubiquitin-protein ligase MARCH1	1.39151e-33	3.91709e-31	1.32421
GO:0016020	membrane	Rtp3	Rtp3	Receptor transporter protein 3	1.39151e-33	3.91709e-31	1.32421
GO:0016020	membrane	Scd3	Scd3	Putative uncharacterized protein	1.39151e-33	3.91709e-31	1.32421
GO:0016020	membrane	Emr4	Emr4	EGF-like module containing, mucin-like, hormone receptor-like sequence 4	1.39151e-33	3.91709e-31	1.32421
GO:0016020	membrane	Htr2a	Htr2a	5-hydroxytryptamine receptor 2A	1.39151e-33	3.91709e-31	1.32421
GO:0016020	membrane	Cd40	Cd40	Tumor necrosis factor receptor superfamily member 5	1.39151e-33	3.91709e-31	1.32421
GO:0016020	membrane	St8sia5	St8sia5	Alpha-2,8-sialyltransferase 8E	1.39151e-33	3.91709e-31	1.32421
GO:0016020	membrane	Eda2r	Eda2r	Eda2r protein	1.39151e-33	3.91709e-31	1.32421
GO:0016020	membrane	Dmtn	Dmtn	Putative uncharacterized protein	1.39151e-33	3.91709e-31	1.32421
GO:0016020	membrane	Cyp2e1	Cyp2e1	Cytochrome P450 2E1	1.39151e-33	3.91709e-31	1.32421
GO:0016020	membrane	Cyba	Cyba	Cytochrome b-245, alpha polypeptide, isoform CRA_a	1.39151e-33	3.91709e-31	1.32421
GO:0016020	membrane	Plxnb3	Plxnb3	Plexin B3	1.39151e-33	3.91709e-31	1.32421
GO:0016020	membrane	Gabrb2	Gabrb2	Gamma-aminobutyric acid receptor subunit beta-2	1.39151e-33	3.91709e-31	1.32421
GO:0016020	membrane	Lrrc55	Lrrc55	Leucine-rich repeat-containing protein 55	1.39151e-33	3.91709e-31	1.32421
GO:0016020	membrane	Fgfr4	Fgfr4	Fibroblast growth factor receptor 4 splice variant 17a	1.39151e-33	3.91709e-31	1.32421
GO:0016020	membrane	Cd74	Cd74	H-2 class II histocompatibility antigen gamma chain	1.39151e-33	3.91709e-31	1.32421
GO:0016020	membrane	Evi2a	Evi2a	Protein EVI2A	1.39151e-33	3.91709e-31	1.32421
GO:0016020	membrane	Il10rb	Il10rb	Interleukin-10 receptor subunit beta	1.39151e-33	3.91709e-31	1.32421
GO:0016020	membrane	Popdc3	Popdc3	Popeye domain-containing protein 3	1.39151e-33	3.91709e-31	1.32421
GO:0016020	membrane	Cers1	Cers1	Ceramide synthase 1	1.39151e-33	3.91709e-31	1.32421
GO:0016020	membrane	Sema6c	Sema6c	Semaphorin-6C	1.39151e-33	3.91709e-31	1.32421
GO:0016020	membrane	Syk	Syk	Tyrosine-protein kinase SYK	1.39151e-33	3.91709e-31	1.32421
GO:0016020	membrane	Man1c1	Man1c1	alpha-1,2-Mannosidase	1.39151e-33	3.91709e-31	1.32421
GO:0016020	membrane	Parvb	Parvb	Beta-parvin	1.39151e-33	3.91709e-31	1.32421
GO:0016020	membrane	Fcrl1	Fcrl1	Fc receptor-like protein 1	1.39151e-33	3.91709e-31	1.32421
GO:0016020	membrane	Tlr6	Tlr6	Toll-like receptor 6	1.39151e-33	3.91709e-31	1.32421
GO:0016020	membrane	Kcnq4	Kcnq4	Potassium voltage-gated channel subfamily KQT member 4	1.39151e-33	3.91709e-31	1.32421
GO:0016020	membrane	Elmo1	Elmo1	MKIAA0281 protein	1.39151e-33	3.91709e-31	1.32421
GO:0016020	membrane	Cd5l	Cd5l	CD5 antigen-like	1.39151e-33	3.91709e-31	1.32421
GO:0016020	membrane	Cacna1h	Cacna1h	Voltage-dependent T-type calcium channel subunit alpha-1H	1.39151e-33	3.91709e-31	1.32421
GO:0016020	membrane	Vipr1	Vipr1	Vasoactive intestinal polypeptide receptor 1	1.39151e-33	3.91709e-31	1.32421
GO:0016020	membrane	Cd226	Cd226	CD226 antigen, isoform CRA_b	1.39151e-33	3.91709e-31	1.32421
GO:0016020	membrane	H2-D1	H2-D1	H-2 class I histocompatibility antigen, D-P alpha chain	1.39151e-33	3.91709e-31	1.32421
GO:0016020	membrane	Ache	Ache	Acetylcholinesterase	1.39151e-33	3.91709e-31	1.32421
GO:0016020	membrane	Ninj1	Ninj1	Ninjurin 1, isoform CRA_a	1.39151e-33	3.91709e-31	1.32421
GO:0016020	membrane	Bves	Bves	Blood vessel epicardial substance	1.39151e-33	3.91709e-31	1.32421
GO:0016020	membrane	Enpp4	Enpp4	Bis(5'-adenosyl)-triphosphatase enpp4	1.39151e-33	3.91709e-31	1.32421
GO:0016020	membrane	Nrros	Nrros	Negative regulator of reactive oxygen species	1.39151e-33	3.91709e-31	1.32421
GO:0016020	membrane	Abca6	Abca6	Putative uncharacterized protein	1.39151e-33	3.91709e-31	1.32421
GO:0016020	membrane	Galnt4	Galnt4	Polypeptide N-acetylgalactosaminyltransferase 4	1.39151e-33	3.91709e-31	1.32421
GO:0016020	membrane	Tnfrsf26	Tnfrsf26	Tumor necrosis factor receptor superfamily member 26	1.39151e-33	3.91709e-31	1.32421
GO:0016020	membrane	Fut7	Fut7	Alpha-(1,3)-fucosyltransferase 7	1.39151e-33	3.91709e-31	1.32421
GO:0016020	membrane	Pln	Pln	Cardiac phospholamban	1.39151e-33	3.91709e-31	1.32421
GO:0016020	membrane	P2rx6	P2rx6	P2X purinoceptor 6	1.39151e-33	3.91709e-31	1.32421
GO:0016020	membrane	BC023105	BC023105	cDNA sequence BC023105	1.39151e-33	3.91709e-31	1.32421
GO:0016020	membrane	Lrp11	Lrp11	Low-density lipoprotein receptor-related protein 11	1.39151e-33	3.91709e-31	1.32421
GO:0016020	membrane	Ifitm2	Ifitm2	Interferon-induced transmembrane protein 2	1.39151e-33	3.91709e-31	1.32421
GO:0016020	membrane	Lilrb4	Lilrb4	Leukocyte immunoglobulin-like receptor subfamily B member 4	1.39151e-33	3.91709e-31	1.32421
GO:0016020	membrane	Slc9a4	Slc9a4	Sodium/hydrogen exchanger 4	1.39151e-33	3.91709e-31	1.32421
GO:0016020	membrane	Cav3	Cav3	Caveolin-3	1.39151e-33	3.91709e-31	1.32421
GO:0016020	membrane	Skint7	Skint7	Selection and upkeep of intraepithelial T-cells protein 7	1.39151e-33	3.91709e-31	1.32421
GO:0016020	membrane	P2ry4	P2ry4	MCG12206	1.39151e-33	3.91709e-31	1.32421
GO:0016020	membrane	Slc12a7	Slc12a7	Solute carrier family 12, member 7, isoform CRA_b	1.39151e-33	3.91709e-31	1.32421
GO:0016020	membrane	Acy3	Acy3	N-acyl-aromatic-L-amino acid amidohydrolase (carboxylate-forming)	1.39151e-33	3.91709e-31	1.32421
GO:0016020	membrane	Ptgs1	Ptgs1	Prostaglandin G/H synthase 1	1.39151e-33	3.91709e-31	1.32421
GO:0016020	membrane	Entpd2	Entpd2	Ectonucleoside triphosphate diphosphohydrolase 2	1.39151e-33	3.91709e-31	1.32421
GO:0016020	membrane	Pde10a	Pde10a	PDE10A2 brain-specific isoform	1.39151e-33	3.91709e-31	1.32421
GO:0016020	membrane	Epor	Epor	Erythropoietin receptor	1.39151e-33	3.91709e-31	1.32421
GO:0016020	membrane	Tlr7	Tlr7	Toll-like receptor 7	1.39151e-33	3.91709e-31	1.32421
GO:0016020	membrane	Ace	Ace	Angiotensin-converting enzyme	1.39151e-33	3.91709e-31	1.32421
GO:0016020	membrane	St3gal1	St3gal1	CMP-N-acetylneuraminate-beta-galactosamide-alpha-2,3-sialyltransferase 1	1.39151e-33	3.91709e-31	1.32421
GO:0016020	membrane	Plekho1	Plekho1	Pleckstrin homology domain-containing family O member 1	1.39151e-33	3.91709e-31	1.32421
GO:0016020	membrane	Il3ra	Il3ra	Interleukin-3 receptor subunit alpha	1.39151e-33	3.91709e-31	1.32421
GO:0016020	membrane	Ncf1	Ncf1	Neutrophil cytosol factor 1	1.39151e-33	3.91709e-31	1.32421
GO:0016020	membrane	Paqr7	Paqr7	Membrane progestin receptor alpha	1.39151e-33	3.91709e-31	1.32421
GO:0016020	membrane	Nrp1	Nrp1	Neuropilin-1	1.39151e-33	3.91709e-31	1.32421
GO:0016020	membrane	Slc47a1	Slc47a1	Multidrug and toxin extrusion protein 1	1.39151e-33	3.91709e-31	1.32421
GO:0016020	membrane	Tlr8	Tlr8	Toll-like receptor 8	1.39151e-33	3.91709e-31	1.32421
GO:0016020	membrane	Irgc1	Irgc1	MCG22844	1.39151e-33	3.91709e-31	1.32421
GO:0016020	membrane	Ncam2	Ncam2	Neural cell adhesion molecule 2	1.39151e-33	3.91709e-31	1.32421
GO:0016020	membrane	Slc15a3	Slc15a3	Solute carrier family 15 member 3	1.39151e-33	3.91709e-31	1.32421
GO:0016020	membrane	Aldh3b1	Aldh3b1	Aldehyde dehydrogenase	1.39151e-33	3.91709e-31	1.32421
GO:0016020	membrane	Lst1	Lst1	Leukocyte specific transcript 1	1.39151e-33	3.91709e-31	1.32421
GO:0016020	membrane	Dysf	Dysf	Dysferlin variant a	1.39151e-33	3.91709e-31	1.32421
GO:0016020	membrane	Aqp4	Aqp4	Aquaporin-4	1.39151e-33	3.91709e-31	1.32421
GO:0016020	membrane	Hs6st2	Hs6st2	Heparan-sulfate 6-O-sulfotransferase 2	1.39151e-33	3.91709e-31	1.32421
GO:0016020	membrane	1810033B17Rik	Mcemp1	Mast cell-expressed membrane protein 1	1.39151e-33	3.91709e-31	1.32421
GO:0016020	membrane	Lhfpl4	Lhfpl4	Lipoma HMGIC fusion partner-like 4 protein	1.39151e-33	3.91709e-31	1.32421
GO:0016020	membrane	Ptgis	Ptgis	Prostacyclin synthase	1.39151e-33	3.91709e-31	1.32421
GO:0016020	membrane	Sez6l	Sez6l	Sez6l protein	1.39151e-33	3.91709e-31	1.32421
GO:0016020	membrane	Cyp3a13	Cyp3a13	Cytochrome P450, family 3, subfamily a, polypeptide 13	1.39151e-33	3.91709e-31	1.32421
GO:0016020	membrane	B4galt5	B4galt5	Beta-1,4-galactosyltransferase 5	1.39151e-33	3.91709e-31	1.32421
GO:0016020	membrane	Ghr	Ghr	Growth hormone receptor	1.39151e-33	3.91709e-31	1.32421
GO:0016020	membrane	Adam15	Adam15	Disintegrin and metalloproteinase domain-containing protein 15	1.39151e-33	3.91709e-31	1.32421
GO:0016020	membrane	Tmod1	Tmod1	Tropomodulin-1	1.39151e-33	3.91709e-31	1.32421
GO:0016020	membrane	Sdc3	Sdc3	Syndecan-3	1.39151e-33	3.91709e-31	1.32421
GO:0016020	membrane	Slc43a1	Slc43a1	Large neutral amino acids transporter small subunit 3	1.39151e-33	3.91709e-31	1.32421
GO:0016020	membrane	Slc2a10	Slc2a10	Solute carrier family 2 (Facilitated glucose transporter), member 10	1.39151e-33	3.91709e-31	1.32421
GO:0016020	membrane	Kcne4	Kcne4	Potassium voltage-gated channel subfamily E member 4	1.39151e-33	3.91709e-31	1.32421
GO:0016020	membrane	Ms4a6b	Ms4a6b	Membrane-spanning 4-domains subfamily A member 6B	1.39151e-33	3.91709e-31	1.32421
GO:0016020	membrane	Fitm1	Fitm1	Fat storage-inducing transmembrane protein 1	1.39151e-33	3.91709e-31	1.32421
GO:0016020	membrane	H2-Bl	H2-Bl	Major histocompatibility complex class I b	1.39151e-33	3.91709e-31	1.32421
GO:0016020	membrane	Trim72	Trim72	Tripartite motif-containing protein 72	1.39151e-33	3.91709e-31	1.32421
GO:0016020	membrane	Tlr4	Tlr4	Toll-like receptor 4	1.39151e-33	3.91709e-31	1.32421
GO:0016020	membrane	C5ar1	C5ar1	C5a anaphylatoxin chemotactic receptor 1	1.39151e-33	3.91709e-31	1.32421
GO:0016020	membrane	Jsrp1	Jsrp1	Junctional sarcoplasmic reticulum protein 1	1.39151e-33	3.91709e-31	1.32421
GO:0016020	membrane	Camk2a	Camk2a	Calcium/calmodulin-dependent protein kinase II alpha, isoform CRA_b	1.39151e-33	3.91709e-31	1.32421
GO:0016020	membrane	Scn4b	Scn4b	Sodium channel beta4 subunit	1.39151e-33	3.91709e-31	1.32421
GO:0016020	membrane	Adam33	Adam33	Adam33 protein	1.39151e-33	3.91709e-31	1.32421
GO:0016020	membrane	Rmdn2	Rmdn2	Protein 4921513D11Rik	1.39151e-33	3.91709e-31	1.32421
GO:0016020	membrane	Tmem173	Tmem173	Stimulator of interferon genes protein	1.39151e-33	3.91709e-31	1.32421
GO:0016020	membrane	Icam1	Icam1	Intercellular adhesion molecule 1	1.39151e-33	3.91709e-31	1.32421
GO:0016020	membrane	Svip	Svip	Putative uncharacterized protein	1.39151e-33	3.91709e-31	1.32421
GO:0016020	membrane	Ms4a8a	Ms4a8a	Membrane-spanning 4-domains subfamily A member 8	1.39151e-33	3.91709e-31	1.32421
GO:0016020	membrane	Slc9a9	Slc9a9	Sodium/hydrogen exchanger 9	1.39151e-33	3.91709e-31	1.32421
GO:0016020	membrane	H2-Ob	H2-Ob	MHC class II antigen O region beta locus isoform-003	1.39151e-33	3.91709e-31	1.32421
GO:0016020	membrane	Efemp2	Efemp2	EGF-containing fibulin-like extracellular matrix protein 2	1.39151e-33	3.91709e-31	1.32421
GO:0016020	membrane	Tgtp2	Tgtp2	Putative uncharacterized protein	1.39151e-33	3.91709e-31	1.32421
GO:0016020	membrane	Cd33	Cd33	Myeloid cell surface antigen CD33	1.39151e-33	3.91709e-31	1.32421
GO:0016020	membrane	Entpd1	Entpd1	Ectonucleoside triphosphate diphosphohydrolase 1	1.39151e-33	3.91709e-31	1.32421
GO:0016020	membrane	Tlr1	Tlr1	Toll-like receptor 1	1.39151e-33	3.91709e-31	1.32421
GO:0016020	membrane	Cyp27a1	Cyp27a1	Cyp27a1 protein	1.39151e-33	3.91709e-31	1.32421
GO:0016020	membrane	Camk2b	Camk2b	Calcium/calmodulin-dependent protein kinase type II subunit beta	1.39151e-33	3.91709e-31	1.32421
GO:0016020	membrane	Ntng1	Ntng1	Netrin-G1	1.39151e-33	3.91709e-31	1.32421
GO:0016020	membrane	Sirpa	Sirpa	Tyrosine-protein phosphatase non-receptor type substrate 1	1.39151e-33	3.91709e-31	1.32421
GO:0016020	membrane	Opn1mw	Opn1mw	Medium-wave-sensitive opsin 1	1.39151e-33	3.91709e-31	1.32421
GO:0016020	membrane	Sgce	Sgce	Epsilon-sarcoglycan	1.39151e-33	3.91709e-31	1.32421
GO:0016020	membrane	Tenc1	Tenc1	Tensin-like C1 domain-containing phosphatase	1.39151e-33	3.91709e-31	1.32421
GO:0016020	membrane	Apobr	Apobr	Apolipoprotein B receptor	1.39151e-33	3.91709e-31	1.32421
GO:0016020	membrane	Trdn	Trdn	Triadin	1.39151e-33	3.91709e-31	1.32421
GO:0016020	membrane	Ank2	Ank2	Ankyrin-2	1.39151e-33	3.91709e-31	1.32421
GO:0016020	membrane	Adam8	Adam8	Disintegrin and metalloproteinase domain-containing protein 8	1.39151e-33	3.91709e-31	1.32421
GO:0016020	membrane	Milr1	Milr1	Allergin-1	1.39151e-33	3.91709e-31	1.32421
GO:0016020	membrane	Hepacam2	Hepacam2	HEPACAM family member 2	1.39151e-33	3.91709e-31	1.32421
GO:0016020	membrane	Cd209b	Cd209b	CD209b antigen, isoform CRA_a	1.39151e-33	3.91709e-31	1.32421
GO:0016020	membrane	Cltc	Cltc	Clathrin heavy chain 1	1.39151e-33	3.91709e-31	1.32421
GO:0016020	membrane	Cd68	Cd68	Macrosialin	1.39151e-33	3.91709e-31	1.32421
GO:0016020	membrane	Gm5431	Gm5431	Protein Gm5431	1.39151e-33	3.91709e-31	1.32421
GO:0016020	membrane	Ptrf	Ptrf	Polymerase I and transcript release factor	1.39151e-33	3.91709e-31	1.32421
GO:0016020	membrane	Ctss	Ctss	Cathepsin S	1.39151e-33	3.91709e-31	1.32421
GO:0016020	membrane	Nos1	Nos1	Nitric oxide synthase, brain	1.39151e-33	3.91709e-31	1.32421
GO:0016020	membrane	Tnfsf13	Tnfsf13	Tumor necrosis factor ligand superfamily member 13	1.39151e-33	3.91709e-31	1.32421
GO:0016020	membrane	Slc23a1	Slc23a1	Solute carrier family 23 member 1	1.39151e-33	3.91709e-31	1.32421
GO:0016020	membrane	Gpr18	Gpr18	N-arachidonyl glycine receptor	1.39151e-33	3.91709e-31	1.32421
GO:0016020	membrane	Mill2	Mill2	MHC I-like leukocyte 2	1.39151e-33	3.91709e-31	1.32421
GO:0016020	membrane	Art1	Art1	GPI-linked NAD(P)(+)--arginine ADP-ribosyltransferase 1	1.39151e-33	3.91709e-31	1.32421
GO:0016020	membrane	Xkr8	Xkr8	XK-related protein 8	1.39151e-33	3.91709e-31	1.32421
GO:0016020	membrane	Fndc3b	Fndc3b	Fibronectin type III domain-containing protein 3B	1.39151e-33	3.91709e-31	1.32421
GO:0016020	membrane	Nr3c1	Nr3c1	Glucocorticoid receptor beta	1.39151e-33	3.91709e-31	1.32421
GO:0016020	membrane	Irgm1	Irgm1	Interferon-gamma-inducible GTPase Ifggd3 protein	1.39151e-33	3.91709e-31	1.32421
GO:0016020	membrane	P2ry13	P2ry13	P2Y purinoceptor 13	1.39151e-33	3.91709e-31	1.32421
GO:0016020	membrane	Cd53	Cd53	Tetraspanin	1.39151e-33	3.91709e-31	1.32421
GO:0016020	membrane	Clec2i	Clec2i	MCG132531, isoform CRA_a	1.39151e-33	3.91709e-31	1.32421
GO:0016020	membrane	Dpp6	Dpp6	Dipeptidyl aminopeptidase-like protein 6	1.39151e-33	3.91709e-31	1.32421
GO:0016020	membrane	Nfasc	Nfasc	Neurofascin	1.39151e-33	3.91709e-31	1.32421
GO:0016020	membrane	Npr3	Npr3	Atrial natriuretic peptide receptor 3	1.39151e-33	3.91709e-31	1.32421
GO:0016020	membrane	Tmem158	Tmem158	Transmembrane protein 158	1.39151e-33	3.91709e-31	1.32421
GO:0016020	membrane	Pde2a	Pde2a	Putative uncharacterized protein	1.39151e-33	3.91709e-31	1.32421
GO:0016020	membrane	Disp1	Disp1	Protein dispatched homolog 1	1.39151e-33	3.91709e-31	1.32421
GO:0016020	membrane	Abcc9	Abcc9	Hemi ATP-binding cassette protein SUR2A-55	1.39151e-33	3.91709e-31	1.32421
GO:0016020	membrane	Cxcr3	Cxcr3	C-X-C chemokine receptor type 3	1.39151e-33	3.91709e-31	1.32421
GO:0016020	membrane	Cpeb1	Cpeb1	Cytoplasmic polyadenylation element-binding protein 1	1.39151e-33	3.91709e-31	1.32421
GO:0016020	membrane	Gpc5	Gpc5	Glypican-5	1.39151e-33	3.91709e-31	1.32421
GO:0016020	membrane	Ccr2	Ccr2	C-C chemokine receptor type 2	1.39151e-33	3.91709e-31	1.32421
GO:0016020	membrane	Tmem8	Tmem8	Transmembrane protein 8A	1.39151e-33	3.91709e-31	1.32421
GO:0016020	membrane	Pcdh18	Pcdh18	Protocadherin 18	1.39151e-33	3.91709e-31	1.32421
GO:0016020	membrane	Kcna7	Kcna7	Potassium voltage-gated channel subfamily A member 7	1.39151e-33	3.91709e-31	1.32421
GO:0016020	membrane	Fcgrt	Fcgrt	IgG receptor FcRn large subunit p51	1.39151e-33	3.91709e-31	1.32421
GO:0016020	membrane	Cd93	Cd93	CD93 antigen	1.39151e-33	3.91709e-31	1.32421
GO:0016020	membrane	Gpr4	Gpr4	G protein-coupled receptor GPR4	1.39151e-33	3.91709e-31	1.32421
GO:0016020	membrane	Ppm1l	Ppm1l	Protein phosphatase 1L	1.39151e-33	3.91709e-31	1.32421
GO:0016020	membrane	Kcnj10	Kcnj10	MCG4485, isoform CRA_a	1.39151e-33	3.91709e-31	1.32421
GO:0016020	membrane	Lrrc38	Lrrc38	Leucine-rich repeat-containing protein 38	1.39151e-33	3.91709e-31	1.32421
GO:0016020	membrane	Ugt8a	Ugt8a	2-hydroxyacylsphingosine 1-beta-galactosyltransferase	1.39151e-33	3.91709e-31	1.32421
GO:0016020	membrane	Cacng1	Cacng1	Voltage-dependent calcium channel gamma-1 subunit	1.39151e-33	3.91709e-31	1.32421
GO:0016020	membrane	Adam23	Adam23	Disintegrin and metalloproteinase domain-containing protein 23	1.39151e-33	3.91709e-31	1.32421
GO:0016020	membrane	Stard3nl	Stard3nl	Putative uncharacterized protein	1.39151e-33	3.91709e-31	1.32421
GO:0016020	membrane	Nynrin	Nynrin	Protein NYNRIN	1.39151e-33	3.91709e-31	1.32421
GO:0016020	membrane	Slc7a7	Slc7a7	Y+L amino acid transporter 1	1.39151e-33	3.91709e-31	1.32421
GO:0016020	membrane	Nrxn1	Nrxn1	Neurexin-1-beta	1.39151e-33	3.91709e-31	1.32421
GO:0016020	membrane	Cbfa2t3	Cbfa2t3	Core-binding factor, runt domain, alpha subunit 2, translocated to, 3 homolog (Human)	1.39151e-33	3.91709e-31	1.32421
GO:0016020	membrane	P2ry14	P2ry14	Purinergic receptor P2Y, G-protein coupled, 14, isoform CRA_a	1.39151e-33	3.91709e-31	1.32421
GO:0016020	membrane	Adrb1	Adrb1	Beta-1 adrenergic receptor	1.39151e-33	3.91709e-31	1.32421
GO:0016020	membrane	Stxbp6	Stxbp6	Syntaxin-binding protein 6	1.39151e-33	3.91709e-31	1.32421
GO:0016020	membrane	C1qc	C1qc	Complement C1q subcomponent subunit C	1.39151e-33	3.91709e-31	1.32421
GO:0016020	membrane	Fcgr2b	Fcgr2b	Low affinity immunoglobulin gamma Fc region receptor II	1.39151e-33	3.91709e-31	1.32421
GO:0016020	membrane	Eno3	Eno3	Beta-enolase	1.39151e-33	3.91709e-31	1.32421
GO:0016020	membrane	Mrgprf	Mrgprf	Mas-related G-protein-coupled receptor member F	1.39151e-33	3.91709e-31	1.32421
GO:0016020	membrane	Mbp	Mbp	Myelin basic protein	1.39151e-33	3.91709e-31	1.32421
GO:0016020	membrane	F830045P16Rik	F830045P16Rik	RIKEN cDNA F830045P16	1.39151e-33	3.91709e-31	1.32421
GO:0016020	membrane	Htr1b	Htr1b	5-hydroxytryptamine receptor 1B	1.39151e-33	3.91709e-31	1.32421
GO:0016020	membrane	Adcy1	Adcy1	Adenylate cyclase type 1	1.39151e-33	3.91709e-31	1.32421
GO:0016020	membrane	Cd4	Cd4	T4 surface glycoprotein	1.39151e-33	3.91709e-31	1.32421
GO:0016020	membrane	Rab39	Rab39	Rab39A	1.39151e-33	3.91709e-31	1.32421
GO:0016020	membrane	P2rx7	P2rx7	P2X purinoceptor 7	1.39151e-33	3.91709e-31	1.32421
GO:0016020	membrane	Hpse	Hpse	Heparanase	1.39151e-33	3.91709e-31	1.32421
GO:0016020	membrane	Pla2g5	Pla2g5	Calcium-dependent phospholipase A2	1.39151e-33	3.91709e-31	1.32421
GO:0016020	membrane	Smco1	Smco1	Single-pass membrane and coiled-coil domain-containing protein 1	1.39151e-33	3.91709e-31	1.32421
GO:0016020	membrane	Rilp	Rilp	Rab interacting lysosomal protein	1.39151e-33	3.91709e-31	1.32421
GO:0016020	membrane	Scara3	Scara3	Scavenger receptor class A member 3	1.39151e-33	3.91709e-31	1.32421
GO:0016020	membrane	Shisa3	Shisa3	Protein shisa-3 homolog	1.39151e-33	3.91709e-31	1.32421
GO:0016020	membrane	Cml3	Cml3	Probable N-acetyltransferase CML3	1.39151e-33	3.91709e-31	1.32421
GO:0016020	membrane	Ptprm	Ptprm	Receptor-type tyrosine-protein phosphatase mu	1.39151e-33	3.91709e-31	1.32421
GO:0016020	membrane	Aif1	Aif1	Ionized calcium binding adapter molecule 1	1.39151e-33	3.91709e-31	1.32421
GO:0016020	membrane	Gng7	Gng7	Guanine nucleotide-binding protein subunit gamma	1.39151e-33	3.91709e-31	1.32421
GO:0016020	membrane	Pcdhga6	Pcdhga6	Protein Pcdhga6	1.39151e-33	3.91709e-31	1.32421
GO:0016020	membrane	Hfe	Hfe	Hereditary hemochromatosis protein homolog	1.39151e-33	3.91709e-31	1.32421
GO:0016020	membrane	H2-Aa	H2-Aa	Beta-2-microglobulin	1.39151e-33	3.91709e-31	1.32421
GO:0016020	membrane	Gdf1	Gdf1	MCG142774	1.39151e-33	3.91709e-31	1.32421
GO:0016020	membrane	Oxtr	Oxtr	Oxytocin receptor	1.39151e-33	3.91709e-31	1.32421
GO:0016020	membrane	Plekhb1	Plekhb1	Pleckstrin homology domain-containing family B member 1	1.39151e-33	3.91709e-31	1.32421
GO:0016020	membrane	Fut8	Fut8	ASL1/FUT8 fusion	1.39151e-33	3.91709e-31	1.32421
GO:0016020	membrane	Fgr	Fgr	Tyrosine-protein kinase Fgr	1.39151e-33	3.91709e-31	1.32421
GO:0016020	membrane	Pcdhgc3	Pcdhgc3	Pcdhgc3 protein	1.39151e-33	3.91709e-31	1.32421
GO:0016020	membrane	Tmem104	Tmem104	Transmembrane protein 104	1.39151e-33	3.91709e-31	1.32421
GO:0016020	membrane	Cd180	Cd180	CD180 antigen	1.39151e-33	3.91709e-31	1.32421
GO:0016020	membrane	Scn7a	Scn7a	Sodium channel protein	1.39151e-33	3.91709e-31	1.32421
GO:0016020	membrane	Itsn1	Itsn1	MAA-13 protein	1.39151e-33	3.91709e-31	1.32421
GO:0016020	membrane	Figf	Figf	Vascular endothelial growth factor D	1.39151e-33	3.91709e-31	1.32421
GO:0016020	membrane	Plau	Plau	Urokinase-type plasminogen activator	1.39151e-33	3.91709e-31	1.32421
GO:0016020	membrane	Lrtm1	Lrtm1	Leucine-rich repeats and transmembrane domains 1	1.39151e-33	3.91709e-31	1.32421
GO:0016020	membrane	Atp10a	Atp10a	Probable phospholipid-transporting ATPase VA	1.39151e-33	3.91709e-31	1.32421
GO:0016020	membrane	Tm6sf1	Tm6sf1	Transmembrane 6 superfamily member 1, isoform CRA_d	1.39151e-33	3.91709e-31	1.32421
GO:0016020	membrane	Il2rb	Il2rb	Interleukin-2 receptor subunit beta	1.39151e-33	3.91709e-31	1.32421
GO:0016020	membrane	Dlgap1	Dlgap1	Disks large-associated protein 1	1.39151e-33	3.91709e-31	1.32421
GO:0016020	membrane	Havcr1	Havcr1	Hepatitis A virus cellular receptor 1 homolog	1.39151e-33	3.91709e-31	1.32421
GO:0016020	membrane	Sytl4	Sytl4	Synaptotagmin-like protein 4	1.39151e-33	3.91709e-31	1.32421
GO:0016020	membrane	Gpc3	Gpc3	Glypican-3	1.39151e-33	3.91709e-31	1.32421
GO:0016020	membrane	Cacna1d	Cacna1d	Cacna1d protein	1.39151e-33	3.91709e-31	1.32421
GO:0016020	membrane	Tnfsf12Tnfsf13	Tnfsfm13	Protein Tnfsf12Tnfsf13	1.39151e-33	3.91709e-31	1.32421
GO:0016020	membrane	B3galnt1	B3galnt1	UDP-GalNAc:beta-1,3-N-acetylgalactosaminyltransferase 1	1.39151e-33	3.91709e-31	1.32421
GO:0016020	membrane	Serinc3	Serinc3	Putative uncharacterized protein	1.39151e-33	3.91709e-31	1.32421
GO:0016020	membrane	Tmem220	Tmem220	Transmembrane protein 220	1.39151e-33	3.91709e-31	1.32421
GO:0016020	membrane	Tmem37	Tmem37	Voltage-dependent calcium channel gamma-like subunit	1.39151e-33	3.91709e-31	1.32421
GO:0016020	membrane	Rab43	Rab43	RIKEN cDNA 1810048P08, isoform CRA_b	1.39151e-33	3.91709e-31	1.32421
GO:0016020	membrane	Sgcg	Sgcg	Gamma-sarcoglycan	1.39151e-33	3.91709e-31	1.32421
GO:0016020	membrane	Ntrk2	Ntrk2	Neurotrophic tyrosine kinase receptor, type2, splicing variant T3 alpha	1.39151e-33	3.91709e-31	1.32421
GO:0016020	membrane	Myof	Myof	Myof protein	1.39151e-33	3.91709e-31	1.32421
GO:0016020	membrane	Agtrap	Agtrap	Type-1 angiotensin II receptor-associated protein	1.39151e-33	3.91709e-31	1.32421
GO:0016020	membrane	Rab3a	Rab3a	Ras-related protein Rab-3A	1.39151e-33	3.91709e-31	1.32421
GO:0016020	membrane	Ptprd	Ptprd	Protein-tyrosine-phosphatase	1.39151e-33	3.91709e-31	1.32421
GO:0016020	membrane	Slc26a10	Slc26a10	Solute carrier family 26 member 10	1.39151e-33	3.91709e-31	1.32421
GO:0016020	membrane	1110007C09Rik	1110007C09Rik	RIKEN cDNA 1110007C09, isoform CRA_a	1.39151e-33	3.91709e-31	1.32421
GO:0016020	membrane	P2ry6	P2ry6	Pyrimidinergic receptor P2Y, G-protein coupled, 6	1.39151e-33	3.91709e-31	1.32421
GO:0016020	membrane	Dpy19l1	Dpy19l1	Probable C-mannosyltransferase DPY19L1	1.39151e-33	3.91709e-31	1.32421
GO:0016020	membrane	Slc28a2	Slc28a2	Concentrative nucleoside transporter 2	1.39151e-33	3.91709e-31	1.32421
GO:0016020	membrane	Chrna1	Chrna1	Muscle nicotinic acetylcholine receptor	1.39151e-33	3.91709e-31	1.32421
GO:0016020	membrane	Ltc4s	Ltc4s	Leukotriene C4 synthase	1.39151e-33	3.91709e-31	1.32421
GO:0016020	membrane	Lsamp	Lsamp	Limbic system-associated membrane protein	1.39151e-33	3.91709e-31	1.32421
GO:0016020	membrane	Tlr3	Tlr3	Putative uncharacterized protein	1.39151e-33	3.91709e-31	1.32421
GO:0016020	membrane	Sele	Sele	E-selectin	1.39151e-33	3.91709e-31	1.32421
GO:0016020	membrane	Cdh15	Cdh15	Cadherin-15	1.39151e-33	3.91709e-31	1.32421
GO:0016020	membrane	Siglece	Siglece	Sialic acid binding Ig-like lectin E	1.39151e-33	3.91709e-31	1.32421
GO:0016020	membrane	Ifitm3	Ifitm3	Interferon-induced transmembrane protein 3	1.39151e-33	3.91709e-31	1.32421
GO:0016020	membrane	Plod1	Plod1	Procollagen-lysine,2-oxoglutarate 5-dioxygenase 1	1.39151e-33	3.91709e-31	1.32421
GO:0016020	membrane	Kcnh2	Kcnh2	Potassium voltage-gated channel subfamily H member 2	1.39151e-33	3.91709e-31	1.32421
GO:0016020	membrane	B3galt1	B3galt1	Beta-1,3-galactosyltransferase 1	1.39151e-33	3.91709e-31	1.32421
GO:0016020	membrane	Csf2rb	Csf2rb	Cytokine receptor common subunit beta	1.39151e-33	3.91709e-31	1.32421
GO:0016020	membrane	Rap1b	Rap1b	RAS related protein 1b, isoform CRA_a	1.39151e-33	3.91709e-31	1.32421
GO:0016020	membrane	Gpr37l1	Gpr37l1	G protein-coupled receptor 37-like 1	1.39151e-33	3.91709e-31	1.32421
GO:0016020	membrane	Ighg1	Ighg1	Ig gamma-1 chain C region secreted form	1.39151e-33	3.91709e-31	1.32421
GO:0016020	membrane	Pik3r5	Pik3r5	Phosphoinositide-3-kinase, regulatory subunit 5, p101	1.39151e-33	3.91709e-31	1.32421
GO:0016020	membrane	Cd34	Cd34	Putative uncharacterized protein	1.39151e-33	3.91709e-31	1.32421
GO:0016020	membrane	Svil	Svil	Svil protein	1.39151e-33	3.91709e-31	1.32421
GO:0016020	membrane	Cdh9	Cdh9	Cadherin-9	1.39151e-33	3.91709e-31	1.32421
GO:0016020	membrane	Tek	Tek	Receptor protein-tyrosine kinase	1.39151e-33	3.91709e-31	1.32421
GO:0016020	membrane	Gnai2	Gnai2	Guanine nucleotide-binding protein G(i) subunit alpha-2	1.39151e-33	3.91709e-31	1.32421
GO:0016020	membrane	Fcgr4	Fcgr4	Fc gamma RIIIa receptor	1.39151e-33	3.91709e-31	1.32421
GO:0016020	membrane	Pirb	Pirb	Lilrb3 protein	1.39151e-33	3.91709e-31	1.32421
GO:0016020	membrane	Cotl1	Cotl1	Cotl1 protein	1.39151e-33	3.91709e-31	1.32421
[truncated: 9,323 more rows]
