# Supplementary material for: Cutaneous transcriptome analysis in NIH hairless mice
Source: PLoS One. 2017 Aug 7;12(8):e0182463. doi: 10.1371/journal.pone.0182463 (PMC5546695; doi:10.1371/journal.pone.0182463)
Supplement: S4 File — (XLSX) [file pone.0182463.s006.xlsx]

## Sheet: DownGO_Result
GOID	GOTerm	DifGene	AllDifGene	GeneInGO	AllGene	P-Value	FDR	Enrichment	(-log10P)
GO:0005198	structural molecule activity	65	1754	177	22058	3.56072e-27	3.67823e-24	4.61824	26.4485
GO:0008017	microtubule binding	31	1754	159	22058	2.58074e-06	0.00133295	2.45189	5.58826
GO:0003777	microtubule motor activity	18	1754	75	22058	1.76277e-05	0.0060698	3.0182	4.7538
GO:0005109	frizzled binding	11	1754	35	22058	5.41895e-05	0.0139944	3.9524	4.26609
GO:0005149	interleukin-1 receptor binding	7	1754	17	22058	0.000189253	0.0390997	5.17828	3.72296
GO:0004869	cysteine-type endopeptidase inhibitor activity	11	1754	42	22058	0.000331207	0.0570228	3.29367	3.4799
GO:0097108	hedgehog family protein binding	3	1754	3	22058	0.000502003	0.0575439	12.5758	3.29929
GO:0008236	serine-type peptidase activity	28	1754	181	22058	0.000513514	0.0575439	1.94543	3.28945
GO:0005005	transmembrane-ephrin receptor activity	4	1754	6	22058	0.000524436	0.0575439	8.38388	3.28031
GO:0005515	protein binding	367	1754	3966	22058	0.000557056	0.0575439	1.16372	3.2541
GO:0003993	acid phosphatase activity	5	1754	11	22058	0.000971489	0.0912316	5.71628	3.01256
GO:0005501	retinoid binding	4	1754	7	22058	0.00114644	0.0986893	7.18619	2.94065
GO:0005215	transporter activity	32	1754	229	22058	0.0012835	0.101989	1.75732	2.8916
GO:0004252	serine-type endopeptidase activity	28	1754	195	22058	0.00165913	0.11551	1.80576	2.78012
GO:0016787	hydrolase activity	163	1754	1647	22058	0.0018351	0.11551	1.2446	2.73634
GO:0030280	structural constituent of epidermis	3	1754	4	22058	0.00188845	0.11551	9.43187	2.7239
GO:0000976	transcription regulatory region sequence-specific DNA binding	11	1754	51	22058	0.00190094	0.11551	2.71243	2.72103
GO:0043566	structure-specific DNA binding	4	1754	8	22058	0.00214856	0.116814	6.28791	2.66785
GO:0045294	alpha-catenin binding	4	1754	8	22058	0.00214856	0.116814	6.28791	2.66785
GO:0015095	magnesium ion transmembrane transporter activity	5	1754	13	22058	0.00236487	0.122146	4.83686	2.62619
GO:0015293	symporter activity	18	1754	112	22058	0.00314675	0.154484	2.02112	2.50214
GO:0008233	peptidase activity	63	1754	560	22058	0.0032954	0.154484	1.41478	2.48209
GO:0005003	ephrin receptor activity	5	1754	14	22058	0.00343962	0.154484	4.49137	2.46349
GO:0016301	kinase activity	75	1754	695	22058	0.00420451	0.160171	1.3571	2.37628
GO:0004668	protein-arginine deiminase activity	3	1754	5	22058	0.00444118	0.160171	7.5455	2.3525
GO:0043515	kinetochore binding	3	1754	5	22058	0.00444118	0.160171	7.5455	2.3525
GO:0019904	protein domain specific binding	31	1754	239	22058	0.00478641	0.160171	1.63117	2.31999
GO:0050699	WW domain binding	6	1754	21	22058	0.00479431	0.160171	3.59309	2.31927
GO:0015301	anion:anion antiporter activity	5	1754	15	22058	0.00482489	0.160171	4.19194	2.31651
GO:0016290	palmitoyl-CoA hydrolase activity	5	1754	15	22058	0.00482489	0.160171	4.19194	2.31651
GO:0015171	amino acid transmembrane transporter activity	6	1754	22	22058	0.00615524	0.160171	3.42977	2.21075
GO:0005110	frizzled-2 binding	2	1754	2	22058	0.00631974	0.160171	12.5758	2.1993
GO:0005152	interleukin-1 receptor antagonist activity	2	1754	2	22058	0.00631974	0.160171	12.5758	2.1993
GO:0033842	N-acetyl-beta-glucosaminyl-glycoprotein 4-beta-N-acetylgalactosaminyltransferase activity	2	1754	2	22058	0.00631974	0.160171	12.5758	2.1993
GO:0004053	arginase activity	2	1754	2	22058	0.00631974	0.160171	12.5758	2.1993
GO:0004055	argininosuccinate synthase activity	2	1754	2	22058	0.00631974	0.160171	12.5758	2.1993
GO:0000171	ribonuclease MRP activity	2	1754	2	22058	0.00631974	0.160171	12.5758	2.1993
GO:0004357	glutamate-cysteine ligase activity	2	1754	2	22058	0.00631974	0.160171	12.5758	2.1993
GO:0030617	transforming growth factor beta receptor, inhibitory cytoplasmic mediator activity	2	1754	2	22058	0.00631974	0.160171	12.5758	2.1993
GO:0033897	ribonuclease T2 activity	2	1754	2	22058	0.00631974	0.160171	12.5758	2.1993
GO:0004866	endopeptidase inhibitor activity	8	1754	36	22058	0.00635721	0.160171	2.79463	2.19673
GO:0005267	potassium channel activity	14	1754	85	22058	0.00692143	0.170234	2.07131	2.1598
GO:0004623	phospholipase A2 activity	6	1754	23	22058	0.00777674	0.186823	3.28065	2.1092
GO:0008022	protein C-terminus binding	24	1754	179	22058	0.00809625	0.18769	1.68614	2.09172
GO:0000982	RNA polymerase II core promoter proximal region sequence-specific DNA binding transcription factor activity	4	1754	11	22058	0.00834413	0.18769	4.57303	2.07862
GO:0015106	bicarbonate transmembrane transporter activity	3	1754	6	22058	0.00835792	0.18769	6.28791	2.0779
GO:0019841	retinol binding	4	1754	12	22058	0.0117379	0.249488	4.19194	1.93041
GO:0047617	acyl-CoA hydrolase activity	4	1754	12	22058	0.0117379	0.249488	4.19194	1.93041
GO:0030674	protein binding, bridging	8	1754	40	22058	0.0121839	0.249488	2.51517	1.91421
GO:0003743	translation initiation factor activity	11	1754	65	22058	0.0128873	0.249488	2.12822	1.88984
GO:0000977	RNA polymerase II regulatory region sequence-specific DNA binding	7	1754	33	22058	0.0135283	0.249488	2.6676	1.86876
GO:0030414	peptidase inhibitor activity	18	1754	129	22058	0.0136492	0.249488	1.75477	1.86489
GO:0004713	protein tyrosine kinase activity	18	1754	129	22058	0.0136492	0.249488	1.75477	1.86489
GO:0005092	GDP-dissociation inhibitor activity	3	1754	7	22058	0.0137665	0.249488	5.38964	1.86118
GO:0008376	acetylgalactosaminyltransferase activity	3	1754	7	22058	0.0137665	0.249488	5.38964	1.86118
GO:0015280	ligand-gated sodium channel activity	3	1754	7	22058	0.0137665	0.249488	5.38964	1.86118
GO:0019104	DNA N-glycosylase activity	3	1754	7	22058	0.0137665	0.249488	5.38964	1.86118
GO:0005154	epidermal growth factor receptor binding	6	1754	26	22058	0.0144557	0.256646	2.90211	1.83996
GO:0016772	transferase activity, transferring phosphorus-containing groups	59	1754	557	22058	0.0146584	0.256646	1.33209	1.83391
GO:0017017	MAP kinase tyrosine/serine/threonine phosphatase activity	4	1754	13	22058	0.0159036	0.270073	3.86949	1.7985
GO:0008301	DNA binding, bending	9	1754	50	22058	0.0159482	0.270073	2.26365	1.79729
GO:0042813	Wnt-activated receptor activity	5	1754	20	22058	0.017859	0.273988	3.14396	1.74814
GO:0015349	thyroid hormone transmembrane transporter activity	2	1754	3	22058	0.0179552	0.273988	8.38388	1.74581
GO:0043142	single-stranded DNA-dependent ATPase activity	2	1754	3	22058	0.0179552	0.273988	8.38388	1.74581
GO:0019888	protein phosphatase regulator activity	2	1754	3	22058	0.0179552	0.273988	8.38388	1.74581
GO:0010997	anaphase-promoting complex binding	2	1754	3	22058	0.0179552	0.273988	8.38388	1.74581
GO:0016901	oxidoreductase activity, acting on the CH-OH group of donors, quinone or similar compound as acceptor	2	1754	3	22058	0.0179552	0.273988	8.38388	1.74581
GO:0001077	RNA polymerase II core promoter proximal region sequence-specific DNA binding transcription factor activity involved in positive regulation of transcription	13	1754	86	22058	0.018036	0.273988	1.901	1.74386
GO:0001078	RNA polymerase II core promoter proximal region sequence-specific DNA binding transcription factor activity involved in negative regulation of transcription	7	1754	35	22058	0.0185435	0.277615	2.51517	1.73181
GO:0017147	Wnt-protein binding	6	1754	28	22058	0.0206538	0.287204	2.69482	1.685
GO:0005113	patched binding	3	1754	8	22058	0.0207373	0.287204	4.71594	1.68325
GO:0008046	axon guidance receptor activity	3	1754	8	22058	0.0207373	0.287204	4.71594	1.68325
GO:0016717	oxidoreductase activity, acting on paired donors, with oxidation of a pair of donors resulting in the reduction of molecular oxygen to two molecules of water	3	1754	8	22058	0.0207373	0.287204	4.71594	1.68325
GO:0046873	metal ion transmembrane transporter activity	4	1754	14	22058	0.0208892	0.287204	3.59309	1.68008
GO:0004620	phospholipase activity	4	1754	14	22058	0.0208892	0.287204	3.59309	1.68008
GO:0004674	protein serine/threonine kinase activity	46	1754	426	22058	0.0211302	0.287204	1.35795	1.6751
GO:0005328	neurotransmitter:sodium symporter activity	5	1754	21	22058	0.0219417	0.294361	2.99424	1.65873
GO:0004714	transmembrane receptor protein tyrosine kinase activity	9	1754	53	22058	0.0228088	0.30207	2.13552	1.6419
GO:0004672	protein kinase activity	56	1754	538	22058	0.0231921	0.303258	1.30901	1.63466
GO:0042393	histone binding	10	1754	62	22058	0.0236377	0.305222	2.02836	1.62639
GO:0017137	Rab GTPase binding	10	1754	63	22058	0.026164	0.333672	1.99616	1.5823
GO:0046983	protein dimerization activity	22	1754	179	22058	0.0272946	0.336646	1.54563	1.56392
GO:0050786	RAGE receptor binding	3	1754	9	22058	0.0292936	0.336646	4.19194	1.53323
GO:0019215	intermediate filament binding	3	1754	9	22058	0.0292936	0.336646	4.19194	1.53323
GO:0003810	protein-glutamine gamma-glutamyltransferase activity	3	1754	9	22058	0.0292936	0.336646	4.19194	1.53323
GO:0003700	sequence-specific DNA binding transcription factor activity	83	1754	853	22058	0.0318051	0.336646	1.22367	1.4975
GO:0046875	ephrin receptor binding	6	1754	31	22058	0.0329679	0.336646	2.43403	1.48191
GO:0008823	cupric reductase activity	2	1754	4	22058	0.034022	0.336646	6.28791	1.46824
GO:0005119	smoothened binding	2	1754	4	22058	0.034022	0.336646	6.28791	1.46824
GO:0005381	iron ion transmembrane transporter activity	2	1754	4	22058	0.034022	0.336646	6.28791	1.46824
GO:0043125	ErbB-3 class receptor binding	2	1754	4	22058	0.034022	0.336646	6.28791	1.46824
GO:0052851	ferric-chelate reductase (NADPH) activity	2	1754	4	22058	0.034022	0.336646	6.28791	1.46824
GO:0070008	serine-type exopeptidase activity	2	1754	4	22058	0.034022	0.336646	6.28791	1.46824
GO:0004370	glycerol kinase activity	2	1754	4	22058	0.034022	0.336646	6.28791	1.46824
GO:0005042	netrin receptor activity	2	1754	4	22058	0.034022	0.336646	6.28791	1.46824
GO:0015057	thrombin receptor activity	2	1754	4	22058	0.034022	0.336646	6.28791	1.46824
GO:0031493	nucleosomal histone binding	2	1754	4	22058	0.034022	0.336646	6.28791	1.46824
GO:0043023	ribosomal large subunit binding	2	1754	4	22058	0.034022	0.336646	6.28791	1.46824
GO:0003684	damaged DNA binding	7	1754	40	22058	0.036458	0.336646	2.20077	1.43821
GO:0000979	RNA polymerase II core promoter sequence-specific DNA binding	6	1754	32	22058	0.0379396	0.336646	2.35797	1.42091
GO:0005044	scavenger receptor activity	8	1754	49	22058	0.0380933	0.336646	2.0532	1.41915
GO:0030983	mismatched DNA binding	3	1754	10	22058	0.0394209	0.336646	3.77275	1.40427
GO:0005088	Ras guanyl-nucleotide exchange factor activity	3	1754	10	22058	0.0394209	0.336646	3.77275	1.40427
GO:0008158	hedgehog receptor activity	3	1754	10	22058	0.0394209	0.336646	3.77275	1.40427
GO:0008253	5'-nucleotidase activity	3	1754	10	22058	0.0394209	0.336646	3.77275	1.40427
GO:0016918	retinal binding	3	1754	10	22058	0.0394209	0.336646	3.77275	1.40427
GO:0043024	ribosomal small subunit binding	3	1754	10	22058	0.0394209	0.336646	3.77275	1.40427
GO:0005085	guanyl-nucleotide exchange factor activity	20	1754	167	22058	0.0430299	0.336646	1.50609	1.36623
GO:0004725	protein tyrosine phosphatase activity	13	1754	98	22058	0.0465664	0.336646	1.66822	1.33193
GO:0005543	phospholipid binding	34	1754	318	22058	0.0476555	0.336646	1.34459	1.32189
GO:0005509	calcium ion binding	65	1754	665	22058	0.0485037	0.336646	1.22922	1.31423
GO:0051428	peptide hormone receptor binding	3	1754	11	22058	0.0510747	0.336646	3.42977	1.29179
GO:0051010	microtubule plus-end binding	3	1754	11	22058	0.0510747	0.336646	3.42977	1.29179
GO:0015464	acetylcholine receptor activity	3	1754	11	22058	0.0510747	0.336646	3.42977	1.29179
GO:0005243	gap junction channel activity	3	1754	11	22058	0.0510747	0.336646	3.42977	1.29179
GO:0070411	I-SMAD binding	3	1754	11	22058	0.0510747	0.336646	3.42977	1.29179
GO:0019902	phosphatase binding	7	1754	43	22058	0.0513511	0.336646	2.04723	1.28945
GO:0016788	hydrolase activity, acting on ester bonds	7	1754	43	22058	0.0513511	0.336646	2.04723	1.28945
GO:0003677	DNA binding	163	1754	1815	22058	0.0516393	0.336646	1.1294	1.28702
GO:0035174	histone serine kinase activity	2	1754	5	22058	0.0537425	0.336646	5.03033	1.26968
GO:0030519	snoRNP binding	2	1754	5	22058	0.0537425	0.336646	5.03033	1.26968
GO:0005095	GTPase inhibitor activity	2	1754	5	22058	0.0537425	0.336646	5.03033	1.26968
GO:0000405	bubble DNA binding	2	1754	5	22058	0.0537425	0.336646	5.03033	1.26968
GO:0070324	thyroid hormone binding	2	1754	5	22058	0.0537425	0.336646	5.03033	1.26968
GO:0004791	thioredoxin-disulfide reductase activity	2	1754	5	22058	0.0537425	0.336646	5.03033	1.26968
GO:0005499	vitamin D binding	2	1754	5	22058	0.0537425	0.336646	5.03033	1.26968
GO:0008273	calcium, potassium:sodium antiporter activity	2	1754	5	22058	0.0537425	0.336646	5.03033	1.26968
GO:0035662	Toll-like receptor 4 binding	2	1754	5	22058	0.0537425	0.336646	5.03033	1.26968
GO:0004994	somatostatin receptor activity	2	1754	5	22058	0.0537425	0.336646	5.03033	1.26968
GO:0008092	cytoskeletal protein binding	8	1754	53	22058	0.0567724	0.336646	1.89824	1.24586
GO:0019901	protein kinase binding	35	1754	334	22058	0.0570385	0.336646	1.31783	1.24383
GO:0008081	phosphoric diester hydrolase activity	8	1754	54	22058	0.0622105	0.336646	1.86309	1.20614
GO:0016409	palmitoyltransferase activity	3	1754	12	22058	0.064187	0.336646	3.14396	1.19255
GO:0004622	lysophospholipase activity	3	1754	12	22058	0.064187	0.336646	3.14396	1.19255
GO:0005452	inorganic anion exchanger activity	3	1754	12	22058	0.064187	0.336646	3.14396	1.19255
GO:0042802	identical protein binding	53	1754	540	22058	0.0650476	0.336646	1.23429	1.18677
GO:0003690	double-stranded DNA binding	15	1754	125	22058	0.0713003	0.336646	1.5091	1.14691
GO:0005547	phosphatidylinositol-3,4,5-trisphosphate binding	5	1754	29	22058	0.0759752	0.336646	2.16825	1.11933
GO:0004030	aldehyde dehydrogenase [NAD(P)+] activity	2	1754	6	22058	0.0764348	0.336646	4.19194	1.11671
GO:0031681	G-protein beta-subunit binding	2	1754	6	22058	0.0764348	0.336646	4.19194	1.11671
GO:0005166	neurotrophin p75 receptor binding	2	1754	6	22058	0.0764348	0.336646	4.19194	1.11671
GO:0016813	hydrolase activity, acting on carbon-nitrogen (but not peptide) bonds, in linear amidines	2	1754	6	22058	0.0764348	0.336646	4.19194	1.11671
GO:0019863	IgE binding	2	1754	6	22058	0.0764348	0.336646	4.19194	1.11671
GO:0019206	nucleoside kinase activity	2	1754	6	22058	0.0764348	0.336646	4.19194	1.11671
GO:0004867	serine-type endopeptidase inhibitor activity	14	1754	116	22058	0.0765311	0.336646	1.51777	1.11616
GO:0044212	transcription regulatory region DNA binding	20	1754	179	22058	0.076932	0.336646	1.40512	1.11389
GO:0003705	RNA polymerase II distal enhancer sequence-specific DNA binding transcription factor activity	11	1754	86	22058	0.0784127	0.336646	1.60854	1.10561
GO:0005385	zinc ion transmembrane transporter activity	3	1754	13	22058	0.0786721	0.336646	2.90211	1.10418
GO:0045295	gamma-catenin binding	3	1754	13	22058	0.0786721	0.336646	2.90211	1.10418
GO:0016790	thiolester hydrolase activity	3	1754	13	22058	0.0786721	0.336646	2.90211	1.10418
GO:0019912	cyclin-dependent protein kinase activating kinase activity	1	1754	1	22058	0.0795176	0.336646	12.5758	1.09954
GO:0016412	serine O-acyltransferase activity	1	1754	1	22058	0.0795176	0.336646	12.5758	1.09954
GO:0047166	1-alkenylglycerophosphoethanolamine O-acyltransferase activity	1	1754	1	22058	0.0795176	0.336646	12.5758	1.09954
GO:0047173	phosphatidylcholine-retinol O-acyltransferase activity	1	1754	1	22058	0.0795176	0.336646	12.5758	1.09954
GO:0036222	XTP diphosphatase activity	1	1754	1	22058	0.0795176	0.336646	12.5758	1.09954
GO:0036220	ITP diphosphatase activity	1	1754	1	22058	0.0795176	0.336646	12.5758	1.09954
GO:0072354	histone kinase activity (H3-T3 specific)	1	1754	1	22058	0.0795176	0.336646	12.5758	1.09954
GO:0072544	L-DOPA binding	1	1754	1	22058	0.0795176	0.336646	12.5758	1.09954
GO:0016428	tRNA (cytosine-5-)-methyltransferase activity	1	1754	1	22058	0.0795176	0.336646	12.5758	1.09954
GO:0047127	thiomorpholine-carboxylate dehydrogenase activity	1	1754	1	22058	0.0795176	0.336646	12.5758	1.09954
GO:0004446	inositol-hexakisphosphate phosphatase activity	1	1754	1	22058	0.0795176	0.336646	12.5758	1.09954
GO:0015390	purine-specific nucleoside:sodium symporter activity	1	1754	1	22058	0.0795176	0.336646	12.5758	1.09954
GO:0005115	receptor tyrosine kinase-like orphan receptor binding	1	1754	1	22058	0.0795176	0.336646	12.5758	1.09954
GO:0030547	receptor inhibitor activity	1	1754	1	22058	0.0795176	0.336646	12.5758	1.09954
GO:0044729	hemi-methylated DNA-binding	1	1754	1	22058	0.0795176	0.336646	12.5758	1.09954
GO:0031854	orexigenic neuropeptide QRFP receptor binding	1	1754	1	22058	0.0795176	0.336646	12.5758	1.09954
GO:0015142	tricarboxylic acid transmembrane transporter activity	1	1754	1	22058	0.0795176	0.336646	12.5758	1.09954
GO:0004498	calcidiol 1-monooxygenase activity	1	1754	1	22058	0.0795176	0.336646	12.5758	1.09954
GO:0031841	neuropeptide Y receptor binding	1	1754	1	22058	0.0795176	0.336646	12.5758	1.09954
GO:0005151	interleukin-1, Type II receptor binding	1	1754	1	22058	0.0795176	0.336646	12.5758	1.09954
GO:0008422	beta-glucosidase activity	1	1754	1	22058	0.0795176	0.336646	12.5758	1.09954
GO:1902121	lithocholic acid binding	1	1754	1	22058	0.0795176	0.336646	12.5758	1.09954
GO:0000703	oxidized pyrimidine nucleobase lesion DNA N-glycosylase activity	1	1754	1	22058	0.0795176	0.336646	12.5758	1.09954
GO:0008434	calcitriol receptor activity	1	1754	1	22058	0.0795176	0.336646	12.5758	1.09954
GO:0008890	glycine C-acetyltransferase activity	1	1754	1	22058	0.0795176	0.336646	12.5758	1.09954
GO:0047945	L-glutamine:pyruvate aminotransferase activity	1	1754	1	22058	0.0795176	0.336646	12.5758	1.09954
GO:0017065	single-strand selective uracil DNA N-glycosylase activity	1	1754	1	22058	0.0795176	0.336646	12.5758	1.09954
GO:0005298	proline:sodium symporter activity	1	1754	1	22058	0.0795176	0.336646	12.5758	1.09954
GO:0042284	sphingolipid delta-4 desaturase activity	1	1754	1	22058	0.0795176	0.336646	12.5758	1.09954
GO:0034417	bisphosphoglycerate 3-phosphatase activity	1	1754	1	22058	0.0795176	0.336646	12.5758	1.09954
GO:1902098	calcitriol binding	1	1754	1	22058	0.0795176	0.336646	12.5758	1.09954
GO:0033797	selenate reductase activity	1	1754	1	22058	0.0795176	0.336646	12.5758	1.09954
GO:0033798	thyroxine 5-deiodinase activity	1	1754	1	22058	0.0795176	0.336646	12.5758	1.09954
GO:0097161	DH domain binding	1	1754	1	22058	0.0795176	0.336646	12.5758	1.09954
GO:0008187	poly-pyrimidine tract binding	1	1754	1	22058	0.0795176	0.336646	12.5758	1.09954
GO:0000217	DNA secondary structure binding	1	1754	1	22058	0.0795176	0.336646	12.5758	1.09954
GO:0047312	L-phenylalanine:pyruvate aminotransferase activity	1	1754	1	22058	0.0795176	0.336646	12.5758	1.09954
GO:0035312	5'-3' exodeoxyribonuclease activity	1	1754	1	22058	0.0795176	0.336646	12.5758	1.09954
GO:0036403	arachidonate 8(S)-lipoxygenase activity	1	1754	1	22058	0.0795176	0.336646	12.5758	1.09954
GO:0047316	glutamine-phenylpyruvate transaminase activity	1	1754	1	22058	0.0795176	0.336646	12.5758	1.09954
GO:0080146	L-cysteine desulfhydrase activity	1	1754	1	22058	0.0795176	0.336646	12.5758	1.09954
GO:0004820	glycine-tRNA ligase activity	1	1754	1	22058	0.0795176	0.336646	12.5758	1.09954
GO:0045353	interleukin-1 Type II receptor antagonist activity	1	1754	1	22058	0.0795176	0.336646	12.5758	1.09954
GO:0045352	interleukin-1 Type I receptor antagonist activity	1	1754	1	22058	0.0795176	0.336646	12.5758	1.09954
GO:0004846	urate oxidase activity	1	1754	1	22058	0.0795176	0.336646	12.5758	1.09954
GO:0050683	AF-1 domain binding	1	1754	1	22058	0.0795176	0.336646	12.5758	1.09954
GO:0001042	RNA polymerase I core binding	1	1754	1	22058	0.0795176	0.336646	12.5758	1.09954
GO:0016990	arginine deiminase activity	1	1754	1	22058	0.0795176	0.336646	12.5758	1.09954
GO:0035256	G-protein coupled glutamate receptor binding	1	1754	1	22058	0.0795176	0.336646	12.5758	1.09954
GO:0000170	sphingosine hydroxylase activity	1	1754	1	22058	0.0795176	0.336646	12.5758	1.09954
GO:0001075	RNA polymerase II core promoter sequence-specific DNA binding transcription factor activity involved in preinitiation complex assembly	1	1754	1	22058	0.0795176	0.336646	12.5758	1.09954
GO:0008955	peptidoglycan glycosyltransferase activity	1	1754	1	22058	0.0795176	0.336646	12.5758	1.09954
GO:0031707	endothelin A receptor binding	1	1754	1	22058	0.0795176	0.336646	12.5758	1.09954
GO:0031708	endothelin B receptor binding	1	1754	1	22058	0.0795176	0.336646	12.5758	1.09954
GO:0052826	inositol hexakisphosphate 2-phosphatase activity	1	1754	1	22058	0.0795176	0.336646	12.5758	1.09954
GO:0047256	lactosylceramide 1,3-N-acetyl-beta-D-glucosaminyltransferase activity	1	1754	1	22058	0.0795176	0.336646	12.5758	1.09954
GO:0008917	lipopolysaccharide N-acetylglucosaminyltransferase activity	1	1754	1	22058	0.0795176	0.336646	12.5758	1.09954
GO:0050429	calcium-dependent phospholipase C activity	1	1754	1	22058	0.0795176	0.336646	12.5758	1.09954
GO:0008743	L-threonine 3-dehydrogenase activity	1	1754	1	22058	0.0795176	0.336646	12.5758	1.09954
GO:0008507	sodium:iodide symporter activity	1	1754	1	22058	0.0795176	0.336646	12.5758	1.09954
GO:0004122	cystathionine beta-synthase activity	1	1754	1	22058	0.0795176	0.336646	12.5758	1.09954
GO:0004121	cystathionine beta-lyase activity	1	1754	1	22058	0.0795176	0.336646	12.5758	1.09954
GO:0004124	cysteine synthase activity	1	1754	1	22058	0.0795176	0.336646	12.5758	1.09954
GO:0004123	cystathionine gamma-lyase activity	1	1754	1	22058	0.0795176	0.336646	12.5758	1.09954
GO:0008973	phosphopentomutase activity	1	1754	1	22058	0.0795176	0.336646	12.5758	1.09954
GO:1990175	EH domain binding	1	1754	1	22058	0.0795176	0.336646	12.5758	1.09954
GO:0052894	norspermine:oxygen oxidoreductase activity	1	1754	1	22058	0.0795176	0.336646	12.5758	1.09954
GO:0052895	N1-acetylspermine:oxygen oxidoreductase (N1-acetylspermidine-forming) activity	1	1754	1	22058	0.0795176	0.336646	12.5758	1.09954
GO:0033971	hydroxyisourate hydrolase activity	1	1754	1	22058	0.0795176	0.336646	12.5758	1.09954
GO:0038186	lithocholic acid receptor activity	1	1754	1	22058	0.0795176	0.336646	12.5758	1.09954
GO:0004170	dUTP diphosphatase activity	1	1754	1	22058	0.0795176	0.336646	12.5758	1.09954
GO:0017174	glycine N-methyltransferase activity	1	1754	1	22058	0.0795176	0.336646	12.5758	1.09954
GO:0004087	carbamoyl-phosphate synthase (ammonia) activity	1	1754	1	22058	0.0795176	0.336646	12.5758	1.09954
GO:0031695	alpha-2B adrenergic receptor binding	1	1754	1	22058	0.0795176	0.336646	12.5758	1.09954
GO:0017168	5-oxoprolinase (ATP-hydrolyzing) activity	1	1754	1	22058	0.0795176	0.336646	12.5758	1.09954
GO:0008458	carnitine O-octanoyltransferase activity	1	1754	1	22058	0.0795176	0.336646	12.5758	1.09954
GO:0008457	beta-galactosyl-N-acetylglucosaminylgalactosylglucosyl-ceramide beta-1,3-acetylglucosaminyltransferase activity	1	1754	1	22058	0.0795176	0.336646	12.5758	1.09954
GO:0030352	inositol-1,4,5,6-tetrakisphosphate 6-phosphatase activity	1	1754	1	22058	0.0795176	0.336646	12.5758	1.09954
GO:0030351	inositol-1,3,4,5,6-pentakisphosphate 3-phosphatase activity	1	1754	1	22058	0.0795176	0.336646	12.5758	1.09954
GO:0008028	monocarboxylic acid transmembrane transporter activity	1	1754	1	22058	0.0795176	0.336646	12.5758	1.09954
GO:0033682	ATP-dependent 5'-3' DNA/RNA helicase activity	1	1754	1	22058	0.0795176	0.336646	12.5758	1.09954
GO:0046715	borate transmembrane transporter activity	1	1754	1	22058	0.0795176	0.336646	12.5758	1.09954
GO:0044540	L-cystine L-cysteine-lyase (deaminating)	1	1754	1	22058	0.0795176	0.336646	12.5758	1.09954
GO:0019135	deoxyhypusine monooxygenase activity	1	1754	1	22058	0.0795176	0.336646	12.5758	1.09954
GO:0047677	arachidonate 8(R)-lipoxygenase activity	1	1754	1	22058	0.0795176	0.336646	12.5758	1.09954
GO:0032395	MHC class II receptor activity	1	1754	1	22058	0.0795176	0.336646	12.5758	1.09954
GO:0070463	tubulin-dependent ATPase activity	1	1754	1	22058	0.0795176	0.336646	12.5758	1.09954
GO:0003834	beta-carotene 15,15'-monooxygenase activity	1	1754	1	22058	0.0795176	0.336646	12.5758	1.09954
GO:0035643	L-DOPA receptor activity	1	1754	1	22058	0.0795176	0.336646	12.5758	1.09954
GO:0016716	oxidoreductase activity, acting on paired donors, with incorporation or reduction of molecular oxygen, another compound as one donor, and incorporation of one atom of oxygen	1	1754	1	22058	0.0795176	0.336646	12.5758	1.09954
GO:0004503	monophenol monooxygenase activity	1	1754	1	22058	0.0795176	0.336646	12.5758	1.09954
GO:0035226	glutamate-cysteine ligase catalytic subunit binding	1	1754	1	22058	0.0795176	0.336646	12.5758	1.09954
GO:0051908	double-stranded DNA 5'-3' exodeoxyribonuclease activity	1	1754	1	22058	0.0795176	0.336646	12.5758	1.09954
GO:0004730	pseudouridylate synthase activity	1	1754	1	22058	0.0795176	0.336646	12.5758	1.09954
GO:0005057	receptor signaling protein activity	4	1754	21	22058	0.08041	0.339035	2.3954	1.09469
GO:0030165	PDZ domain binding	14	1754	117	22058	0.0808896	0.339671	1.5048	1.09211
GO:0001047	core promoter binding	5	1754	30	22058	0.0854825	0.357504	2.09597	1.06812
GO:0003697	single-stranded DNA binding	8	1754	58	22058	0.0871161	0.362867	1.7346	1.0599
GO:0008289	lipid binding	25	1754	238	22058	0.093204	0.386666	1.32099	1.03057
GO:0000989	transcription factor binding transcription factor activity	3	1754	14	22058	0.094431	0.389028	2.69482	1.02489
GO:0004721	phosphoprotein phosphatase activity	16	1754	141	22058	0.0946352	0.389028	1.42704	1.02395
GO:0004518	nuclease activity	14	1754	120	22058	0.0949033	0.389028	1.46718	1.02272
GO:0004888	transmembrane signaling receptor activity	13	1754	110	22058	0.0970585	0.39629	1.48623	1.01297
GO:0001948	glycoprotein binding	7	1754	50	22058	0.0991979	0.397165	1.76062	1.0035
GO:0072341	modified amino acid binding	2	1754	7	22058	0.101502	0.397165	3.59309	0.993525
GO:0016868	intramolecular transferase activity, phosphotransferases	2	1754	7	22058	0.101502	0.397165	3.59309	0.993525
GO:0015108	chloride transmembrane transporter activity	2	1754	7	22058	0.101502	0.397165	3.59309	0.993525
GO:0015179	L-amino acid transmembrane transporter activity	2	1754	7	22058	0.101502	0.397165	3.59309	0.993525
GO:0070700	BMP receptor binding	2	1754	7	22058	0.101502	0.397165	3.59309	0.993525
GO:0004536	deoxyribonuclease activity	2	1754	7	22058	0.101502	0.397165	3.59309	0.993525
GO:0070097	delta-catenin binding	2	1754	7	22058	0.101502	0.397165	3.59309	0.993525
GO:0032795	heterotrimeric G-protein binding	2	1754	7	22058	0.101502	0.397165	3.59309	0.993525
GO:0034713	type I transforming growth factor beta receptor binding	2	1754	7	22058	0.101502	0.397165	3.59309	0.993525
GO:0045499	chemorepellent activity	2	1754	7	22058	0.101502	0.397165	3.59309	0.993525
GO:0042277	peptide binding	9	1754	70	22058	0.102115	0.398055	1.61689	0.990911
GO:0005244	voltage-gated ion channel activity	16	1754	143	22058	0.10389	0.403452	1.40709	0.983427
GO:0005540	hyaluronic acid binding	4	1754	23	22058	0.105121	0.403466	2.1871	0.97831
GO:0005104	fibroblast growth factor receptor binding	4	1754	23	22058	0.105121	0.403466	2.1871	0.97831
GO:0005251	delayed rectifier potassium channel activity	5	1754	32	22058	0.106256	0.403466	1.96497	0.973647
GO:0042975	peroxisome proliferator activated receptor binding	3	1754	15	22058	0.111356	0.403466	2.51517	0.953286
GO:0004602	glutathione peroxidase activity	3	1754	15	22058	0.111356	0.403466	2.51517	0.953286
GO:0004540	ribonuclease activity	3	1754	15	22058	0.111356	0.403466	2.51517	0.953286
GO:0001046	core promoter sequence-specific DNA binding	3	1754	15	22058	0.111356	0.403466	2.51517	0.953286
GO:0004089	carbonate dehydratase activity	3	1754	15	22058	0.111356	0.403466	2.51517	0.953286
GO:0001228	RNA polymerase II transcription regulatory region sequence-specific DNA binding transcription factor activity involved in positive regulation of transcription	3	1754	15	22058	0.111356	0.403466	2.51517	0.953286
GO:0003735	structural constituent of ribosome	23	1754	221	22058	0.111751	0.403466	1.3088	0.951749
GO:0005200	structural constituent of cytoskeleton	7	1754	52	22058	0.116223	0.403466	1.6929	0.934709
GO:0005524	ATP binding	132	1754	1502	22058	0.117544	0.403466	1.1052	0.9298
GO:0008083	growth factor activity	16	1754	146	22058	0.118777	0.403466	1.37817	0.925266
GO:0004175	endopeptidase activity	9	1754	73	22058	0.12403	0.403466	1.55044	0.906474
GO:0004017	adenylate kinase activity	2	1754	8	22058	0.128424	0.403466	3.14396	0.891355
GO:0005123	death receptor binding	2	1754	8	22058	0.128424	0.403466	3.14396	0.891355
GO:0008889	glycerophosphodiester phosphodiesterase activity	2	1754	8	22058	0.128424	0.403466	3.14396	0.891355
GO:0030296	protein tyrosine kinase activator activity	2	1754	8	22058	0.128424	0.403466	3.14396	0.891355
GO:0001071	nucleic acid binding transcription factor activity	2	1754	8	22058	0.128424	0.403466	3.14396	0.891355
GO:0016799	hydrolase activity, hydrolyzing N-glycosyl compounds	2	1754	8	22058	0.128424	0.403466	3.14396	0.891355
GO:0030695	GTPase regulator activity	2	1754	8	22058	0.128424	0.403466	3.14396	0.891355
GO:0005546	phosphatidylinositol-4,5-bisphosphate binding	5	1754	34	22058	0.129251	0.403466	1.84939	0.888565
GO:0001158	enhancer sequence-specific DNA binding	3	1754	16	22058	0.129334	0.403466	2.35797	0.888288
GO:0004653	polypeptide N-acetylgalactosaminyltransferase activity	3	1754	16	22058	0.129334	0.403466	2.35797	0.888288
GO:0008430	selenium binding	3	1754	16	22058	0.129334	0.403466	2.35797	0.888288
GO:0000987	core promoter proximal region sequence-specific DNA binding	3	1754	16	22058	0.129334	0.403466	2.35797	0.888288
GO:0001965	G-protein alpha-subunit binding	4	1754	25	22058	0.13282	0.403466	2.01213	0.876737
GO:0001105	RNA polymerase II transcription coactivator activity	4	1754	25	22058	0.13282	0.403466	2.01213	0.876737
GO:0017124	SH3 domain binding	13	1754	117	22058	0.137784	0.403466	1.39731	0.860802
GO:0015297	antiporter activity	5	1754	35	22058	0.141526	0.403466	1.79655	0.849164
GO:0008514	organic anion transmembrane transporter activity	3	1754	17	22058	0.148247	0.403466	2.21926	0.829013
GO:0051015	actin filament binding	10	1754	87	22058	0.152174	0.403466	1.4455	0.817659
GO:0004421	hydroxymethylglutaryl-CoA synthase activity	1	1754	2	22058	0.152716	0.403466	6.28791	0.816117
GO:0048256	flap endonuclease activity	1	1754	2	22058	0.152716	0.403466	6.28791	0.816117
GO:0051424	corticotropin-releasing hormone binding	1	1754	2	22058	0.152716	0.403466	6.28791	0.816117
GO:0050347	trans-octaprenyltranstransferase activity	1	1754	2	22058	0.152716	0.403466	6.28791	0.816117
GO:0015111	iodide transmembrane transporter activity	1	1754	2	22058	0.152716	0.403466	6.28791	0.816117
GO:0004464	leukotriene-C4 synthase activity	1	1754	2	22058	0.152716	0.403466	6.28791	0.816117
GO:0072545	tyrosine binding	1	1754	2	22058	0.152716	0.403466	6.28791	0.816117
GO:0019948	SUMO activating enzyme activity	1	1754	2	22058	0.152716	0.403466	6.28791	0.816117
GO:0071207	histone pre-mRNA stem-loop binding	1	1754	2	22058	0.152716	0.403466	6.28791	0.816117
GO:0047134	protein-disulfide reductase activity	1	1754	2	22058	0.152716	0.403466	6.28791	0.816117
GO:0004452	isopentenyl-diphosphate delta-isomerase activity	1	1754	2	22058	0.152716	0.403466	6.28791	0.816117
GO:0004447	iodide peroxidase activity	1	1754	2	22058	0.152716	0.403466	6.28791	0.816117
GO:0043404	corticotropin-releasing hormone receptor activity	1	1754	2	22058	0.152716	0.403466	6.28791	0.816117
GO:2001069	glycogen binding	1	1754	2	22058	0.152716	0.403466	6.28791	0.816117
GO:0015389	pyrimidine- and adenine-specific:sodium symporter activity	1	1754	2	22058	0.152716	0.403466	6.28791	0.816117
GO:0005343	organic acid:sodium symporter activity	1	1754	2	22058	0.152716	0.403466	6.28791	0.816117
GO:0005150	interleukin-1, Type I receptor binding	1	1754	2	22058	0.152716	0.403466	6.28791	0.816117
GO:0004067	asparaginase activity	1	1754	2	22058	0.152716	0.403466	6.28791	0.816117
GO:0016295	myristoyl-[acyl-carrier-protein] hydrolase activity	1	1754	2	22058	0.152716	0.403466	6.28791	0.816117
GO:0016296	palmitoyl-[acyl-carrier-protein] hydrolase activity	1	1754	2	22058	0.152716	0.403466	6.28791	0.816117
GO:0016297	acyl-[acyl-carrier-protein] hydrolase activity	1	1754	2	22058	0.152716	0.403466	6.28791	0.816117
GO:0030345	structural constituent of tooth enamel	1	1754	2	22058	0.152716	0.403466	6.28791	0.816117
GO:0000702	oxidized base lesion DNA N-glycosylase activity	1	1754	2	22058	0.152716	0.403466	6.28791	0.816117
GO:0008431	vitamin E binding	1	1754	2	22058	0.152716	0.403466	6.28791	0.816117
GO:0015182	L-asparagine transmembrane transporter activity	1	1754	2	22058	0.152716	0.403466	6.28791	0.816117
GO:0008119	thiopurine S-methyltransferase activity	1	1754	2	22058	0.152716	0.403466	6.28791	0.816117
GO:0046624	sphingolipid transporter activity	1	1754	2	22058	0.152716	0.403466	6.28791	0.816117
GO:0008569	minus-end-directed microtubule motor activity	1	1754	2	22058	0.152716	0.403466	6.28791	0.816117
GO:0030249	guanylate cyclase regulator activity	1	1754	2	22058	0.152716	0.403466	6.28791	0.816117
GO:0051183	vitamin transporter activity	1	1754	2	22058	0.152716	0.403466	6.28791	0.816117
GO:0003913	DNA photolyase activity	1	1754	2	22058	0.152716	0.403466	6.28791	0.816117
GO:0004817	cysteine-tRNA ligase activity	1	1754	2	22058	0.152716	0.403466	6.28791	0.816117
GO:0045145	single-stranded DNA 5'-3' exodeoxyribonuclease activity	1	1754	2	22058	0.152716	0.403466	6.28791	0.816117
GO:0052901	spermine:oxygen oxidoreductase (spermidine-forming) activity	1	1754	2	22058	0.152716	0.403466	6.28791	0.816117
GO:0046899	nucleoside triphosphate adenylate kinase activity	1	1754	2	22058	0.152716	0.403466	6.28791	0.816117
GO:0034485	phosphatidylinositol-3,4,5-trisphosphate 5-phosphatase activity	1	1754	2	22058	0.152716	0.403466	6.28791	0.816117
GO:0004850	uridine phosphorylase activity	1	1754	2	22058	0.152716	0.403466	6.28791	0.816117
GO:0000010	trans-hexaprenyltranstransferase activity	1	1754	2	22058	0.152716	0.403466	6.28791	0.816117
GO:0060002	plus-end directed microfilament motor activity	1	1754	2	22058	0.152716	0.403466	6.28791	0.816117
GO:0036122	BMP binding	1	1754	2	22058	0.152716	0.403466	6.28791	0.816117
GO:0004797	thymidine kinase activity	1	1754	2	22058	0.152716	0.403466	6.28791	0.816117
GO:0004756	selenide, water dikinase activity	1	1754	2	22058	0.152716	0.403466	6.28791	0.816117
GO:0015645	fatty acid ligase activity	1	1754	2	22058	0.152716	0.403466	6.28791	0.816117
GO:0004337	geranyltranstransferase activity	1	1754	2	22058	0.152716	0.403466	6.28791	0.816117
GO:0070009	serine-type aminopeptidase activity	1	1754	2	22058	0.152716	0.403466	6.28791	0.816117
GO:0047237	glucuronylgalactosylproteoglycan 4-beta-N-acetylgalactosaminyltransferase activity	1	1754	2	22058	0.152716	0.403466	6.28791	0.816117
GO:0004348	glucosylceramidase activity	1	1754	2	22058	0.152716	0.403466	6.28791	0.816117
GO:0004320	oleoyl-[acyl-carrier-protein] hydrolase activity	1	1754	2	22058	0.152716	0.403466	6.28791	0.816117
GO:0005412	glucose:sodium symporter activity	1	1754	2	22058	0.152716	0.403466	6.28791	0.816117
GO:0031751	D4 dopamine receptor binding	1	1754	2	22058	0.152716	0.403466	6.28791	0.816117
GO:0005488	binding	1	1754	2	22058	0.152716	0.403466	6.28791	0.816117
GO:0015252	hydrogen ion channel activity	1	1754	2	22058	0.152716	0.403466	6.28791	0.816117
GO:0004359	glutaminase activity	1	1754	2	22058	0.152716	0.403466	6.28791	0.816117
GO:0050294	steroid sulfotransferase activity	1	1754	2	22058	0.152716	0.403466	6.28791	0.816117
GO:0001094	TFIID-class transcription factor binding	1	1754	2	22058	0.152716	0.403466	6.28791	0.816117
GO:0004372	glycine hydroxymethyltransferase activity	1	1754	2	22058	0.152716	0.403466	6.28791	0.816117
GO:0008732	L-allo-threonine aldolase activity	1	1754	2	22058	0.152716	0.403466	6.28791	0.816117
GO:0050473	arachidonate 15-lipoxygenase activity	1	1754	2	22058	0.152716	0.403466	6.28791	0.816117
GO:0052659	inositol-1,3,4,5-tetrakisphosphate 5-phosphatase activity	1	1754	2	22058	0.152716	0.403466	6.28791	0.816117
GO:0016165	linoleate 13S-lipoxygenase activity	1	1754	2	22058	0.152716	0.403466	6.28791	0.816117
GO:0015056	corticotrophin-releasing factor receptor activity	1	1754	2	22058	0.152716	0.403466	6.28791	0.816117
GO:0004161	dimethylallyltranstransferase activity	1	1754	2	22058	0.152716	0.403466	6.28791	0.816117
GO:0004167	dopachrome isomerase activity	1	1754	2	22058	0.152716	0.403466	6.28791	0.816117
GO:0050253	retinyl-palmitate esterase activity	1	1754	2	22058	0.152716	0.403466	6.28791	0.816117
GO:0042132	fructose 1,6-bisphosphate 1-phosphatase activity	1	1754	2	22058	0.152716	0.403466	6.28791	0.816117
GO:0032556	pyrimidine deoxyribonucleotide binding	1	1754	2	22058	0.152716	0.403466	6.28791	0.816117
GO:0031696	alpha-2C adrenergic receptor binding	1	1754	2	22058	0.152716	0.403466	6.28791	0.816117
GO:0017159	pantetheine hydrolase activity	1	1754	2	22058	0.152716	0.403466	6.28791	0.816117
GO:0031686	A1 adenosine receptor binding	1	1754	2	22058	0.152716	0.403466	6.28791	0.816117
GO:0008263	pyrimidine-specific mismatch base pair DNA N-glycosylase activity	1	1754	2	22058	0.152716	0.403466	6.28791	0.816117
GO:0000774	adenyl-nucleotide exchange factor activity	1	1754	2	22058	0.152716	0.403466	6.28791	0.816117
GO:0033218	amide binding	1	1754	2	22058	0.152716	0.403466	6.28791	0.816117
GO:0035870	dITP diphosphatase activity	1	1754	2	22058	0.152716	0.403466	6.28791	0.816117
GO:0019153	protein-disulfide reductase (glutathione) activity	1	1754	2	22058	0.152716	0.403466	6.28791	0.816117
GO:0047804	cysteine-S-conjugate beta-lyase activity	1	1754	2	22058	0.152716	0.403466	6.28791	0.816117
GO:0030156	benzodiazepine receptor binding	1	1754	2	22058	0.152716	0.403466	6.28791	0.816117
GO:1901981	phosphatidylinositol phosphate binding	1	1754	2	22058	0.152716	0.403466	6.28791	0.816117
GO:0000339	RNA cap binding	1	1754	2	22058	0.152716	0.403466	6.28791	0.816117
GO:0003845	11-beta-hydroxysteroid dehydrogenase [NAD(P)] activity	1	1754	2	22058	0.152716	0.403466	6.28791	0.816117
GO:0046592	polyamine oxidase activity	1	1754	2	22058	0.152716	0.403466	6.28791	0.816117
GO:0003858	3-hydroxybutyrate dehydrogenase activity	1	1754	2	22058	0.152716	0.403466	6.28791	0.816117
GO:0004947	bradykinin receptor activity	1	1754	2	22058	0.152716	0.403466	6.28791	0.816117
GO:0008048	calcium sensitive guanylate cyclase activator activity	1	1754	2	22058	0.152716	0.403466	6.28791	0.816117
GO:0009378	four-way junction helicase activity	1	1754	2	22058	0.152716	0.403466	6.28791	0.816117
GO:0045030	UTP-activated nucleotide receptor activity	1	1754	2	22058	0.152716	0.403466	6.28791	0.816117
GO:0008296	3'-5'-exodeoxyribonuclease activity	1	1754	2	22058	0.152716	0.403466	6.28791	0.816117
GO:0003839	gamma-glutamylcyclotransferase activity	1	1754	2	22058	0.152716	0.403466	6.28791	0.816117
GO:0035402	histone kinase activity (H3-T11 specific)	1	1754	2	22058	0.152716	0.403466	6.28791	0.816117
GO:0016723	oxidoreductase activity, oxidizing metal ions, NAD or NADP as acceptor	1	1754	2	22058	0.152716	0.403466	6.28791	0.816117
GO:0004510	tryptophan 5-monooxygenase activity	1	1754	2	22058	0.152716	0.403466	6.28791	0.816117
GO:0004509	steroid 21-monooxygenase activity	1	1754	2	22058	0.152716	0.403466	6.28791	0.816117
GO:0016933	extracellular-glycine-gated ion channel activity	1	1754	2	22058	0.152716	0.403466	6.28791	0.816117
GO:0003883	CTP synthase activity	1	1754	2	22058	0.152716	0.403466	6.28791	0.816117
GO:0005507	copper ion binding	7	1754	56	22058	0.154439	0.406832	1.57198	0.811243
GO:0005521	lamin binding	2	1754	9	22058	0.156747	0.406832	2.79463	0.804802
GO:0050544	arachidonic acid binding	2	1754	9	22058	0.156747	0.406832	2.79463	0.804802
GO:0000983	RNA polymerase II core promoter sequence-specific DNA binding transcription factor activity	2	1754	9	22058	0.156747	0.406832	2.79463	0.804802
GO:0042165	neurotransmitter binding	2	1754	9	22058	0.156747	0.406832	2.79463	0.804802
GO:0017154	semaphorin receptor activity	2	1754	9	22058	0.156747	0.406832	2.79463	0.804802
GO:0015643	toxic substance binding	2	1754	9	22058	0.156747	0.406832	2.79463	0.804802
GO:0004519	endonuclease activity	9	1754	78	22058	0.165613	0.428766	1.45106	0.780907
GO:0001786	phosphatidylserine binding	3	1754	18	22058	0.16798	0.43165	2.09597	0.774742
GO:0046965	retinoid X receptor binding	3	1754	18	22058	0.16798	0.43165	2.09597	0.774742
GO:0004712	protein serine/threonine/tyrosine kinase activity	3	1754	18	22058	0.16798	0.43165	2.09597	0.774742
GO:0005125	cytokine activity	20	1754	200	22058	0.171138	0.438673	1.25758	0.766654
GO:0016746	transferase activity, transferring acyl groups	17	1754	167	22058	0.175659	0.444929	1.28017	0.75533
GO:0003713	transcription coactivator activity	15	1754	145	22058	0.177898	0.444929	1.30095	0.749828
GO:0016747	transferase activity, transferring acyl groups other than amino-acyl groups	4	1754	28	22058	0.179146	0.444929	1.79655	0.746794
GO:0003796	lysozyme activity	2	1754	10	22058	0.186078	0.444929	2.51517	0.730305
GO:0004526	ribonuclease P activity	2	1754	10	22058	0.186078	0.444929	2.51517	0.730305
GO:0008757	S-adenosylmethionine-dependent methyltransferase activity	2	1754	10	22058	0.186078	0.444929	2.51517	0.730305
GO:0051378	serotonin binding	2	1754	10	22058	0.186078	0.444929	2.51517	0.730305
GO:0019205	nucleobase-containing compound kinase activity	2	1754	10	22058	0.186078	0.444929	2.51517	0.730305
GO:0008235	metalloexopeptidase activity	2	1754	10	22058	0.186078	0.444929	2.51517	0.730305
GO:0008271	secondary active sulfate transmembrane transporter activity	2	1754	10	22058	0.186078	0.444929	2.51517	0.730305
GO:0001618	virus receptor activity	2	1754	10	22058	0.186078	0.444929	2.51517	0.730305
GO:0045028	G-protein coupled purinergic nucleotide receptor activity	2	1754	10	22058	0.186078	0.444929	2.51517	0.730305
GO:0002039	p53 binding	7	1754	59	22058	0.186414	0.444929	1.49205	0.729521
GO:0051879	Hsp90 protein binding	3	1754	19	22058	0.188416	0.444929	1.98566	0.724883
GO:0030332	cyclin binding	3	1754	19	22058	0.188416	0.444929	1.98566	0.724883
GO:0001106	RNA polymerase II transcription corepressor activity	3	1754	19	22058	0.188416	0.444929	1.98566	0.724883
GO:0043236	laminin binding	3	1754	19	22058	0.188416	0.444929	1.98566	0.724883
GO:0016740	transferase activity	132	1754	1541	22058	0.189985	0.444929	1.07723	0.72128
GO:0043130	ubiquitin binding	5	1754	39	22058	0.195166	0.444929	1.61229	0.709597
GO:0008138	protein tyrosine/serine/threonine phosphatase activity	5	1754	39	22058	0.195166	0.444929	1.61229	0.709597
GO:0030276	clathrin binding	3	1754	20	22058	0.209441	0.444929	1.88637	0.678939
GO:0042056	chemoattractant activity	3	1754	20	22058	0.209441	0.444929	1.88637	0.678939
GO:0016810	hydrolase activity, acting on carbon-nitrogen (but not peptide) bonds	3	1754	20	22058	0.209441	0.444929	1.88637	0.678939
GO:0004550	nucleoside diphosphate kinase activity	3	1754	20	22058	0.209441	0.444929	1.88637	0.678939
GO:0031625	ubiquitin protein ligase binding	16	1754	161	22058	0.210483	0.444929	1.24977	0.676783
GO:0043022	ribosome binding	4	1754	30	22058	0.212602	0.444929	1.67678	0.672432
GO:0003682	chromatin binding	33	1754	359	22058	0.215243	0.444929	1.156	0.667071
GO:0004535	poly(A)-specific ribonuclease activity	2	1754	11	22058	0.216079	0.444929	2.28651	0.665388
GO:0016538	cyclin-dependent protein serine/threonine kinase regulator activity	2	1754	11	22058	0.216079	0.444929	2.28651	0.665388
GO:0004383	guanylate cyclase activity	2	1754	11	22058	0.216079	0.444929	2.28651	0.665388
GO:0030676	Rac guanyl-nucleotide exchange factor activity	2	1754	11	22058	0.216079	0.444929	2.28651	0.665388
GO:0004708	MAP kinase kinase activity	2	1754	11	22058	0.216079	0.444929	2.28651	0.665388
GO:0004416	hydroxyacylglutathione hydrolase activity	1	1754	3	22058	0.220096	0.444929	4.19194	0.657388
GO:0051880	G-quadruplex DNA binding	1	1754	3	22058	0.220096	0.444929	4.19194	0.657388
GO:0004667	prostaglandin-D synthase activity	1	1754	3	22058	0.220096	0.444929	4.19194	0.657388
GO:0005519	cytoskeletal regulatory protein binding	1	1754	3	22058	0.220096	0.444929	4.19194	0.657388
GO:0004687	myosin light chain kinase activity	1	1754	3	22058	0.220096	0.444929	4.19194	0.657388
GO:0035173	histone kinase activity	1	1754	3	22058	0.220096	0.444929	4.19194	0.657388
GO:0016015	morphogen activity	1	1754	3	22058	0.220096	0.444929	4.19194	0.657388
GO:0019767	IgE receptor activity	1	1754	3	22058	0.220096	0.444929	4.19194	0.657388
GO:0016247	channel regulator activity	1	1754	3	22058	0.220096	0.444929	4.19194	0.657388
GO:0015137	citrate transmembrane transporter activity	1	1754	3	22058	0.220096	0.444929	4.19194	0.657388
GO:0046914	transition metal ion binding	1	1754	3	22058	0.220096	0.444929	4.19194	0.657388
GO:0015141	succinate transmembrane transporter activity	1	1754	3	22058	0.220096	0.444929	4.19194	0.657388
GO:0004013	adenosylhomocysteinase activity	1	1754	3	22058	0.220096	0.444929	4.19194	0.657388
GO:0047192	1-alkylglycerophosphocholine O-acetyltransferase activity	1	1754	3	22058	0.220096	0.444929	4.19194	0.657388
GO:0016018	cyclosporin A binding	1	1754	3	22058	0.220096	0.444929	4.19194	0.657388
GO:0015186	L-glutamine transmembrane transporter activity	1	1754	3	22058	0.220096	0.444929	4.19194	0.657388
GO:0008410	CoA-transferase activity	1	1754	3	22058	0.220096	0.444929	4.19194	0.657388
GO:0016262	protein N-acetylglucosaminyltransferase activity	1	1754	3	22058	0.220096	0.444929	4.19194	0.657388
GO:0017116	single-stranded DNA-dependent ATP-dependent DNA helicase activity	1	1754	3	22058	0.220096	0.444929	4.19194	0.657388
GO:0034618	arginine binding	1	1754	3	22058	0.220096	0.444929	4.19194	0.657388
GO:0005290	L-histidine transmembrane transporter activity	1	1754	3	22058	0.220096	0.444929	4.19194	0.657388
GO:0005055	laminin receptor activity	1	1754	3	22058	0.220096	0.444929	4.19194	0.657388
GO:0035939	microsatellite binding	1	1754	3	22058	0.220096	0.444929	4.19194	0.657388
GO:0008574	plus-end-directed microtubule motor activity	1	1754	3	22058	0.220096	0.444929	4.19194	0.657388
GO:0008332	low voltage-gated calcium channel activity	1	1754	3	22058	0.220096	0.444929	4.19194	0.657388
GO:0019211	phosphatase activator activity	1	1754	3	22058	0.220096	0.444929	4.19194	0.657388
GO:0005094	Rho GDP-dissociation inhibitor activity	1	1754	3	22058	0.220096	0.444929	4.19194	0.657388
GO:0030292	protein tyrosine kinase inhibitor activity	1	1754	3	22058	0.220096	0.444929	4.19194	0.657388
GO:0003909	DNA ligase activity	1	1754	3	22058	0.220096	0.444929	4.19194	0.657388
GO:0046848	hydroxyapatite binding	1	1754	3	22058	0.220096	0.444929	4.19194	0.657388
GO:0008379	thioredoxin peroxidase activity	1	1754	3	22058	0.220096	0.444929	4.19194	0.657388
GO:0003910	DNA ligase (ATP) activity	1	1754	3	22058	0.220096	0.444929	4.19194	0.657388
GO:0004814	arginine-tRNA ligase activity	1	1754	3	22058	0.220096	0.444929	4.19194	0.657388
GO:0004800	thyroxine 5'-deiodinase activity	1	1754	3	22058	0.220096	0.444929	4.19194	0.657388
GO:0047751	cholestenone 5-alpha-reductase activity	1	1754	3	22058	0.220096	0.444929	4.19194	0.657388
GO:0004619	phosphoglycerate mutase activity	1	1754	3	22058	0.220096	0.444929	4.19194	0.657388
GO:0045340	mercury ion binding	1	1754	3	22058	0.220096	0.444929	4.19194	0.657388
GO:0004844	uracil DNA N-glycosylase activity	1	1754	3	22058	0.220096	0.444929	4.19194	0.657388
GO:0004849	uridine kinase activity	1	1754	3	22058	0.220096	0.444929	4.19194	0.657388
GO:0008900	hydrogen:potassium-exchanging ATPase activity	1	1754	3	22058	0.220096	0.444929	4.19194	0.657388
GO:0047045	testosterone 17-beta-dehydrogenase (NADP+) activity	1	1754	3	22058	0.220096	0.444929	4.19194	0.657388
GO:0004515	nicotinate-nucleotide adenylyltransferase activity	1	1754	3	22058	0.220096	0.444929	4.19194	0.657388
GO:0050692	DBD domain binding	1	1754	3	22058	0.220096	0.444929	4.19194	0.657388
GO:0070052	collagen V binding	1	1754	3	22058	0.220096	0.444929	4.19194	0.657388
GO:0019842	vitamin binding	1	1754	3	22058	0.220096	0.444929	4.19194	0.657388
GO:0005436	sodium:phosphate symporter activity	1	1754	3	22058	0.220096	0.444929	4.19194	0.657388
GO:0005006	epidermal growth factor-activated receptor activity	1	1754	3	22058	0.220096	0.444929	4.19194	0.657388
GO:0031749	D2 dopamine receptor binding	1	1754	3	22058	0.220096	0.444929	4.19194	0.657388
GO:0015254	glycerol channel activity	1	1754	3	22058	0.220096	0.444929	4.19194	0.657388
GO:0030228	lipoprotein particle receptor activity	1	1754	3	22058	0.220096	0.444929	4.19194	0.657388
GO:0052658	inositol-1,4,5-trisphosphate 5-phosphatase activity	1	1754	3	22058	0.220096	0.444929	4.19194	0.657388
GO:0031545	peptidyl-proline 4-dioxygenase activity	1	1754	3	22058	0.220096	0.444929	4.19194	0.657388
GO:0031543	peptidyl-proline dioxygenase activity	1	1754	3	22058	0.220096	0.444929	4.19194	0.657388
GO:0030144	alpha-1,6-mannosylglycoprotein 6-beta-N-acetylglucosaminyltransferase activity	1	1754	3	22058	0.220096	0.444929	4.19194	0.657388
GO:0071933	Arp2/3 complex binding	1	1754	3	22058	0.220096	0.444929	4.19194	0.657388
GO:0004083	bisphosphoglycerate 2-phosphatase activity	1	1754	3	22058	0.220096	0.444929	4.19194	0.657388
GO:0004082	bisphosphoglycerate mutase activity	1	1754	3	22058	0.220096	0.444929	4.19194	0.657388
GO:0005176	ErbB-2 class receptor binding	1	1754	3	22058	0.220096	0.444929	4.19194	0.657388
GO:0017162	aryl hydrocarbon receptor binding	1	1754	3	22058	0.220096	0.444929	4.19194	0.657388
GO:0008260	3-oxoacid CoA-transferase activity	1	1754	3	22058	0.220096	0.444929	4.19194	0.657388
GO:0008020	G-protein coupled photoreceptor activity	1	1754	3	22058	0.220096	0.444929	4.19194	0.657388
GO:0000309	nicotinamide-nucleotide adenylyltransferase activity	1	1754	3	22058	0.220096	0.444929	4.19194	0.657388
GO:0001640	adenylate cyclase inhibiting G-protein coupled glutamate receptor activity	1	1754	3	22058	0.220096	0.444929	4.19194	0.657388
GO:0030160	GKAP/Homer scaffold activity	1	1754	3	22058	0.220096	0.444929	4.19194	0.657388
GO:0034584	piRNA binding	1	1754	3	22058	0.220096	0.444929	4.19194	0.657388
GO:0070698	type I activin receptor binding	1	1754	3	22058	0.220096	0.444929	4.19194	0.657388
GO:0004980	melanocyte-stimulating hormone receptor activity	1	1754	3	22058	0.220096	0.444929	4.19194	0.657388
GO:0070644	vitamin D response element binding	1	1754	3	22058	0.220096	0.444929	4.19194	0.657388
GO:0004748	ribonucleoside-diphosphate reductase activity, thioredoxin disulfide as acceptor	1	1754	3	22058	0.220096	0.444929	4.19194	0.657388
GO:0032190	acrosin binding	1	1754	3	22058	0.220096	0.444929	4.19194	0.657388
GO:0004711	ribosomal protein S6 kinase activity	1	1754	3	22058	0.220096	0.444929	4.19194	0.657388
GO:0003865	3-oxo-5-alpha-steroid 4-dehydrogenase activity	1	1754	3	22058	0.220096	0.444929	4.19194	0.657388
GO:0008097	5S rRNA binding	1	1754	3	22058	0.220096	0.444929	4.19194	0.657388
GO:0004724	magnesium-dependent protein serine/threonine phosphatase activity	1	1754	3	22058	0.220096	0.444929	4.19194	0.657388
GO:0004966	galanin receptor activity	1	1754	3	22058	0.220096	0.444929	4.19194	0.657388
GO:0004965	G-protein coupled GABA receptor activity	1	1754	3	22058	0.220096	0.444929	4.19194	0.657388
GO:0000981	sequence-specific DNA binding RNA polymerase II transcription factor activity	8	1754	73	22058	0.222544	0.449	1.37817	0.652584
GO:0097110	scaffold protein binding	4	1754	31	22058	0.229939	0.460554	1.62269	0.638388
GO:0005272	sodium channel activity	4	1754	31	22058	0.229939	0.460554	1.62269	0.638388
GO:0004527	exonuclease activity	6	1754	52	22058	0.230115	0.460554	1.45106	0.638055
GO:0030506	ankyrin binding	3	1754	21	22058	0.230946	0.460554	1.79655	0.63649
GO:0008378	galactosyltransferase activity	3	1754	21	22058	0.230946	0.460554	1.79655	0.63649
GO:0015459	potassium channel regulator activity	3	1754	21	22058	0.230946	0.460554	1.79655	0.63649
GO:0050839	cell adhesion molecule binding	5	1754	42	22058	0.239298	0.476291	1.49712	0.621061
GO:0015116	sulfate transmembrane transporter activity	2	1754	12	22058	0.246457	0.484011	2.09597	0.608259
GO:0042043	neurexin family protein binding	2	1754	12	22058	0.246457	0.484011	2.09597	0.608259
GO:0003906	DNA-(apurinic or apyrimidinic site) lyase activity	2	1754	12	22058	0.246457	0.484011	2.09597	0.608259
GO:0004861	cyclin-dependent protein serine/threonine kinase inhibitor activity	2	1754	12	22058	0.246457	0.484011	2.09597	0.608259
GO:0004303	estradiol 17-beta-dehydrogenase activity	2	1754	12	22058	0.246457	0.484011	2.09597	0.608259
GO:0035254	glutamate receptor binding	2	1754	12	22058	0.246457	0.484011	2.09597	0.608259
GO:0016595	glutamate binding	2	1754	12	22058	0.246457	0.484011	2.09597	0.608259
GO:0017048	Rho GTPase binding	4	1754	32	22058	0.247608	0.484429	1.57198	0.606236
GO:0004864	protein phosphatase inhibitor activity	4	1754	32	22058	0.247608	0.484429	1.57198	0.606236
GO:0016849	phosphorus-oxygen lyase activity	3	1754	22	22058	0.252826	0.491451	1.71489	0.597178
GO:0035255	ionotropic glutamate receptor binding	3	1754	22	22058	0.252826	0.491451	1.71489	0.597178
GO:0008201	heparin binding	12	1754	122	22058	0.26327	0.491451	1.23697	0.579598
GO:0005544	calcium-dependent phospholipid binding	4	1754	33	22058	0.265555	0.491451	1.52434	0.575845
GO:0005102	receptor binding	30	1754	335	22058	0.27407	0.491451	1.12619	0.562139
GO:0071837	HMG box domain binding	3	1754	23	22058	0.274982	0.491451	1.64033	0.560696
GO:0045296	cadherin binding	3	1754	23	22058	0.274982	0.491451	1.64033	0.560696
GO:0043027	cysteine-type endopeptidase inhibitor activity involved in apoptotic process	3	1754	23	22058	0.274982	0.491451	1.64033	0.560696
GO:0046982	protein heterodimerization activity	42	1754	479	22058	0.275084	0.491451	1.10268	0.560535
GO:0048038	quinone binding	2	1754	13	22058	0.276963	0.491451	1.93474	0.557578
GO:0004467	long-chain fatty acid-CoA ligase activity	2	1754	13	22058	0.276963	0.491451	1.93474	0.557578
GO:0031369	translation initiation factor binding	2	1754	13	22058	0.276963	0.491451	1.93474	0.557578
GO:0030898	actin-dependent ATPase activity	2	1754	13	22058	0.276963	0.491451	1.93474	0.557578
GO:0008509	anion transmembrane transporter activity	2	1754	13	22058	0.276963	0.491451	1.93474	0.557578
GO:0000975	regulatory region DNA binding	2	1754	13	22058	0.276963	0.491451	1.93474	0.557578
GO:0000988	protein binding transcription factor activity	2	1754	13	22058	0.276963	0.491451	1.93474	0.557578
GO:0004897	ciliary neurotrophic factor receptor activity	1	1754	4	22058	0.28212	0.491451	3.14396	0.549566
GO:0015321	sodium-dependent phosphate transmembrane transporter activity	1	1754	4	22058	0.28212	0.491451	3.14396	0.549566
GO:0000293	ferric-chelate reductase activity	1	1754	4	22058	0.28212	0.491451	3.14396	0.549566
GO:0016212	kynurenine-oxoglutarate transaminase activity	1	1754	4	22058	0.28212	0.491451	3.14396	0.549566
GO:0009922	fatty acid elongase activity	1	1754	4	22058	0.28212	0.491451	3.14396	0.549566
GO:0005315	inorganic phosphate transmembrane transporter activity	1	1754	4	22058	0.28212	0.491451	3.14396	0.549566
GO:0005332	gamma-aminobutyric acid:sodium symporter activity	1	1754	4	22058	0.28212	0.491451	3.14396	0.549566
GO:0008853	exodeoxyribonuclease III activity	1	1754	4	22058	0.28212	0.491451	3.14396	0.549566
GO:0042731	PH domain binding	1	1754	4	22058	0.28212	0.491451	3.14396	0.549566
GO:0031433	telethonin binding	1	1754	4	22058	0.28212	0.491451	3.14396	0.549566
GO:0015183	L-aspartate transmembrane transporter activity	1	1754	4	22058	0.28212	0.491451	3.14396	0.549566
GO:0015181	arginine transmembrane transporter activity	1	1754	4	22058	0.28212	0.491451	3.14396	0.549566
GO:0042289	MHC class II protein binding	1	1754	4	22058	0.28212	0.491451	3.14396	0.549566
GO:0003918	DNA topoisomerase type II (ATP-hydrolyzing) activity	1	1754	4	22058	0.28212	0.491451	3.14396	0.549566
GO:0050501	hyaluronan synthase activity	1	1754	4	22058	0.28212	0.491451	3.14396	0.549566
GO:0004614	phosphoglucomutase activity	1	1754	4	22058	0.28212	0.491451	3.14396	0.549566
GO:0036374	glutathione hydrolase activity	1	1754	4	22058	0.28212	0.491451	3.14396	0.549566
GO:0016776	phosphotransferase activity, phosphate group as acceptor	1	1754	4	22058	0.28212	0.491451	3.14396	0.549566
GO:0004311	farnesyltranstransferase activity	1	1754	4	22058	0.28212	0.491451	3.14396	0.549566
GO:0016765	transferase activity, transferring alkyl or aryl (other than methyl) groups	1	1754	4	22058	0.28212	0.491451	3.14396	0.549566
GO:0070006	metalloaminopeptidase activity	1	1754	4	22058	0.28212	0.491451	3.14396	0.549566
GO:0047238	glucuronosyl-N-acetylgalactosaminyl-proteoglycan 4-beta-N-acetylgalactosaminyltransferase activity	1	1754	4	22058	0.28212	0.491451	3.14396	0.549566
GO:0004111	creatine kinase activity	1	1754	4	22058	0.28212	0.491451	3.14396	0.549566
GO:0005415	nucleoside:sodium symporter activity	1	1754	4	22058	0.28212	0.491451	3.14396	0.549566
GO:0052841	inositol bisdiphosphate tetrakisphosphate diphosphatase activity	1	1754	4	22058	0.28212	0.491451	3.14396	0.549566
GO:0052842	inositol diphosphate pentakisphosphate diphosphatase activity	1	1754	4	22058	0.28212	0.491451	3.14396	0.549566
GO:0052840	inositol diphosphate tetrakisphosphate diphosphatase activity	1	1754	4	22058	0.28212	0.491451	3.14396	0.549566
GO:0052847	inositol-1,5-bisdiphosphate-2,3,4,6-tetrakisphosphate 5-diphosphatase activity	1	1754	4	22058	0.28212	0.491451	3.14396	0.549566
GO:0052848	inositol-3,5-bisdiphosphate-2,3,4,6-tetrakisphosphate 5-diphosphatase activity	1	1754	4	22058	0.28212	0.491451	3.14396	0.549566
GO:0052845	inositol-5-diphosphate-1,2,3,4,6-pentakisphosphate diphosphatase activity	1	1754	4	22058	0.28212	0.491451	3.14396	0.549566
GO:0052846	inositol-1,5-bisdiphosphate-2,3,4,6-tetrakisphosphate 1-diphosphatase activity	1	1754	4	22058	0.28212	0.491451	3.14396	0.549566
GO:0052843	inositol-1-diphosphate-2,3,4,5,6-pentakisphosphate diphosphatase activity	1	1754	4	22058	0.28212	0.491451	3.14396	0.549566
GO:0052844	inositol-3-diphosphate-1,2,4,5,6-pentakisphosphate diphosphatase activity	1	1754	4	22058	0.28212	0.491451	3.14396	0.549566
GO:0008502	melatonin receptor activity	1	1754	4	22058	0.28212	0.491451	3.14396	0.549566
GO:0031750	D3 dopamine receptor binding	1	1754	4	22058	0.28212	0.491451	3.14396	0.549566
GO:1902282	voltage-gated potassium channel activity involved in ventricular cardiac muscle cell action potential repolarization	1	1754	4	22058	0.28212	0.491451	3.14396	0.549566
GO:0086008	voltage-gated potassium channel activity involved in cardiac muscle cell action potential repolarization	1	1754	4	22058	0.28212	0.491451	3.14396	0.549566
GO:0004127	cytidylate kinase activity	1	1754	4	22058	0.28212	0.491451	3.14396	0.549566
GO:0005275	amine transmembrane transporter activity	1	1754	4	22058	0.28212	0.491451	3.14396	0.549566
GO:0051575	5'-deoxyribose-5-phosphate lyase activity	1	1754	4	22058	0.28212	0.491451	3.14396	0.549566
GO:0008519	ammonium transmembrane transporter activity	1	1754	4	22058	0.28212	0.491451	3.14396	0.549566
GO:0031694	alpha-2A adrenergic receptor binding	1	1754	4	22058	0.28212	0.491451	3.14396	0.549566
GO:0046935	1-phosphatidylinositol-3-kinase regulator activity	1	1754	4	22058	0.28212	0.491451	3.14396	0.549566
GO:0008241	peptidyl-dipeptidase activity	1	1754	4	22058	0.28212	0.491451	3.14396	0.549566
GO:0008486	diphosphoinositol-polyphosphate diphosphatase activity	1	1754	4	22058	0.28212	0.491451	3.14396	0.549566
GO:0047429	nucleoside-triphosphate diphosphatase activity	1	1754	4	22058	0.28212	0.491451	3.14396	0.549566
GO:0003840	gamma-glutamyltransferase activity	1	1754	4	22058	0.28212	0.491451	3.14396	0.549566
GO:0016714	oxidoreductase activity, acting on paired donors, with incorporation or reduction of molecular oxygen, reduced pteridine as one donor, and incorporation of one atom of oxygen	1	1754	4	22058	0.28212	0.491451	3.14396	0.549566
GO:0003896	DNA primase activity	1	1754	4	22058	0.28212	0.491451	3.14396	0.549566
GO:0005496	steroid binding	4	1754	34	22058	0.283729	0.493421	1.47951	0.547096
GO:0005097	Rab GTPase activator activity	5	1754	45	22058	0.285791	0.496171	1.39731	0.543952
GO:0008134	transcription factor binding	26	1754	290	22058	0.289676	0.502073	1.12749	0.538088
GO:0016209	antioxidant activity	3	1754	24	22058	0.297319	0.511033	1.57198	0.526777
GO:0019706	protein-cysteine S-palmitoyltransferase activity	3	1754	24	22058	0.297319	0.511033	1.57198	0.526777
GO:0017134	fibroblast growth factor binding	3	1754	24	22058	0.297319	0.511033	1.57198	0.526777
GO:0003746	translation elongation factor activity	3	1754	24	22058	0.297319	0.511033	1.57198	0.526777
GO:0048365	Rac GTPase binding	3	1754	24	22058	0.297319	0.511033	1.57198	0.526777
GO:0005179	hormone activity	11	1754	115	22058	0.30655	0.522252	1.20291	0.513498
GO:0070742	C2H2 zinc finger domain binding	2	1754	14	22058	0.307385	0.522252	1.79655	0.512317
GO:0005247	voltage-gated chloride channel activity	2	1754	14	22058	0.307385	0.522252	1.79655	0.512317
GO:0016594	glycine binding	2	1754	14	22058	0.307385	0.522252	1.79655	0.512317
GO:0017016	Ras GTPase binding	2	1754	14	22058	0.307385	0.522252	1.79655	0.512317
GO:0042166	acetylcholine binding	2	1754	14	22058	0.307385	0.522252	1.79655	0.512317
GO:0004993	serotonin receptor activity	2	1754	14	22058	0.307385	0.522252	1.79655	0.512317
GO:0019838	growth factor binding	4	1754	36	22058	0.320552	0.542429	1.39731	0.494101
GO:0003774	motor activity	7	1754	71	22058	0.334407	0.542429	1.23987	0.475724
GO:0001190	RNA polymerase II transcription factor binding transcription factor activity involved in positive regulation of transcription	2	1754	15	22058	0.337544	0.542429	1.67678	0.47167
GO:0005112	Notch binding	2	1754	15	22058	0.337544	0.542429	1.67678	0.47167
GO:0030515	snoRNA binding	2	1754	15	22058	0.337544	0.542429	1.67678	0.47167
GO:0005099	Ras GTPase activator activity	2	1754	15	22058	0.337544	0.542429	1.67678	0.47167
GO:0004198	calcium-dependent cysteine-type endopeptidase activity	2	1754	15	22058	0.337544	0.542429	1.67678	0.47167
GO:0032794	GTPase activating protein binding	2	1754	15	22058	0.337544	0.542429	1.67678	0.47167
GO:0003779	actin binding	29	1754	334	22058	0.337678	0.542429	1.09191	0.471498
GO:0004197	cysteine-type endopeptidase activity	4	1754	37	22058	0.339105	0.542429	1.35955	0.469666
GO:0071253	connexin binding	1	1754	5	22058	0.339215	0.542429	2.51517	0.469525
GO:0016668	oxidoreductase activity, acting on a sulfur group of donors, NAD(P) as acceptor	1	1754	5	22058	0.339215	0.542429	2.51517	0.469525
GO:0015101	organic cation transmembrane transporter activity	1	1754	5	22058	0.339215	0.542429	2.51517	0.469525
GO:0030957	Tat protein binding	1	1754	5	22058	0.339215	0.542429	2.51517	0.469525
GO:0005134	interleukin-2 receptor binding	1	1754	5	22058	0.339215	0.542429	2.51517	0.469525
GO:0015180	L-alanine transmembrane transporter activity	1	1754	5	22058	0.339215	0.542429	2.51517	0.469525
GO:0005087	Ran guanyl-nucleotide exchange factor activity	1	1754	5	22058	0.339215	0.542429	2.51517	0.469525
GO:0043140	ATP-dependent 3'-5' DNA helicase activity	1	1754	5	22058	0.339215	0.542429	2.51517	0.469525
GO:0001515	opioid peptide activity	1	1754	5	22058	0.339215	0.542429	2.51517	0.469525
GO:0030284	estrogen receptor activity	1	1754	5	22058	0.339215	0.542429	2.51517	0.469525
GO:0008139	nuclear localization sequence binding	1	1754	5	22058	0.339215	0.542429	2.51517	0.469525
GO:0032453	histone demethylase activity (H3-K4 specific)	1	1754	5	22058	0.339215	0.542429	2.51517	0.469525
GO:0000014	single-stranded DNA endodeoxyribonuclease activity	1	1754	5	22058	0.339215	0.542429	2.51517	0.469525
GO:0070300	phosphatidic acid binding	1	1754	5	22058	0.339215	0.542429	2.51517	0.469525
GO:0035326	enhancer binding	1	1754	5	22058	0.339215	0.542429	2.51517	0.469525
GO:0004758	serine C-palmitoyltransferase activity	1	1754	5	22058	0.339215	0.542429	2.51517	0.469525
GO:0004523	RNA-DNA hybrid ribonuclease activity	1	1754	5	22058	0.339215	0.542429	2.51517	0.469525
GO:0005432	calcium:sodium antiporter activity	1	1754	5	22058	0.339215	0.542429	2.51517	0.469525
GO:0004322	ferroxidase activity	1	1754	5	22058	0.339215	0.542429	2.51517	0.469525
GO:0031995	insulin-like growth factor II binding	1	1754	5	22058	0.339215	0.542429	2.51517	0.469525
GO:0005004	GPI-linked ephrin receptor activity	1	1754	5	22058	0.339215	0.542429	2.51517	0.469525
GO:0005007	fibroblast growth factor-activated receptor activity	1	1754	5	22058	0.339215	0.542429	2.51517	0.469525
GO:0043237	laminin-1 binding	1	1754	5	22058	0.339215	0.542429	2.51517	0.469525
GO:0031489	myosin V binding	1	1754	5	22058	0.339215	0.542429	2.51517	0.469525
GO:0033265	choline binding	1	1754	5	22058	0.339215	0.542429	2.51517	0.469525
GO:0003847	1-alkyl-2-acetylglycerophosphocholine esterase activity	1	1754	5	22058	0.339215	0.542429	2.51517	0.469525
GO:0004977	melanocortin receptor activity	1	1754	5	22058	0.339215	0.542429	2.51517	0.469525
GO:0016934	extracellular-glycine-gated chloride channel activity	1	1754	5	22058	0.339215	0.542429	2.51517	0.469525
GO:0016791	phosphatase activity	11	1754	119	22058	0.346967	0.553968	1.16247	0.459711
GO:0004497	monooxygenase activity	12	1754	131	22058	0.34827	0.55519	1.15198	0.458083
GO:0005089	Rho guanyl-nucleotide exchange factor activity	7	1754	73	22058	0.360882	0.574409	1.2059	0.442634
GO:0003727	single-stranded RNA binding	3	1754	27	22058	0.364578	0.579399	1.39731	0.438209
GO:0005080	protein kinase C binding	5	1754	50	22058	0.366115	0.580948	1.25758	0.436382
GO:0004889	acetylcholine-activated cation-selective channel activity	2	1754	16	22058	0.367288	0.581915	1.57198	0.434993
GO:0008013	beta-catenin binding	6	1754	63	22058	0.385678	0.593401	1.1977	0.413775
GO:0047184	1-acylglycerophosphocholine O-acyltransferase activity	1	1754	6	22058	0.391771	0.593401	2.09597	0.406968
GO:0015125	bile acid transmembrane transporter activity	1	1754	6	22058	0.391771	0.593401	2.09597	0.406968
GO:0051861	glycolipid binding	1	1754	6	22058	0.391771	0.593401	2.09597	0.406968
GO:0038036	sphingosine-1-phosphate receptor activity	1	1754	6	22058	0.391771	0.593401	2.09597	0.406968
GO:0004028	3-chloroallyl aldehyde dehydrogenase activity	1	1754	6	22058	0.391771	0.593401	2.09597	0.406968
GO:0004047	aminomethyltransferase activity	1	1754	6	22058	0.391771	0.593401	2.09597	0.406968
GO:0019534	toxin transporter activity	1	1754	6	22058	0.391771	0.593401	2.09597	0.406968
GO:0046870	cadmium ion binding	1	1754	6	22058	0.391771	0.593401	2.09597	0.406968
GO:0045545	syndecan binding	1	1754	6	22058	0.391771	0.593401	2.09597	0.406968
GO:0035925	mRNA 3'-UTR AU-rich region binding	1	1754	6	22058	0.391771	0.593401	2.09597	0.406968
GO:0043141	ATP-dependent 5'-3' DNA helicase activity	1	1754	6	22058	0.391771	0.593401	2.09597	0.406968
GO:0043559	insulin binding	1	1754	6	22058	0.391771	0.593401	2.09597	0.406968
GO:0003916	DNA topoisomerase activity	1	1754	6	22058	0.391771	0.593401	2.09597	0.406968
GO:0003720	telomerase activity	1	1754	6	22058	0.391771	0.593401	2.09597	0.406968
GO:0004859	phospholipase inhibitor activity	1	1754	6	22058	0.391771	0.593401	2.09597	0.406968
GO:0047760	butyrate-CoA ligase activity	1	1754	6	22058	0.391771	0.593401	2.09597	0.406968
GO:0047035	testosterone dehydrogenase (NAD+) activity	1	1754	6	22058	0.391771	0.593401	2.09597	0.406968
GO:0004768	stearoyl-CoA 9-desaturase activity	1	1754	6	22058	0.391771	0.593401	2.09597	0.406968
GO:0051739	ammonium transmembrane transporter activity	1	1754	6	22058	0.391771	0.593401	2.09597	0.406968
GO:0015450	P-P-bond-hydrolysis-driven protein transmembrane transporter activity	1	1754	6	22058	0.391771	0.593401	2.09597	0.406968
GO:0047498	calcium-dependent phospholipase A2 activity	1	1754	6	22058	0.391771	0.593401	2.09597	0.406968
GO:0015277	kainate selective glutamate receptor activity	1	1754	6	22058	0.391771	0.593401	2.09597	0.406968
GO:0004128	cytochrome-b5 reductase activity, acting on NAD(P)H	1	1754	6	22058	0.391771	0.593401	2.09597	0.406968
GO:0032813	tumor necrosis factor receptor superfamily binding	1	1754	6	22058	0.391771	0.593401	2.09597	0.406968
GO:0016174	NAD(P)H oxidase activity	1	1754	6	22058	0.391771	0.593401	2.09597	0.406968
GO:0046974	histone methyltransferase activity (H3-K9 specific)	1	1754	6	22058	0.391771	0.593401	2.09597	0.406968
GO:0008061	chitin binding	1	1754	6	22058	0.391771	0.593401	2.09597	0.406968
GO:0008294	calcium- and calmodulin-responsive adenylate cyclase activity	1	1754	6	22058	0.391771	0.593401	2.09597	0.406968
GO:0000155	phosphorelay sensor kinase activity	1	1754	6	22058	0.391771	0.593401	2.09597	0.406968
GO:0005086	ARF guanyl-nucleotide exchange factor activity	2	1754	17	22058	0.396493	0.597923	1.47951	0.401764
GO:0001784	phosphotyrosine binding	2	1754	17	22058	0.396493	0.597923	1.47951	0.401764
GO:0070064	proline-rich region binding	2	1754	17	22058	0.396493	0.597923	1.47951	0.401764
GO:0000287	magnesium ion binding	16	1754	185	22058	0.400835	0.603589	1.08764	0.397035
GO:0019843	rRNA binding	3	1754	29	22058	0.408889	0.613928	1.30095	0.388395
GO:0004177	aminopeptidase activity	3	1754	29	22058	0.408889	0.613928	1.30095	0.388395
GO:0043565	sequence-specific DNA binding	52	1754	630	22058	0.409598	0.6141	1.038	0.387642
GO:0042974	retinoic acid receptor binding	2	1754	18	22058	0.425057	0.634134	1.39731	0.371552
GO:0030295	protein kinase activator activity	2	1754	18	22058	0.425057	0.634134	1.39731	0.371552
GO:0005249	voltage-gated potassium channel activity	6	1754	66	22058	0.429278	0.634134	1.14326	0.367262
GO:0005245	voltage-gated calcium channel activity	3	1754	30	22058	0.430699	0.634134	1.25758	0.365827
GO:0004364	glutathione transferase activity	3	1754	30	22058	0.430699	0.634134	1.25758	0.365827
GO:0005261	cation channel activity	3	1754	30	22058	0.430699	0.634134	1.25758	0.365827
GO:0005518	collagen binding	4	1754	42	22058	0.431527	0.634134	1.1977	0.364992
GO:0005230	extracellular ligand-gated ion channel activity	4	1754	42	22058	0.431527	0.634134	1.1977	0.364992
GO:0030145	manganese ion binding	4	1754	42	22058	0.431527	0.634134	1.1977	0.364992
GO:0016671	oxidoreductase activity, acting on a sulfur group of donors, disulfide as acceptor	1	1754	7	22058	0.440149	0.634134	1.79655	0.3564
GO:0004027	alcohol sulfotransferase activity	1	1754	7	22058	0.440149	0.634134	1.79655	0.3564
GO:0008641	small protein activating enzyme activity	1	1754	7	22058	0.440149	0.634134	1.79655	0.3564
GO:0008327	methyl-CpG binding	1	1754	7	22058	0.440149	0.634134	1.79655	0.3564
GO:0017049	GTP-Rho binding	1	1754	7	22058	0.440149	0.634134	1.79655	0.3564
GO:0030274	LIM domain binding	1	1754	7	22058	0.440149	0.634134	1.79655	0.3564
GO:0035014	phosphatidylinositol 3-kinase regulator activity	1	1754	7	22058	0.440149	0.634134	1.79655	0.3564
GO:0031957	very long-chain fatty acid-CoA ligase activity	1	1754	7	22058	0.440149	0.634134	1.79655	0.3564
GO:0016308	1-phosphatidylinositol-4-phosphate 5-kinase activity	1	1754	7	22058	0.440149	0.634134	1.79655	0.3564
GO:0042805	actinin binding	1	1754	7	22058	0.440149	0.634134	1.79655	0.3564
GO:0031994	insulin-like growth factor I binding	1	1754	7	22058	0.440149	0.634134	1.79655	0.3564
GO:0050291	sphingosine N-acyltransferase activity	1	1754	7	22058	0.440149	0.634134	1.79655	0.3564
GO:0008508	bile acid:sodium symporter activity	1	1754	7	22058	0.440149	0.634134	1.79655	0.3564
GO:0019855	calcium channel inhibitor activity	1	1754	7	22058	0.440149	0.634134	1.79655	0.3564
GO:0015077	monovalent inorganic cation transmembrane transporter activity	1	1754	7	22058	0.440149	0.634134	1.79655	0.3564
GO:0032407	MutSalpha complex binding	1	1754	7	22058	0.440149	0.634134	1.79655	0.3564
GO:0031492	nucleosomal DNA binding	1	1754	7	22058	0.440149	0.634134	1.79655	0.3564
GO:0004931	extracellular ATP-gated cation channel activity	1	1754	7	22058	0.440149	0.634134	1.79655	0.3564
GO:0004716	receptor signaling protein tyrosine kinase activity	1	1754	7	22058	0.440149	0.634134	1.79655	0.3564
GO:0005254	chloride channel activity	5	1754	55	22058	0.446729	0.641823	1.14326	0.349956
GO:0030170	pyridoxal phosphate binding	5	1754	55	22058	0.446729	0.641823	1.14326	0.349956
GO:0000049	tRNA binding	3	1754	31	22058	0.452209	0.642336	1.21702	0.344661
GO:0015078	hydrogen ion transmembrane transporter activity	3	1754	31	22058	0.452209	0.642336	1.21702	0.344661
GO:0008094	DNA-dependent ATPase activity	3	1754	31	22058	0.452209	0.642336	1.21702	0.344661
GO:0016892	endoribonuclease activity, producing 3'-phosphomonoesters	2	1754	19	22058	0.452898	0.642336	1.32377	0.344
GO:0051019	mitogen-activated protein kinase binding	2	1754	19	22058	0.452898	0.642336	1.32377	0.344
GO:0001968	fibronectin binding	2	1754	19	22058	0.452898	0.642336	1.32377	0.344
GO:0000980	RNA polymerase II distal enhancer sequence-specific DNA binding	2	1754	19	22058	0.452898	0.642336	1.32377	0.344
GO:0005184	neuropeptide hormone activity	2	1754	19	22058	0.452898	0.642336	1.32377	0.344
GO:0004745	retinol dehydrogenase activity	2	1754	19	22058	0.452898	0.642336	1.32377	0.344
GO:0008234	cysteine-type peptidase activity	13	1754	154	22058	0.453304	0.642336	1.0616	0.34361
GO:0005096	GTPase activator activity	16	1754	192	22058	0.460464	0.651588	1.04799	0.336804
GO:0004715	non-membrane spanning protein tyrosine kinase activity	4	1754	44	22058	0.467634	0.65778	1.14326	0.330094
GO:0005216	ion channel activity	15	1754	181	22058	0.472942	0.65778	1.0422	0.325192
GO:0004693	cyclin-dependent protein serine/threonine kinase activity	3	1754	32	22058	0.473374	0.65778	1.17898	0.324795
GO:0004601	peroxidase activity	3	1754	32	22058	0.473374	0.65778	1.17898	0.324795
GO:0004702	receptor signaling protein serine/threonine kinase activity	3	1754	32	22058	0.473374	0.65778	1.17898	0.324795
GO:0004435	phosphatidylinositol phospholipase C activity	2	1754	20	22058	0.479948	0.65778	1.25758	0.318805
GO:0005539	glycosaminoglycan binding	2	1754	20	22058	0.479948	0.65778	1.25758	0.318805
GO:0030554	adenyl nucleotide binding	2	1754	20	22058	0.479948	0.65778	1.25758	0.318805
GO:0005070	SH3/SH2 adaptor activity	2	1754	20	22058	0.479948	0.65778	1.25758	0.318805
GO:0043015	gamma-tubulin binding	2	1754	20	22058	0.479948	0.65778	1.25758	0.318805
GO:0051864	histone demethylase activity (H3-K36 specific)	1	1754	8	22058	0.484681	0.65778	1.57198	0.314544
GO:0000900	translation repressor activity, nucleic acid binding	1	1754	8	22058	0.484681	0.65778	1.57198	0.314544
GO:0008603	cAMP-dependent protein kinase regulator activity	1	1754	8	22058	0.484681	0.65778	1.57198	0.314544
GO:0016298	lipase activity	1	1754	8	22058	0.484681	0.65778	1.57198	0.314544
GO:0030235	nitric-oxide synthase regulator activity	1	1754	8	22058	0.484681	0.65778	1.57198	0.314544
GO:0008157	protein phosphatase 1 binding	1	1754	8	22058	0.484681	0.65778	1.57198	0.314544
GO:0001758	retinal dehydrogenase activity	1	1754	8	22058	0.484681	0.65778	1.57198	0.314544
GO:0030275	LRR domain binding	1	1754	8	22058	0.484681	0.65778	1.57198	0.314544
GO:0016812	hydrolase activity, acting on carbon-nitrogen (but not peptide) bonds, in cyclic amides	1	1754	8	22058	0.484681	0.65778	1.57198	0.314544
GO:0004521	endoribonuclease activity	1	1754	8	22058	0.484681	0.65778	1.57198	0.314544
GO:0051787	misfolded protein binding	1	1754	8	22058	0.484681	0.65778	1.57198	0.314544
GO:0004767	sphingomyelin phosphodiesterase activity	1	1754	8	22058	0.484681	0.65778	1.57198	0.314544
GO:0050649	testosterone 6-beta-hydroxylase activity	1	1754	8	22058	0.484681	0.65778	1.57198	0.314544
GO:0016307	phosphatidylinositol phosphate kinase activity	1	1754	8	22058	0.484681	0.65778	1.57198	0.314544
GO:0043522	leucine zipper domain binding	1	1754	8	22058	0.484681	0.65778	1.57198	0.314544
GO:0070628	proteasome binding	1	1754	8	22058	0.484681	0.65778	1.57198	0.314544
GO:0001614	purinergic nucleotide receptor activity	1	1754	8	22058	0.484681	0.65778	1.57198	0.314544
GO:0051920	peroxiredoxin activity	1	1754	8	22058	0.484681	0.65778	1.57198	0.314544
GO:0036310	annealing helicase activity	1	1754	8	22058	0.484681	0.65778	1.57198	0.314544
GO:0016709	oxidoreductase activity, acting on paired donors, with incorporation or reduction of molecular oxygen, NAD(P)H as one donor, and incorporation of one atom of oxygen	1	1754	8	22058	0.484681	0.65778	1.57198	0.314544
GO:0032183	SUMO binding	1	1754	8	22058	0.484681	0.65778	1.57198	0.314544
GO:0004842	ubiquitin-protein transferase activity	20	1754	245	22058	0.485216	0.65778	1.0266	0.314065
GO:0003824	catalytic activity	61	1754	760	22058	0.489259	0.662392	1.00938	0.310461
GO:0005262	calcium channel activity	7	1754	83	22058	0.49319	0.666839	1.06061	0.306986
GO:0030331	estrogen receptor binding	3	1754	33	22058	0.494156	0.667272	1.14326	0.306136
GO:0051087	chaperone binding	4	1754	46	22058	0.502872	0.678155	1.09355	0.298542
GO:0030544	Hsp70 protein binding	2	1754	21	22058	0.506159	0.679925	1.1977	0.295713
GO:0008324	cation transmembrane transporter activity	2	1754	21	22058	0.506159	0.679925	1.1977	0.295713
GO:0043021	ribonucleoprotein complex binding	2	1754	21	22058	0.506159	0.679925	1.1977	0.295713
GO:0016853	isomerase activity	10	1754	122	22058	0.508133	0.68133	1.03081	0.294022
GO:0004857	enzyme inhibitor activity	3	1754	34	22058	0.51452	0.68133	1.10963	0.288598
GO:0004180	carboxypeptidase activity	3	1754	34	22058	0.51452	0.68133	1.10963	0.288598
GO:0003714	transcription corepressor activity	10	1754	123	22058	0.518747	0.68133	1.02242	0.285045
GO:0016798	hydrolase activity, acting on glycosyl bonds	7	1754	85	22058	0.518851	0.68133	1.03566	0.284957
GO:0016888	endodeoxyribonuclease activity, producing 5'-phosphomonoesters	1	1754	9	22058	0.525673	0.68133	1.39731	0.279284
GO:0005522	profilin binding	1	1754	9	22058	0.525673	0.68133	1.39731	0.279284
GO:0048018	receptor agonist activity	1	1754	9	22058	0.525673	0.68133	1.39731	0.279284
GO:0004445	inositol-polyphosphate 5-phosphatase activity	1	1754	9	22058	0.525673	0.68133	1.39731	0.279284
GO:0047372	acylglycerol lipase activity	1	1754	9	22058	0.525673	0.68133	1.39731	0.279284
GO:0031624	ubiquitin conjugating enzyme binding	1	1754	9	22058	0.525673	0.68133	1.39731	0.279284
GO:0015385	sodium:proton antiporter activity	1	1754	9	22058	0.525673	0.68133	1.39731	0.279284
GO:0015175	neutral amino acid transmembrane transporter activity	1	1754	9	22058	0.525673	0.68133	1.39731	0.279284
GO:0005388	calcium-transporting ATPase activity	1	1754	9	22058	0.525673	0.68133	1.39731	0.279284
GO:0008409	5'-3' exonuclease activity	1	1754	9	22058	0.525673	0.68133	1.39731	0.279284
GO:0031402	sodium ion binding	1	1754	9	22058	0.525673	0.68133	1.39731	0.279284
GO:0032451	demethylase activity	1	1754	9	22058	0.525673	0.68133	1.39731	0.279284
GO:0008374	O-acyltransferase activity	1	1754	9	22058	0.525673	0.68133	1.39731	0.279284
GO:0008135	translation factor activity, nucleic acid binding	1	1754	9	22058	0.525673	0.68133	1.39731	0.279284
GO:0016500	protein-hormone receptor activity	1	1754	9	22058	0.525673	0.68133	1.39731	0.279284
GO:0016780	phosphotransferase activity, for other substituted phosphate groups	1	1754	9	22058	0.525673	0.68133	1.39731	0.279284
GO:0042809	vitamin D receptor binding	1	1754	9	22058	0.525673	0.68133	1.39731	0.279284
GO:0043008	ATP-dependent protein binding	1	1754	9	22058	0.525673	0.68133	1.39731	0.279284
GO:0017153	sodium:dicarboxylate symporter activity	1	1754	9	22058	0.525673	0.68133	1.39731	0.279284
GO:0042578	phosphoric ester hydrolase activity	1	1754	9	22058	0.525673	0.68133	1.39731	0.279284
GO:0001882	nucleoside binding	1	1754	9	22058	0.525673	0.68133	1.39731	0.279284
GO:0031005	filamin binding	1	1754	9	22058	0.525673	0.68133	1.39731	0.279284
GO:0008066	glutamate receptor activity	1	1754	9	22058	0.525673	0.68133	1.39731	0.279284
GO:0019903	protein phosphatase binding	6	1754	73	22058	0.528219	0.683772	1.03363	0.277186
GO:0050662	coenzyme binding	2	1754	22	22058	0.531493	0.685433	1.14326	0.274503
GO:0004181	metallocarboxypeptidase activity	2	1754	22	22058	0.531493	0.685433	1.14326	0.274503
GO:0070412	R-SMAD binding	2	1754	22	22058	0.531493	0.685433	1.14326	0.274503
GO:0051117	ATPase binding	3	1754	35	22058	0.534436	0.68837	1.07793	0.272104
GO:0019905	syntaxin binding	4	1754	48	22058	0.537043	0.690866	1.04799	0.269991
GO:0008237	metallopeptidase activity	14	1754	177	22058	0.548605	0.702048	0.994698	0.26074
GO:0070330	aromatase activity	3	1754	36	22058	0.55388	0.702048	1.04799	0.256584
GO:0005520	insulin-like growth factor binding	2	1754	23	22058	0.555922	0.702048	1.09355	0.254986
GO:0031593	polyubiquitin binding	2	1754	23	22058	0.555922	0.702048	1.09355	0.254986
GO:0004860	protein kinase inhibitor activity	2	1754	23	22058	0.555922	0.702048	1.09355	0.254986
GO:0008536	Ran GTPase binding	2	1754	23	22058	0.555922	0.702048	1.09355	0.254986
GO:0008483	transaminase activity	2	1754	23	22058	0.555922	0.702048	1.09355	0.254986
GO:0008047	enzyme activator activity	2	1754	23	22058	0.555922	0.702048	1.09355	0.254986
GO:0005313	L-glutamate transmembrane transporter activity	1	1754	10	22058	0.563406	0.702048	1.25758	0.249179
GO:0004029	aldehyde dehydrogenase (NAD) activity	1	1754	10	22058	0.563406	0.702048	1.25758	0.249179
GO:0008432	JUN kinase binding	1	1754	10	22058	0.563406	0.702048	1.25758	0.249179
GO:0016279	protein-lysine N-methyltransferase activity	1	1754	10	22058	0.563406	0.702048	1.25758	0.249179
GO:0017110	nucleoside-diphosphatase activity	1	1754	10	22058	0.563406	0.702048	1.25758	0.249179
GO:0047555	3',5'-cyclic-GMP phosphodiesterase activity	1	1754	10	22058	0.563406	0.702048	1.25758	0.249179
GO:0016763	transferase activity, transferring pentosyl groups	1	1754	10	22058	0.563406	0.702048	1.25758	0.249179
GO:0031702	type 1 angiotensin receptor binding	1	1754	10	22058	0.563406	0.702048	1.25758	0.249179
GO:0004568	chitinase activity	1	1754	10	22058	0.563406	0.702048	1.25758	0.249179
GO:0070016	armadillo repeat domain binding	1	1754	10	22058	0.563406	0.702048	1.25758	0.249179
GO:0009881	photoreceptor activity	1	1754	10	22058	0.563406	0.702048	1.25758	0.249179
GO:0005041	low-density lipoprotein receptor activity	1	1754	10	22058	0.563406	0.702048	1.25758	0.249179
GO:0042379	chemokine receptor binding	1	1754	10	22058	0.563406	0.702048	1.25758	0.249179
GO:0071949	FAD binding	1	1754	10	22058	0.563406	0.702048	1.25758	0.249179
GO:0008242	omega peptidase activity	1	1754	10	22058	0.563406	0.702048	1.25758	0.249179
GO:0035240	dopamine binding	1	1754	10	22058	0.563406	0.702048	1.25758	0.249179
GO:0070402	NADPH binding	1	1754	10	22058	0.563406	0.702048	1.25758	0.249179
GO:0008093	cytoskeletal adaptor activity	1	1754	10	22058	0.563406	0.702048	1.25758	0.249179
GO:0016874	ligase activity	30	1754	384	22058	0.568234	0.707212	0.982486	0.245473
GO:0019829	cation-transporting ATPase activity	3	1754	37	22058	0.572831	0.71122	1.01966	0.241973
GO:0030374	ligand-dependent nuclear receptor transcription coactivator activity	3	1754	37	22058	0.572831	0.71122	1.01966	0.241973
GO:0004709	MAP kinase kinase kinase activity	2	1754	24	22058	0.579432	0.718551	1.04799	0.236998
GO:0042803	protein homodimerization activity	50	1754	643	22058	0.58806	0.728376	0.977903	0.230579
GO:0016887	ATPase activity	11	1754	143	22058	0.590656	0.730716	0.967371	0.228665
GO:0051400	BH domain binding	1	1754	11	22058	0.598138	0.731215	1.14326	0.223198
GO:0050321	tau-protein kinase activity	1	1754	11	22058	0.598138	0.731215	1.14326	0.223198
GO:0005355	glucose transmembrane transporter activity	1	1754	11	22058	0.598138	0.731215	1.14326	0.223198
GO:0042301	phosphate ion binding	1	1754	11	22058	0.598138	0.731215	1.14326	0.223198
GO:0004016	adenylate cyclase activity	1	1754	11	22058	0.598138	0.731215	1.14326	0.223198
GO:0008195	phosphatidate phosphatase activity	1	1754	11	22058	0.598138	0.731215	1.14326	0.223198
GO:0008191	metalloendopeptidase inhibitor activity	1	1754	11	22058	0.598138	0.731215	1.14326	0.223198
GO:0035257	nuclear hormone receptor binding	1	1754	11	22058	0.598138	0.731215	1.14326	0.223198
GO:0043539	protein serine/threonine kinase activator activity	1	1754	11	22058	0.598138	0.731215	1.14326	0.223198
GO:0070410	co-SMAD binding	1	1754	11	22058	0.598138	0.731215	1.14326	0.223198
GO:0008270	zinc ion binding	88	1754	1130	22058	0.599692	0.732248	0.979356	0.222072
GO:0019894	kinesin binding	2	1754	25	22058	0.602012	0.733348	1.00607	0.220395
GO:0046966	thyroid hormone receptor binding	2	1754	25	22058	0.602012	0.733348	1.00607	0.220395
GO:0004222	metalloendopeptidase activity	9	1754	119	22058	0.611598	0.743271	0.951113	0.213534
GO:0016705	oxidoreductase activity, acting on paired donors, with incorporation or reduction of molecular oxygen	9	1754	119	22058	0.611598	0.743271	0.951113	0.213534
GO:0052689	carboxylic ester hydrolase activity	4	1754	53	22058	0.616835	0.748755	0.949119	0.209831
GO:0004812	aminoacyl-tRNA ligase activity	3	1754	40	22058	0.626573	0.754233	0.943187	0.203028
GO:0005542	folic acid binding	1	1754	12	22058	0.630109	0.754233	1.04799	0.200584
GO:0042054	histone methyltransferase activity	1	1754	12	22058	0.630109	0.754233	1.04799	0.200584
GO:0016811	hydrolase activity, acting on carbon-nitrogen (but not peptide) bonds, in linear amides	1	1754	12	22058	0.630109	0.754233	1.04799	0.200584
GO:0001076	RNA polymerase II transcription factor binding transcription factor activity	1	1754	12	22058	0.630109	0.754233	1.04799	0.200584
GO:0015250	water channel activity	1	1754	12	22058	0.630109	0.754233	1.04799	0.200584
GO:0048185	activin binding	1	1754	12	22058	0.630109	0.754233	1.04799	0.200584
GO:0042162	telomeric DNA binding	1	1754	12	22058	0.630109	0.754233	1.04799	0.200584
GO:0008266	poly(U) RNA binding	1	1754	12	22058	0.630109	0.754233	1.04799	0.200584
GO:0004983	neuropeptide Y receptor activity	1	1754	12	22058	0.630109	0.754233	1.04799	0.200584
GO:0070403	NAD+ binding	1	1754	12	22058	0.630109	0.754233	1.04799	0.200584
GO:0000146	microfilament motor activity	1	1754	12	22058	0.630109	0.754233	1.04799	0.200584
GO:0004843	ubiquitin-specific protease activity	4	1754	54	22058	0.631722	0.755288	0.931543	0.199474
GO:0046872	metal ion binding	262	1754	3352	22058	0.634447	0.757669	0.982955	0.197605
GO:0051059	NF-kappaB binding	2	1754	27	22058	0.644391	0.768655	0.931543	0.190851
GO:0004675	transmembrane receptor protein serine/threonine kinase activity	1	1754	13	22058	0.659538	0.774208	0.967371	0.18076
GO:0016208	AMP binding	1	1754	13	22058	0.659538	0.774208	0.967371	0.18076
GO:0009982	pseudouridine synthase activity	1	1754	13	22058	0.659538	0.774208	0.967371	0.18076
GO:0045502	dynein binding	1	1754	13	22058	0.659538	0.774208	0.967371	0.18076
GO:0001972	retinoic acid binding	1	1754	13	22058	0.659538	0.774208	0.967371	0.18076
GO:0008179	adenylate cyclase binding	1	1754	13	22058	0.659538	0.774208	0.967371	0.18076
GO:0003756	protein disulfide isomerase activity	1	1754	13	22058	0.659538	0.774208	0.967371	0.18076
GO:0035259	glucocorticoid receptor binding	1	1754	13	22058	0.659538	0.774208	0.967371	0.18076
GO:0031996	thioesterase binding	1	1754	13	22058	0.659538	0.774208	0.967371	0.18076
GO:0008553	hydrogen-exporting ATPase activity, phosphorylative mechanism	1	1754	13	22058	0.659538	0.774208	0.967371	0.18076
GO:0015299	solute:proton antiporter activity	1	1754	13	22058	0.659538	0.774208	0.967371	0.18076
GO:0080025	phosphatidylinositol-3,5-bisphosphate binding	1	1754	13	22058	0.659538	0.774208	0.967371	0.18076
GO:0016702	oxidoreductase activity, acting on single donors with incorporation of molecular oxygen, incorporation of two atoms of oxygen	1	1754	13	22058	0.659538	0.774208	0.967371	0.18076
GO:0001205	RNA polymerase II distal enhancer sequence-specific DNA binding transcription factor activity involved in positive regulation of transcription	1	1754	13	22058	0.659538	0.774208	0.967371	0.18076
GO:0015485	cholesterol binding	2	1754	28	22058	0.664203	0.776156	0.898273	0.177699
GO:0005201	extracellular matrix structural constituent	2	1754	28	22058	0.664203	0.776156	0.898273	0.177699
GO:0016597	amino acid binding	2	1754	28	22058	0.664203	0.776156	0.898273	0.177699
GO:0004190	aspartic-type endopeptidase activity	2	1754	28	22058	0.664203	0.776156	0.898273	0.177699
GO:0000166	nucleotide binding	156	1754	2019	22058	0.665471	0.776759	0.971683	0.176871
GO:0019899	enzyme binding	20	1754	271	22058	0.669367	0.780425	0.928105	0.174335
GO:0036094	small molecule binding	2	1754	29	22058	0.683115	0.79344	0.867298	0.165506
GO:0050998	nitric-oxide synthase binding	1	1754	14	22058	0.686627	0.79344	0.898273	0.163279
GO:0004683	calmodulin-dependent protein kinase activity	1	1754	14	22058	0.686627	0.79344	0.898273	0.163279
GO:0051020	GTPase binding	1	1754	14	22058	0.686627	0.79344	0.898273	0.163279
GO:0008656	cysteine-type endopeptidase activator activity involved in apoptotic process	1	1754	14	22058	0.686627	0.79344	0.898273	0.163279
GO:0008198	ferrous iron binding	1	1754	14	22058	0.686627	0.79344	0.898273	0.163279
GO:0004707	MAP kinase activity	1	1754	14	22058	0.686627	0.79344	0.898273	0.163279
GO:0004221	ubiquitin thiolesterase activity	5	1754	72	22058	0.687358	0.79344	0.873321	0.162817
GO:0016758	transferase activity, transferring hexosyl groups	4	1754	58	22058	0.687443	0.79344	0.867298	0.162763
GO:0016712	oxidoreductase activity, acting on paired donors, with incorporation or reduction of molecular oxygen, reduced flavin or flavoprotein as one donor, and incorporation of one atom of oxygen	3	1754	44	22058	0.690677	0.796282	0.857443	0.160725
GO:0005506	iron ion binding	15	1754	209	22058	0.698079	0.803919	0.902571	0.156096
GO:0016829	lyase activity	10	1754	142	22058	0.700812	0.805654	0.885622	0.154398
GO:0031490	chromatin DNA binding	2	1754	30	22058	0.701145	0.805654	0.838388	0.154192
GO:0048029	monosaccharide binding	1	1754	15	22058	0.711561	0.810411	0.838388	0.147788
GO:0030507	spectrin binding	1	1754	15	22058	0.711561	0.810411	0.838388	0.147788
GO:0004697	protein kinase C activity	1	1754	15	22058	0.711561	0.810411	0.838388	0.147788
GO:0008408	3'-5' exonuclease activity	1	1754	15	22058	0.711561	0.810411	0.838388	0.147788
GO:0030247	polysaccharide binding	1	1754	15	22058	0.711561	0.810411	0.838388	0.147788
GO:0005024	transforming growth factor beta-activated receptor activity	1	1754	15	22058	0.711561	0.810411	0.838388	0.147788
GO:0008276	protein methyltransferase activity	1	1754	15	22058	0.711561	0.810411	0.838388	0.147788
GO:0043274	phospholipase binding	1	1754	15	22058	0.711561	0.810411	0.838388	0.147788
GO:0016620	oxidoreductase activity, acting on the aldehyde or oxo group of donors, NAD or NADP as acceptor	2	1754	31	22058	0.718313	0.8172	0.811344	0.143686
GO:0035091	phosphatidylinositol binding	5	1754	75	22058	0.721542	0.81997	0.838388	0.141739
GO:0031434	mitogen-activated protein kinase kinase binding	1	1754	16	22058	0.734513	0.826673	0.785989	0.134001
GO:0008353	RNA polymerase II carboxy-terminal domain kinase activity	1	1754	16	22058	0.734513	0.826673	0.785989	0.134001
GO:0030234	enzyme regulator activity	1	1754	16	22058	0.734513	0.826673	0.785989	0.134001
GO:0043325	phosphatidylinositol-3,4-bisphosphate binding	1	1754	16	22058	0.734513	0.826673	0.785989	0.134001
GO:0017075	syntaxin-1 binding	1	1754	16	22058	0.734513	0.826673	0.785989	0.134001
GO:0070577	lysine-acetylated histone binding	1	1754	16	22058	0.734513	0.826673	0.785989	0.134001
GO:0016820	hydrolase activity, acting on acid anhydrides, catalyzing transmembrane movement of substances	1	1754	16	22058	0.734513	0.826673	0.785989	0.134001
GO:0030169	low-density lipoprotein particle binding	1	1754	16	22058	0.734513	0.826673	0.785989	0.134001
GO:0048487	beta-tubulin binding	2	1754	32	22058	0.734642	0.826673	0.785989	0.133924
GO:0005525	GTP binding	27	1754	377	22058	0.743216	0.83541	0.900656	0.128885
GO:0032947	protein complex scaffold	2	1754	33	22058	0.750158	0.839559	0.762171	0.124848
GO:0018024	histone-lysine N-methyltransferase activity	2	1754	33	22058	0.750158	0.839559	0.762171	0.124848
GO:0042169	SH2 domain binding	2	1754	33	22058	0.750158	0.839559	0.762171	0.124848
GO:0015631	tubulin binding	2	1754	33	22058	0.750158	0.839559	0.762171	0.124848
GO:0019955	cytokine binding	1	1754	17	22058	0.755639	0.842954	0.739755	0.121686
GO:0015269	calcium-activated potassium channel activity	1	1754	17	22058	0.755639	0.842954	0.739755	0.121686
GO:0017025	TBP-class protein binding	1	1754	17	22058	0.755639	0.842954	0.739755	0.121686
GO:0019003	GDP binding	3	1754	49	22058	0.758679	0.845432	0.769949	0.119942
GO:0003729	mRNA binding	5	1754	79	22058	0.762831	0.849142	0.795938	0.117572
GO:0003899	DNA-directed RNA polymerase activity	2	1754	34	22058	0.764885	0.850512	0.739755	0.116404
GO:0016773	phosphotransferase activity, alcohol group as acceptor	3	1754	50	22058	0.770723	0.856083	0.75455	0.113102
GO:0016491	oxidoreductase activity	48	1754	663	22058	0.774224	0.857241	0.910467	0.111134
GO:0004890	GABA-A receptor activity	1	1754	18	22058	0.775085	0.857241	0.698657	0.110651
GO:0005234	extracellular-glutamate-gated ion channel activity	1	1754	18	22058	0.775085	0.857241	0.698657	0.110651
GO:0004970	ionotropic glutamate receptor activity	1	1754	18	22058	0.775085	0.857241	0.698657	0.110651
GO:0020037	heme binding	12	1754	180	22058	0.777346	0.858822	0.838388	0.109386
GO:0002020	protease binding	5	1754	82	22058	0.790635	0.869972	0.766819	0.102024
GO:0004003	ATP-dependent DNA helicase activity	1	1754	19	22058	0.792984	0.869972	0.661886	0.100735
GO:0017080	sodium channel regulator activity	1	1754	19	22058	0.792984	0.869972	0.661886	0.100735
GO:0016818	hydrolase activity, acting on acid anhydrides, in phosphorus-containing anhydrides	1	1754	19	22058	0.792984	0.869972	0.661886	0.100735
GO:0003678	DNA helicase activity	1	1754	19	22058	0.792984	0.869972	0.661886	0.100735
GO:0005242	inward rectifier potassium channel activity	1	1754	19	22058	0.792984	0.869972	0.661886	0.100735
GO:0003707	steroid hormone receptor activity	3	1754	52	22058	0.793334	0.869972	0.725528	0.100544
GO:0005516	calmodulin binding	10	1754	155	22058	0.796825	0.872874	0.811344	0.0986371
GO:0004896	cytokine receptor activity	2	1754	37	22058	0.804614	0.879541	0.679774	0.0944125
GO:0016706	oxidoreductase activity, acting on paired donors, with incorporation or reduction of molecular oxygen, 2-oxoglutarate as one donor, and incorporation of one atom each of oxygen into both donors	2	1754	37	22058	0.804614	0.879541	0.679774	0.0944125
GO:0031418	L-ascorbic acid binding	1	1754	20	22058	0.80946	0.880181	0.628791	0.0918046
GO:0008373	sialyltransferase activity	1	1754	20	22058	0.80946	0.880181	0.628791	0.0918046
GO:0008199	ferric iron binding	1	1754	20	22058	0.80946	0.880181	0.628791	0.0918046
GO:0008307	structural constituent of muscle	1	1754	20	22058	0.80946	0.880181	0.628791	0.0918046
GO:0050840	extracellular matrix binding	1	1754	20	22058	0.80946	0.880181	0.628791	0.0918046
GO:0003755	peptidyl-prolyl cis-trans isomerase activity	2	1754	38	22058	0.816466	0.886866	0.661886	0.0880618
GO:0042826	histone deacetylase binding	4	1754	70	22058	0.817702	0.887275	0.718619	0.0874051
GO:0008026	ATP-dependent helicase activity	5	1754	86	22058	0.823663	0.890113	0.731153	0.0842504
GO:0016881	acid-amino acid ligase activity	3	1754	55	22058	0.823735	0.890113	0.685954	0.0842122
GO:0033613	activating transcription factor binding	1	1754	21	22058	0.824625	0.890113	0.598849	0.0837435
GO:0032266	phosphatidylinositol-3-phosphate binding	1	1754	21	22058	0.824625	0.890113	0.598849	0.0837435
GO:0005484	SNAP receptor activity	1	1754	21	22058	0.824625	0.890113	0.598849	0.0837435
GO:0004402	histone acetyltransferase activity	2	1754	39	22058	0.82767	0.892467	0.644914	0.0821426
GO:0003712	transcription cofactor activity	2	1754	40	22058	0.838254	0.895819	0.628791	0.0766242
GO:0009055	electron carrier activity	2	1754	40	22058	0.838254	0.895819	0.628791	0.0766242
GO:0050661	NADP binding	2	1754	40	22058	0.838254	0.895819	0.628791	0.0766242
GO:0005504	fatty acid binding	1	1754	22	22058	0.838584	0.895819	0.571628	0.0764536
GO:0000062	fatty-acyl-CoA binding	1	1754	22	22058	0.838584	0.895819	0.571628	0.0764536
GO:0030552	cAMP binding	1	1754	22	22058	0.838584	0.895819	0.571628	0.0764536
GO:0017022	myosin binding	1	1754	22	22058	0.838584	0.895819	0.571628	0.0764536
GO:0043014	alpha-tubulin binding	1	1754	22	22058	0.838584	0.895819	0.571628	0.0764536
GO:0043425	bHLH transcription factor binding	1	1754	22	22058	0.838584	0.895819	0.571628	0.0764536
GO:0001085	RNA polymerase II transcription factor binding	2	1754	41	22058	0.848246	0.903936	0.613455	0.0714782
GO:0008009	chemokine activity	2	1754	41	22058	0.848246	0.903936	0.613455	0.0714782
GO:0042562	hormone binding	1	1754	23	22058	0.851432	0.903936	0.546775	0.06985
GO:0051537	2 iron, 2 sulfur cluster binding	1	1754	23	22058	0.851432	0.903936	0.546775	0.06985
GO:0005212	structural constituent of eye lens	1	1754	23	22058	0.851432	0.903936	0.546775	0.06985
GO:0008060	ARF GTPase activator activity	1	1754	23	22058	0.851432	0.903936	0.546775	0.06985
GO:0005178	integrin binding	4	1754	75	22058	0.856963	0.907167	0.670711	0.0670381
GO:0022857	transmembrane transporter activity	2	1754	42	22058	0.857673	0.907167	0.598849	0.0666785
GO:0001664	G-protein coupled receptor binding	2	1754	42	22058	0.857673	0.907167	0.598849	0.0666785
GO:0016627	oxidoreductase activity, acting on the CH-CH group of donors	1	1754	24	22058	0.863258	0.907167	0.523993	0.0638593
GO:0048037	cofactor binding	1	1754	24	22058	0.863258	0.907167	0.523993	0.0638593
GO:0004298	threonine-type endopeptidase activity	1	1754	24	22058	0.863258	0.907167	0.523993	0.0638593
GO:0017112	Rab guanyl-nucleotide exchange factor activity	1	1754	24	22058	0.863258	0.907167	0.523993	0.0638593
GO:0005083	small GTPase regulator activity	1	1754	24	22058	0.863258	0.907167	0.523993	0.0638593
GO:0004114	3',5'-cyclic-nucleotide phosphodiesterase activity	1	1754	24	22058	0.863258	0.907167	0.523993	0.0638593
GO:0015020	glucuronosyltransferase activity	1	1754	24	22058	0.863258	0.907167	0.523993	0.0638593
GO:0070888	E-box binding	1	1754	25	22058	0.874143	0.917673	0.503033	0.0584173
GO:0035064	methylated histone binding	2	1754	45	22058	0.882824	0.923498	0.558926	0.0541258
GO:0000978	RNA polymerase II core promoter proximal region sequence-specific DNA binding	2	1754	45	22058	0.882824	0.923498	0.558926	0.0541258
GO:0050681	androgen receptor binding	1	1754	26	22058	0.884163	0.923498	0.483686	0.0534679
GO:0070491	repressing transcription factor binding	1	1754	26	22058	0.884163	0.923498	0.483686	0.0534679
GO:0015035	protein disulfide oxidoreductase activity	1	1754	26	22058	0.884163	0.923498	0.483686	0.0534679
GO:0017111	nucleoside-triphosphatase activity	9	1754	158	22058	0.889402	0.927979	0.716345	0.050902
GO:0043621	protein self-association	2	1754	46	22058	0.890249	0.927979	0.546775	0.0504883
GO:0003730	mRNA 3'-UTR binding	1	1754	27	22058	0.893385	0.929372	0.465771	0.0489616
GO:0001540	beta-amyloid binding	1	1754	27	22058	0.893385	0.929372	0.465771	0.0489616
GO:0016779	nucleotidyltransferase activity	4	1754	81	22058	0.894343	0.929433	0.621028	0.0484959
GO:0030533	triplet codon-amino acid adaptor activity	1	1754	28	22058	0.901873	0.936316	0.449137	0.0448547
GO:0046332	SMAD binding	2	1754	48	22058	0.903805	0.937381	0.523993	0.043925
GO:0043531	ADP binding	1	1754	29	22058	0.909685	0.941588	0.433649	0.0411087
GO:0003887	DNA-directed DNA polymerase activity	1	1754	29	22058	0.909685	0.941588	0.433649	0.0411087
GO:0003924	GTPase activity	12	1754	210	22058	0.914161	0.945273	0.718619	0.0389775
GO:0005164	tumor necrosis factor receptor binding	1	1754	30	22058	0.916877	0.946187	0.419194	0.0376891
GO:0001104	RNA polymerase II transcription cofactor activity	1	1754	30	22058	0.916877	0.946187	0.419194	0.0376891
GO:0008144	drug binding	5	1754	103	22058	0.920007	0.94847	0.610477	0.0362088
GO:0051287	NAD binding	2	1754	51	22058	0.921233	0.948787	0.49317	0.0356305
GO:0030246	carbohydrate binding	11	1754	198	22058	0.923065	0.949728	0.698657	0.0347676
GO:0004872	receptor activity	10	1754	185	22058	0.92938	0.954537	0.679774	0.0318066
GO:0005158	insulin receptor binding	1	1754	32	22058	0.929587	0.954537	0.392995	0.0317098
GO:0001102	RNA polymerase II activating transcription factor binding	1	1754	33	22058	0.935195	0.95841	0.381086	0.029098
GO:0004386	helicase activity	7	1754	140	22058	0.935215	0.95841	0.628791	0.0290883
GO:0019900	kinase binding	2	1754	55	22058	0.939877	0.960818	0.457303	0.026929
GO:0004879	ligand-activated sequence-specific DNA binding RNA polymerase II transcription factor activity	1	1754	34	22058	0.940355	0.960818	0.369877	0.026708
GO:0017046	peptide hormone binding	1	1754	34	22058	0.940355	0.960818	0.369877	0.026708
GO:0008168	methyltransferase activity	9	1754	175	22058	0.943481	0.963059	0.646757	0.0252669
GO:0016757	transferase activity, transferring glycosyl groups	12	1754	223	22058	0.946374	0.965058	0.676726	0.0239373
GO:0031072	heat shock protein binding	1	1754	36	22058	0.949478	0.967269	0.349329	0.0225153
GO:0004722	protein serine/threonine phosphatase activity	1	1754	38	22058	0.957205	0.973342	0.330943	0.0189949
GO:0003725	double-stranded RNA binding	2	1754	60	22058	0.957324	0.973342	0.419194	0.0189412
GO:0032403	protein complex binding	15	1754	276	22058	0.958571	0.973652	0.683469	0.0183757
GO:0051213	dioxygenase activity	3	1754	81	22058	0.961094	0.975256	0.465771	0.0172341
GO:0051082	unfolded protein binding	2	1754	62	22058	0.962845	0.976073	0.405672	0.0164438
GO:0004553	hydrolase activity, hydrolyzing O-glycosyl compounds	1	1754	43	22058	0.971743	0.984128	0.292461	0.0124486
GO:0051219	phosphoprotein binding	1	1754	44	22058	0.973994	0.985442	0.285814	0.0114436
GO:0044325	ion channel binding	2	1754	71	22058	0.980255	0.990806	0.354249	0.00866086
GO:0048306	calcium-dependent protein binding	1	1754	51	22058	0.985458	0.995091	0.246585	0.00636178
GO:0008146	sulfotransferase activity	1	1754	54	22058	0.988666	0.997293	0.232886	0.00495056
GO:0008565	protein transporter activity	1	1754	55	22058	0.989569	0.997293	0.228651	0.00455386
GO:0003723	RNA binding	41	1754	716	22058	0.991822	0.998589	0.720124	0.00356639
GO:0051536	iron-sulfur cluster binding	1	1754	65	22058	0.995456	1	0.193474	0.00197803
GO:0047485	protein N-terminus binding	2	1754	98	22058	0.997224	1	0.25665	0.00120731
GO:0050660	flavin adenine dinucleotide binding	1	1754	72	22058	0.99746	1	0.174664	0.00110432
GO:0003674	molecular_function	587	1754	8516	22058	0.999999	1	0.86684	6.4348e-07
GO:0003676	nucleic acid binding	52	1754	1243	22058	1	1	0.526101	6.04755e-09
GO:0004871	signal transducer activity	48	1754	1914	22058	1	1	0.315381	0
GO:0004930	G-protein coupled receptor activity	34	1754	1743	22058	1	1	0.245312	0

## Sheet: DownGO2Gene
GOID	GOTerm	QueryID	Symbol	Description	P-Value	FDR	Enrichment
GO:0005198	structural molecule activity	Krt28	Krt28	Keratin, type I cytoskeletal 28	3.56072e-27	3.67823e-24	4.61824
GO:0005198	structural molecule activity	Add2	Add2	Putative uncharacterized protein	3.56072e-27	3.67823e-24	4.61824
GO:0005198	structural molecule activity	Krt34	Krt34	Keratin, type I cuticular Ha4	3.56072e-27	3.67823e-24	4.61824
GO:0005198	structural molecule activity	Krt84	Krt84	Keratin, type II cuticular Hb4	3.56072e-27	3.67823e-24	4.61824
GO:0005198	structural molecule activity	Krt35	Krt35	Keratin, type I cuticular Ha5	3.56072e-27	3.67823e-24	4.61824
GO:0005198	structural molecule activity	Krt6a	Krt6a	Keratin, type II cytoskeletal 6A	3.56072e-27	3.67823e-24	4.61824
GO:0005198	structural molecule activity	Ctnnb1	Ctnnb1	Catenin beta-1	3.56072e-27	3.67823e-24	4.61824
GO:0005198	structural molecule activity	Cldn14	Cldn14	Claudin-14	3.56072e-27	3.67823e-24	4.61824
GO:0005198	structural molecule activity	Jup	Jup	Junction plakoglobin	3.56072e-27	3.67823e-24	4.61824
GO:0005198	structural molecule activity	Csta	Csta1	MCG130181	3.56072e-27	3.67823e-24	4.61824
GO:0005198	structural molecule activity	Krt25	Krt25	Keratin, type I cytoskeletal 25	3.56072e-27	3.67823e-24	4.61824
GO:0005198	structural molecule activity	Krt32	Krt32	Keratin, type I cuticular Ha2	3.56072e-27	3.67823e-24	4.61824
GO:0005198	structural molecule activity	Krt14	Krt14	Keratin, type I cytoskeletal 14	3.56072e-27	3.67823e-24	4.61824
GO:0005198	structural molecule activity	Krtap24-1	Krtap24-1	MCG146833	3.56072e-27	3.67823e-24	4.61824
GO:0005198	structural molecule activity	Krt12	Krt12	Keratin, type I cytoskeletal 12	3.56072e-27	3.67823e-24	4.61824
GO:0005198	structural molecule activity	Krt7	Krt7	Keratin, type II cytoskeletal 7	3.56072e-27	3.67823e-24	4.61824
GO:0005198	structural molecule activity	Krtap11-1	Krtap11-1	Protein Krtap11-1	3.56072e-27	3.67823e-24	4.61824
GO:0005198	structural molecule activity	Cldn1	Cldn1	Claudin-1	3.56072e-27	3.67823e-24	4.61824
GO:0005198	structural molecule activity	Krt39	Krt39	Keratin, type I cytoskeletal 39	3.56072e-27	3.67823e-24	4.61824
GO:0005198	structural molecule activity	Dsp	Dsp	Desmoplakin	3.56072e-27	3.67823e-24	4.61824
GO:0005198	structural molecule activity	Cldn8	Cldn8	Claudin-8	3.56072e-27	3.67823e-24	4.61824
GO:0005198	structural molecule activity	Krt31	Krt31	Keratin, type I cuticular Ha1	3.56072e-27	3.67823e-24	4.61824
GO:0005198	structural molecule activity	Krt86	Krt86	Keratin 86	3.56072e-27	3.67823e-24	4.61824
GO:0005198	structural molecule activity	5430421N21Rik	5430421N21Rik	Protein 5430421N21Rik	3.56072e-27	3.67823e-24	4.61824
GO:0005198	structural molecule activity	Krt8	Krt8	Keratin, type II cytoskeletal 8	3.56072e-27	3.67823e-24	4.61824
GO:0005198	structural molecule activity	Krtap3-3	Krtap3-3	Keratin-associated protein 3-2	3.56072e-27	3.67823e-24	4.61824
GO:0005198	structural molecule activity	Krt81	Krt81	Keratin type II	3.56072e-27	3.67823e-24	4.61824
GO:0005198	structural molecule activity	Krt33b	Krt33b	Keratin, type I cuticular Ha3-II	3.56072e-27	3.67823e-24	4.61824
GO:0005198	structural molecule activity	Krt33a	Krt33a	Keratin, type I cuticular Ha3-I	3.56072e-27	3.67823e-24	4.61824
GO:0005198	structural molecule activity	Krt72	Krt72	Keratin, type II cytoskeletal 72	3.56072e-27	3.67823e-24	4.61824
GO:0005198	structural molecule activity	4732456N10Rik	4732456N10Rik	Protein 4732456N10Rik	3.56072e-27	3.67823e-24	4.61824
GO:0005198	structural molecule activity	Krt6b	Krt6b	Krt6b protein	3.56072e-27	3.67823e-24	4.61824
GO:0005198	structural molecule activity	Cldn12	Cldn12	Claudin-12	3.56072e-27	3.67823e-24	4.61824
GO:0005198	structural molecule activity	Cldn4	Cldn4	Claudin-4	3.56072e-27	3.67823e-24	4.61824
GO:0005198	structural molecule activity	Krt82	Krt82	Keratin, type II cuticular Hb2	3.56072e-27	3.67823e-24	4.61824
GO:0005198	structural molecule activity	Krt83	Krt83	Keratin, type II cuticular Hb3	3.56072e-27	3.67823e-24	4.61824
GO:0005198	structural molecule activity	Krtap3-1	Krtap3-1	Keratin-associated protein 3-1	3.56072e-27	3.67823e-24	4.61824
GO:0005198	structural molecule activity	Krt23	Krt23	Putative uncharacterized protein	3.56072e-27	3.67823e-24	4.61824
GO:0005198	structural molecule activity	Gm5478	Gm5478	Uncharacterized protein	3.56072e-27	3.67823e-24	4.61824
GO:0005198	structural molecule activity	Krt2	Krt2	Krt2 protein	3.56072e-27	3.67823e-24	4.61824
GO:0005198	structural molecule activity	Cldn17	Cldn17	Claudin-17	3.56072e-27	3.67823e-24	4.61824
GO:0005198	structural molecule activity	Cldn3	Cldn3	Claudin-3	3.56072e-27	3.67823e-24	4.61824
GO:0005198	structural molecule activity	Krt80	Krt80	Keratin, type II cytoskeletal 80	3.56072e-27	3.67823e-24	4.61824
GO:0005198	structural molecule activity	Flg	Flg	Truncated profilaggrin/filaggrin flaky tail mutant form	3.56072e-27	3.67823e-24	4.61824
GO:0005198	structural molecule activity	Krt17	Krt17	Keratin, type I cytoskeletal 17	3.56072e-27	3.67823e-24	4.61824
GO:0005198	structural molecule activity	Gm5414	Gm5414	Type II keratin Kb14	3.56072e-27	3.67823e-24	4.61824
GO:0005198	structural molecule activity	Cldn10	Cldn10	Cldn10 protein	3.56072e-27	3.67823e-24	4.61824
GO:0005198	structural molecule activity	Krt18	Krt18	Keratin, type I cytoskeletal 18	3.56072e-27	3.67823e-24	4.61824
GO:0005198	structural molecule activity	Krt16	Krt16	MCG20515	3.56072e-27	3.67823e-24	4.61824
GO:0005198	structural molecule activity	Krt73	Krt73	Keratin, type II cytoskeletal 73	3.56072e-27	3.67823e-24	4.61824
GO:0005198	structural molecule activity	Krt75	Krt75	Keratin, type II cytoskeletal 75	3.56072e-27	3.67823e-24	4.61824
GO:0005198	structural molecule activity	Krt27	Krt27	Keratin 27	3.56072e-27	3.67823e-24	4.61824
GO:0005198	structural molecule activity	Ivl	Ivl	Involucrin	3.56072e-27	3.67823e-24	4.61824
GO:0005198	structural molecule activity	Krtap3-2	Krtap3-2	keratin associated protein 3-2	3.56072e-27	3.67823e-24	4.61824
GO:0005198	structural molecule activity	Krt40	Krt40	Keratin, type I cytoskeletal 40	3.56072e-27	3.67823e-24	4.61824
GO:0005198	structural molecule activity	Ocln	Ocln	Occludin	3.56072e-27	3.67823e-24	4.61824
GO:0005198	structural molecule activity	Lmnb1	Lmnb1	Lamin-B1	3.56072e-27	3.67823e-24	4.61824
GO:0005198	structural molecule activity	Krt79	Krt79	Keratin, type II cytoskeletal 79	3.56072e-27	3.67823e-24	4.61824
GO:0005198	structural molecule activity	Evpl	Evpl	Putative uncharacterized protein	3.56072e-27	3.67823e-24	4.61824
GO:0005198	structural molecule activity	Krt74	Krt74	Keratin, type II cytoskeletal 74	3.56072e-27	3.67823e-24	4.61824
GO:0005198	structural molecule activity	Iffo2	Iffo2	Expressed sequence C79267	3.56072e-27	3.67823e-24	4.61824
GO:0005198	structural molecule activity	Krt42	Krt42	Keratin, type I cytoskeletal 42	3.56072e-27	3.67823e-24	4.61824
GO:0005198	structural molecule activity	Krt71	Krt71	Keratin, type II cytoskeletal 71	3.56072e-27	3.67823e-24	4.61824
GO:0005198	structural molecule activity	Krt26	Krt26	Keratin, type I cytoskeletal 26	3.56072e-27	3.67823e-24	4.61824
GO:0005198	structural molecule activity	Krt36	Krt36	Keratin, type I cuticular Ha6	3.56072e-27	3.67823e-24	4.61824
GO:0008017	microtubule binding	Kif20a	Kif20a	Kinesin-like protein KIF20A	2.58074e-06	0.00133295	2.45189
GO:0008017	microtubule binding	Kifc1	Kifc1	Kinesin-like protein KIFC1	2.58074e-06	0.00133295	2.45189
GO:0008017	microtubule binding	Kif24	Kif24	Kinesin-like protein KIF24	2.58074e-06	0.00133295	2.45189
GO:0008017	microtubule binding	Racgap1	Racgap1	Rac GTPase-activating protein 1	2.58074e-06	0.00133295	2.45189
GO:0008017	microtubule binding	Kif18a	Kif18a	Kinesin-like protein KIF18A	2.58074e-06	0.00133295	2.45189
GO:0008017	microtubule binding	Gli1	Gli1	Gli1 protein	2.58074e-06	0.00133295	2.45189
GO:0008017	microtubule binding	Kif20b	Kif20b	Kinesin-like protein KIF20B	2.58074e-06	0.00133295	2.45189
GO:0008017	microtubule binding	Plk1	Plk1	Polo like kinase	2.58074e-06	0.00133295	2.45189
GO:0008017	microtubule binding	Spag5	Spag5	S17 protein	2.58074e-06	0.00133295	2.45189
GO:0008017	microtubule binding	Kif26a	Kif26a	Kinesin-like protein KIF26A	2.58074e-06	0.00133295	2.45189
GO:0008017	microtubule binding	Kif4	Kif4	Chromosome-associated kinesin KIF4	2.58074e-06	0.00133295	2.45189
GO:0008017	microtubule binding	Prc1	Prc1	Protein regulator of cytokinesis 1, isoform CRA_e	2.58074e-06	0.00133295	2.45189
GO:0008017	microtubule binding	Kif11	Kif11	Kinesin-like protein KIF11	2.58074e-06	0.00133295	2.45189
GO:0008017	microtubule binding	Kif22	Kif22	Kinesin-like protein KIF22	2.58074e-06	0.00133295	2.45189
GO:0008017	microtubule binding	Birc5	Birc5	Baculoviral IAP repeat-containing protein 5	2.58074e-06	0.00133295	2.45189
GO:0008017	microtubule binding	Kif2c	Kif2c	Kinesin-like protein KIF2C	2.58074e-06	0.00133295	2.45189
GO:0008017	microtubule binding	Kif26b	Kif26b	Putative uncharacterized protein	2.58074e-06	0.00133295	2.45189
GO:0008017	microtubule binding	Kif15	Kif15	Kinesin-like protein KIF15	2.58074e-06	0.00133295	2.45189
GO:0008017	microtubule binding	Kif14	Kif14	Kinesin-like protein	2.58074e-06	0.00133295	2.45189
GO:0008017	microtubule binding	Hook1	Hook1	Protein Hook homolog 1	2.58074e-06	0.00133295	2.45189
GO:0008017	microtubule binding	Sybu	Sybu	Putative uncharacterized protein	2.58074e-06	0.00133295	2.45189
GO:0008017	microtubule binding	Kif18b	Kif18b	Kinesin-like protein KIF18B	2.58074e-06	0.00133295	2.45189
GO:0008017	microtubule binding	Nusap1	Nusap1	Nucleolar and spindle-associated protein 1	2.58074e-06	0.00133295	2.45189
GO:0008017	microtubule binding	Klc3	Klc3	Kinesin light chain 3	2.58074e-06	0.00133295	2.45189
GO:0008017	microtubule binding	Jakmip2	Jakmip2	Protein Jakmip2	2.58074e-06	0.00133295	2.45189
GO:0008017	microtubule binding	Ska1	Ska1	Spindle and kinetochore-associated protein 1	2.58074e-06	0.00133295	2.45189
GO:0008017	microtubule binding	S100a9	S100a9	Protein S100-A9	2.58074e-06	0.00133295	2.45189
GO:0008017	microtubule binding	Psrc1	Psrc1	Proline/serine-rich coiled-coil protein 1	2.58074e-06	0.00133295	2.45189
GO:0008017	microtubule binding	S100a8	S100a8	Protein S100-A8	2.58074e-06	0.00133295	2.45189
GO:0008017	microtubule binding	Cenpe	Cenpe	Kinesin-like protein	2.58074e-06	0.00133295	2.45189
GO:0008017	microtubule binding	Reep4	Reep4	Receptor expression-enhancing protein 4	2.58074e-06	0.00133295	2.45189
GO:0003777	microtubule motor activity	Kif20a	Kif20a	Kinesin-like protein KIF20A	1.76277e-05	0.0060698	3.0182
GO:0003777	microtubule motor activity	Kifc1	Kifc1	Kinesin-like protein KIFC1	1.76277e-05	0.0060698	3.0182
GO:0003777	microtubule motor activity	Kif24	Kif24	Kinesin-like protein KIF24	1.76277e-05	0.0060698	3.0182
GO:0003777	microtubule motor activity	Kif18a	Kif18a	Kinesin-like protein KIF18A	1.76277e-05	0.0060698	3.0182
GO:0003777	microtubule motor activity	Kif20b	Kif20b	Kinesin-like protein KIF20B	1.76277e-05	0.0060698	3.0182
GO:0003777	microtubule motor activity	Kif26a	Kif26a	Kinesin-like protein KIF26A	1.76277e-05	0.0060698	3.0182
GO:0003777	microtubule motor activity	Kif4	Kif4	Chromosome-associated kinesin KIF4	1.76277e-05	0.0060698	3.0182
GO:0003777	microtubule motor activity	Dnah10	Dnah10	Protein Dnah10	1.76277e-05	0.0060698	3.0182
GO:0003777	microtubule motor activity	Dnaic2	Dnaic2	Dynein intermediate chain 2, axonemal	1.76277e-05	0.0060698	3.0182
GO:0003777	microtubule motor activity	Kif11	Kif11	Kinesin-like protein KIF11	1.76277e-05	0.0060698	3.0182
GO:0003777	microtubule motor activity	Kif22	Kif22	Kinesin-like protein KIF22	1.76277e-05	0.0060698	3.0182
GO:0003777	microtubule motor activity	Kif2c	Kif2c	Kinesin-like protein KIF2C	1.76277e-05	0.0060698	3.0182
GO:0003777	microtubule motor activity	Kif26b	Kif26b	Putative uncharacterized protein	1.76277e-05	0.0060698	3.0182
GO:0003777	microtubule motor activity	Kif15	Kif15	Kinesin-like protein KIF15	1.76277e-05	0.0060698	3.0182
GO:0003777	microtubule motor activity	Kif14	Kif14	Kinesin-like protein	1.76277e-05	0.0060698	3.0182
GO:0003777	microtubule motor activity	Kif18b	Kif18b	Kinesin-like protein KIF18B	1.76277e-05	0.0060698	3.0182
GO:0003777	microtubule motor activity	Klc3	Klc3	Kinesin light chain 3	1.76277e-05	0.0060698	3.0182
GO:0003777	microtubule motor activity	Cenpe	Cenpe	Kinesin-like protein	1.76277e-05	0.0060698	3.0182
GO:0005109	frizzled binding	Bambi	Bambi	BMP and activin membrane-bound inhibitor homolog	5.41895e-05	0.0139944	3.9524
GO:0005109	frizzled binding	Wnt5a	Wnt5a	Protein Wnt-5a	5.41895e-05	0.0139944	3.9524
GO:0005109	frizzled binding	Wnt3a	Wnt3a	Protein Wnt-3a	5.41895e-05	0.0139944	3.9524
GO:0005109	frizzled binding	Wnt8a	Wnt8a	Protein Wnt-8a	5.41895e-05	0.0139944	3.9524
GO:0005109	frizzled binding	Rnf43	Rnf43	Ring finger protein 43	5.41895e-05	0.0139944	3.9524
GO:0005109	frizzled binding	Wnt10b	Wnt10b	Protein Wnt-10b	5.41895e-05	0.0139944	3.9524
GO:0005109	frizzled binding	Wnt11	Wnt11	Protein Wnt-11	5.41895e-05	0.0139944	3.9524
GO:0005109	frizzled binding	Wnt10a	Wnt10a	Protein Wnt-10a	5.41895e-05	0.0139944	3.9524
GO:0005109	frizzled binding	Wnt3	Wnt3	Protein Wnt	5.41895e-05	0.0139944	3.9524
GO:0005109	frizzled binding	Znrf3	Znrf3	E3 ubiquitin-protein ligase ZNRF3	5.41895e-05	0.0139944	3.9524
GO:0005109	frizzled binding	Wnt4	Wnt4	Protein Wnt-4	5.41895e-05	0.0139944	3.9524
GO:0005149	interleukin-1 receptor binding	Il1f5	Il1f5	Interleukin-36 receptor antagonist protein	0.000189253	0.0390997	5.17828
GO:0005149	interleukin-1 receptor binding	Il1f6	Il1f6	Interleukin 1 family, member 6	0.000189253	0.0390997	5.17828
GO:0005149	interleukin-1 receptor binding	Il1f10	Il1f10	Interleukin 1 family, member 10	0.000189253	0.0390997	5.17828
GO:0005149	interleukin-1 receptor binding	Il1f8	Il1f8	MCG4845	0.000189253	0.0390997	5.17828
GO:0005149	interleukin-1 receptor binding	Il1f9	Il1f9	Interleukin-36 gamma	0.000189253	0.0390997	5.17828
GO:0005149	interleukin-1 receptor binding	Il1rn	Il1rn	Interleukin-1 receptor antagonist protein	0.000189253	0.0390997	5.17828
GO:0005149	interleukin-1 receptor binding	Il1a	Il1a	Interleukin-1 alpha	0.000189253	0.0390997	5.17828
GO:0004869	cysteine-type endopeptidase inhibitor activity	Ngp	Ngp	Neutrophilic granule protein	0.000331207	0.0570228	3.29367
GO:0004869	cysteine-type endopeptidase inhibitor activity	BC100530	BC100530	Protein BC100530	0.000331207	0.0570228	3.29367
GO:0004869	cysteine-type endopeptidase inhibitor activity	Stfa2	Stfa2	Stefin-2	0.000331207	0.0570228	3.29367
GO:0004869	cysteine-type endopeptidase inhibitor activity	Csta	Csta1	MCG130181	0.000331207	0.0570228	3.29367
GO:0004869	cysteine-type endopeptidase inhibitor activity	Stfa1	Stfa1	Stefin-1	0.000331207	0.0570228	3.29367
GO:0004869	cysteine-type endopeptidase inhibitor activity	Fetub	Fetub	GUGU beta	0.000331207	0.0570228	3.29367
GO:0004869	cysteine-type endopeptidase inhibitor activity	Birc5	Birc5	Baculoviral IAP repeat-containing protein 5	0.000331207	0.0570228	3.29367
GO:0004869	cysteine-type endopeptidase inhibitor activity	Gm5689	Gm5689	Uncharacterized protein	0.000331207	0.0570228	3.29367
GO:0004869	cysteine-type endopeptidase inhibitor activity	BC117090	BC117090	Protein BC117090	0.000331207	0.0570228	3.29367
GO:0004869	cysteine-type endopeptidase inhibitor activity	Stfa3	Stfa3	Stefin-3	0.000331207	0.0570228	3.29367
GO:0004869	cysteine-type endopeptidase inhibitor activity	Gm5416	Gm5416	EG408196 protein	0.000331207	0.0570228	3.29367
GO:0097108	hedgehog family protein binding	Ptch2	Ptch2	Protein patched homolog 2	0.000502003	0.0575439	12.5758
GO:0097108	hedgehog family protein binding	Hhip	Hhip	Hedgehog-interacting protein	0.000502003	0.0575439	12.5758
GO:0097108	hedgehog family protein binding	Ptch1	Ptch1	Protein patched homolog 1	0.000502003	0.0575439	12.5758
GO:0008236	serine-type peptidase activity	Tmprss11c	Tmprss11c	Transmembrane protease serine	0.000513514	0.0575439	1.94543
GO:0008236	serine-type peptidase activity	Tmprss13	Tmprss13	Transmembrane protease serine 13	0.000513514	0.0575439	1.94543
GO:0008236	serine-type peptidase activity	Prss22	Prss22	Brain-specific serine protease 4	0.000513514	0.0575439	1.94543
GO:0008236	serine-type peptidase activity	Corin	Corin	Corin protein	0.000513514	0.0575439	1.94543
GO:0008236	serine-type peptidase activity	St14	St14	Suppressor of tumorigenicity 14 protein homolog	0.000513514	0.0575439	1.94543
GO:0008236	serine-type peptidase activity	Prss27	Prss27	Serine protease 27	0.000513514	0.0575439	1.94543
GO:0008236	serine-type peptidase activity	Pcsk4	Pcsk4	Proprotein convertase subtilisin/kexin type 4	0.000513514	0.0575439	1.94543
GO:0008236	serine-type peptidase activity	Ltf	Ltf	Lactoferrin	0.000513514	0.0575439	1.94543
GO:0008236	serine-type peptidase activity	Ctsg	Ctsg	Cathepsin G	0.000513514	0.0575439	1.94543
GO:0008236	serine-type peptidase activity	Tmprss2	Tmprss2	Putative uncharacterized protein	0.000513514	0.0575439	1.94543
GO:0008236	serine-type peptidase activity	Klk13	Klk13	Epidermal growth factor-binding protein type B	0.000513514	0.0575439	1.94543
GO:0008236	serine-type peptidase activity	Klk6	Klk6	Kallikrein-1	0.000513514	0.0575439	1.94543
GO:0008236	serine-type peptidase activity	Prss53	Prss53	cDNA sequence BC039632	0.000513514	0.0575439	1.94543
GO:0008236	serine-type peptidase activity	Prep	Prep	Putative uncharacterized protein	0.000513514	0.0575439	1.94543
GO:0008236	serine-type peptidase activity	Pcsk1	Pcsk1	Neuroendocrine convertase 1	0.000513514	0.0575439	1.94543
GO:0008236	serine-type peptidase activity	Tmprss7	Tmprss7	Transmembrane protease serine 7	0.000513514	0.0575439	1.94543
GO:0008236	serine-type peptidase activity	Tmprss11e	Tmprss11e	Transmembrane protease serine 11E	0.000513514	0.0575439	1.94543
GO:0008236	serine-type peptidase activity	Prss41	Prss41	Uncharacterized protein	0.000513514	0.0575439	1.94543
GO:0008236	serine-type peptidase activity	Rhbdl2	Rhbdl2	Rhomboid-related protein 2	0.000513514	0.0575439	1.94543
GO:0008236	serine-type peptidase activity	Klk9	Klk9	Kallikrein 1-related peptidase b9	0.000513514	0.0575439	1.94543
GO:0008236	serine-type peptidase activity	Klk7	Klk7	Kallikrein-7	0.000513514	0.0575439	1.94543
GO:0008236	serine-type peptidase activity	Endou	Endou	Poly(U)-specific endoribonuclease	0.000513514	0.0575439	1.94543
GO:0008236	serine-type peptidase activity	Klk14	Klk14	Kallikrein-14	0.000513514	0.0575439	1.94543
GO:0008236	serine-type peptidase activity	F12	F12	Coagulation factor XII	0.000513514	0.0575439	1.94543
GO:0008236	serine-type peptidase activity	Klk8	Klk8	Kallikrein-8	0.000513514	0.0575439	1.94543
GO:0008236	serine-type peptidase activity	Prss8	Prss8	Putative uncharacterized protein	0.000513514	0.0575439	1.94543
GO:0008236	serine-type peptidase activity	Tmprss11f	Tmprss11f	Transmembrane protease serine 11F	0.000513514	0.0575439	1.94543
GO:0008236	serine-type peptidase activity	Klk15	Klk15	Klk15 protein	0.000513514	0.0575439	1.94543
GO:0005005	transmembrane-ephrin receptor activity	Epha1	Epha1	Ephrin type-A receptor 1	0.000524436	0.0575439	8.38388
GO:0005005	transmembrane-ephrin receptor activity	Epha4	Epha4	Ephrin type-A receptor 4	0.000524436	0.0575439	8.38388
GO:0005005	transmembrane-ephrin receptor activity	Ephb1	Ephb1	Putative uncharacterized protein	0.000524436	0.0575439	8.38388
GO:0005005	transmembrane-ephrin receptor activity	Ephb3	Ephb3	Ephrin type-B receptor 3	0.000524436	0.0575439	8.38388
GO:0005515	protein binding	Cth	Cth	Cystathionine gamma-lyase	0.000557056	0.0575439	1.16372
GO:0005515	protein binding	Iqgap3	Iqgap3	IQ motif containing GTPase activating protein 3	0.000557056	0.0575439	1.16372
GO:0005515	protein binding	Grb7	Grb7	Growth factor receptor-bound protein 7	0.000557056	0.0575439	1.16372
GO:0005515	protein binding	Heyl	Heyl	Hairy/enhancer-of-split related with YRPW motif-like protein	0.000557056	0.0575439	1.16372
GO:0005515	protein binding	Trip13	Trip13	Pachytene checkpoint protein 2 homolog	0.000557056	0.0575439	1.16372
GO:0005515	protein binding	Sytl5	Sytl5	Synaptotagmin-like 5	0.000557056	0.0575439	1.16372
GO:0005515	protein binding	Fgf3	Fgf3	Fibroblast growth factor 3	0.000557056	0.0575439	1.16372
GO:0005515	protein binding	Porcn	Porcn	Porcn protein	0.000557056	0.0575439	1.16372
GO:0005515	protein binding	Ciapin1	Ciapin1	Anamorsin	0.000557056	0.0575439	1.16372
GO:0005515	protein binding	Aurkb	Aurkb	Aurora kinase B	0.000557056	0.0575439	1.16372
GO:0005515	protein binding	Vangl2	Vangl2	Vang-like protein 2	0.000557056	0.0575439	1.16372
GO:0005515	protein binding	Amelx	Amelx	Amelogenin, X isoform	0.000557056	0.0575439	1.16372
GO:0005515	protein binding	Kifc1	Kifc1	Kinesin-like protein KIFC1	0.000557056	0.0575439	1.16372
GO:0005515	protein binding	Cpeb2	Cpeb2	Cytoplasmic polyadenylation element-binding protein 2	0.000557056	0.0575439	1.16372
GO:0005515	protein binding	Ppp4r4	Ppp4r4	Serine/threonine-protein phosphatase 4 regulatory subunit 4	0.000557056	0.0575439	1.16372
GO:0005515	protein binding	Blm	Blm	Bloom syndrome protein homolog	0.000557056	0.0575439	1.16372
GO:0005515	protein binding	Bmp7	Bmp7	Bone morphogenetic protein 7	0.000557056	0.0575439	1.16372
GO:0005515	protein binding	Braf	Braf	Serine/threonine-protein kinase B-raf	0.000557056	0.0575439	1.16372
GO:0005515	protein binding	Unc5b	Unc5b	Putative uncharacterized protein	0.000557056	0.0575439	1.16372
GO:0005515	protein binding	Gtf2f2	Gtf2f2	General transcription factor IIF, polypeptide 2, isoform CRA_c	0.000557056	0.0575439	1.16372
GO:0005515	protein binding	Lce1g	Lce1g	Putative uncharacterized protein	0.000557056	0.0575439	1.16372
GO:0005515	protein binding	Bean1	Bean1	Bean protein	0.000557056	0.0575439	1.16372
GO:0005515	protein binding	Wnt5a	Wnt5a	Protein Wnt-5a	0.000557056	0.0575439	1.16372
GO:0005515	protein binding	Anks4b	Anks4b	Ankyrin repeat and SAM domain-containing protein 4B	0.000557056	0.0575439	1.16372
GO:0005515	protein binding	Rab3b	Rab3b	Ras-related protein Rab-3B	0.000557056	0.0575439	1.16372
GO:0005515	protein binding	Krtap4-2	Krtap4-2	Protein Krtap4-2	0.000557056	0.0575439	1.16372
GO:0005515	protein binding	Rpgr	Rpgr	X-linked retinitis pigmentosa GTPase regulator	0.000557056	0.0575439	1.16372
GO:0005515	protein binding	Taf13	Taf13	Transcription initiation factor TFIID subunit 13	0.000557056	0.0575439	1.16372
GO:0005515	protein binding	Ppp1r13l	Ppp1r13l	RelA-associated inhibitor	0.000557056	0.0575439	1.16372
GO:0005515	protein binding	Knstrn	Knstrn	DNA segment, Chr 2, ERATO Doi 750, expressed, isoform CRA_c	0.000557056	0.0575439	1.16372
GO:0005515	protein binding	Fzd6	Fzd6	Putative uncharacterized protein	0.000557056	0.0575439	1.16372
GO:0005515	protein binding	Slc4a1	Slc4a1	Band 3 anion transport protein	0.000557056	0.0575439	1.16372
GO:0005515	protein binding	Wnt3a	Wnt3a	Protein Wnt-3a	0.000557056	0.0575439	1.16372
GO:0005515	protein binding	Celsr1	Celsr1	Cadherin EGF LAG seven-pass G-type receptor 1	0.000557056	0.0575439	1.16372
GO:0005515	protein binding	Gli1	Gli1	Gli1 protein	0.000557056	0.0575439	1.16372
GO:0005515	protein binding	Ndc80	Ndc80	Kinetochore protein NDC80 homolog	0.000557056	0.0575439	1.16372
GO:0005515	protein binding	Ccrn4l	Ccrn4l	CCR4 carbon catabolite repression 4-like (S. cerevisiae), isoform CRA_c	0.000557056	0.0575439	1.16372
GO:0005515	protein binding	Cntfr	Cntfr	Ciliary neurotrophic factor receptor subunit alpha	0.000557056	0.0575439	1.16372
GO:0005515	protein binding	Efnb1	Efnb1	Ephrin-B1	0.000557056	0.0575439	1.16372
GO:0005515	protein binding	Erbb2	Erbb2	Receptor tyrosine-protein kinase erbB-2	0.000557056	0.0575439	1.16372
GO:0005515	protein binding	Trim29	Trim29	Tripartite motif-containing protein 29	0.000557056	0.0575439	1.16372
GO:0005515	protein binding	Rab38	Rab38	RAB38, member of RAS oncogene family	0.000557056	0.0575439	1.16372
GO:0005515	protein binding	Mllt4	Mllt4	Afadin	0.000557056	0.0575439	1.16372
GO:0005515	protein binding	Rasl11a	Rasl11a	Ras-like protein family member 11A	0.000557056	0.0575439	1.16372
GO:0005515	protein binding	Hopx	Hopx	Homeodomain-only protein	0.000557056	0.0575439	1.16372
GO:0005515	protein binding	Ctnnb1	Ctnnb1	Catenin beta-1	0.000557056	0.0575439	1.16372
GO:0005515	protein binding	Prdm1	Prdm1	PR domain containing 1 with ZNF domain	0.000557056	0.0575439	1.16372
GO:0005515	protein binding	Rnf180	Rnf180	Rnf180 protein	0.000557056	0.0575439	1.16372
GO:0005515	protein binding	Syce2	Syce2	Synaptonemal complex central element protein 2	0.000557056	0.0575439	1.16372
GO:0005515	protein binding	Mycn	Mycn	N-myc proto-oncogene protein	0.000557056	0.0575439	1.16372
GO:0005515	protein binding	Fgfr3	Fgfr3	Fibroblast growth factor receptor 3	0.000557056	0.0575439	1.16372
GO:0005515	protein binding	Cldn14	Cldn14	Claudin-14	0.000557056	0.0575439	1.16372
GO:0005515	protein binding	Plk1	Plk1	Polo like kinase	0.000557056	0.0575439	1.16372
GO:0005515	protein binding	Ret	Ret	Proto-oncogene tyrosine-protein kinase receptor Ret	0.000557056	0.0575439	1.16372
GO:0005515	protein binding	Chrna3	Chrna3	Cholinergic receptor, nicotinic, alpha polypeptide 3	0.000557056	0.0575439	1.16372
GO:0005515	protein binding	Tnfrsf12a	Tnfrsf12a	Tumor necrosis factor receptor superfamily member 12A	0.000557056	0.0575439	1.16372
GO:0005515	protein binding	Chrna4	Chrna4	Neuronal acetylcholine receptor subunit alpha-4	0.000557056	0.0575439	1.16372
GO:0005515	protein binding	Jup	Jup	Junction plakoglobin	0.000557056	0.0575439	1.16372
GO:0005515	protein binding	Msx1	Msx1	Homeobox protein MSX-1	0.000557056	0.0575439	1.16372
GO:0005515	protein binding	Mis18bp1	Mis18bp1	Putative uncharacterized protein	0.000557056	0.0575439	1.16372
GO:0005515	protein binding	Lgals3	Lgals3	Galectin-3	0.000557056	0.0575439	1.16372
GO:0005515	protein binding	Iqsec3	Iqsec3	IQ motif and SEC7 domain-containing protein 3	0.000557056	0.0575439	1.16372
GO:0005515	protein binding	Tiam2	Tiam2	T-lymphoma invasion and metastasis-inducing protein 2	0.000557056	0.0575439	1.16372
GO:0005515	protein binding	Alx4	Alx4	Homeobox protein aristaless-like 4	0.000557056	0.0575439	1.16372
GO:0005515	protein binding	Kif26a	Kif26a	Kinesin-like protein KIF26A	0.000557056	0.0575439	1.16372
GO:0005515	protein binding	Ppp2r1b	Ppp2r1b	Serine/threonine-protein phosphatase 2A 65 kDa regulatory subunit A beta isoform	0.000557056	0.0575439	1.16372
GO:0005515	protein binding	Eya2	Eya2	Eyes absent homolog 2	0.000557056	0.0575439	1.16372
GO:0005515	protein binding	Nek2	Nek2	Serine/threonine-protein kinase Nek2	0.000557056	0.0575439	1.16372
GO:0005515	protein binding	Krt25	Krt25	Keratin, type I cytoskeletal 25	0.000557056	0.0575439	1.16372
GO:0005515	protein binding	Ahcy	Ahcy	Adenosylhomocysteinase	0.000557056	0.0575439	1.16372
GO:0005515	protein binding	Kremen2	Kremen2	Kremen protein 2	0.000557056	0.0575439	1.16372
GO:0005515	protein binding	Krt14	Krt14	Keratin, type I cytoskeletal 14	0.000557056	0.0575439	1.16372
GO:0005515	protein binding	Edaradd	Edaradd	Putative uncharacterized protein	0.000557056	0.0575439	1.16372
GO:0005515	protein binding	Txlng	Txlng	Gamma-taxilin	0.000557056	0.0575439	1.16372
GO:0005515	protein binding	Pcdh7	Pcdh7	Protein Pcdh7	0.000557056	0.0575439	1.16372
GO:0005515	protein binding	Hras1	Hras	GTPase HRas	0.000557056	0.0575439	1.16372
GO:0005515	protein binding	Sfn	Sfn	14-3-3 protein sigma	0.000557056	0.0575439	1.16372
GO:0005515	protein binding	Rab25	Rab25	Ras-related protein Rab-25	0.000557056	0.0575439	1.16372
GO:0005515	protein binding	Fgf22	Fgf22	Fibroblast growth factor 22	0.000557056	0.0575439	1.16372
GO:0005515	protein binding	Grip1	Grip1	Glutamate receptor-interacting protein 1	0.000557056	0.0575439	1.16372
GO:0005515	protein binding	Dpysl5	Dpysl5	Dpysl5 protein	0.000557056	0.0575439	1.16372
GO:0005515	protein binding	H1fx	H1fx	Protein H1fx	0.000557056	0.0575439	1.16372
GO:0005515	protein binding	Lef1	Lef1	Lymphoid enhancer binding factor 1, isoform CRA_d	0.000557056	0.0575439	1.16372
GO:0005515	protein binding	Jag1	Jag1	Putative uncharacterized protein	0.000557056	0.0575439	1.16372
GO:0005515	protein binding	2810459M11Rik	2810459M11Rik	Uncharacterized protein C2orf72 homolog	0.000557056	0.0575439	1.16372
GO:0005515	protein binding	Sh3yl1	Sh3yl1	SH3 domain-containing YSC84-like protein 1	0.000557056	0.0575439	1.16372
GO:0005515	protein binding	Gata3	Gata3	Trans-acting T-cell-specific transcription factor GATA-3	0.000557056	0.0575439	1.16372
GO:0005515	protein binding	Insig1	Insig1	Insulin-induced gene 1 protein	0.000557056	0.0575439	1.16372
GO:0005515	protein binding	Eme1	Eme1	Crossover junction endonuclease EME1	0.000557056	0.0575439	1.16372
GO:0005515	protein binding	Atg4b	Atg4b	Cysteine protease ATG4B	0.000557056	0.0575439	1.16372
GO:0005515	protein binding	Pkp3	Pkp3	Plakophilin-3	0.000557056	0.0575439	1.16372
GO:0005515	protein binding	Uhrf1	Uhrf1	E3 ubiquitin-protein ligase UHRF1	0.000557056	0.0575439	1.16372
GO:0005515	protein binding	Mad2l1	Mad2l1	Putative uncharacterized protein	0.000557056	0.0575439	1.16372
GO:0005515	protein binding	Efna1	Efna1	Ephrin-A1	0.000557056	0.0575439	1.16372
GO:0005515	protein binding	Rab15	Rab15	Ras-related protein Rab-15	0.000557056	0.0575439	1.16372
GO:0005515	protein binding	Trpv3	Trpv3	TRP receptor like protein	0.000557056	0.0575439	1.16372
GO:0005515	protein binding	Dcc	Dcc	Netrin receptor DCC	0.000557056	0.0575439	1.16372
GO:0005515	protein binding	Trp63	Trp63	Tumor protein 63	0.000557056	0.0575439	1.16372
GO:0005515	protein binding	Hoxb5os	Hoxb5os	homeobox B5 and homeobox B6, opposite strand	0.000557056	0.0575439	1.16372
GO:0005515	protein binding	Scnn1b	Scnn1b	Sodium channel, nonvoltage-gated 1 beta	0.000557056	0.0575439	1.16372
GO:0005515	protein binding	E2f2	E2f2	Transcription factor E2F2	0.000557056	0.0575439	1.16372
GO:0005515	protein binding	Whrn	Whrn	Whirlin	0.000557056	0.0575439	1.16372
GO:0005515	protein binding	Exph5	Exph5	Exophilin-5	0.000557056	0.0575439	1.16372
GO:0005515	protein binding	Wnt8a	Wnt8a	Protein Wnt-8a	0.000557056	0.0575439	1.16372
GO:0005515	protein binding	Mast1	Mast1	Microtubule-associated serine/threonine-protein kinase 1	0.000557056	0.0575439	1.16372
GO:0005515	protein binding	Tjp2	Tjp2	Tight junction protein ZO-2	0.000557056	0.0575439	1.16372
GO:0005515	protein binding	Pik3r3	Pik3r3	Phosphatidylinositol 3-kinase regulatory subunit gamma	0.000557056	0.0575439	1.16372
GO:0005515	protein binding	Hells	Hells	Lymphocyte-specific helicase	0.000557056	0.0575439	1.16372
GO:0005515	protein binding	Igfl3	Igfl3	Insulin growth factor-like family member	0.000557056	0.0575439	1.16372
GO:0005515	protein binding	Map7	Map7	Ensconsin	0.000557056	0.0575439	1.16372
GO:0005515	protein binding	Sytl2	Sytl2	Putative uncharacterized protein	0.000557056	0.0575439	1.16372
GO:0005515	protein binding	Fcer1a	Fcer1a	High affinity immunoglobulin epsilon receptor subunit alpha	0.000557056	0.0575439	1.16372
GO:0005515	protein binding	Eif3i	Eif3i	Eukaryotic translation initiation factor 3 subunit I	0.000557056	0.0575439	1.16372
GO:0005515	protein binding	Plk3	Plk3	Serine/threonine-protein kinase PLK3	0.000557056	0.0575439	1.16372
GO:0005515	protein binding	Mxd3	Mxd3	Max dimerization protein 3	0.000557056	0.0575439	1.16372
GO:0005515	protein binding	Flrt3	Flrt3	Fibronectin leucine rich transmembrane protein 3, isoform CRA_b	0.000557056	0.0575439	1.16372
GO:0005515	protein binding	Myo10	Myo10	Unconventional myosin-X	0.000557056	0.0575439	1.16372
GO:0005515	protein binding	Mnd1	Mnd1	Meiotic nuclear division protein 1 homolog	0.000557056	0.0575439	1.16372
GO:0005515	protein binding	Lnx1	Lnx1	Ligand of numb-protein X 1	0.000557056	0.0575439	1.16372
GO:0005515	protein binding	F11r	F11r	Junctional adhesion molecule A	0.000557056	0.0575439	1.16372
GO:0005515	protein binding	Dtnb	Dtnb	Dystrobrevin beta	0.000557056	0.0575439	1.16372
GO:0005515	protein binding	Krt7	Krt7	Keratin, type II cytoskeletal 7	0.000557056	0.0575439	1.16372
GO:0005515	protein binding	Mycl	Mycl	Protein L-Myc	0.000557056	0.0575439	1.16372
GO:0005515	protein binding	Alx1	Alx1	ALX homeobox protein 1	0.000557056	0.0575439	1.16372
GO:0005515	protein binding	Foxm1	Foxm1	Forkhead box protein M1	0.000557056	0.0575439	1.16372
GO:0005515	protein binding	Tecta	Tecta	Tecta protein	0.000557056	0.0575439	1.16372
GO:0005515	protein binding	2310061N02Rik	2310061N02Rik	Protein 2310061N02Rik	0.000557056	0.0575439	1.16372
GO:0005515	protein binding	Plxnb1	Plxnb1	Plexin B1	0.000557056	0.0575439	1.16372
GO:0005515	protein binding	Cldn1	Cldn1	Claudin-1	0.000557056	0.0575439	1.16372
GO:0005515	protein binding	Rgs9	Rgs9	Rgs9 protein	0.000557056	0.0575439	1.16372
GO:0005515	protein binding	Cenpf	Cenpf	Protein Cenpf	0.000557056	0.0575439	1.16372
GO:0005515	protein binding	Barx2	Barx2	Homeobox protein BarH-like 2	0.000557056	0.0575439	1.16372
GO:0005515	protein binding	Micall2	Micall2	MICAL-like protein 2	0.000557056	0.0575439	1.16372
GO:0005515	protein binding	Basp1	Basp1	Brain acid soluble protein 1	0.000557056	0.0575439	1.16372
GO:0005515	protein binding	Eif4a1	Eif4a1	Eukaryotic initiation factor 4A-I	0.000557056	0.0575439	1.16372
GO:0005515	protein binding	Tfap2b	Tfap2b	Transcription factor AP-2-beta	0.000557056	0.0575439	1.16372
GO:0005515	protein binding	Gjb2	Gjb2	Gap junction beta-2 protein	0.000557056	0.0575439	1.16372
GO:0005515	protein binding	Myb	Myb	Transcriptional activator Myb	0.000557056	0.0575439	1.16372
GO:0005515	protein binding	Dnaic2	Dnaic2	Dynein intermediate chain 2, axonemal	0.000557056	0.0575439	1.16372
GO:0005515	protein binding	Nanos3	Nanos3	Nanos homolog 3	0.000557056	0.0575439	1.16372
GO:0005515	protein binding	Ppif	Ppif	Peptidyl-prolyl cis-trans isomerase F, mitochondrial	0.000557056	0.0575439	1.16372
GO:0005515	protein binding	Tfap2a	Tfap2a	Transcription factor AP-2-alpha	0.000557056	0.0575439	1.16372
GO:0005515	protein binding	Dsp	Dsp	Desmoplakin	0.000557056	0.0575439	1.16372
GO:0005515	protein binding	Acan	Acan	Aggrecan core protein	0.000557056	0.0575439	1.16372
GO:0005515	protein binding	Cldn8	Cldn8	Claudin-8	0.000557056	0.0575439	1.16372
GO:0005515	protein binding	Fbxo5	Fbxo5	F-box only protein 5	0.000557056	0.0575439	1.16372
GO:0005515	protein binding	Rassf6	Rassf6	Ras association (RalGDS/AF-6) domain family 6, isoform CRA_b	0.000557056	0.0575439	1.16372
GO:0005515	protein binding	Tdrd1	Tdrd1	Tudor domain-containing protein 1	0.000557056	0.0575439	1.16372
GO:0005515	protein binding	Bmp2	Bmp2	Bone morphogenetic protein 2	0.000557056	0.0575439	1.16372
GO:0005515	protein binding	Lig4	Lig4	DNA ligase 4	0.000557056	0.0575439	1.16372
GO:0005515	protein binding	Stmn1	Stmn1	Stathmin	0.000557056	0.0575439	1.16372
GO:0005515	protein binding	Cdkn1a	Cdkn1a	Cyclin-dependent kinase inhibitor 1A variant 2	0.000557056	0.0575439	1.16372
GO:0005515	protein binding	C4bp	C4bp	C4b-binding protein	0.000557056	0.0575439	1.16372
GO:0005515	protein binding	Cd5	Cd5	T-cell surface glycoprotein CD5	0.000557056	0.0575439	1.16372
GO:0005515	protein binding	Pkp1	Pkp1	Plakophilin-1	0.000557056	0.0575439	1.16372
GO:0005515	protein binding	Gjb6	Gjb6	Gap junction protein	0.000557056	0.0575439	1.16372
GO:0005515	protein binding	Tom1l1	Tom1l1	TOM1-like protein 1	0.000557056	0.0575439	1.16372
GO:0005515	protein binding	Mc1r	Mc1r	Melanocyte-stimulating hormone receptor	0.000557056	0.0575439	1.16372
GO:0005515	protein binding	Rtkn	Rtkn	Rhotekin	0.000557056	0.0575439	1.16372
GO:0005515	protein binding	Tpx2	Tpx2	Targeting protein for Xklp2	0.000557056	0.0575439	1.16372
GO:0005515	protein binding	Ect2	Ect2	Protein ECT2	0.000557056	0.0575439	1.16372
GO:0005515	protein binding	Aplp1	Aplp1	Amyloid-like protein 1	0.000557056	0.0575439	1.16372
GO:0005515	protein binding	Rpl7a	Rpl7a	60S ribosomal protein L7a	0.000557056	0.0575439	1.16372
GO:0005515	protein binding	Rrm2	Rrm2	Ribonucleoside-diphosphate reductase subunit M2	0.000557056	0.0575439	1.16372
GO:0005515	protein binding	Celsr2	Celsr2	Cadherin EGF LAG seven-pass G-type receptor 2	0.000557056	0.0575439	1.16372
GO:0005515	protein binding	Chek1	Chek1	Serine/threonine-protein kinase Chk1	0.000557056	0.0575439	1.16372
GO:0005515	protein binding	Wnt11	Wnt11	Protein Wnt-11	0.000557056	0.0575439	1.16372
GO:0005515	protein binding	Nipsnap1	Nipsnap1	Protein NipSnap homolog 1	0.000557056	0.0575439	1.16372
GO:0005515	protein binding	Ptpn13	Ptpn13	Tyrosine-protein phosphatase non-receptor type 13	0.000557056	0.0575439	1.16372
GO:0005515	protein binding	Pdcd4	Pdcd4	Programmed cell death protein 4	0.000557056	0.0575439	1.16372
GO:0005515	protein binding	Krt8	Krt8	Keratin, type II cytoskeletal 8	0.000557056	0.0575439	1.16372
GO:0005515	protein binding	Ccna2	Ccna2	Cyclin-A2	0.000557056	0.0575439	1.16372
GO:0005515	protein binding	Gipc2	Gipc2	PDZ domain-containing protein GIPC2	0.000557056	0.0575439	1.16372
GO:0005515	protein binding	Ncbp1	Ncbp1	Putative uncharacterized protein	0.000557056	0.0575439	1.16372
GO:0005515	protein binding	Gpsm2	Gpsm2	G-protein-signaling modulator 2	0.000557056	0.0575439	1.16372
GO:0005515	protein binding	Efna2	Efna2	Ephrin-A2	0.000557056	0.0575439	1.16372
GO:0005515	protein binding	Csnk1e	Csnk1e	Casein kinase I isoform epsilon	0.000557056	0.0575439	1.16372
GO:0005515	protein binding	Atp12a	Atp12a	Potassium-transporting ATPase alpha chain 2	0.000557056	0.0575439	1.16372
GO:0005515	protein binding	Ercc1	Ercc1	DNA excision repair protein ERCC-1	0.000557056	0.0575439	1.16372
GO:0005515	protein binding	Tbx1	Tbx1	T-box 1	0.000557056	0.0575439	1.16372
GO:0005515	protein binding	Birc5	Birc5	Baculoviral IAP repeat-containing protein 5	0.000557056	0.0575439	1.16372
GO:0005515	protein binding	Ccnb1	Ccnb1	Cyclin b1 variant 1	0.000557056	0.0575439	1.16372
GO:0005515	protein binding	Cdc20	Cdc20	Cell division cycle protein 20 homolog	0.000557056	0.0575439	1.16372
GO:0005515	protein binding	Rpl12	Rpl12	60S ribosomal protein L12	0.000557056	0.0575439	1.16372
GO:0005515	protein binding	Ezh2	Ezh2	Histone-lysine N-methyltransferase EZH2	0.000557056	0.0575439	1.16372
GO:0005515	protein binding	Ptpn12	Ptpn12	Tyrosine-protein phosphatase non-receptor type 12	0.000557056	0.0575439	1.16372
GO:0005515	protein binding	Cdca5	Cdca5	Sororin	0.000557056	0.0575439	1.16372
GO:0005515	protein binding	Itga3	Itga3	Integrin alpha-3	0.000557056	0.0575439	1.16372
GO:0005515	protein binding	Arntl	Arntl	Aryl hydrocarbon receptor nuclear translocator-like, isoform CRA_b	0.000557056	0.0575439	1.16372
GO:0005515	protein binding	Tmprss7	Tmprss7	Transmembrane protease serine 7	0.000557056	0.0575439	1.16372
GO:0005515	protein binding	Notch1	Notch1	Neurogenic locus notch homolog protein 1	0.000557056	0.0575439	1.16372
GO:0005515	protein binding	Dsc1	Dsc1	Desmocollin-1	0.000557056	0.0575439	1.16372
GO:0005515	protein binding	Krt33a	Krt33a	Keratin, type I cuticular Ha3-I	0.000557056	0.0575439	1.16372
GO:0005515	protein binding	Tmprss11e	Tmprss11e	Transmembrane protease serine 11E	0.000557056	0.0575439	1.16372
GO:0005515	protein binding	Fzd5	Fzd5	Frizzled homolog 5 (Drosophila)	0.000557056	0.0575439	1.16372
GO:0005515	protein binding	Rps6	Rps6	40S ribosomal protein S6	0.000557056	0.0575439	1.16372
GO:0005515	protein binding	Edn1	Edn1	Endothelin-1	0.000557056	0.0575439	1.16372
GO:0005515	protein binding	Baz1a	Baz1a	Bromodomain adjacent to zinc finger domain protein 1A	0.000557056	0.0575439	1.16372
GO:0005515	protein binding	Aurka	Aurka	Aurora kinase A, isoform CRA_b	0.000557056	0.0575439	1.16372
GO:0005515	protein binding	Ezr	Ezr	Ezrin	0.000557056	0.0575439	1.16372
GO:0005515	protein binding	Kndc1	Kndc1	Kinase non-catalytic C-lobe domain (KIND) containing 1	0.000557056	0.0575439	1.16372
GO:0005515	protein binding	Hr	Hr	Lysine-specific demethylase hairless	0.000557056	0.0575439	1.16372
GO:0005515	protein binding	Polr1e	Polr1e	DNA-directed RNA polymerase I subunit RPA49	0.000557056	0.0575439	1.16372
GO:0005515	protein binding	Gtf2e2	Gtf2e2	General transcription factor IIE subunit 2	0.000557056	0.0575439	1.16372
GO:0005515	protein binding	Uck2	Uck2	Uridine-cytidine kinase 2	0.000557056	0.0575439	1.16372
GO:0005515	protein binding	Melk	Melk	Maternal embryonic leucine zipper kinase	0.000557056	0.0575439	1.16372
GO:0005515	protein binding	2410016O06Rik	2410016O06Rik	Bifunctional lysine-specific demethylase and histidyl-hydroxylase NO66	0.000557056	0.0575439	1.16372
GO:0005515	protein binding	Cldn4	Cldn4	Claudin-4	0.000557056	0.0575439	1.16372
GO:0005515	protein binding	Cdca8	Cdca8	Borealin	0.000557056	0.0575439	1.16372
GO:0005515	protein binding	Fzd3	Fzd3	Putative uncharacterized protein	0.000557056	0.0575439	1.16372
GO:0005515	protein binding	Bub1b	Bub1b	Putative uncharacterized protein	0.000557056	0.0575439	1.16372
GO:0005515	protein binding	Dyrk3	Dyrk3	Dual-specificity tyrosine-phosphorylation-regulated kinase 3	0.000557056	0.0575439	1.16372
GO:0005515	protein binding	Fem1b	Fem1b	Putative uncharacterized protein	0.000557056	0.0575439	1.16372
GO:0005515	protein binding	Hes5	Hes5	Transcription factor HES-5	0.000557056	0.0575439	1.16372
GO:0005515	protein binding	Clu	Clu	Clusterin	0.000557056	0.0575439	1.16372
GO:0005515	protein binding	Tead2	Tead2	Transcriptional enhancer factor TEF-4	0.000557056	0.0575439	1.16372
GO:0005515	protein binding	Fras1	Fras1	Extracellular matrix protein FRAS1	0.000557056	0.0575439	1.16372
GO:0005515	protein binding	Sytl1	Sytl1	Synaptotagmin-like protein 1	0.000557056	0.0575439	1.16372
GO:0005515	protein binding	Pdzrn3	Pdzrn3	E3 ubiquitin-protein ligase PDZRN3	0.000557056	0.0575439	1.16372
GO:0005515	protein binding	Kpna2	Kpna2	Importin subunit alpha-1	0.000557056	0.0575439	1.16372
GO:0005515	protein binding	Pick1	Pick1	PRKCA-binding protein	0.000557056	0.0575439	1.16372
GO:0005515	protein binding	Pax3	Pax3	Paired box protein Pax-3	0.000557056	0.0575439	1.16372
GO:0005515	protein binding	Blk	Blk	Tyrosine-protein kinase Blk	0.000557056	0.0575439	1.16372
GO:0005515	protein binding	Dlx2	Dlx2	Homeobox protein DLX-2	0.000557056	0.0575439	1.16372
GO:0005515	protein binding	Lmo4	Lmo4	LIM domain transcription factor LMO4	0.000557056	0.0575439	1.16372
GO:0005515	protein binding	Lcn2	Lcn2	Neutrophil gelatinase-associated lipocalin	0.000557056	0.0575439	1.16372
GO:0005515	protein binding	Wnt3	Wnt3	Protein Wnt	0.000557056	0.0575439	1.16372
GO:0005515	protein binding	Grik3	Grik3	Glutamate receptor ionotropic, kainate 3	0.000557056	0.0575439	1.16372
GO:0005515	protein binding	Ankrd37	Ankrd37	Ankyrin repeat domain-containing protein 37	0.000557056	0.0575439	1.16372
GO:0005515	protein binding	Glrb	Glrb	Glycine receptor subunit beta	0.000557056	0.0575439	1.16372
GO:0005515	protein binding	Sox5	Sox5	Transcription factor SOX-5	0.000557056	0.0575439	1.16372
GO:0005515	protein binding	Tyr	Tyr	Tyrosinase	0.000557056	0.0575439	1.16372
GO:0005515	protein binding	Eif2b1	Eif2b1	Translation initiation factor eIF-2B subunit alpha	0.000557056	0.0575439	1.16372
GO:0005515	protein binding	Tulp1	Tulp1	Tubby-related protein 1	0.000557056	0.0575439	1.16372
GO:0005515	protein binding	Nkd1	Nkd1	Protein naked cuticle homolog 1	0.000557056	0.0575439	1.16372
GO:0005515	protein binding	Plcd1	Plcd1	Phosphoinositide phospholipase C	0.000557056	0.0575439	1.16372
GO:0005515	protein binding	Tacc3	Tacc3	Transforming acidic coiled-coil-containing protein 3	0.000557056	0.0575439	1.16372
GO:0005515	protein binding	Bnc1	Bnc1	Bnc1 protein	0.000557056	0.0575439	1.16372
GO:0005515	protein binding	Sun2	Sun2	SUN domain-containing protein 2	0.000557056	0.0575439	1.16372
GO:0005515	protein binding	Ccdc155	Ccdc155	Protein KASH5	0.000557056	0.0575439	1.16372
GO:0005515	protein binding	Pawr	Pawr	Putative uncharacterized protein	0.000557056	0.0575439	1.16372
GO:0005515	protein binding	Epha2	Epha2	Ephrin type-A receptor 2	0.000557056	0.0575439	1.16372
GO:0005515	protein binding	Pkp2	Pkp2	Protein Pkp2	0.000557056	0.0575439	1.16372
GO:0005515	protein binding	Eif2s1	Eif2s1	Eukaryotic translation initiation factor 2 subunit 1	0.000557056	0.0575439	1.16372
GO:0005515	protein binding	Ppfia1	Ppfia1	Protein Ppfia1	0.000557056	0.0575439	1.16372
GO:0005515	protein binding	Epb4.1l5	Epb4.1l5	Band 4.1-like protein 5	0.000557056	0.0575439	1.16372
GO:0005515	protein binding	Ccl20	Ccl20	C-C motif chemokine 20	0.000557056	0.0575439	1.16372
GO:0005515	protein binding	Tle6	Tle6	Transducin-like enhancer protein 6	0.000557056	0.0575439	1.16372
GO:0005515	protein binding	Pard6b	Pard6b	Partitioning defective 6 homolog beta	0.000557056	0.0575439	1.16372
GO:0005515	protein binding	Metap2	Metap2	Methionine aminopeptidase 2	0.000557056	0.0575439	1.16372
GO:0005515	protein binding	Nradd	Nradd	Nradd protein	0.000557056	0.0575439	1.16372
GO:0005515	protein binding	Npm1	Npm1	Putative uncharacterized protein	0.000557056	0.0575439	1.16372
GO:0005515	protein binding	Gpsm1	Gpsm1	G-protein-signaling modulator 1	0.000557056	0.0575439	1.16372
GO:0005515	protein binding	H2afx	H2afx	Histone H2AX	0.000557056	0.0575439	1.16372
GO:0005515	protein binding	Pvrl2	Pvrl2	Nectin-2	0.000557056	0.0575439	1.16372
GO:0005515	protein binding	Gadd45a	Gadd45a	Growth arrest and DNA damage-inducible protein GADD45 alpha	0.000557056	0.0575439	1.16372
GO:0005515	protein binding	Eef1e1	Eef1e1	Eukaryotic translation elongation factor 1 epsilon 1	0.000557056	0.0575439	1.16372
GO:0005515	protein binding	Myzap	Myzap	Myocardial zonula adherens protein	0.000557056	0.0575439	1.16372
GO:0005515	protein binding	Nfil3	Nfil3	Nuclear factor interleukin-3-regulated protein	0.000557056	0.0575439	1.16372
GO:0005515	protein binding	Kcnj15	Kcnj15	Potassium inwardly-rectifying channel, subfamily J, member 15, isoform CRA_a	0.000557056	0.0575439	1.16372
GO:0005515	protein binding	Cldn3	Cldn3	Claudin-3	0.000557056	0.0575439	1.16372
GO:0005515	protein binding	Sgol2	Sgol2	Shugoshin-like 2	0.000557056	0.0575439	1.16372
GO:0005515	protein binding	Trim59	Trim59	Tripartite motif-containing protein 59	0.000557056	0.0575439	1.16372
GO:0005515	protein binding	Shroom2	Shroom2	Protein Shroom2	0.000557056	0.0575439	1.16372
GO:0005515	protein binding	Dynll1	Dynll1	Dynein light chain 1, cytoplasmic	0.000557056	0.0575439	1.16372
GO:0005515	protein binding	Fbxl19	Fbxl19	F-box/LRR-repeat protein 19	0.000557056	0.0575439	1.16372
GO:0005515	protein binding	Mlph	Mlph	Melanophilin	0.000557056	0.0575439	1.16372
GO:0005515	protein binding	Ms4a10	Ms4a10	Membrane-spanning 4-domains subfamily A member 10	0.000557056	0.0575439	1.16372
GO:0005515	protein binding	Id4	Id4	DNA-binding protein inhibitor ID-4	0.000557056	0.0575439	1.16372
GO:0005515	protein binding	Prdx2	Prdx2	Peroxiredoxin-2	0.000557056	0.0575439	1.16372
GO:0005515	protein binding	Pclo	Pclo	Protein piccolo	0.000557056	0.0575439	1.16372
GO:0005515	protein binding	Pip5k1b	Pip5k1b	Phosphatidylinositol 4-phosphate 5-kinase type-1 beta	0.000557056	0.0575439	1.16372
GO:0005515	protein binding	Tfap2c	Tfap2c	Transcription factor AP-2 gamma	0.000557056	0.0575439	1.16372
GO:0005515	protein binding	Hook1	Hook1	Protein Hook homolog 1	0.000557056	0.0575439	1.16372
GO:0005515	protein binding	Gja1	Gja1	Gap junction alpha-1 protein	0.000557056	0.0575439	1.16372
GO:0005515	protein binding	Chga	Chga	Chromogranin-A	0.000557056	0.0575439	1.16372
GO:0005515	protein binding	Tnfsf11	Tnfsf11	Tumor necrosis factor ligand superfamily member 11	0.000557056	0.0575439	1.16372
GO:0005515	protein binding	Wdr12	Wdr12	Ribosome biogenesis protein WDR12	0.000557056	0.0575439	1.16372
GO:0005515	protein binding	Btg3	Btg3	B cell translocation gene 3	0.000557056	0.0575439	1.16372
GO:0005515	protein binding	N4bp3	N4bp3	NEDD4-binding protein 3	0.000557056	0.0575439	1.16372
GO:0005515	protein binding	Epha4	Epha4	Ephrin type-A receptor 4	0.000557056	0.0575439	1.16372
GO:0005515	protein binding	Rpl5	Rpl5	60S ribosomal protein L5	0.000557056	0.0575439	1.16372
GO:0005515	protein binding	Cdk1	Cdk1	Cyclin-dependent kinase 1	0.000557056	0.0575439	1.16372
GO:0005515	protein binding	Gjb3	Gjb3	Gap junction beta-3 protein	0.000557056	0.0575439	1.16372
GO:0005515	protein binding	Shcbp1	Shcbp1	SHC SH2 domain-binding protein 1	0.000557056	0.0575439	1.16372
GO:0005515	protein binding	Krt17	Krt17	Keratin, type I cytoskeletal 17	0.000557056	0.0575439	1.16372
GO:0005515	protein binding	Lama5	Lama5	Putative uncharacterized protein	0.000557056	0.0575439	1.16372
GO:0005515	protein binding	Smad6	Smad6	Mothers against decapentaplegic homolog 6	0.000557056	0.0575439	1.16372
GO:0005515	protein binding	Epb4.1l4b	Epb4.1l4b	Band 4.1-like protein 4B	0.000557056	0.0575439	1.16372
GO:0005515	protein binding	Ephb1	Ephb1	Putative uncharacterized protein	0.000557056	0.0575439	1.16372
GO:0005515	protein binding	Crct1	Crct1	Protein Crct1	0.000557056	0.0575439	1.16372
GO:0005515	protein binding	Hspa2	Hspa2	Heat shock protein 70-2	0.000557056	0.0575439	1.16372
GO:0005515	protein binding	Mdfi	Mdfi	MyoD family inhibitor	0.000557056	0.0575439	1.16372
GO:0005515	protein binding	Bcl11a	Bcl11a	Putative uncharacterized protein	0.000557056	0.0575439	1.16372
GO:0005515	protein binding	Cbx2	Cbx2	Chromobox protein homolog 2	0.000557056	0.0575439	1.16372
GO:0005515	protein binding	Arid3a	Arid3a	AT-rich interactive domain-containing protein 3A	0.000557056	0.0575439	1.16372
GO:0005515	protein binding	Fmn1	Fmn1	Fmn1 protein	0.000557056	0.0575439	1.16372
GO:0005515	protein binding	Plk4	Plk4	Serine/threonine-protein kinase PLK4	0.000557056	0.0575439	1.16372
GO:0005515	protein binding	Rad51	Rad51	DNA repair protein RAD51 homolog 1	0.000557056	0.0575439	1.16372
GO:0005515	protein binding	Klc3	Klc3	Kinesin light chain 3	0.000557056	0.0575439	1.16372
GO:0005515	protein binding	Slc26a3	Slc26a3	Chloride anion exchanger	0.000557056	0.0575439	1.16372
GO:0005515	protein binding	Fhl2	Fhl2	Four and a half LIM domains protein 2	0.000557056	0.0575439	1.16372
GO:0005515	protein binding	Krt18	Krt18	Keratin, type I cytoskeletal 18	0.000557056	0.0575439	1.16372
GO:0005515	protein binding	Hhip	Hhip	Hedgehog-interacting protein	0.000557056	0.0575439	1.16372
GO:0005515	protein binding	Tfcp2l1	Tfcp2l1	Transcription factor CP2-like protein 1	0.000557056	0.0575439	1.16372
GO:0005515	protein binding	Krt16	Krt16	MCG20515	0.000557056	0.0575439	1.16372
GO:0005515	protein binding	Lce1f	Lce1f	RIKEN cDNA 1110055J05, isoform CRA_a	0.000557056	0.0575439	1.16372
GO:0005515	protein binding	Cd24a	Cd24a	Signal transducer CD24	0.000557056	0.0575439	1.16372
GO:0005515	protein binding	Dusp2	Dusp2	Dual specificity protein phosphatase 2	0.000557056	0.0575439	1.16372
GO:0005515	protein binding	Rab27b	Rab27b	Rab27b protein	0.000557056	0.0575439	1.16372
GO:0005515	protein binding	Dach1	Dach1	Putative uncharacterized protein	0.000557056	0.0575439	1.16372
GO:0005515	protein binding	Cps1	Cps1	Cps1 protein	0.000557056	0.0575439	1.16372
GO:0005515	protein binding	Prim1	Prim1	DNA primase small subunit	0.000557056	0.0575439	1.16372
GO:0005515	protein binding	Ajuba	Ajuba	LIM domain-containing protein ajuba	0.000557056	0.0575439	1.16372
GO:0005515	protein binding	Tdg	Tdg	G/T mismatch-specific thymine DNA glycosylase	0.000557056	0.0575439	1.16372
GO:0005515	protein binding	Grhl3	Grhl3	Grainyhead-like protein 3 homolog	0.000557056	0.0575439	1.16372
GO:0005515	protein binding	Gins1	Gins1	MKIAA0186 protein	0.000557056	0.0575439	1.16372
GO:0005515	protein binding	Cry1	Cry1	Cryptochrome-1	0.000557056	0.0575439	1.16372
GO:0005515	protein binding	Zdhhc5	Zdhhc5	Palmitoyltransferase ZDHHC5	0.000557056	0.0575439	1.16372
GO:0005515	protein binding	Piwil2	Piwil2	Piwi-like protein 2	0.000557056	0.0575439	1.16372
GO:0005515	protein binding	Gars	Gars	Glycine--tRNA ligase	0.000557056	0.0575439	1.16372
GO:0005515	protein binding	Arhgdig	Arhgdig	Rho GDP-dissociation inhibitor 3	0.000557056	0.0575439	1.16372
GO:0005515	protein binding	Nxt1	Nxt1	NTF2-related export protein 1	0.000557056	0.0575439	1.16372
GO:0005515	protein binding	Msx2	Msx2	Homeobox protein MSX-2	0.000557056	0.0575439	1.16372
GO:0005515	protein binding	Ripk4	Ripk4	Receptor-interacting serine/threonine-protein kinase 4	0.000557056	0.0575439	1.16372
GO:0005515	protein binding	Map3k6	Map3k6	Mitogen-activated protein kinase kinase kinase 6	0.000557056	0.0575439	1.16372
GO:0005515	protein binding	Nxn	Nxn	Nucleoredoxin	0.000557056	0.0575439	1.16372
GO:0005515	protein binding	Kcnk1	Kcnk1	Potassium channel subfamily K member 1	0.000557056	0.0575439	1.16372
GO:0005515	protein binding	Tyrp1	Tyrp1	Tyrosinase-related protein 1	0.000557056	0.0575439	1.16372
GO:0005515	protein binding	Cd3eap	Cd3eap	Cd3eap protein	0.000557056	0.0575439	1.16372
GO:0005515	protein binding	Bop1	Bop1	Ribosome biogenesis protein BOP1	0.000557056	0.0575439	1.16372
GO:0005515	protein binding	Dock3	Dock3	Dedicator of cytokinesis protein 3	0.000557056	0.0575439	1.16372
GO:0005515	protein binding	Tubb3	Tubb3	Tubulin beta 3	0.000557056	0.0575439	1.16372
GO:0005515	protein binding	Lhx2	Lhx2	LIM/homeobox protein Lhx2	0.000557056	0.0575439	1.16372
GO:0005515	protein binding	Homer2	Homer2	Homer protein homolog 2	0.000557056	0.0575439	1.16372
GO:0005515	protein binding	Ocln	Ocln	Occludin	0.000557056	0.0575439	1.16372
GO:0005515	protein binding	Psrc1	Psrc1	Proline/serine-rich coiled-coil protein 1	0.000557056	0.0575439	1.16372
GO:0005515	protein binding	Usp16	Usp16	Ubiquitinyl hydrolase 1	0.000557056	0.0575439	1.16372
GO:0005515	protein binding	Zp2	Zp2	Zona pellucida sperm-binding protein 2	0.000557056	0.0575439	1.16372
GO:0005515	protein binding	Cd9	Cd9	CD9 antigen	0.000557056	0.0575439	1.16372
GO:0005515	protein binding	Cdhr1	Cdhr1	Pcdh21 protein	0.000557056	0.0575439	1.16372
GO:0005515	protein binding	Dlg3	Dlg3	Disks large homolog 3	0.000557056	0.0575439	1.16372
GO:0005515	protein binding	Ckmt1	Ckmt1	Creatine kinase U-type, mitochondrial	0.000557056	0.0575439	1.16372
GO:0005515	protein binding	Ptch1	Ptch1	Protein patched homolog 1	0.000557056	0.0575439	1.16372
GO:0005515	protein binding	Sh3tc2	Sh3tc2	Putative uncharacterized protein	0.000557056	0.0575439	1.16372
GO:0005515	protein binding	Slc40a1	Slc40a1	Ferroportin1 isoform FPN1B2	0.000557056	0.0575439	1.16372
GO:0005515	protein binding	Robo1	Robo1	Roundabout homolog 1	0.000557056	0.0575439	1.16372
GO:0005515	protein binding	Gmcl1	Gmcl1	Putative uncharacterized protein	0.000557056	0.0575439	1.16372
GO:0005515	protein binding	Id1	Id1	DNA-binding protein inhibitor ID-1	0.000557056	0.0575439	1.16372
GO:0005515	protein binding	Npm3	Npm3	Putative uncharacterized protein	0.000557056	0.0575439	1.16372
GO:0005515	protein binding	Zfand6	Zfand6	AN1-type zinc finger protein 6	0.000557056	0.0575439	1.16372
GO:0005515	protein binding	Rims1	Rims1	Regulating synaptic membrane exocytosis protein 1	0.000557056	0.0575439	1.16372
GO:0005515	protein binding	Vdr	Vdr	Vitamin D3 receptor	0.000557056	0.0575439	1.16372
GO:0005515	protein binding	S100a7a	S100a7a	Protein S100-A15A	0.000557056	0.0575439	1.16372
GO:0005515	protein binding	Mgarp	Mgarp	Protein MGARP	0.000557056	0.0575439	1.16372
GO:0005515	protein binding	Krtap4-6	Krtap4-6	Protein Krtap4-6	0.000557056	0.0575439	1.16372
GO:0005515	protein binding	B9d1	B9d1	B9 domain-containing protein 1	0.000557056	0.0575439	1.16372
GO:0005515	protein binding	Jmy	Jmy	Junction-mediating and -regulatory protein	0.000557056	0.0575439	1.16372
GO:0005515	protein binding	Smad7	Smad7	Mothers against decapentaplegic homolog 7	0.000557056	0.0575439	1.16372
GO:0005515	protein binding	Nasp	Nasp	Nuclear autoantigenic sperm protein (Histone-binding), isoform CRA_c	0.000557056	0.0575439	1.16372
GO:0005515	protein binding	Shh	Shh	Sonic hedgehog protein	0.000557056	0.0575439	1.16372
GO:0005515	protein binding	Izumo1	Izumo1	Izumo sperm-egg fusion protein 1	0.000557056	0.0575439	1.16372
GO:0005515	protein binding	Rapgef4	Rapgef4	Rapgef4 protein	0.000557056	0.0575439	1.16372
GO:0005515	protein binding	Hip1r	Hip1r	Huntingtin-interacting protein 1-related protein	0.000557056	0.0575439	1.16372
GO:0005515	protein binding	Wnt4	Wnt4	Protein Wnt-4	0.000557056	0.0575439	1.16372
GO:0005515	protein binding	Traip	Traip	E3 ubiquitin-protein ligase TRAIP	0.000557056	0.0575439	1.16372
GO:0005515	protein binding	Cdc25c	Cdc25c	M-phase inducer phosphatase 3	0.000557056	0.0575439	1.16372
GO:0003993	acid phosphatase activity	Acpt	Acpt	Protein Acpt	0.000971489	0.0912316	5.71628
GO:0003993	acid phosphatase activity	Acpl2	Pxylp1	2-phosphoxylose phosphatase 1	0.000971489	0.0912316	5.71628
GO:0003993	acid phosphatase activity	Acpp	Acpp	Putative uncharacterized protein	0.000971489	0.0912316	5.71628
GO:0003993	acid phosphatase activity	Minpp1	Minpp1	Putative uncharacterized protein	0.000971489	0.0912316	5.71628
GO:0003993	acid phosphatase activity	Papl	Papl	Iron/zinc purple acid phosphatase-like protein	0.000971489	0.0912316	5.71628
GO:0005501	retinoid binding	Rbp1	Rbp1	Retinol-binding protein 1	0.00114644	0.0986893	7.18619
GO:0005501	retinoid binding	Ptgds	Ptgds	Prostaglandin-H2 D-isomerase	0.00114644	0.0986893	7.18619
GO:0005501	retinoid binding	Rbp7	Rbp7	Retinoid-binding protein 7	0.00114644	0.0986893	7.18619
GO:0005501	retinoid binding	Rbp2	Rbp2	Retinol binding protein 2, cellular	0.00114644	0.0986893	7.18619
GO:0005215	transporter activity	Rbp1	Rbp1	Retinol-binding protein 1	0.0012835	0.101989	1.75732
GO:0005215	transporter activity	Steap2	Steap2	Steap2 protein	0.0012835	0.101989	1.75732
GO:0005215	transporter activity	Slc4a1	Slc4a1	Band 3 anion transport protein	0.0012835	0.101989	1.75732
GO:0005215	transporter activity	Sec14l2	Sec14l2	SEC14-like protein 2	0.0012835	0.101989	1.75732
GO:0005215	transporter activity	Fabp12	Fabp12	Fatty acid-binding protein 12	0.0012835	0.101989	1.75732
GO:0005215	transporter activity	Slco5a1	Slco5a1	Protein Slco5a1	0.0012835	0.101989	1.75732
GO:0005215	transporter activity	Slc22a23	Slc22a23	Solute carrier family 22 member 23	0.0012835	0.101989	1.75732
GO:0005215	transporter activity	Slco4c1	Slco4c1	Solute carrier organic anion transporter family member 4C1	0.0012835	0.101989	1.75732
GO:0005215	transporter activity	Slc4a9	Slc4a9	Protein Slc4a9	0.0012835	0.101989	1.75732
GO:0005215	transporter activity	Fabp7	Fabp7	Fatty acid-binding protein, brain	0.0012835	0.101989	1.75732
GO:0005215	transporter activity	Ttpa	Ttpa	Alpha-tocopherol transfer protein	0.0012835	0.101989	1.75732
GO:0005215	transporter activity	Syt7	Syt7	Synaptotagmin-7	0.0012835	0.101989	1.75732
GO:0005215	transporter activity	Slc13a5	Slc13a5	Putative uncharacterized protein	0.0012835	0.101989	1.75732
GO:0005215	transporter activity	Syt8	Syt8	Synaptotagmin-8	0.0012835	0.101989	1.75732
GO:0005215	transporter activity	Slc23a3	Slc23a3	Solute carrier family 23 member 3	0.0012835	0.101989	1.75732
GO:0005215	transporter activity	Aqp3	Aqp3	Aquaporin-3	0.0012835	0.101989	1.75732
GO:0005215	transporter activity	Slc5a8	Slc5a8	Putative uncharacterized protein	0.0012835	0.101989	1.75732
GO:0005215	transporter activity	Clvs1	Clvs1	Clavesin-1	0.0012835	0.101989	1.75732
GO:0005215	transporter activity	Syt17	Syt17	Synaptotagmin-17	0.0012835	0.101989	1.75732
GO:0005215	transporter activity	Doc2g	Doc2g	Double C2-like domain-containing protein gamma	0.0012835	0.101989	1.75732
GO:0005215	transporter activity	Lcn2	Lcn2	Neutrophil gelatinase-associated lipocalin	0.0012835	0.101989	1.75732
GO:0005215	transporter activity	Ptgds	Ptgds	Prostaglandin-H2 D-isomerase	0.0012835	0.101989	1.75732
GO:0005215	transporter activity	Fabp5	Fabp5	Fatty acid-binding protein, epidermal	0.0012835	0.101989	1.75732
GO:0005215	transporter activity	Slc5a1	Slc5a1	Sodium glucose cotransporter	0.0012835	0.101989	1.75732
GO:0005215	transporter activity	Slc5a5	Slc5a5	Sodium/iodide cotransporter	0.0012835	0.101989	1.75732
GO:0005215	transporter activity	Slco1a5	Slco1a5	Solute carrier organic anion transporter family member 1A5	0.0012835	0.101989	1.75732
GO:0005215	transporter activity	Rbp7	Rbp7	Retinoid-binding protein 7	0.0012835	0.101989	1.75732
GO:0005215	transporter activity	Slc25a5	Slc25a5	Solute carrier family 25 member 5	0.0012835	0.101989	1.75732
GO:0005215	transporter activity	Fabp9	Fabp9	Fatty acid-binding protein 9	0.0012835	0.101989	1.75732
GO:0005215	transporter activity	Slco4a1	Slco4a1	Solute carrier organic anion transporter family member 4A1	0.0012835	0.101989	1.75732
GO:0005215	transporter activity	Slc4a11	Slc4a11	Sodium bicarbonate transporter-like protein 11	0.0012835	0.101989	1.75732
GO:0005215	transporter activity	Rbp2	Rbp2	Retinol binding protein 2, cellular	0.0012835	0.101989	1.75732
GO:0004252	serine-type endopeptidase activity	Tmprss11c	Tmprss11c	Transmembrane protease serine	0.00165913	0.11551	1.80576
GO:0004252	serine-type endopeptidase activity	Tmprss13	Tmprss13	Transmembrane protease serine 13	0.00165913	0.11551	1.80576
GO:0004252	serine-type endopeptidase activity	Prss35	Prss35	Inactive serine protease 35	0.00165913	0.11551	1.80576
GO:0004252	serine-type endopeptidase activity	F5	F5	Coagulation factor V	0.00165913	0.11551	1.80576
GO:0004252	serine-type endopeptidase activity	Prss22	Prss22	Brain-specific serine protease 4	0.00165913	0.11551	1.80576
GO:0004252	serine-type endopeptidase activity	Corin	Corin	Corin protein	0.00165913	0.11551	1.80576
GO:0004252	serine-type endopeptidase activity	St14	St14	Suppressor of tumorigenicity 14 protein homolog	0.00165913	0.11551	1.80576
GO:0004252	serine-type endopeptidase activity	Prss27	Prss27	Serine protease 27	0.00165913	0.11551	1.80576
GO:0004252	serine-type endopeptidase activity	Pcsk4	Pcsk4	Proprotein convertase subtilisin/kexin type 4	0.00165913	0.11551	1.80576
GO:0004252	serine-type endopeptidase activity	Ctsg	Ctsg	Cathepsin G	0.00165913	0.11551	1.80576
GO:0004252	serine-type endopeptidase activity	Tmprss2	Tmprss2	Putative uncharacterized protein	0.00165913	0.11551	1.80576
GO:0004252	serine-type endopeptidase activity	Klk13	Klk13	Epidermal growth factor-binding protein type B	0.00165913	0.11551	1.80576
GO:0004252	serine-type endopeptidase activity	Klk6	Klk6	Kallikrein-1	0.00165913	0.11551	1.80576
GO:0004252	serine-type endopeptidase activity	Prss53	Prss53	cDNA sequence BC039632	0.00165913	0.11551	1.80576
GO:0004252	serine-type endopeptidase activity	Prep	Prep	Putative uncharacterized protein	0.00165913	0.11551	1.80576
GO:0004252	serine-type endopeptidase activity	Pcsk1	Pcsk1	Neuroendocrine convertase 1	0.00165913	0.11551	1.80576
GO:0004252	serine-type endopeptidase activity	Tmprss7	Tmprss7	Transmembrane protease serine 7	0.00165913	0.11551	1.80576
GO:0004252	serine-type endopeptidase activity	Tmprss11e	Tmprss11e	Transmembrane protease serine 11E	0.00165913	0.11551	1.80576
GO:0004252	serine-type endopeptidase activity	Prss41	Prss41	Uncharacterized protein	0.00165913	0.11551	1.80576
GO:0004252	serine-type endopeptidase activity	Rhbdl2	Rhbdl2	Rhomboid-related protein 2	0.00165913	0.11551	1.80576
GO:0004252	serine-type endopeptidase activity	Klk9	Klk9	Kallikrein 1-related peptidase b9	0.00165913	0.11551	1.80576
GO:0004252	serine-type endopeptidase activity	Klk7	Klk7	Kallikrein-7	0.00165913	0.11551	1.80576
GO:0004252	serine-type endopeptidase activity	Klk14	Klk14	Kallikrein-14	0.00165913	0.11551	1.80576
GO:0004252	serine-type endopeptidase activity	F12	F12	Coagulation factor XII	0.00165913	0.11551	1.80576
GO:0004252	serine-type endopeptidase activity	Klk8	Klk8	Kallikrein-8	0.00165913	0.11551	1.80576
GO:0004252	serine-type endopeptidase activity	Prss8	Prss8	Putative uncharacterized protein	0.00165913	0.11551	1.80576
GO:0004252	serine-type endopeptidase activity	Tmprss11f	Tmprss11f	Transmembrane protease serine 11F	0.00165913	0.11551	1.80576
GO:0004252	serine-type endopeptidase activity	Klk15	Klk15	Klk15 protein	0.00165913	0.11551	1.80576
GO:0016787	hydrolase activity	Dusp14	Dusp14	Dual-specificity protein phosphatase 14	0.0018351	0.11551	1.2446
GO:0016787	hydrolase activity	Pop5	Pop5	Ribonuclease P/MRP protein subunit POP5	0.0018351	0.11551	1.2446
GO:0016787	hydrolase activity	Blm	Blm	Bloom syndrome protein homolog	0.0018351	0.11551	1.2446
GO:0016787	hydrolase activity	Gtf2f2	Gtf2f2	General transcription factor IIF, polypeptide 2, isoform CRA_c	0.0018351	0.11551	1.2446
GO:0016787	hydrolase activity	Ptprv	Ptprv	Receptor-type tyrosine-protein phosphatase V	0.0018351	0.11551	1.2446
GO:0016787	hydrolase activity	Liph	Liph	Lipase member H	0.0018351	0.11551	1.2446
GO:0016787	hydrolase activity	Pde6a	Pde6a	Phosphodiesterase 6A, cGMP-specific, rod, alpha	0.0018351	0.11551	1.2446
GO:0016787	hydrolase activity	Tmprss11c	Tmprss11c	Transmembrane protease serine	0.0018351	0.11551	1.2446
GO:0016787	hydrolase activity	Ccrn4l	Ccrn4l	CCR4 carbon catabolite repression 4-like (S. cerevisiae), isoform CRA_c	0.0018351	0.11551	1.2446
GO:0016787	hydrolase activity	Fbp1	Fbp1	Fructose-1,6-bisphosphatase 1	0.0018351	0.11551	1.2446
GO:0016787	hydrolase activity	Tmprss13	Tmprss13	Transmembrane protease serine 13	0.0018351	0.11551	1.2446
GO:0016787	hydrolase activity	Pla2g4e	Pla2g4e	Pla2g4e protein	0.0018351	0.11551	1.2446
GO:0016787	hydrolase activity	Cdc14a	Cdc14a	Dual specificity protein phosphatase CDC14A	0.0018351	0.11551	1.2446
GO:0016787	hydrolase activity	Neil3	Neil3	Endonuclease 8-like 3	0.0018351	0.11551	1.2446
GO:0016787	hydrolase activity	Lyg2	Lyg2	Lysozyme g-like protein 2	0.0018351	0.11551	1.2446
GO:0016787	hydrolase activity	Lipk	Lipk	Lipase member K	0.0018351	0.11551	1.2446
GO:0016787	hydrolase activity	Spo11	Spo11	Spo11 protein	0.0018351	0.11551	1.2446
GO:0016787	hydrolase activity	Gdpd3	Gdpd3	Glycerophosphodiester phosphodiesterase domain-containing protein 3	0.0018351	0.11551	1.2446
GO:0016787	hydrolase activity	Ddx39	Ddx39	ATP-dependent RNA helicase DDX39A	0.0018351	0.11551	1.2446
GO:0016787	hydrolase activity	Capn12	Capn12	Calpain-12	0.0018351	0.11551	1.2446
GO:0016787	hydrolase activity	Lipm	Lipm	Lipase member M	0.0018351	0.11551	1.2446
GO:0016787	hydrolase activity	Rnaset2a	Rnaset2a	Ribonuclease T2B	0.0018351	0.11551	1.2446
GO:0016787	hydrolase activity	Eri2	Eri2	ERI1 exoribonuclease 2	0.0018351	0.11551	1.2446
GO:0016787	hydrolase activity	Prss22	Prss22	Brain-specific serine protease 4	0.0018351	0.11551	1.2446
GO:0016787	hydrolase activity	Eya2	Eya2	Eyes absent homolog 2	0.0018351	0.11551	1.2446
GO:0016787	hydrolase activity	Gdpd5	Gdpd5	Glycerophosphodiester phosphodiesterase domain-containing protein 5	0.0018351	0.11551	1.2446
GO:0016787	hydrolase activity	Pitrm1	Pitrm1	Presequence protease, mitochondrial	0.0018351	0.11551	1.2446
GO:0016787	hydrolase activity	Slpi	Slpi	Antileukoproteinase	0.0018351	0.11551	1.2446
GO:0016787	hydrolase activity	Adamts3	Adamts3	Adamts3 protein	0.0018351	0.11551	1.2446
GO:0016787	hydrolase activity	Ahcy	Ahcy	Adenosylhomocysteinase	0.0018351	0.11551	1.2446
GO:0016787	hydrolase activity	Arxes1	Arxes1	Signal peptidase complex subunit 3	0.0018351	0.11551	1.2446
GO:0016787	hydrolase activity	Corin	Corin	Corin protein	0.0018351	0.11551	1.2446
GO:0016787	hydrolase activity	Dpysl5	Dpysl5	Dpysl5 protein	0.0018351	0.11551	1.2446
GO:0016787	hydrolase activity	Ggt1	Ggt1	Gamma-glutamyltranspeptidase 1	0.0018351	0.11551	1.2446
GO:0016787	hydrolase activity	Pla2g4d	Pla2g4d	Phospholipase A2, group IVD	0.0018351	0.11551	1.2446
GO:0016787	hydrolase activity	Ace2	Ace2	Angiotensin I converting enzyme 2	0.0018351	0.11551	1.2446
GO:0016787	hydrolase activity	Eme1	Eme1	Crossover junction endonuclease EME1	0.0018351	0.11551	1.2446
GO:0016787	hydrolase activity	Atg4b	Atg4b	Cysteine protease ATG4B	0.0018351	0.11551	1.2446
GO:0016787	hydrolase activity	Ppm1d	Ppm1d	Protein phosphatase 1D	0.0018351	0.11551	1.2446
GO:0016787	hydrolase activity	Adamts17	Adamts17	MCG141698, isoform CRA_c	0.0018351	0.11551	1.2446
GO:0016787	hydrolase activity	Padi3	Padi3	Protein-arginine deiminase type-3	0.0018351	0.11551	1.2446
GO:0016787	hydrolase activity	Polq	Polq	Putative uncharacterized protein	0.0018351	0.11551	1.2446
GO:0016787	hydrolase activity	Abhd17c	Abhd17c	Alpha/beta hydrolase domain-containing protein 17C	0.0018351	0.11551	1.2446
GO:0016787	hydrolase activity	St14	St14	Suppressor of tumorigenicity 14 protein homolog	0.0018351	0.11551	1.2446
GO:0016787	hydrolase activity	Hells	Hells	Lymphocyte-specific helicase	0.0018351	0.11551	1.2446
GO:0016787	hydrolase activity	Lpin3	Lpin3	Phosphatidate phosphatase LPIN3	0.0018351	0.11551	1.2446
GO:0016787	hydrolase activity	Smpdl3b	Smpdl3b	Acid sphingomyelinase-like phosphodiesterase 3b	0.0018351	0.11551	1.2446
GO:0016787	hydrolase activity	Prss27	Prss27	Serine protease 27	0.0018351	0.11551	1.2446
GO:0016787	hydrolase activity	Gba2	Gba2	Non-lysosomal glucosylceramidase	0.0018351	0.11551	1.2446
GO:0016787	hydrolase activity	Otud7a	Otud7a	OTU domain-containing protein 7A	0.0018351	0.11551	1.2446
GO:0016787	hydrolase activity	Vnn3	Vnn3	Vanin 3	0.0018351	0.11551	1.2446
GO:0016787	hydrolase activity	Aspg	Aspg	60 kDa lysophospholipase	0.0018351	0.11551	1.2446
GO:0016787	hydrolase activity	Pcsk4	Pcsk4	Proprotein convertase subtilisin/kexin type 4	0.0018351	0.11551	1.2446
GO:0016787	hydrolase activity	Eif4a1	Eif4a1	Eukaryotic initiation factor 4A-I	0.0018351	0.11551	1.2446
GO:0016787	hydrolase activity	Ltf	Ltf	Lactoferrin	0.0018351	0.11551	1.2446
GO:0016787	hydrolase activity	Pla2g2f	Pla2g2f	Group IIF secretory phospholipase A2	0.0018351	0.11551	1.2446
GO:0016787	hydrolase activity	Dnajc6	Dnajc6	Putative tyrosine-protein phosphatase auxilin	0.0018351	0.11551	1.2446
GO:0016787	hydrolase activity	Pa2g4	Pa2g4	Proliferation-associated protein 2G4	0.0018351	0.11551	1.2446
GO:0016787	hydrolase activity	Ctsg	Ctsg	Cathepsin G	0.0018351	0.11551	1.2446
GO:0016787	hydrolase activity	Yod1	Yod1	YOD1 OTU deubiquitinating enzyme 1 homologue (S. cerevisiae)	0.0018351	0.11551	1.2446
GO:0016787	hydrolase activity	Tmprss2	Tmprss2	Putative uncharacterized protein	0.0018351	0.11551	1.2446
GO:0016787	hydrolase activity	Idi1	Idi1	Isopentenyl-diphosphate delta isomerase	0.0018351	0.11551	1.2446
GO:0016787	hydrolase activity	Klk13	Klk13	Epidermal growth factor-binding protein type B	0.0018351	0.11551	1.2446
GO:0016787	hydrolase activity	Adamts18	Adamts18	Adamts18 protein	0.0018351	0.11551	1.2446
GO:0016787	hydrolase activity	Plb1	Plb1	Phospholipase B1, membrane-associated	0.0018351	0.11551	1.2446
GO:0016787	hydrolase activity	Itpa	Itpa	Putative uncharacterized protein	0.0018351	0.11551	1.2446
GO:0016787	hydrolase activity	Oplah	Oplah	5-oxoprolinase	0.0018351	0.11551	1.2446
GO:0016787	hydrolase activity	Trex2	Trex2	Three prime repair exonuclease 2	0.0018351	0.11551	1.2446
GO:0016787	hydrolase activity	Padi1	Padi1	Peptidyl arginine deiminase, type I	0.0018351	0.11551	1.2446
GO:0016787	hydrolase activity	Cpm	Cpm	Carboxypeptidase M	0.0018351	0.11551	1.2446
GO:0016787	hydrolase activity	Pla2g2e	Pla2g2e	Group IIE secretory phospholipase A2	0.0018351	0.11551	1.2446
GO:0016787	hydrolase activity	Uchl4	Uchl4	Ubiquitin carboxyl-terminal hydrolase isozyme L4	0.0018351	0.11551	1.2446
GO:0016787	hydrolase activity	Ptpn13	Ptpn13	Tyrosine-protein phosphatase non-receptor type 13	0.0018351	0.11551	1.2446
GO:0016787	hydrolase activity	Klk6	Klk6	Kallikrein-1	0.0018351	0.11551	1.2446
GO:0016787	hydrolase activity	Eri1	Eri1	3'-5' exoribonuclease 1	0.0018351	0.11551	1.2446
GO:0016787	hydrolase activity	Ctse	Ctse	Cathepsin E	0.0018351	0.11551	1.2446
GO:0016787	hydrolase activity	Atp12a	Atp12a	Potassium-transporting ATPase alpha chain 2	0.0018351	0.11551	1.2446
GO:0016787	hydrolase activity	Ercc1	Ercc1	DNA excision repair protein ERCC-1	0.0018351	0.11551	1.2446
GO:0016787	hydrolase activity	Pla2g4b	Pla2g4b	Cytosolic phospholipase A2 beta	0.0018351	0.11551	1.2446
GO:0016787	hydrolase activity	Prss53	Prss53	cDNA sequence BC039632	0.0018351	0.11551	1.2446
GO:0016787	hydrolase activity	Prep	Prep	Putative uncharacterized protein	0.0018351	0.11551	1.2446
GO:0016787	hydrolase activity	Pcsk1	Pcsk1	Neuroendocrine convertase 1	0.0018351	0.11551	1.2446
GO:0016787	hydrolase activity	Ptpn12	Ptpn12	Tyrosine-protein phosphatase non-receptor type 12	0.0018351	0.11551	1.2446
GO:0016787	hydrolase activity	Smug1	Smug1	Putative uncharacterized protein	0.0018351	0.11551	1.2446
GO:0016787	hydrolase activity	Tmprss7	Tmprss7	Transmembrane protease serine 7	0.0018351	0.11551	1.2446
GO:0016787	hydrolase activity	Tmprss11e	Tmprss11e	Transmembrane protease serine 11E	0.0018351	0.11551	1.2446
GO:0016787	hydrolase activity	Usp43	Usp43	Ubiquitin carboxyl-terminal hydrolase 43	0.0018351	0.11551	1.2446
GO:0016787	hydrolase activity	Hagh	Hagh	Hydroxyacylglutathione hydrolase, mitochondrial	0.0018351	0.11551	1.2446
GO:0016787	hydrolase activity	Dusp9	Dusp9	Dual specificity protein phosphatase	0.0018351	0.11551	1.2446
GO:0016787	hydrolase activity	Plch1	Plch1	1-phosphatidylinositol 4,5-bisphosphate phosphodiesterase eta-1	0.0018351	0.11551	1.2446
GO:0016787	hydrolase activity	Atp2c2	Atp2c2	Calcium-transporting ATPase type 2C member 2	0.0018351	0.11551	1.2446
GO:0016787	hydrolase activity	Arg2	Arg2	Arginase-2, mitochondrial	0.0018351	0.11551	1.2446
GO:0016787	hydrolase activity	Olah	Olah	S-acyl fatty acid synthase thioesterase, medium chain	0.0018351	0.11551	1.2446
GO:0016787	hydrolase activity	Prss41	Prss41	Uncharacterized protein	0.0018351	0.11551	1.2446
GO:0016787	hydrolase activity	Acpl2	Pxylp1	2-phosphoxylose phosphatase 1	0.0018351	0.11551	1.2446
GO:0016787	hydrolase activity	Lyg1	Lyg1	Lysozyme g-like protein 1	0.0018351	0.11551	1.2446
GO:0016787	hydrolase activity	Asprv1	Asprv1	Retroviral-like aspartic protease 1	0.0018351	0.11551	1.2446
GO:0016787	hydrolase activity	Dut	Dut	Dutp protein	0.0018351	0.11551	1.2446
GO:0016787	hydrolase activity	Rhbdl2	Rhbdl2	Rhomboid-related protein 2	0.0018351	0.11551	1.2446
GO:0016787	hydrolase activity	Them4	Them4	Putative uncharacterized protein	0.0018351	0.11551	1.2446
GO:0016787	hydrolase activity	Thop1	Thop1	Thimet oligopeptidase	0.0018351	0.11551	1.2446
GO:0016787	hydrolase activity	Lypla2	Lypla2	Acyl-protein thioesterase 2	0.0018351	0.11551	1.2446
GO:0016787	hydrolase activity	Ptpn3	Ptpn3	Tyrosine-protein phosphatase non-receptor type 3	0.0018351	0.11551	1.2446
GO:0016787	hydrolase activity	Ang2	Ang2	Angiogenin-2	0.0018351	0.11551	1.2446
GO:0016787	hydrolase activity	Klk9	Klk9	Kallikrein 1-related peptidase b9	0.0018351	0.11551	1.2446
GO:0016787	hydrolase activity	Klk7	Klk7	Kallikrein-7	0.0018351	0.11551	1.2446
GO:0016787	hydrolase activity	Mmp12	Mmp12	Macrophage metalloelastase	0.0018351	0.11551	1.2446
GO:0016787	hydrolase activity	Plcd1	Plcd1	Phosphoinositide phospholipase C	0.0018351	0.11551	1.2446
GO:0016787	hydrolase activity	Pnpla1	Pnpla1	Patatin-like phospholipase domain containing 1	0.0018351	0.11551	1.2446
GO:0016787	hydrolase activity	Usp38	Usp38	Ubiquitin carboxyl-terminal hydrolase 38	0.0018351	0.11551	1.2446
GO:0016787	hydrolase activity	Metap2	Metap2	Methionine aminopeptidase 2	0.0018351	0.11551	1.2446
GO:0016787	hydrolase activity	Pde12	Pde12	2',5'-phosphodiesterase 12	0.0018351	0.11551	1.2446
GO:0016787	hydrolase activity	Pappa	Pappa	Pappalysin-1	0.0018351	0.11551	1.2446
GO:0016787	hydrolase activity	Otub2	Otub2	Ubiquitin thioesterase OTUB2	0.0018351	0.11551	1.2446
GO:0016787	hydrolase activity	Padi4	Padi4	Protein-arginine deiminase type-4	0.0018351	0.11551	1.2446
GO:0016787	hydrolase activity	Cpa4	Cpa4	Carboxypeptidase A4	0.0018351	0.11551	1.2446
GO:0016787	hydrolase activity	Gls2	Gls2	Glutaminase liver isoform, mitochondrial	0.0018351	0.11551	1.2446
GO:0016787	hydrolase activity	Endou	Endou	Poly(U)-specific endoribonuclease	0.0018351	0.11551	1.2446
GO:0016787	hydrolase activity	Urah	Urah	5-hydroxyisourate hydrolase	0.0018351	0.11551	1.2446
GO:0016787	hydrolase activity	Pm20d1	Pm20d1	Probable carboxypeptidase PM20D1	0.0018351	0.11551	1.2446
GO:0016787	hydrolase activity	Klk14	Klk14	Kallikrein-14	0.0018351	0.11551	1.2446
GO:0016787	hydrolase activity	F12	F12	Coagulation factor XII	0.0018351	0.11551	1.2446
GO:0016787	hydrolase activity	Atp13a4	Atp13a4	Probable cation-transporting ATPase 13A4	0.0018351	0.11551	1.2446
GO:0016787	hydrolase activity	Acot7	Acot7	Cytosolic acyl coenzyme A thioester hydrolase	0.0018351	0.11551	1.2446
GO:0016787	hydrolase activity	Acpp	Acpp	Putative uncharacterized protein	0.0018351	0.11551	1.2446
GO:0016787	hydrolase activity	Klk8	Klk8	Kallikrein-8	0.0018351	0.11551	1.2446
GO:0016787	hydrolase activity	Ephx3	Ephx3	Abhd9 protein	0.0018351	0.11551	1.2446
GO:0016787	hydrolase activity	Pif1	Pif1	ATP-dependent DNA helicase PIF1	0.0018351	0.11551	1.2446
GO:0016787	hydrolase activity	Adamts13	Adamts13	A disintegrin and metalloproteinase with thrombospondin motifs 13	0.0018351	0.11551	1.2446
GO:0016787	hydrolase activity	Dusp2	Dusp2	Dual specificity protein phosphatase 2	0.0018351	0.11551	1.2446
GO:0016787	hydrolase activity	2010111I01Rik	2010111I01Rik	2010111I01Rik protein	0.0018351	0.11551	1.2446
GO:0016787	hydrolase activity	Minpp1	Minpp1	Putative uncharacterized protein	0.0018351	0.11551	1.2446
GO:0016787	hydrolase activity	Lap3	Lap3	Cytosol aminopeptidase	0.0018351	0.11551	1.2446
GO:0016787	hydrolase activity	Tdg	Tdg	G/T mismatch-specific thymine DNA glycosylase	0.0018351	0.11551	1.2446
GO:0016787	hydrolase activity	Adamts20	Adamts20	A disintegrin and metalloproteinase with thrombospondin motifs 20	0.0018351	0.11551	1.2446
GO:0016787	hydrolase activity	Bpgm	Bpgm	Bisphosphoglycerate mutase	0.0018351	0.11551	1.2446
GO:0016787	hydrolase activity	Abhd13	Abhd13	Alpha/beta hydrolase domain-containing protein 13	0.0018351	0.11551	1.2446
GO:0016787	hydrolase activity	Dnase1l2	Dnase1l2	Deoxyribonuclease-1-like 2	0.0018351	0.11551	1.2446
GO:0016787	hydrolase activity	Nt5e	Nt5e	5' nucleotidase, ecto, isoform CRA_a	0.0018351	0.11551	1.2446
GO:0016787	hydrolase activity	Prss8	Prss8	Putative uncharacterized protein	0.0018351	0.11551	1.2446
GO:0016787	hydrolase activity	Acot1	Acot1	Acyl-coenzyme A thioesterase 1	0.0018351	0.11551	1.2446
GO:0016787	hydrolase activity	Casp14	Casp14	Caspase-14	0.0018351	0.11551	1.2446
GO:0016787	hydrolase activity	Adamts4	Adamts4	A disintegrin and metalloproteinase with thrombospondin motifs 4	0.0018351	0.11551	1.2446
GO:0016787	hydrolase activity	Inpp5j	Inpp5j	Phosphatidylinositol 4,5-bisphosphate 5-phosphatase A	0.0018351	0.11551	1.2446
GO:0016787	hydrolase activity	Acot3	Acot3	Peroxisomal acyl-CoA thioesterase Ia splice variant 5':1	0.0018351	0.11551	1.2446
GO:0016787	hydrolase activity	Acot5	Acot5	Acyl-coenzyme A thioesterase 5	0.0018351	0.11551	1.2446
GO:0016787	hydrolase activity	Nudt11	Nudt11	Diphosphoinositol polyphosphate phosphohydrolase 3-beta	0.0018351	0.11551	1.2446
GO:0016787	hydrolase activity	Usp16	Usp16	Ubiquitinyl hydrolase 1	0.0018351	0.11551	1.2446
GO:0016787	hydrolase activity	Entpd3	Entpd3	Putative uncharacterized protein	0.0018351	0.11551	1.2446
GO:0016787	hydrolase activity	Ptprk	Ptprk	Protein-tyrosine-phosphatase	0.0018351	0.11551	1.2446
GO:0016787	hydrolase activity	Gen1	Gen1	Flap endonuclease GEN homolog 1	0.0018351	0.11551	1.2446
GO:0016787	hydrolase activity	Uchl3	Uchl3	Ubiquitin carboxyl-terminal hydrolase isozyme L3	0.0018351	0.11551	1.2446
GO:0016787	hydrolase activity	Shh	Shh	Sonic hedgehog protein	0.0018351	0.11551	1.2446
GO:0016787	hydrolase activity	Arg1	Arg1	Arginase-1	0.0018351	0.11551	1.2446
GO:0016787	hydrolase activity	Dusp8	Dusp8	Dual-specificity protein phosphatase 8	0.0018351	0.11551	1.2446
GO:0016787	hydrolase activity	Exo1	Exo1	Exonuclease 1	0.0018351	0.11551	1.2446
GO:0016787	hydrolase activity	Tmprss11f	Tmprss11f	Transmembrane protease serine 11F	0.0018351	0.11551	1.2446
GO:0016787	hydrolase activity	Capn8	Capn8	Calpain-8	0.0018351	0.11551	1.2446
GO:0016787	hydrolase activity	Rnaseh2a	Rnaseh2a	Ribonuclease H2 subunit A	0.0018351	0.11551	1.2446
GO:0016787	hydrolase activity	Blmh	Blmh	Bleomycin hydrolase	0.0018351	0.11551	1.2446
GO:0016787	hydrolase activity	Klk15	Klk15	Klk15 protein	0.0018351	0.11551	1.2446
GO:0016787	hydrolase activity	Cdc25c	Cdc25c	M-phase inducer phosphatase 3	0.0018351	0.11551	1.2446
GO:0016787	hydrolase activity	Papl	Papl	Iron/zinc purple acid phosphatase-like protein	0.0018351	0.11551	1.2446
GO:0030280	structural constituent of epidermis	Krt84	Krt84	Keratin, type II cuticular Hb4	0.00188845	0.11551	9.43187
GO:0030280	structural constituent of epidermis	Flg	Flg	Truncated profilaggrin/filaggrin flaky tail mutant form	0.00188845	0.11551	9.43187
GO:0030280	structural constituent of epidermis	Krt36	Krt36	Keratin, type I cuticular Ha6	0.00188845	0.11551	9.43187
GO:0000976	transcription regulatory region sequence-specific DNA binding	Sox4	Sox4	Transcription factor SOX-4	0.00190094	0.11551	2.71243
GO:0000976	transcription regulatory region sequence-specific DNA binding	Foxj1	Foxj1	Forkhead box protein J1	0.00190094	0.11551	2.71243
GO:0000976	transcription regulatory region sequence-specific DNA binding	Dlx3	Dlx3	Homeobox protein DLX-3	0.00190094	0.11551	2.71243
GO:0000976	transcription regulatory region sequence-specific DNA binding	Gata3	Gata3	Trans-acting T-cell-specific transcription factor GATA-3	0.00190094	0.11551	2.71243
GO:0000976	transcription regulatory region sequence-specific DNA binding	Barx2	Barx2	Homeobox protein BarH-like 2	0.00190094	0.11551	2.71243
GO:0000976	transcription regulatory region sequence-specific DNA binding	Tfap2a	Tfap2a	Transcription factor AP-2-alpha	0.00190094	0.11551	2.71243
GO:0000976	transcription regulatory region sequence-specific DNA binding	Dlx1	Dlx1	Homeobox protein DLX-1	0.00190094	0.11551	2.71243
GO:0000976	transcription regulatory region sequence-specific DNA binding	Hoxb8	Hoxb8	Homeo box B8	0.00190094	0.11551	2.71243
GO:0000976	transcription regulatory region sequence-specific DNA binding	Dlx2	Dlx2	Homeobox protein DLX-2	0.00190094	0.11551	2.71243
GO:0000976	transcription regulatory region sequence-specific DNA binding	Dlx4	Dlx4	Homeobox protein DLX-4	0.00190094	0.11551	2.71243
GO:0000976	transcription regulatory region sequence-specific DNA binding	Hoxb2	Hoxb2	Homeobox protein Hox-B2	0.00190094	0.11551	2.71243
GO:0043566	structure-specific DNA binding	Ercc1	Ercc1	DNA excision repair protein ERCC-1	0.00214856	0.116814	6.28791
GO:0043566	structure-specific DNA binding	Top2a	Top2a	DNA topoisomerase 2-alpha	0.00214856	0.116814	6.28791
GO:0043566	structure-specific DNA binding	Tdg	Tdg	G/T mismatch-specific thymine DNA glycosylase	0.00214856	0.116814	6.28791
GO:0043566	structure-specific DNA binding	Exo1	Exo1	Exonuclease 1	0.00214856	0.116814	6.28791
GO:0045294	alpha-catenin binding	Ctnnb1	Ctnnb1	Catenin beta-1	0.00214856	0.116814	6.28791
GO:0045294	alpha-catenin binding	Jup	Jup	Junction plakoglobin	0.00214856	0.116814	6.28791
GO:0045294	alpha-catenin binding	Cdh24	Cdh24	Cadherin-24	0.00214856	0.116814	6.28791
GO:0045294	alpha-catenin binding	Ajuba	Ajuba	LIM domain-containing protein ajuba	0.00214856	0.116814	6.28791
GO:0015095	magnesium ion transmembrane transporter activity	Zdhhc13	Zdhhc13	Palmitoyltransferase ZDHHC13	0.00236487	0.122146	4.83686
GO:0015095	magnesium ion transmembrane transporter activity	Nipal2	Nipal2	Putative uncharacterized protein	0.00236487	0.122146	4.83686
GO:0015095	magnesium ion transmembrane transporter activity	Nipal1	Nipal1	Npal1 protein	0.00236487	0.122146	4.83686
GO:0015095	magnesium ion transmembrane transporter activity	Nipal4	Nipal4	Magnesium transporter NIPA4	0.00236487	0.122146	4.83686
GO:0015095	magnesium ion transmembrane transporter activity	Nipal3	Nipal3	NIPA-like protein 3	0.00236487	0.122146	4.83686
GO:0015293	symporter activity	Slc38a3	Slc38a3	Sodium-coupled neutral amino acid transporter 3	0.00314675	0.154484	2.02112
GO:0015293	symporter activity	Slc6a19	Slc6a19	Sodium-dependent neutral amino acid transporter B(0)AT1	0.00314675	0.154484	2.02112
GO:0015293	symporter activity	Slc16a11	Slc16a11	Monocarboxylate transporter 11	0.00314675	0.154484	2.02112
GO:0015293	symporter activity	Slc6a13	Slc6a13	Sodium- and chloride-dependent GABA transporter 2	0.00314675	0.154484	2.02112
GO:0015293	symporter activity	Slc34a2	Slc34a2	Sodium-dependent phosphate transport protein 2B	0.00314675	0.154484	2.02112
GO:0015293	symporter activity	Slc24a4	Slc24a4	Slc24a4 protein	0.00314675	0.154484	2.02112
GO:0015293	symporter activity	Slc13a5	Slc13a5	Putative uncharacterized protein	0.00314675	0.154484	2.02112
GO:0015293	symporter activity	Slc6a17	Slc6a17	Transporter	0.00314675	0.154484	2.02112
GO:0015293	symporter activity	Slc20a2	Slc20a2	Gibbon ape leukemia virus receptor	0.00314675	0.154484	2.02112
GO:0015293	symporter activity	Slc24a5	Slc24a5	Solute carrier family 24, member 5	0.00314675	0.154484	2.02112
GO:0015293	symporter activity	Slc6a15	Slc6a15	Sodium-dependent neutral amino acid transporter B(0)AT2	0.00314675	0.154484	2.02112
GO:0015293	symporter activity	Slc10a4	Slc10a4	MCG15713	0.00314675	0.154484	2.02112
GO:0015293	symporter activity	Slc5a8	Slc5a8	Putative uncharacterized protein	0.00314675	0.154484	2.02112
GO:0015293	symporter activity	Slc5a1	Slc5a1	Sodium glucose cotransporter	0.00314675	0.154484	2.02112
GO:0015293	symporter activity	Slc6a20a	Slc6a20a	Sodium- and chloride-dependent transporter XTRP3A	0.00314675	0.154484	2.02112
GO:0015293	symporter activity	Slc5a5	Slc5a5	Sodium/iodide cotransporter	0.00314675	0.154484	2.02112
GO:0015293	symporter activity	Slc16a6	Slc16a6	Monocarboxylate transporter 7	0.00314675	0.154484	2.02112
GO:0015293	symporter activity	Slc4a11	Slc4a11	Sodium bicarbonate transporter-like protein 11	0.00314675	0.154484	2.02112
GO:0008233	peptidase activity	Tmprss11c	Tmprss11c	Transmembrane protease serine	0.0032954	0.154484	1.41478
GO:0008233	peptidase activity	Tmprss13	Tmprss13	Transmembrane protease serine 13	0.0032954	0.154484	1.41478
GO:0008233	peptidase activity	Capn12	Capn12	Calpain-12	0.0032954	0.154484	1.41478
GO:0008233	peptidase activity	Prss22	Prss22	Brain-specific serine protease 4	0.0032954	0.154484	1.41478
GO:0008233	peptidase activity	Pitrm1	Pitrm1	Presequence protease, mitochondrial	0.0032954	0.154484	1.41478
GO:0008233	peptidase activity	Slpi	Slpi	Antileukoproteinase	0.0032954	0.154484	1.41478
GO:0008233	peptidase activity	Adamts3	Adamts3	Adamts3 protein	0.0032954	0.154484	1.41478
GO:0008233	peptidase activity	Arxes1	Arxes1	Signal peptidase complex subunit 3	0.0032954	0.154484	1.41478
GO:0008233	peptidase activity	Corin	Corin	Corin protein	0.0032954	0.154484	1.41478
GO:0008233	peptidase activity	Ggt1	Ggt1	Gamma-glutamyltranspeptidase 1	0.0032954	0.154484	1.41478
GO:0008233	peptidase activity	Ace2	Ace2	Angiotensin I converting enzyme 2	0.0032954	0.154484	1.41478
GO:0008233	peptidase activity	Atg4b	Atg4b	Cysteine protease ATG4B	0.0032954	0.154484	1.41478
GO:0008233	peptidase activity	Adamts17	Adamts17	MCG141698, isoform CRA_c	0.0032954	0.154484	1.41478
GO:0008233	peptidase activity	St14	St14	Suppressor of tumorigenicity 14 protein homolog	0.0032954	0.154484	1.41478
GO:0008233	peptidase activity	Prss27	Prss27	Serine protease 27	0.0032954	0.154484	1.41478
GO:0008233	peptidase activity	Otud7a	Otud7a	OTU domain-containing protein 7A	0.0032954	0.154484	1.41478
GO:0008233	peptidase activity	Pcsk4	Pcsk4	Proprotein convertase subtilisin/kexin type 4	0.0032954	0.154484	1.41478
GO:0008233	peptidase activity	Ltf	Ltf	Lactoferrin	0.0032954	0.154484	1.41478
GO:0008233	peptidase activity	Ctsg	Ctsg	Cathepsin G	0.0032954	0.154484	1.41478
GO:0008233	peptidase activity	Yod1	Yod1	YOD1 OTU deubiquitinating enzyme 1 homologue (S. cerevisiae)	0.0032954	0.154484	1.41478
GO:0008233	peptidase activity	Tmprss2	Tmprss2	Putative uncharacterized protein	0.0032954	0.154484	1.41478
GO:0008233	peptidase activity	Klk13	Klk13	Epidermal growth factor-binding protein type B	0.0032954	0.154484	1.41478
GO:0008233	peptidase activity	Adamts18	Adamts18	Adamts18 protein	0.0032954	0.154484	1.41478
GO:0008233	peptidase activity	Cpm	Cpm	Carboxypeptidase M	0.0032954	0.154484	1.41478
GO:0008233	peptidase activity	Uchl4	Uchl4	Ubiquitin carboxyl-terminal hydrolase isozyme L4	0.0032954	0.154484	1.41478
GO:0008233	peptidase activity	Klk6	Klk6	Kallikrein-1	0.0032954	0.154484	1.41478
GO:0008233	peptidase activity	Ctse	Ctse	Cathepsin E	0.0032954	0.154484	1.41478
GO:0008233	peptidase activity	Prss53	Prss53	cDNA sequence BC039632	0.0032954	0.154484	1.41478
GO:0008233	peptidase activity	Prep	Prep	Putative uncharacterized protein	0.0032954	0.154484	1.41478
GO:0008233	peptidase activity	Pcsk1	Pcsk1	Neuroendocrine convertase 1	0.0032954	0.154484	1.41478
GO:0008233	peptidase activity	Tmprss7	Tmprss7	Transmembrane protease serine 7	0.0032954	0.154484	1.41478
GO:0008233	peptidase activity	Tmprss11e	Tmprss11e	Transmembrane protease serine 11E	0.0032954	0.154484	1.41478
GO:0008233	peptidase activity	Usp43	Usp43	Ubiquitin carboxyl-terminal hydrolase 43	0.0032954	0.154484	1.41478
GO:0008233	peptidase activity	Prss41	Prss41	Uncharacterized protein	0.0032954	0.154484	1.41478
GO:0008233	peptidase activity	Asprv1	Asprv1	Retroviral-like aspartic protease 1	0.0032954	0.154484	1.41478
GO:0008233	peptidase activity	Rhbdl2	Rhbdl2	Rhomboid-related protein 2	0.0032954	0.154484	1.41478
GO:0008233	peptidase activity	Thop1	Thop1	Thimet oligopeptidase	0.0032954	0.154484	1.41478
GO:0008233	peptidase activity	Klk9	Klk9	Kallikrein 1-related peptidase b9	0.0032954	0.154484	1.41478
GO:0008233	peptidase activity	Klk7	Klk7	Kallikrein-7	0.0032954	0.154484	1.41478
GO:0008233	peptidase activity	Mmp12	Mmp12	Macrophage metalloelastase	0.0032954	0.154484	1.41478
GO:0008233	peptidase activity	Usp38	Usp38	Ubiquitin carboxyl-terminal hydrolase 38	0.0032954	0.154484	1.41478
GO:0008233	peptidase activity	Metap2	Metap2	Methionine aminopeptidase 2	0.0032954	0.154484	1.41478
GO:0008233	peptidase activity	Pappa	Pappa	Pappalysin-1	0.0032954	0.154484	1.41478
GO:0008233	peptidase activity	Otub2	Otub2	Ubiquitin thioesterase OTUB2	0.0032954	0.154484	1.41478
GO:0008233	peptidase activity	Cpa4	Cpa4	Carboxypeptidase A4	0.0032954	0.154484	1.41478
GO:0008233	peptidase activity	Pm20d1	Pm20d1	Probable carboxypeptidase PM20D1	0.0032954	0.154484	1.41478
GO:0008233	peptidase activity	Klk14	Klk14	Kallikrein-14	0.0032954	0.154484	1.41478
GO:0008233	peptidase activity	F12	F12	Coagulation factor XII	0.0032954	0.154484	1.41478
GO:0008233	peptidase activity	Klk8	Klk8	Kallikrein-8	0.0032954	0.154484	1.41478
GO:0008233	peptidase activity	Adamts13	Adamts13	A disintegrin and metalloproteinase with thrombospondin motifs 13	0.0032954	0.154484	1.41478
GO:0008233	peptidase activity	2010111I01Rik	2010111I01Rik	2010111I01Rik protein	0.0032954	0.154484	1.41478
GO:0008233	peptidase activity	Lap3	Lap3	Cytosol aminopeptidase	0.0032954	0.154484	1.41478
GO:0008233	peptidase activity	Adamts20	Adamts20	A disintegrin and metalloproteinase with thrombospondin motifs 20	0.0032954	0.154484	1.41478
GO:0008233	peptidase activity	Prss8	Prss8	Putative uncharacterized protein	0.0032954	0.154484	1.41478
GO:0008233	peptidase activity	Casp14	Casp14	Caspase-14	0.0032954	0.154484	1.41478
GO:0008233	peptidase activity	Adamts4	Adamts4	A disintegrin and metalloproteinase with thrombospondin motifs 4	0.0032954	0.154484	1.41478
GO:0008233	peptidase activity	Usp16	Usp16	Ubiquitinyl hydrolase 1	0.0032954	0.154484	1.41478
GO:0008233	peptidase activity	Uchl3	Uchl3	Ubiquitin carboxyl-terminal hydrolase isozyme L3	0.0032954	0.154484	1.41478
GO:0008233	peptidase activity	Shh	Shh	Sonic hedgehog protein	0.0032954	0.154484	1.41478
GO:0008233	peptidase activity	Tmprss11f	Tmprss11f	Transmembrane protease serine 11F	0.0032954	0.154484	1.41478
GO:0008233	peptidase activity	Capn8	Capn8	Calpain-8	0.0032954	0.154484	1.41478
GO:0008233	peptidase activity	Blmh	Blmh	Bleomycin hydrolase	0.0032954	0.154484	1.41478
GO:0008233	peptidase activity	Klk15	Klk15	Klk15 protein	0.0032954	0.154484	1.41478
GO:0005003	ephrin receptor activity	Epha1	Epha1	Ephrin type-A receptor 1	0.00343962	0.154484	4.49137
GO:0005003	ephrin receptor activity	Epha2	Epha2	Ephrin type-A receptor 2	0.00343962	0.154484	4.49137
GO:0005003	ephrin receptor activity	Epha4	Epha4	Ephrin type-A receptor 4	0.00343962	0.154484	4.49137
GO:0005003	ephrin receptor activity	Ephb1	Ephb1	Putative uncharacterized protein	0.00343962	0.154484	4.49137
GO:0005003	ephrin receptor activity	Ephb3	Ephb3	Ephrin type-B receptor 3	0.00343962	0.154484	4.49137
GO:0016301	kinase activity	Sephs2	Sephs2	Selenide, water dikinase 2	0.00420451	0.160171	1.3571
GO:0016301	kinase activity	Hunk	Hunk	Hunk protein	0.00420451	0.160171	1.3571
GO:0016301	kinase activity	Aurkb	Aurkb	Aurora kinase B	0.00420451	0.160171	1.3571
GO:0016301	kinase activity	Braf	Braf	Serine/threonine-protein kinase B-raf	0.00420451	0.160171	1.3571
GO:0016301	kinase activity	Cdk18	Cdk18	Cyclin-dependent kinase 18	0.00420451	0.160171	1.3571
GO:0016301	kinase activity	Clk3	Clk3	Dual specificity protein kinase CLK3	0.00420451	0.160171	1.3571
GO:0016301	kinase activity	Ptk6	Ptk6	Non-specific protein-tyrosine kinase	0.00420451	0.160171	1.3571
GO:0016301	kinase activity	Ak7	Ak7	Adenylate kinase 7	0.00420451	0.160171	1.3571
GO:0016301	kinase activity	Erbb2	Erbb2	Receptor tyrosine-protein kinase erbB-2	0.00420451	0.160171	1.3571
GO:0016301	kinase activity	Mapk13	Mapk13	Mitogen-activated protein kinase 13	0.00420451	0.160171	1.3571
GO:0016301	kinase activity	2610018G03Rik	Stk26	Serine/threonine-protein kinase 26	0.00420451	0.160171	1.3571
GO:0016301	kinase activity	Epha1	Epha1	Ephrin type-A receptor 1	0.00420451	0.160171	1.3571
GO:0016301	kinase activity	Nme1	Nme1	Nucleoside diphosphate kinase A	0.00420451	0.160171	1.3571
GO:0016301	kinase activity	Fgfr3	Fgfr3	Fibroblast growth factor receptor 3	0.00420451	0.160171	1.3571
GO:0016301	kinase activity	Bub1	Bub1	Mitotic checkpoint serine/threonine-protein kinase BUB1	0.00420451	0.160171	1.3571
GO:0016301	kinase activity	Plk1	Plk1	Polo like kinase	0.00420451	0.160171	1.3571
GO:0016301	kinase activity	Ret	Ret	Proto-oncogene tyrosine-protein kinase receptor Ret	0.00420451	0.160171	1.3571
GO:0016301	kinase activity	Cdkn2b	Cdkn2b	Cyclin-dependent kinase inhibitor p15INK4b	0.00420451	0.160171	1.3571
GO:0016301	kinase activity	Nek2	Nek2	Serine/threonine-protein kinase Nek2	0.00420451	0.160171	1.3571
GO:0016301	kinase activity	Pask	Pask	PAS domain containing serine/threonine kinase	0.00420451	0.160171	1.3571
GO:0016301	kinase activity	Mark1	Mark1	Serine/threonine-protein kinase MARK1	0.00420451	0.160171	1.3571
GO:0016301	kinase activity	Ttk	Ttk	Dual-specificity protein kinase TTK	0.00420451	0.160171	1.3571
GO:0016301	kinase activity	Mast1	Mast1	Microtubule-associated serine/threonine-protein kinase 1	0.00420451	0.160171	1.3571
GO:0016301	kinase activity	Pik3r3	Pik3r3	Phosphatidylinositol 3-kinase regulatory subunit gamma	0.00420451	0.160171	1.3571
GO:0016301	kinase activity	Dclk2	Dclk2	Serine/threonine-protein kinase DCLK2	0.00420451	0.160171	1.3571
GO:0016301	kinase activity	Plk3	Plk3	Serine/threonine-protein kinase PLK3	0.00420451	0.160171	1.3571
GO:0016301	kinase activity	Pak6	Pak6	Non-specific serine/threonine protein kinase	0.00420451	0.160171	1.3571
GO:0016301	kinase activity	Dapk2	Dapk2	DAP-kinase-related protein 1 beta isoform	0.00420451	0.160171	1.3571
GO:0016301	kinase activity	Pbk	Pbk	Lymphokine-activated killer T-cell-originated protein kinase	0.00420451	0.160171	1.3571
GO:0016301	kinase activity	Cnksr1	Cnksr1	Protein Cnksr1	0.00420451	0.160171	1.3571
GO:0016301	kinase activity	Gyk	Gyk	Glycerol kinase	0.00420451	0.160171	1.3571
GO:0016301	kinase activity	Trpm6	Trpm6	Transient receptor potential cation channel subfamily M member 6	0.00420451	0.160171	1.3571
GO:0016301	kinase activity	Cdkn1a	Cdkn1a	Cyclin-dependent kinase inhibitor 1A variant 2	0.00420451	0.160171	1.3571
GO:0016301	kinase activity	Prkci	Prkci	Protein kinase C iota type	0.00420451	0.160171	1.3571
GO:0016301	kinase activity	Chek1	Chek1	Serine/threonine-protein kinase Chk1	0.00420451	0.160171	1.3571
GO:0016301	kinase activity	Mylk3	Mylk3	LOC633594 protein	0.00420451	0.160171	1.3571
GO:0016301	kinase activity	Csnk1e	Csnk1e	Casein kinase I isoform epsilon	0.00420451	0.160171	1.3571
GO:0016301	kinase activity	Gykl1	Gykl1	Glycerol kinase-like 1	0.00420451	0.160171	1.3571
GO:0016301	kinase activity	Ccnb1	Ccnb1	Cyclin b1 variant 1	0.00420451	0.160171	1.3571
GO:0016301	kinase activity	Rps6kb2	Rps6kb2	Ribosomal protein S6 kinase beta-2	0.00420451	0.160171	1.3571
GO:0016301	kinase activity	Aurka	Aurka	Aurora kinase A, isoform CRA_b	0.00420451	0.160171	1.3571
GO:0016301	kinase activity	Kndc1	Kndc1	Kinase non-catalytic C-lobe domain (KIND) containing 1	0.00420451	0.160171	1.3571
GO:0016301	kinase activity	Uck2	Uck2	Uridine-cytidine kinase 2	0.00420451	0.160171	1.3571
GO:0016301	kinase activity	Dusp9	Dusp9	Dual specificity protein phosphatase	0.00420451	0.160171	1.3571
GO:0016301	kinase activity	Melk	Melk	Maternal embryonic leucine zipper kinase	0.00420451	0.160171	1.3571
GO:0016301	kinase activity	Ak4	Ak4	Adenylate kinase 4, mitochondrial	0.00420451	0.160171	1.3571
GO:0016301	kinase activity	Bub1b	Bub1b	Putative uncharacterized protein	0.00420451	0.160171	1.3571
GO:0016301	kinase activity	Dyrk3	Dyrk3	Dual-specificity tyrosine-phosphorylation-regulated kinase 3	0.00420451	0.160171	1.3571
GO:0016301	kinase activity	Pak4	Pak4	Serine/threonine-protein kinase PAK 4	0.00420451	0.160171	1.3571
GO:0016301	kinase activity	Tk1	Tk1	Thymidine kinase, cytosolic	0.00420451	0.160171	1.3571
GO:0016301	kinase activity	Pick1	Pick1	PRKCA-binding protein	0.00420451	0.160171	1.3571
GO:0016301	kinase activity	Blk	Blk	Tyrosine-protein kinase Blk	0.00420451	0.160171	1.3571
GO:0016301	kinase activity	Ulk4	Ulk4	Serine/threonine-protein kinase ULK4	0.00420451	0.160171	1.3571
GO:0016301	kinase activity	Ptpn3	Ptpn3	Tyrosine-protein phosphatase non-receptor type 3	0.00420451	0.160171	1.3571
GO:0016301	kinase activity	Gsg2	Gsg2	Germ cell-specific gene 2	0.00420451	0.160171	1.3571
GO:0016301	kinase activity	Epha2	Epha2	Ephrin type-A receptor 2	0.00420451	0.160171	1.3571
GO:0016301	kinase activity	Pip5k1b	Pip5k1b	Phosphatidylinositol 4-phosphate 5-kinase type-1 beta	0.00420451	0.160171	1.3571
GO:0016301	kinase activity	Epha4	Epha4	Ephrin type-A receptor 4	0.00420451	0.160171	1.3571
GO:0016301	kinase activity	Cdk1	Cdk1	Cyclin-dependent kinase 1	0.00420451	0.160171	1.3571
GO:0016301	kinase activity	Cdkl5	Cdkl5	Cyclin-dependent kinase-like 5	0.00420451	0.160171	1.3571
GO:0016301	kinase activity	Ephb1	Ephb1	Putative uncharacterized protein	0.00420451	0.160171	1.3571
GO:0016301	kinase activity	Limk2	Limk2	LIM domain kinase 2	0.00420451	0.160171	1.3571
GO:0016301	kinase activity	Plk4	Plk4	Serine/threonine-protein kinase PLK4	0.00420451	0.160171	1.3571
GO:0016301	kinase activity	Ankk1	Ankk1	Ankk1 protein	0.00420451	0.160171	1.3571
GO:0016301	kinase activity	Ptk7	Ptk7	Putative uncharacterized protein	0.00420451	0.160171	1.3571
GO:0016301	kinase activity	Dclk3	Dclk3	Serine/threonine-protein kinase DCLK3	0.00420451	0.160171	1.3571
GO:0016301	kinase activity	Lmtk3	Lmtk3	Serine/threonine-protein kinase LMTK3	0.00420451	0.160171	1.3571
GO:0016301	kinase activity	Nim1	Nim1k	Serine/threonine-protein kinase NIM1	0.00420451	0.160171	1.3571
GO:0016301	kinase activity	Ripk4	Ripk4	Receptor-interacting serine/threonine-protein kinase 4	0.00420451	0.160171	1.3571
GO:0016301	kinase activity	Map3k6	Map3k6	Mitogen-activated protein kinase kinase kinase 6	0.00420451	0.160171	1.3571
GO:0016301	kinase activity	Rps6ka6	Rps6ka6	Ribosomal protein S6 kinase alpha-6	0.00420451	0.160171	1.3571
GO:0016301	kinase activity	Cks2	Cks2	Cyclin-dependent kinases regulatory subunit 2	0.00420451	0.160171	1.3571
GO:0016301	kinase activity	Ephb3	Ephb3	Ephrin type-B receptor 3	0.00420451	0.160171	1.3571
GO:0016301	kinase activity	Ckmt1	Ckmt1	Creatine kinase U-type, mitochondrial	0.00420451	0.160171	1.3571
GO:0016301	kinase activity	Srms	Srms	Non-specific protein-tyrosine kinase	0.00420451	0.160171	1.3571
GO:0004668	protein-arginine deiminase activity	Padi3	Padi3	Protein-arginine deiminase type-3	0.00444118	0.160171	7.5455
GO:0004668	protein-arginine deiminase activity	Padi1	Padi1	Peptidyl arginine deiminase, type I	0.00444118	0.160171	7.5455
GO:0004668	protein-arginine deiminase activity	Padi4	Padi4	Protein-arginine deiminase type-4	0.00444118	0.160171	7.5455
GO:0043515	kinetochore binding	Cenph	Cenph	Centromere protein H	0.00444118	0.160171	7.5455
GO:0043515	kinetochore binding	Spdl1	Spdl1	Protein Spindly	0.00444118	0.160171	7.5455
GO:0043515	kinetochore binding	Cenpe	Cenpe	Kinesin-like protein	0.00444118	0.160171	7.5455
GO:0019904	protein domain specific binding	Wnt5a	Wnt5a	Protein Wnt-5a	0.00478641	0.160171	1.63117
GO:0019904	protein domain specific binding	Ica1l	Ica1l	Islet cell autoantigen 1-like protein	0.00478641	0.160171	1.63117
GO:0019904	protein domain specific binding	Wnt3a	Wnt3a	Protein Wnt-3a	0.00478641	0.160171	1.63117
GO:0019904	protein domain specific binding	Crb3	Crb3	Protein crumbs homolog 3	0.00478641	0.160171	1.63117
GO:0019904	protein domain specific binding	Slc34a2	Slc34a2	Sodium-dependent phosphate transport protein 2B	0.00478641	0.160171	1.63117
GO:0019904	protein domain specific binding	Sfn	Sfn	14-3-3 protein sigma	0.00478641	0.160171	1.63117
GO:0019904	protein domain specific binding	Trp63	Trp63	Tumor protein 63	0.00478641	0.160171	1.63117
GO:0019904	protein domain specific binding	Whrn	Whrn	Whirlin	0.00478641	0.160171	1.63117
GO:0019904	protein domain specific binding	Acsl3	Acsl3	Long-chain-fatty-acid--CoA ligase 3	0.00478641	0.160171	1.63117
GO:0019904	protein domain specific binding	Basp1	Basp1	Brain acid soluble protein 1	0.00478641	0.160171	1.63117
GO:0019904	protein domain specific binding	Bmp2	Bmp2	Bone morphogenetic protein 2	0.00478641	0.160171	1.63117
GO:0019904	protein domain specific binding	Prkci	Prkci	Protein kinase C iota type	0.00478641	0.160171	1.63117
GO:0019904	protein domain specific binding	Ercc1	Ercc1	DNA excision repair protein ERCC-1	0.00478641	0.160171	1.63117
GO:0019904	protein domain specific binding	Mpp7	Mpp7	MAGUK p55 subfamily member 7	0.00478641	0.160171	1.63117
GO:0019904	protein domain specific binding	Ezr	Ezr	Ezrin	0.00478641	0.160171	1.63117
GO:0019904	protein domain specific binding	Pick1	Pick1	PRKCA-binding protein	0.00478641	0.160171	1.63117
GO:0019904	protein domain specific binding	Wnt3	Wnt3	Protein Wnt	0.00478641	0.160171	1.63117
GO:0019904	protein domain specific binding	Tacc3	Tacc3	Transforming acidic coiled-coil-containing protein 3	0.00478641	0.160171	1.63117
GO:0019904	protein domain specific binding	Epb4.1l5	Epb4.1l5	Band 4.1-like protein 5	0.00478641	0.160171	1.63117
GO:0019904	protein domain specific binding	Shroom2	Shroom2	Protein Shroom2	0.00478641	0.160171	1.63117
GO:0019904	protein domain specific binding	Dynll1	Dynll1	Dynein light chain 1, cytoplasmic	0.00478641	0.160171	1.63117
GO:0019904	protein domain specific binding	Gja1	Gja1	Gap junction alpha-1 protein	0.00478641	0.160171	1.63117
GO:0019904	protein domain specific binding	Pcgf6	Pcgf6	Putative uncharacterized protein	0.00478641	0.160171	1.63117
GO:0019904	protein domain specific binding	Arhgef4	Arhgef4	Rho guanine nucleotide exchange factor 4	0.00478641	0.160171	1.63117
GO:0019904	protein domain specific binding	Hmgb2	Hmgb2	High mobility group protein B2	0.00478641	0.160171	1.63117
GO:0019904	protein domain specific binding	Rab27b	Rab27b	Rab27b protein	0.00478641	0.160171	1.63117
GO:0019904	protein domain specific binding	Tdg	Tdg	G/T mismatch-specific thymine DNA glycosylase	0.00478641	0.160171	1.63117
GO:0019904	protein domain specific binding	Homer2	Homer2	Homer protein homolog 2	0.00478641	0.160171	1.63117
GO:0019904	protein domain specific binding	Rassf9	Rassf9	Ras association domain-containing protein 9	0.00478641	0.160171	1.63117
GO:0019904	protein domain specific binding	Dlg3	Dlg3	Disks large homolog 3	0.00478641	0.160171	1.63117
GO:0019904	protein domain specific binding	Adcy8	Adcy8	Adenylate cyclase type 8	0.00478641	0.160171	1.63117
GO:0050699	WW domain binding	Traf4	Traf4	TNF receptor-associated factor 4	0.00479431	0.160171	3.59309
GO:0050699	WW domain binding	Kif20b	Kif20b	Kinesin-like protein KIF20B	0.00479431	0.160171	3.59309
GO:0050699	WW domain binding	Scnn1g	Scnn1g	Putative uncharacterized protein	0.00479431	0.160171	3.59309
GO:0050699	WW domain binding	Scnn1b	Scnn1b	Sodium channel, nonvoltage-gated 1 beta	0.00479431	0.160171	3.59309
GO:0050699	WW domain binding	Scnn1a	Scnn1a	Amiloride-sensitive sodium channel subunit alpha	0.00479431	0.160171	3.59309
GO:0050699	WW domain binding	Cdc25c	Cdc25c	M-phase inducer phosphatase 3	0.00479431	0.160171	3.59309
GO:0015301	anion:anion antiporter activity	Slc4a1	Slc4a1	Band 3 anion transport protein	0.00482489	0.160171	4.19194
GO:0015301	anion:anion antiporter activity	Slc4a9	Slc4a9	Protein Slc4a9	0.00482489	0.160171	4.19194
GO:0015301	anion:anion antiporter activity	Slc26a9	Slc26a9	Solute carrier family 26 member 9	0.00482489	0.160171	4.19194
GO:0015301	anion:anion antiporter activity	Slc26a3	Slc26a3	Chloride anion exchanger	0.00482489	0.160171	4.19194
GO:0015301	anion:anion antiporter activity	Slc4a11	Slc4a11	Sodium bicarbonate transporter-like protein 11	0.00482489	0.160171	4.19194
GO:0016290	palmitoyl-CoA hydrolase activity	Them4	Them4	Putative uncharacterized protein	0.00482489	0.160171	4.19194
GO:0016290	palmitoyl-CoA hydrolase activity	Acot7	Acot7	Cytosolic acyl coenzyme A thioester hydrolase	0.00482489	0.160171	4.19194
GO:0016290	palmitoyl-CoA hydrolase activity	Acot1	Acot1	Acyl-coenzyme A thioesterase 1	0.00482489	0.160171	4.19194
GO:0016290	palmitoyl-CoA hydrolase activity	Acot3	Acot3	Peroxisomal acyl-CoA thioesterase Ia splice variant 5':1	0.00482489	0.160171	4.19194
GO:0016290	palmitoyl-CoA hydrolase activity	Acot5	Acot5	Acyl-coenzyme A thioesterase 5	0.00482489	0.160171	4.19194
GO:0015171	amino acid transmembrane transporter activity	AU018091	AU018091	Protein AU018091	0.00615524	0.160171	3.42977
GO:0015171	amino acid transmembrane transporter activity	Slc7a8	Slc7a8	Large neutral amino acids transporter small subunit 2	0.00615524	0.160171	3.42977
GO:0015171	amino acid transmembrane transporter activity	Slc7a5	Slc7a5	Putative uncharacterized protein	0.00615524	0.160171	3.42977
GO:0015171	amino acid transmembrane transporter activity	Slc6a20a	Slc6a20a	Sodium- and chloride-dependent transporter XTRP3A	0.00615524	0.160171	3.42977
GO:0015171	amino acid transmembrane transporter activity	Slc7a1	Slc7a1	High affinity cationic amino acid transporter 1	0.00615524	0.160171	3.42977
GO:0015171	amino acid transmembrane transporter activity	Slc7a11	Slc7a11	Putative uncharacterized protein	0.00615524	0.160171	3.42977
GO:0005110	frizzled-2 binding	Wnt5a	Wnt5a	Protein Wnt-5a	0.00631974	0.160171	12.5758
GO:0005110	frizzled-2 binding	Wnt3a	Wnt3a	Protein Wnt-3a	0.00631974	0.160171	12.5758
GO:0005152	interleukin-1 receptor antagonist activity	Il1f5	Il1f5	Interleukin-36 receptor antagonist protein	0.00631974	0.160171	12.5758
GO:0005152	interleukin-1 receptor antagonist activity	Il1rn	Il1rn	Interleukin-1 receptor antagonist protein	0.00631974	0.160171	12.5758
GO:0033842	N-acetyl-beta-glucosaminyl-glycoprotein 4-beta-N-acetylgalactosaminyltransferase activity	B4galnt3	B4galnt3	B4galnt3 protein	0.00631974	0.160171	12.5758
GO:0033842	N-acetyl-beta-glucosaminyl-glycoprotein 4-beta-N-acetylgalactosaminyltransferase activity	B4galnt4	B4galnt4	N-acetyl-beta-glucosaminyl-glycoprotein 4-beta-N-acetylgalactosaminyltransferase 1	0.00631974	0.160171	12.5758
GO:0004053	arginase activity	Arg2	Arg2	Arginase-2, mitochondrial	0.00631974	0.160171	12.5758
GO:0004053	arginase activity	Arg1	Arg1	Arginase-1	0.00631974	0.160171	12.5758
GO:0004055	argininosuccinate synthase activity	Gm5424	Gm5424	MCG15755	0.00631974	0.160171	12.5758
GO:0004055	argininosuccinate synthase activity	Ass1	Ass1	Argininosuccinate synthase	0.00631974	0.160171	12.5758
GO:0000171	ribonuclease MRP activity	Pop5	Pop5	Ribonuclease P/MRP protein subunit POP5	0.00631974	0.160171	12.5758
GO:0000171	ribonuclease MRP activity	Pop1	Pop1	Blood vessel epicardial substance	0.00631974	0.160171	12.5758
GO:0004357	glutamate-cysteine ligase activity	Gclm	Gclm	Glutamate--cysteine ligase regulatory subunit	0.00631974	0.160171	12.5758
GO:0004357	glutamate-cysteine ligase activity	Gclc	Gclc	Glutamate--cysteine ligase catalytic subunit	0.00631974	0.160171	12.5758
GO:0030617	transforming growth factor beta receptor, inhibitory cytoplasmic mediator activity	Smad6	Smad6	Mothers against decapentaplegic homolog 6	0.00631974	0.160171	12.5758
GO:0030617	transforming growth factor beta receptor, inhibitory cytoplasmic mediator activity	Smad7	Smad7	Mothers against decapentaplegic homolog 7	0.00631974	0.160171	12.5758
GO:0033897	ribonuclease T2 activity	Rnaset2a	Rnaset2a	Ribonuclease T2B	0.00631974	0.160171	12.5758
GO:0033897	ribonuclease T2 activity	Rnaset2b	Rnaset2b	Putative uncharacterized protein	0.00631974	0.160171	12.5758
GO:0004866	endopeptidase inhibitor activity	BC100530	BC100530	Protein BC100530	0.00635721	0.160171	2.79463
GO:0004866	endopeptidase inhibitor activity	Stfa2	Stfa2	Stefin-2	0.00635721	0.160171	2.79463
GO:0004866	endopeptidase inhibitor activity	Csta	Csta1	MCG130181	0.00635721	0.160171	2.79463
GO:0004866	endopeptidase inhibitor activity	Stfa1	Stfa1	Stefin-1	0.00635721	0.160171	2.79463
GO:0004866	endopeptidase inhibitor activity	Gm5689	Gm5689	Uncharacterized protein	0.00635721	0.160171	2.79463
GO:0004866	endopeptidase inhibitor activity	BC117090	BC117090	Protein BC117090	0.00635721	0.160171	2.79463
GO:0004866	endopeptidase inhibitor activity	Stfa3	Stfa3	Stefin-3	0.00635721	0.160171	2.79463
GO:0004866	endopeptidase inhibitor activity	Gm5416	Gm5416	EG408196 protein	0.00635721	0.160171	2.79463
GO:0005267	potassium channel activity	Kcnh1	Kcnh1	Potassium voltage-gated channel subfamily H member 1	0.00692143	0.170234	2.07131
GO:0005267	potassium channel activity	Kcne1	Kcne1	Potassium voltage-gated channel subfamily E member 1	0.00692143	0.170234	2.07131
GO:0005267	potassium channel activity	Kcng2	Kcng2	Protein Kcng2	0.00692143	0.170234	2.07131
GO:0005267	potassium channel activity	Kcnc3	Kcnc3	Potassium voltage-gated channel subfamily C member 3	0.00692143	0.170234	2.07131
GO:0005267	potassium channel activity	Kcns2	Kcns2	Potassium voltage-gated channel subfamily S member 2	0.00692143	0.170234	2.07131
GO:0005267	potassium channel activity	Kcnmb4	Kcnmb4	Calcium-activated potassium channel subunit beta-4	0.00692143	0.170234	2.07131
GO:0005267	potassium channel activity	Fxyd4	Fxyd4	FXYD domain-containing ion transport regulator 4	0.00692143	0.170234	2.07131
GO:0005267	potassium channel activity	Kcns1	Kcns1	Potassium voltage-gated channel subfamily S member 1	0.00692143	0.170234	2.07131
GO:0005267	potassium channel activity	Tex40	Kcnk4	Potassium channel subfamily K member 4	0.00692143	0.170234	2.07131
GO:0005267	potassium channel activity	Kcnip2	Kcnip2	Kv channel-interacting protein 2	0.00692143	0.170234	2.07131
GO:0005267	potassium channel activity	Kcnk16	Kcnk16	MCG5959, isoform CRA_a	0.00692143	0.170234	2.07131
GO:0005267	potassium channel activity	Kcnj15	Kcnj15	Potassium inwardly-rectifying channel, subfamily J, member 15, isoform CRA_a	0.00692143	0.170234	2.07131
GO:0005267	potassium channel activity	Kcnk7	Kcnk7	Kcnk7 protein	0.00692143	0.170234	2.07131
GO:0005267	potassium channel activity	Kcnk1	Kcnk1	Potassium channel subfamily K member 1	0.00692143	0.170234	2.07131
GO:0004623	phospholipase A2 activity	Pla2g4e	Pla2g4e	Pla2g4e protein	0.00777674	0.186823	3.28065
GO:0004623	phospholipase A2 activity	Pla2g4d	Pla2g4d	Phospholipase A2, group IVD	0.00777674	0.186823	3.28065
GO:0004623	phospholipase A2 activity	Pla2g2f	Pla2g2f	Group IIF secretory phospholipase A2	0.00777674	0.186823	3.28065
GO:0004623	phospholipase A2 activity	Plb1	Plb1	Phospholipase B1, membrane-associated	0.00777674	0.186823	3.28065
GO:0004623	phospholipase A2 activity	Pla2g2e	Pla2g2e	Group IIE secretory phospholipase A2	0.00777674	0.186823	3.28065
GO:0004623	phospholipase A2 activity	Pla2g4b	Pla2g4b	Cytosolic phospholipase A2 beta	0.00777674	0.186823	3.28065
GO:0008022	protein C-terminus binding	Pex26	Pex26	Peroxisome assembly protein 26	0.00809625	0.18769	1.68614
GO:0008022	protein C-terminus binding	Taf13	Taf13	Transcription initiation factor TFIID subunit 13	0.00809625	0.18769	1.68614
GO:0008022	protein C-terminus binding	Slc4a1	Slc4a1	Band 3 anion transport protein	0.00809625	0.18769	1.68614
GO:0008022	protein C-terminus binding	Erbb2	Erbb2	Receptor tyrosine-protein kinase erbB-2	0.00809625	0.18769	1.68614
GO:0008022	protein C-terminus binding	Ctnnb1	Ctnnb1	Catenin beta-1	0.00809625	0.18769	1.68614
GO:0008022	protein C-terminus binding	Sdcbp2	Sdcbp2	Putative uncharacterized protein	0.00809625	0.18769	1.68614
GO:0008022	protein C-terminus binding	Hras1	Hras	GTPase HRas	0.00809625	0.18769	1.68614
GO:0008022	protein C-terminus binding	Grip1	Grip1	Glutamate receptor-interacting protein 1	0.00809625	0.18769	1.68614
GO:0008022	protein C-terminus binding	Tjp2	Tjp2	Tight junction protein ZO-2	0.00809625	0.18769	1.68614
GO:0008022	protein C-terminus binding	Cenpf	Cenpf	Protein Cenpf	0.00809625	0.18769	1.68614
GO:0008022	protein C-terminus binding	Lig4	Lig4	DNA ligase 4	0.00809625	0.18769	1.68614
GO:0008022	protein C-terminus binding	Ercc1	Ercc1	DNA excision repair protein ERCC-1	0.00809625	0.18769	1.68614
GO:0008022	protein C-terminus binding	Mki67	Mki67	Protein Mki67	0.00809625	0.18769	1.68614
GO:0008022	protein C-terminus binding	Cdc20	Cdc20	Cell division cycle protein 20 homolog	0.00809625	0.18769	1.68614
GO:0008022	protein C-terminus binding	Sdc1	Sdc1	Syndecan-1	0.00809625	0.18769	1.68614
GO:0008022	protein C-terminus binding	Pick1	Pick1	PRKCA-binding protein	0.00809625	0.18769	1.68614
GO:0008022	protein C-terminus binding	Top2a	Top2a	DNA topoisomerase 2-alpha	0.00809625	0.18769	1.68614
GO:0008022	protein C-terminus binding	Clic6	Clic6	Chloride intracellular channel protein 6	0.00809625	0.18769	1.68614
GO:0008022	protein C-terminus binding	Dynll1	Dynll1	Dynein light chain 1, cytoplasmic	0.00809625	0.18769	1.68614
GO:0008022	protein C-terminus binding	Rad51	Rad51	DNA repair protein RAD51 homolog 1	0.00809625	0.18769	1.68614
GO:0008022	protein C-terminus binding	Procr	Procr	Endothelial protein C receptor	0.00809625	0.18769	1.68614
GO:0008022	protein C-terminus binding	Sae1	Sae1	SUMO-activating enzyme subunit 1	0.00809625	0.18769	1.68614
GO:0008022	protein C-terminus binding	Dlg3	Dlg3	Disks large homolog 3	0.00809625	0.18769	1.68614
GO:0008022	protein C-terminus binding	Adcy8	Adcy8	Adenylate cyclase type 8	0.00809625	0.18769	1.68614
GO:0000982	RNA polymerase II core promoter proximal region sequence-specific DNA binding transcription factor activity	Msx1	Msx1	Homeobox protein MSX-1	0.00834413	0.18769	4.57303
GO:0000982	RNA polymerase II core promoter proximal region sequence-specific DNA binding transcription factor activity	Tfap2a	Tfap2a	Transcription factor AP-2-alpha	0.00834413	0.18769	4.57303
GO:0000982	RNA polymerase II core promoter proximal region sequence-specific DNA binding transcription factor activity	Arntl	Arntl	Aryl hydrocarbon receptor nuclear translocator-like, isoform CRA_b	0.00834413	0.18769	4.57303
GO:0000982	RNA polymerase II core promoter proximal region sequence-specific DNA binding transcription factor activity	Msx2	Msx2	Homeobox protein MSX-2	0.00834413	0.18769	4.57303
GO:0015106	bicarbonate transmembrane transporter activity	Slc26a9	Slc26a9	Solute carrier family 26 member 9	0.00835792	0.18769	6.28791
GO:0015106	bicarbonate transmembrane transporter activity	Slc26a3	Slc26a3	Chloride anion exchanger	0.00835792	0.18769	6.28791
GO:0015106	bicarbonate transmembrane transporter activity	Slc4a11	Slc4a11	Sodium bicarbonate transporter-like protein 11	0.00835792	0.18769	6.28791
GO:0019841	retinol binding	Rbp1	Rbp1	Retinol-binding protein 1	0.0117379	0.249488	4.19194
GO:0019841	retinol binding	Lrat	Lrat	Lecithin-retinol acyltransferase (Phosphatidylcholine-retinol-O-acyltransferase)	0.0117379	0.249488	4.19194
GO:0019841	retinol binding	Rbp7	Rbp7	Retinoid-binding protein 7	0.0117379	0.249488	4.19194
GO:0019841	retinol binding	Rbp2	Rbp2	Retinol binding protein 2, cellular	0.0117379	0.249488	4.19194
GO:0047617	acyl-CoA hydrolase activity	Acot7	Acot7	Cytosolic acyl coenzyme A thioester hydrolase	0.0117379	0.249488	4.19194
GO:0047617	acyl-CoA hydrolase activity	Acot1	Acot1	Acyl-coenzyme A thioesterase 1	0.0117379	0.249488	4.19194
GO:0047617	acyl-CoA hydrolase activity	Acot3	Acot3	Peroxisomal acyl-CoA thioesterase Ia splice variant 5':1	0.0117379	0.249488	4.19194
GO:0047617	acyl-CoA hydrolase activity	Acot5	Acot5	Acyl-coenzyme A thioesterase 5	0.0117379	0.249488	4.19194
GO:0030674	protein binding, bridging	Wwc1	Wwc1	Protein KIBRA	0.0121839	0.249488	2.51517
GO:0030674	protein binding, bridging	Csta	Csta1	MCG130181	0.0121839	0.249488	2.51517
GO:0030674	protein binding, bridging	Cnksr1	Cnksr1	Protein Cnksr1	0.0121839	0.249488	2.51517
GO:0030674	protein binding, bridging	Dsp	Dsp	Desmoplakin	0.0121839	0.249488	2.51517
GO:0030674	protein binding, bridging	Tchh	Tchh	Putative uncharacterized protein	0.0121839	0.249488	2.51517
GO:0030674	protein binding, bridging	Ivl	Ivl	Involucrin	0.0121839	0.249488	2.51517
GO:0030674	protein binding, bridging	Evpl	Evpl	Putative uncharacterized protein	0.0121839	0.249488	2.51517
GO:0030674	protein binding, bridging	Cux1	Cux1	One cut domain family member	0.0121839	0.249488	2.51517
GO:0003743	translation initiation factor activity	Eif1ax	Eif1ax	Eukaryotic translation initiation factor 1A, X-chromosomal	0.0128873	0.249488	2.12822
GO:0003743	translation initiation factor activity	Eif2b5	Eif2b5	Translation initiation factor eIF-2B subunit epsilon	0.0128873	0.249488	2.12822
GO:0003743	translation initiation factor activity	Eif3i	Eif3i	Eukaryotic translation initiation factor 3 subunit I	0.0128873	0.249488	2.12822
GO:0003743	translation initiation factor activity	Eif4a1	Eif4a1	Eukaryotic initiation factor 4A-I	0.0128873	0.249488	2.12822
GO:0003743	translation initiation factor activity	Eif2b4	Eif2b4	Translation initiation factor eIF-2B subunit delta	0.0128873	0.249488	2.12822
GO:0003743	translation initiation factor activity	Eif2b1	Eif2b1	Translation initiation factor eIF-2B subunit alpha	0.0128873	0.249488	2.12822
GO:0003743	translation initiation factor activity	Eif2s2	Eif2s2	Eukaryotic translation initiation factor 2 subunit 2	0.0128873	0.249488	2.12822
GO:0003743	translation initiation factor activity	Eif2s1	Eif2s1	Eukaryotic translation initiation factor 2 subunit 1	0.0128873	0.249488	2.12822
GO:0003743	translation initiation factor activity	Eif3j1	Eif3j1	Eukaryotic translation initiation factor 3 subunit J-A	0.0128873	0.249488	2.12822
GO:0003743	translation initiation factor activity	Eif2b2	Eif2b2	Translation initiation factor eIF-2B subunit beta	0.0128873	0.249488	2.12822
GO:0003743	translation initiation factor activity	Eif2b3	Eif2b3	Eif2b3 protein	0.0128873	0.249488	2.12822
GO:0000977	RNA polymerase II regulatory region sequence-specific DNA binding	Nme1	Nme1	Nucleoside diphosphate kinase A	0.0135283	0.249488	2.6676
GO:0000977	RNA polymerase II regulatory region sequence-specific DNA binding	Fosl1	Fosl1	Fos-related antigen 1	0.0135283	0.249488	2.6676
GO:0000977	RNA polymerase II regulatory region sequence-specific DNA binding	Lef1	Lef1	Lymphoid enhancer binding factor 1, isoform CRA_d	0.0135283	0.249488	2.6676
GO:0000977	RNA polymerase II regulatory region sequence-specific DNA binding	Gata3	Gata3	Trans-acting T-cell-specific transcription factor GATA-3	0.0135283	0.249488	2.6676
GO:0000977	RNA polymerase II regulatory region sequence-specific DNA binding	Tfap2a	Tfap2a	Transcription factor AP-2-alpha	0.0135283	0.249488	2.6676
GO:0000977	RNA polymerase II regulatory region sequence-specific DNA binding	Nfil3	Nfil3	Nuclear factor interleukin-3-regulated protein	0.0135283	0.249488	2.6676
GO:0000977	RNA polymerase II regulatory region sequence-specific DNA binding	Tfap2c	Tfap2c	Transcription factor AP-2 gamma	0.0135283	0.249488	2.6676
GO:0030414	peptidase inhibitor activity	Spint2	Spint2	Putative uncharacterized protein	0.0136492	0.249488	1.75477
GO:0030414	peptidase inhibitor activity	Spink12	Spink12	Serine protease inhibitor Kazal-type 12	0.0136492	0.249488	1.75477
GO:0030414	peptidase inhibitor activity	Stfa2	Stfa2	Stefin-2	0.0136492	0.249488	1.75477
GO:0030414	peptidase inhibitor activity	Csta	Csta1	MCG130181	0.0136492	0.249488	1.75477
GO:0030414	peptidase inhibitor activity	Slpi	Slpi	Antileukoproteinase	0.0136492	0.249488	1.75477
GO:0030414	peptidase inhibitor activity	Serpinb2	Serpinb2	Plasminogen activator inhibitor 2, macrophage	0.0136492	0.249488	1.75477
GO:0030414	peptidase inhibitor activity	Serpina9	Serpina9	Serpina9 protein	0.0136492	0.249488	1.75477
GO:0030414	peptidase inhibitor activity	Stfa1	Stfa1	Stefin-1	0.0136492	0.249488	1.75477
GO:0030414	peptidase inhibitor activity	Serpini1	Serpini1	Neuroserpin	0.0136492	0.249488	1.75477
GO:0030414	peptidase inhibitor activity	Fetub	Fetub	GUGU beta	0.0136492	0.249488	1.75477
GO:0030414	peptidase inhibitor activity	Birc5	Birc5	Baculoviral IAP repeat-containing protein 5	0.0136492	0.249488	1.75477
GO:0030414	peptidase inhibitor activity	Spink6	Spink6	Spink6 protein	0.0136492	0.249488	1.75477
GO:0030414	peptidase inhibitor activity	Wfdc18	Wfdc18	WAP four-disulfide core domain protein 18	0.0136492	0.249488	1.75477
GO:0030414	peptidase inhibitor activity	Spint1	Spint1	Putative uncharacterized protein	0.0136492	0.249488	1.75477
GO:0030414	peptidase inhibitor activity	Serpinb11	Serpinb11	Serpin B11	0.0136492	0.249488	1.75477
GO:0030414	peptidase inhibitor activity	Serpinb13	Serpinb13	Serpin B13	0.0136492	0.249488	1.75477
GO:0030414	peptidase inhibitor activity	Stfa3	Stfa3	Stefin-3	0.0136492	0.249488	1.75477
GO:0030414	peptidase inhibitor activity	Serpina11	Serpina11	Serpin A11	0.0136492	0.249488	1.75477
GO:0004713	protein tyrosine kinase activity	Clk3	Clk3	Dual specificity protein kinase CLK3	0.0136492	0.249488	1.75477
GO:0004713	protein tyrosine kinase activity	Ptk6	Ptk6	Non-specific protein-tyrosine kinase	0.0136492	0.249488	1.75477
GO:0004713	protein tyrosine kinase activity	Erbb2	Erbb2	Receptor tyrosine-protein kinase erbB-2	0.0136492	0.249488	1.75477
GO:0004713	protein tyrosine kinase activity	Epha1	Epha1	Ephrin type-A receptor 1	0.0136492	0.249488	1.75477
GO:0004713	protein tyrosine kinase activity	Fgfr3	Fgfr3	Fibroblast growth factor receptor 3	0.0136492	0.249488	1.75477
GO:0004713	protein tyrosine kinase activity	Ret	Ret	Proto-oncogene tyrosine-protein kinase receptor Ret	0.0136492	0.249488	1.75477
GO:0004713	protein tyrosine kinase activity	Ttk	Ttk	Dual-specificity protein kinase TTK	0.0136492	0.249488	1.75477
GO:0004713	protein tyrosine kinase activity	Dyrk3	Dyrk3	Dual-specificity tyrosine-phosphorylation-regulated kinase 3	0.0136492	0.249488	1.75477
GO:0004713	protein tyrosine kinase activity	Blk	Blk	Tyrosine-protein kinase Blk	0.0136492	0.249488	1.75477
GO:0004713	protein tyrosine kinase activity	Ptpn3	Ptpn3	Tyrosine-protein phosphatase non-receptor type 3	0.0136492	0.249488	1.75477
GO:0004713	protein tyrosine kinase activity	Epha2	Epha2	Ephrin type-A receptor 2	0.0136492	0.249488	1.75477
GO:0004713	protein tyrosine kinase activity	Epha4	Epha4	Ephrin type-A receptor 4	0.0136492	0.249488	1.75477
GO:0004713	protein tyrosine kinase activity	Ephb1	Ephb1	Putative uncharacterized protein	0.0136492	0.249488	1.75477
GO:0004713	protein tyrosine kinase activity	Plk4	Plk4	Serine/threonine-protein kinase PLK4	0.0136492	0.249488	1.75477
GO:0004713	protein tyrosine kinase activity	Ptk7	Ptk7	Putative uncharacterized protein	0.0136492	0.249488	1.75477
GO:0004713	protein tyrosine kinase activity	Lmtk3	Lmtk3	Serine/threonine-protein kinase LMTK3	0.0136492	0.249488	1.75477
GO:0004713	protein tyrosine kinase activity	Ephb3	Ephb3	Ephrin type-B receptor 3	0.0136492	0.249488	1.75477
GO:0004713	protein tyrosine kinase activity	Srms	Srms	Non-specific protein-tyrosine kinase	0.0136492	0.249488	1.75477
GO:0005092	GDP-dissociation inhibitor activity	Gpsm2	Gpsm2	G-protein-signaling modulator 2	0.0137665	0.249488	5.38964
GO:0005092	GDP-dissociation inhibitor activity	Gpsm1	Gpsm1	G-protein-signaling modulator 1	0.0137665	0.249488	5.38964
GO:0005092	GDP-dissociation inhibitor activity	Arhgdig	Arhgdig	Rho GDP-dissociation inhibitor 3	0.0137665	0.249488	5.38964
GO:0008376	acetylgalactosaminyltransferase activity	Csgalnact1	Csgalnact1	Chondroitin sulfate N-acetylgalactosaminyltransferase 1	0.0137665	0.249488	5.38964
GO:0008376	acetylgalactosaminyltransferase activity	B4galnt3	B4galnt3	B4galnt3 protein	0.0137665	0.249488	5.38964
GO:0008376	acetylgalactosaminyltransferase activity	B4galnt4	B4galnt4	N-acetyl-beta-glucosaminyl-glycoprotein 4-beta-N-acetylgalactosaminyltransferase 1	0.0137665	0.249488	5.38964
GO:0015280	ligand-gated sodium channel activity	Scnn1g	Scnn1g	Putative uncharacterized protein	0.0137665	0.249488	5.38964
GO:0015280	ligand-gated sodium channel activity	Scnn1b	Scnn1b	Sodium channel, nonvoltage-gated 1 beta	0.0137665	0.249488	5.38964
GO:0015280	ligand-gated sodium channel activity	Scnn1a	Scnn1a	Amiloride-sensitive sodium channel subunit alpha	0.0137665	0.249488	5.38964
GO:0019104	DNA N-glycosylase activity	Neil3	Neil3	Endonuclease 8-like 3	0.0137665	0.249488	5.38964
GO:0019104	DNA N-glycosylase activity	Smug1	Smug1	Putative uncharacterized protein	0.0137665	0.249488	5.38964
GO:0019104	DNA N-glycosylase activity	Tdg	Tdg	G/T mismatch-specific thymine DNA glycosylase	0.0137665	0.249488	5.38964
GO:0005154	epidermal growth factor receptor binding	Ereg	Ereg	Proepiregulin	0.0144557	0.256646	2.90211
GO:0005154	epidermal growth factor receptor binding	Epgn	Epgn	Epithelial mitogen	0.0144557	0.256646	2.90211
GO:0005154	epidermal growth factor receptor binding	Tgfa	Tgfa	Protransforming growth factor alpha	0.0144557	0.256646	2.90211
GO:0005154	epidermal growth factor receptor binding	Nrg2	Nrg2	Pro-neuregulin-2, membrane-bound isoform	0.0144557	0.256646	2.90211
GO:0005154	epidermal growth factor receptor binding	Cblc	Cblc	Casitas B-lineage lymphoma c, isoform CRA_b	0.0144557	0.256646	2.90211
GO:0005154	epidermal growth factor receptor binding	Areg	Areg	Amphiregulin	0.0144557	0.256646	2.90211
GO:0016772	transferase activity, transferring phosphorus-containing groups	Hunk	Hunk	Hunk protein	0.0146584	0.256646	1.33209
GO:0016772	transferase activity, transferring phosphorus-containing groups	Aurkb	Aurkb	Aurora kinase B	0.0146584	0.256646	1.33209
GO:0016772	transferase activity, transferring phosphorus-containing groups	Braf	Braf	Serine/threonine-protein kinase B-raf	0.0146584	0.256646	1.33209
GO:0016772	transferase activity, transferring phosphorus-containing groups	Cdk18	Cdk18	Cyclin-dependent kinase 18	0.0146584	0.256646	1.33209
GO:0016772	transferase activity, transferring phosphorus-containing groups	Gucy2e	Gucy2e	Guanylyl cyclase GC-E	0.0146584	0.256646	1.33209
GO:0016772	transferase activity, transferring phosphorus-containing groups	Clk3	Clk3	Dual specificity protein kinase CLK3	0.0146584	0.256646	1.33209
GO:0016772	transferase activity, transferring phosphorus-containing groups	Ptk6	Ptk6	Non-specific protein-tyrosine kinase	0.0146584	0.256646	1.33209
GO:0016772	transferase activity, transferring phosphorus-containing groups	Erbb2	Erbb2	Receptor tyrosine-protein kinase erbB-2	0.0146584	0.256646	1.33209
GO:0016772	transferase activity, transferring phosphorus-containing groups	Mapk13	Mapk13	Mitogen-activated protein kinase 13	0.0146584	0.256646	1.33209
GO:0016772	transferase activity, transferring phosphorus-containing groups	2610018G03Rik	Stk26	Serine/threonine-protein kinase 26	0.0146584	0.256646	1.33209
GO:0016772	transferase activity, transferring phosphorus-containing groups	Epha1	Epha1	Ephrin type-A receptor 1	0.0146584	0.256646	1.33209
GO:0016772	transferase activity, transferring phosphorus-containing groups	Fgfr3	Fgfr3	Fibroblast growth factor receptor 3	0.0146584	0.256646	1.33209
GO:0016772	transferase activity, transferring phosphorus-containing groups	Bub1	Bub1	Mitotic checkpoint serine/threonine-protein kinase BUB1	0.0146584	0.256646	1.33209
GO:0016772	transferase activity, transferring phosphorus-containing groups	Plk1	Plk1	Polo like kinase	0.0146584	0.256646	1.33209
GO:0016772	transferase activity, transferring phosphorus-containing groups	Gucy2c	Gucy2c	Heat-stable enterotoxin receptor	0.0146584	0.256646	1.33209
GO:0016772	transferase activity, transferring phosphorus-containing groups	Ret	Ret	Proto-oncogene tyrosine-protein kinase receptor Ret	0.0146584	0.256646	1.33209
GO:0016772	transferase activity, transferring phosphorus-containing groups	Nek2	Nek2	Serine/threonine-protein kinase Nek2	0.0146584	0.256646	1.33209
GO:0016772	transferase activity, transferring phosphorus-containing groups	Pask	Pask	PAS domain containing serine/threonine kinase	0.0146584	0.256646	1.33209
GO:0016772	transferase activity, transferring phosphorus-containing groups	Mark1	Mark1	Serine/threonine-protein kinase MARK1	0.0146584	0.256646	1.33209
GO:0016772	transferase activity, transferring phosphorus-containing groups	Ttk	Ttk	Dual-specificity protein kinase TTK	0.0146584	0.256646	1.33209
GO:0016772	transferase activity, transferring phosphorus-containing groups	Mast1	Mast1	Microtubule-associated serine/threonine-protein kinase 1	0.0146584	0.256646	1.33209
GO:0016772	transferase activity, transferring phosphorus-containing groups	Dclk2	Dclk2	Serine/threonine-protein kinase DCLK2	0.0146584	0.256646	1.33209
GO:0016772	transferase activity, transferring phosphorus-containing groups	Plk3	Plk3	Serine/threonine-protein kinase PLK3	0.0146584	0.256646	1.33209
GO:0016772	transferase activity, transferring phosphorus-containing groups	Pak6	Pak6	Non-specific serine/threonine protein kinase	0.0146584	0.256646	1.33209
GO:0016772	transferase activity, transferring phosphorus-containing groups	Dapk2	Dapk2	DAP-kinase-related protein 1 beta isoform	0.0146584	0.256646	1.33209
GO:0016772	transferase activity, transferring phosphorus-containing groups	Pbk	Pbk	Lymphokine-activated killer T-cell-originated protein kinase	0.0146584	0.256646	1.33209
GO:0016772	transferase activity, transferring phosphorus-containing groups	Trpm6	Trpm6	Transient receptor potential cation channel subfamily M member 6	0.0146584	0.256646	1.33209
GO:0016772	transferase activity, transferring phosphorus-containing groups	Prkci	Prkci	Protein kinase C iota type	0.0146584	0.256646	1.33209
GO:0016772	transferase activity, transferring phosphorus-containing groups	Chek1	Chek1	Serine/threonine-protein kinase Chk1	0.0146584	0.256646	1.33209
GO:0016772	transferase activity, transferring phosphorus-containing groups	Mylk3	Mylk3	LOC633594 protein	0.0146584	0.256646	1.33209
GO:0016772	transferase activity, transferring phosphorus-containing groups	Csnk1e	Csnk1e	Casein kinase I isoform epsilon	0.0146584	0.256646	1.33209
GO:0016772	transferase activity, transferring phosphorus-containing groups	Rps6kb2	Rps6kb2	Ribosomal protein S6 kinase beta-2	0.0146584	0.256646	1.33209
GO:0016772	transferase activity, transferring phosphorus-containing groups	Aurka	Aurka	Aurora kinase A, isoform CRA_b	0.0146584	0.256646	1.33209
GO:0016772	transferase activity, transferring phosphorus-containing groups	Kndc1	Kndc1	Kinase non-catalytic C-lobe domain (KIND) containing 1	0.0146584	0.256646	1.33209
GO:0016772	transferase activity, transferring phosphorus-containing groups	Melk	Melk	Maternal embryonic leucine zipper kinase	0.0146584	0.256646	1.33209
GO:0016772	transferase activity, transferring phosphorus-containing groups	Bub1b	Bub1b	Putative uncharacterized protein	0.0146584	0.256646	1.33209
GO:0016772	transferase activity, transferring phosphorus-containing groups	Dyrk3	Dyrk3	Dual-specificity tyrosine-phosphorylation-regulated kinase 3	0.0146584	0.256646	1.33209
GO:0016772	transferase activity, transferring phosphorus-containing groups	Pak4	Pak4	Serine/threonine-protein kinase PAK 4	0.0146584	0.256646	1.33209
GO:0016772	transferase activity, transferring phosphorus-containing groups	Blk	Blk	Tyrosine-protein kinase Blk	0.0146584	0.256646	1.33209
GO:0016772	transferase activity, transferring phosphorus-containing groups	Ulk4	Ulk4	Serine/threonine-protein kinase ULK4	0.0146584	0.256646	1.33209
GO:0016772	transferase activity, transferring phosphorus-containing groups	Gsg2	Gsg2	Germ cell-specific gene 2	0.0146584	0.256646	1.33209
GO:0016772	transferase activity, transferring phosphorus-containing groups	Epha2	Epha2	Ephrin type-A receptor 2	0.0146584	0.256646	1.33209
GO:0016772	transferase activity, transferring phosphorus-containing groups	Epha4	Epha4	Ephrin type-A receptor 4	0.0146584	0.256646	1.33209
GO:0016772	transferase activity, transferring phosphorus-containing groups	Cdk1	Cdk1	Cyclin-dependent kinase 1	0.0146584	0.256646	1.33209
GO:0016772	transferase activity, transferring phosphorus-containing groups	Cdkl5	Cdkl5	Cyclin-dependent kinase-like 5	0.0146584	0.256646	1.33209
GO:0016772	transferase activity, transferring phosphorus-containing groups	Ephb1	Ephb1	Putative uncharacterized protein	0.0146584	0.256646	1.33209
GO:0016772	transferase activity, transferring phosphorus-containing groups	Limk2	Limk2	LIM domain kinase 2	0.0146584	0.256646	1.33209
GO:0016772	transferase activity, transferring phosphorus-containing groups	Plk4	Plk4	Serine/threonine-protein kinase PLK4	0.0146584	0.256646	1.33209
GO:0016772	transferase activity, transferring phosphorus-containing groups	Ankk1	Ankk1	Ankk1 protein	0.0146584	0.256646	1.33209
GO:0016772	transferase activity, transferring phosphorus-containing groups	Ptk7	Ptk7	Putative uncharacterized protein	0.0146584	0.256646	1.33209
GO:0016772	transferase activity, transferring phosphorus-containing groups	Dclk3	Dclk3	Serine/threonine-protein kinase DCLK3	0.0146584	0.256646	1.33209
GO:0016772	transferase activity, transferring phosphorus-containing groups	Lmtk3	Lmtk3	Serine/threonine-protein kinase LMTK3	0.0146584	0.256646	1.33209
GO:0016772	transferase activity, transferring phosphorus-containing groups	Nim1	Nim1k	Serine/threonine-protein kinase NIM1	0.0146584	0.256646	1.33209
GO:0016772	transferase activity, transferring phosphorus-containing groups	Ripk4	Ripk4	Receptor-interacting serine/threonine-protein kinase 4	0.0146584	0.256646	1.33209
GO:0016772	transferase activity, transferring phosphorus-containing groups	Map3k6	Map3k6	Mitogen-activated protein kinase kinase kinase 6	0.0146584	0.256646	1.33209
GO:0016772	transferase activity, transferring phosphorus-containing groups	Rps6ka6	Rps6ka6	Ribosomal protein S6 kinase alpha-6	0.0146584	0.256646	1.33209
GO:0016772	transferase activity, transferring phosphorus-containing groups	Ephb3	Ephb3	Ephrin type-B receptor 3	0.0146584	0.256646	1.33209
GO:0016772	transferase activity, transferring phosphorus-containing groups	Ckmt1	Ckmt1	Creatine kinase U-type, mitochondrial	0.0146584	0.256646	1.33209
GO:0016772	transferase activity, transferring phosphorus-containing groups	Srms	Srms	Non-specific protein-tyrosine kinase	0.0146584	0.256646	1.33209
GO:0017017	MAP kinase tyrosine/serine/threonine phosphatase activity	Dusp14	Dusp14	Dual-specificity protein phosphatase 14	0.0159036	0.270073	3.86949
GO:0017017	MAP kinase tyrosine/serine/threonine phosphatase activity	Dusp9	Dusp9	Dual specificity protein phosphatase	0.0159036	0.270073	3.86949
GO:0017017	MAP kinase tyrosine/serine/threonine phosphatase activity	Dusp2	Dusp2	Dual specificity protein phosphatase 2	0.0159036	0.270073	3.86949
GO:0017017	MAP kinase tyrosine/serine/threonine phosphatase activity	Dusp8	Dusp8	Dual-specificity protein phosphatase 8	0.0159036	0.270073	3.86949
GO:0008301	DNA binding, bending	Foxj1	Foxj1	Forkhead box protein J1	0.0159482	0.270073	2.26365
GO:0008301	DNA binding, bending	Foxe1	Foxe1	Forkhead box protein E1	0.0159482	0.270073	2.26365
GO:0008301	DNA binding, bending	Lef1	Lef1	Lymphoid enhancer binding factor 1, isoform CRA_d	0.0159482	0.270073	2.26365
GO:0008301	DNA binding, bending	Foxm1	Foxm1	Forkhead box protein M1	0.0159482	0.270073	2.26365
GO:0008301	DNA binding, bending	Foxn1	Foxn1	Forkhead box N1	0.0159482	0.270073	2.26365
GO:0008301	DNA binding, bending	Top2a	Top2a	DNA topoisomerase 2-alpha	0.0159482	0.270073	2.26365
GO:0008301	DNA binding, bending	Foxc1	Foxc1	Forkhead box protein C1	0.0159482	0.270073	2.26365
GO:0008301	DNA binding, bending	Foxq1	Foxq1	Forkhead box protein Q1	0.0159482	0.270073	2.26365
GO:0008301	DNA binding, bending	Hmgb2	Hmgb2	High mobility group protein B2	0.0159482	0.270073	2.26365
GO:0042813	Wnt-activated receptor activity	Fzd6	Fzd6	Putative uncharacterized protein	0.017859	0.273988	3.14396
GO:0042813	Wnt-activated receptor activity	Fzd1	Fzd1	Frizzled-1	0.017859	0.273988	3.14396
GO:0042813	Wnt-activated receptor activity	Fzd10	Fzd10	MCG51280	0.017859	0.273988	3.14396
GO:0042813	Wnt-activated receptor activity	Fzd5	Fzd5	Frizzled homolog 5 (Drosophila)	0.017859	0.273988	3.14396
GO:0042813	Wnt-activated receptor activity	Fzd3	Fzd3	Putative uncharacterized protein	0.017859	0.273988	3.14396
GO:0015349	thyroid hormone transmembrane transporter activity	Slco1a5	Slco1a5	Solute carrier organic anion transporter family member 1A5	0.0179552	0.273988	8.38388
GO:0015349	thyroid hormone transmembrane transporter activity	Slco4a1	Slco4a1	Solute carrier organic anion transporter family member 4A1	0.0179552	0.273988	8.38388
GO:0043142	single-stranded DNA-dependent ATPase activity	Polq	Polq	Putative uncharacterized protein	0.0179552	0.273988	8.38388
GO:0043142	single-stranded DNA-dependent ATPase activity	Rad51	Rad51	DNA repair protein RAD51 homolog 1	0.0179552	0.273988	8.38388
GO:0019888	protein phosphatase regulator activity	Ppp4r4	Ppp4r4	Serine/threonine-protein phosphatase 4 regulatory subunit 4	0.0179552	0.273988	8.38388
GO:0019888	protein phosphatase regulator activity	Ppp1r3b	Ppp1r3b	Protein phosphatase 1 regulatory subunit 3B	0.0179552	0.273988	8.38388
GO:0010997	anaphase-promoting complex binding	Plk1	Plk1	Polo like kinase	0.0179552	0.273988	8.38388
GO:0010997	anaphase-promoting complex binding	Clspn	Clspn	Claspin	0.0179552	0.273988	8.38388
GO:0016901	oxidoreductase activity, acting on the CH-OH group of donors, quinone or similar compound as acceptor	Hhipl1	Hhipl1	HHIP-like protein 1	0.0179552	0.273988	8.38388
GO:0016901	oxidoreductase activity, acting on the CH-OH group of donors, quinone or similar compound as acceptor	Hhip	Hhip	Hedgehog-interacting protein	0.0179552	0.273988	8.38388
GO:0001077	RNA polymerase II core promoter proximal region sequence-specific DNA binding transcription factor activity involved in positive regulation of transcription	Heyl	Heyl	Hairy/enhancer-of-split related with YRPW motif-like protein	0.018036	0.273988	1.901
GO:0001077	RNA polymerase II core promoter proximal region sequence-specific DNA binding transcription factor activity involved in positive regulation of transcription	Sox4	Sox4	Transcription factor SOX-4	0.018036	0.273988	1.901
GO:0001077	RNA polymerase II core promoter proximal region sequence-specific DNA binding transcription factor activity involved in positive regulation of transcription	Dlx3	Dlx3	Homeobox protein DLX-3	0.018036	0.273988	1.901
GO:0001077	RNA polymerase II core promoter proximal region sequence-specific DNA binding transcription factor activity involved in positive regulation of transcription	Gata3	Gata3	Trans-acting T-cell-specific transcription factor GATA-3	0.018036	0.273988	1.901
GO:0001077	RNA polymerase II core promoter proximal region sequence-specific DNA binding transcription factor activity involved in positive regulation of transcription	Trp63	Trp63	Tumor protein 63	0.018036	0.273988	1.901
GO:0001077	RNA polymerase II core promoter proximal region sequence-specific DNA binding transcription factor activity involved in positive regulation of transcription	Hoxc13	Hoxc13	Homeobox protein Hox-C13	0.018036	0.273988	1.901
GO:0001077	RNA polymerase II core promoter proximal region sequence-specific DNA binding transcription factor activity involved in positive regulation of transcription	Zfp750	Zfp750	Zinc finger protein 750	0.018036	0.273988	1.901
GO:0001077	RNA polymerase II core promoter proximal region sequence-specific DNA binding transcription factor activity involved in positive regulation of transcription	Tfap2b	Tfap2b	Transcription factor AP-2-beta	0.018036	0.273988	1.901
GO:0001077	RNA polymerase II core promoter proximal region sequence-specific DNA binding transcription factor activity involved in positive regulation of transcription	Tfap2a	Tfap2a	Transcription factor AP-2-alpha	0.018036	0.273988	1.901
GO:0001077	RNA polymerase II core promoter proximal region sequence-specific DNA binding transcription factor activity involved in positive regulation of transcription	Zfat	Zfat	Zinc finger protein ZFAT	0.018036	0.273988	1.901
GO:0001077	RNA polymerase II core promoter proximal region sequence-specific DNA binding transcription factor activity involved in positive regulation of transcription	Arntl	Arntl	Aryl hydrocarbon receptor nuclear translocator-like, isoform CRA_b	0.018036	0.273988	1.901
GO:0001077	RNA polymerase II core promoter proximal region sequence-specific DNA binding transcription factor activity involved in positive regulation of transcription	Hmga1	Hmga1	High mobility group protein HMG-I/HMG-Y	0.018036	0.273988	1.901
GO:0001077	RNA polymerase II core promoter proximal region sequence-specific DNA binding transcription factor activity involved in positive regulation of transcription	Tfap2c	Tfap2c	Transcription factor AP-2 gamma	0.018036	0.273988	1.901
GO:0001078	RNA polymerase II core promoter proximal region sequence-specific DNA binding transcription factor activity involved in negative regulation of transcription	Gata3	Gata3	Trans-acting T-cell-specific transcription factor GATA-3	0.0185435	0.277615	2.51517
GO:0001078	RNA polymerase II core promoter proximal region sequence-specific DNA binding transcription factor activity involved in negative regulation of transcription	Ovol1	Ovol1	Putative uncharacterized protein	0.0185435	0.277615	2.51517
GO:0001078	RNA polymerase II core promoter proximal region sequence-specific DNA binding transcription factor activity involved in negative regulation of transcription	Tfap2a	Tfap2a	Transcription factor AP-2-alpha	0.0185435	0.277615	2.51517
GO:0001078	RNA polymerase II core promoter proximal region sequence-specific DNA binding transcription factor activity involved in negative regulation of transcription	Hes5	Hes5	Transcription factor HES-5	0.0185435	0.277615	2.51517
GO:0001078	RNA polymerase II core promoter proximal region sequence-specific DNA binding transcription factor activity involved in negative regulation of transcription	Nfil3	Nfil3	Nuclear factor interleukin-3-regulated protein	0.0185435	0.277615	2.51517
GO:0001078	RNA polymerase II core promoter proximal region sequence-specific DNA binding transcription factor activity involved in negative regulation of transcription	Tfap2c	Tfap2c	Transcription factor AP-2 gamma	0.0185435	0.277615	2.51517
GO:0001078	RNA polymerase II core promoter proximal region sequence-specific DNA binding transcription factor activity involved in negative regulation of transcription	Dach1	Dach1	Putative uncharacterized protein	0.0185435	0.277615	2.51517
GO:0017147	Wnt-protein binding	Fzd6	Fzd6	Putative uncharacterized protein	0.0206538	0.287204	2.69482
GO:0017147	Wnt-protein binding	Wif1	Wif1	Wnt inhibitory factor 1	0.0206538	0.287204	2.69482
GO:0017147	Wnt-protein binding	Fzd1	Fzd1	Frizzled-1	0.0206538	0.287204	2.69482
GO:0017147	Wnt-protein binding	Fzd10	Fzd10	MCG51280	0.0206538	0.287204	2.69482
GO:0017147	Wnt-protein binding	Fzd5	Fzd5	Frizzled homolog 5 (Drosophila)	0.0206538	0.287204	2.69482
GO:0017147	Wnt-protein binding	Fzd3	Fzd3	Putative uncharacterized protein	0.0206538	0.287204	2.69482
GO:0005113	patched binding	Ccnb1	Ccnb1	Cyclin b1 variant 1	0.0207373	0.287204	4.71594
GO:0005113	patched binding	Ptch1	Ptch1	Protein patched homolog 1	0.0207373	0.287204	4.71594
GO:0005113	patched binding	Shh	Shh	Sonic hedgehog protein	0.0207373	0.287204	4.71594
GO:0008046	axon guidance receptor activity	Ephb1	Ephb1	Putative uncharacterized protein	0.0207373	0.287204	4.71594
GO:0008046	axon guidance receptor activity	Ephb3	Ephb3	Ephrin type-B receptor 3	0.0207373	0.287204	4.71594
GO:0008046	axon guidance receptor activity	Robo1	Robo1	Roundabout homolog 1	0.0207373	0.287204	4.71594
GO:0016717	oxidoreductase activity, acting on paired donors, with oxidation of a pair of donors resulting in the reduction of molecular oxygen to two molecules of water	Fads3	Fads3	Fatty acid desaturase 3, isoform CRA_a	0.0207373	0.287204	4.71594
GO:0016717	oxidoreductase activity, acting on paired donors, with oxidation of a pair of donors resulting in the reduction of molecular oxygen to two molecules of water	4833423E24Rik	4833423E24Rik	Fatty acid desaturase 2-like protein FADS2P1	0.0207373	0.287204	4.71594
GO:0016717	oxidoreductase activity, acting on paired donors, with oxidation of a pair of donors resulting in the reduction of molecular oxygen to two molecules of water	Fads2	Fads2	Delta-6 desaturase	0.0207373	0.287204	4.71594
GO:0046873	metal ion transmembrane transporter activity	Slc39a8	Slc39a8	Zinc transporter ZIP8	0.0208892	0.287204	3.59309
GO:0046873	metal ion transmembrane transporter activity	Slc39a6	Slc39a6	Zinc transporter ZIP6	0.0208892	0.287204	3.59309
GO:0046873	metal ion transmembrane transporter activity	Slc39a2	Slc39a2	Protein Slc39a2	0.0208892	0.287204	3.59309
GO:0046873	metal ion transmembrane transporter activity	Slc39a10	Slc39a10	Zinc transporter ZIP10	0.0208892	0.287204	3.59309
GO:0004620	phospholipase activity	Liph	Liph	Lipase member H	0.0208892	0.287204	3.59309
GO:0004620	phospholipase activity	Pla2g4e	Pla2g4e	Pla2g4e protein	0.0208892	0.287204	3.59309
GO:0004620	phospholipase activity	Pla2g4d	Pla2g4d	Phospholipase A2, group IVD	0.0208892	0.287204	3.59309
GO:0004620	phospholipase activity	Pla2g4b	Pla2g4b	Cytosolic phospholipase A2 beta	0.0208892	0.287204	3.59309
GO:0004674	protein serine/threonine kinase activity	Hunk	Hunk	Hunk protein	0.0211302	0.287204	1.35795
GO:0004674	protein serine/threonine kinase activity	Aurkb	Aurkb	Aurora kinase B	0.0211302	0.287204	1.35795
GO:0004674	protein serine/threonine kinase activity	Braf	Braf	Serine/threonine-protein kinase B-raf	0.0211302	0.287204	1.35795
GO:0004674	protein serine/threonine kinase activity	Cdk18	Cdk18	Cyclin-dependent kinase 18	0.0211302	0.287204	1.35795
GO:0004674	protein serine/threonine kinase activity	Clk3	Clk3	Dual specificity protein kinase CLK3	0.0211302	0.287204	1.35795
GO:0004674	protein serine/threonine kinase activity	Dbf4	Dbf4	DBF4 homolog (S. cerevisiae)	0.0211302	0.287204	1.35795
GO:0004674	protein serine/threonine kinase activity	Ptk6	Ptk6	Non-specific protein-tyrosine kinase	0.0211302	0.287204	1.35795
GO:0004674	protein serine/threonine kinase activity	Mapk13	Mapk13	Mitogen-activated protein kinase 13	0.0211302	0.287204	1.35795
GO:0004674	protein serine/threonine kinase activity	2610018G03Rik	Stk26	Serine/threonine-protein kinase 26	0.0211302	0.287204	1.35795
GO:0004674	protein serine/threonine kinase activity	Bub1	Bub1	Mitotic checkpoint serine/threonine-protein kinase BUB1	0.0211302	0.287204	1.35795
GO:0004674	protein serine/threonine kinase activity	Plk1	Plk1	Polo like kinase	0.0211302	0.287204	1.35795
GO:0004674	protein serine/threonine kinase activity	Nek2	Nek2	Serine/threonine-protein kinase Nek2	0.0211302	0.287204	1.35795
GO:0004674	protein serine/threonine kinase activity	Pask	Pask	PAS domain containing serine/threonine kinase	0.0211302	0.287204	1.35795
GO:0004674	protein serine/threonine kinase activity	Mark1	Mark1	Serine/threonine-protein kinase MARK1	0.0211302	0.287204	1.35795
GO:0004674	protein serine/threonine kinase activity	Ttk	Ttk	Dual-specificity protein kinase TTK	0.0211302	0.287204	1.35795
GO:0004674	protein serine/threonine kinase activity	Mast1	Mast1	Microtubule-associated serine/threonine-protein kinase 1	0.0211302	0.287204	1.35795
GO:0004674	protein serine/threonine kinase activity	Dclk2	Dclk2	Serine/threonine-protein kinase DCLK2	0.0211302	0.287204	1.35795
GO:0004674	protein serine/threonine kinase activity	Plk3	Plk3	Serine/threonine-protein kinase PLK3	0.0211302	0.287204	1.35795
GO:0004674	protein serine/threonine kinase activity	Pak6	Pak6	Non-specific serine/threonine protein kinase	0.0211302	0.287204	1.35795
GO:0004674	protein serine/threonine kinase activity	Dapk2	Dapk2	DAP-kinase-related protein 1 beta isoform	0.0211302	0.287204	1.35795
GO:0004674	protein serine/threonine kinase activity	Pbk	Pbk	Lymphokine-activated killer T-cell-originated protein kinase	0.0211302	0.287204	1.35795
GO:0004674	protein serine/threonine kinase activity	Trpm6	Trpm6	Transient receptor potential cation channel subfamily M member 6	0.0211302	0.287204	1.35795
GO:0004674	protein serine/threonine kinase activity	Prkci	Prkci	Protein kinase C iota type	0.0211302	0.287204	1.35795
GO:0004674	protein serine/threonine kinase activity	Chek1	Chek1	Serine/threonine-protein kinase Chk1	0.0211302	0.287204	1.35795
GO:0004674	protein serine/threonine kinase activity	Mylk3	Mylk3	LOC633594 protein	0.0211302	0.287204	1.35795
GO:0004674	protein serine/threonine kinase activity	Csnk1e	Csnk1e	Casein kinase I isoform epsilon	0.0211302	0.287204	1.35795
GO:0004674	protein serine/threonine kinase activity	Rps6kb2	Rps6kb2	Ribosomal protein S6 kinase beta-2	0.0211302	0.287204	1.35795
GO:0004674	protein serine/threonine kinase activity	Aurka	Aurka	Aurora kinase A, isoform CRA_b	0.0211302	0.287204	1.35795
GO:0004674	protein serine/threonine kinase activity	Kndc1	Kndc1	Kinase non-catalytic C-lobe domain (KIND) containing 1	0.0211302	0.287204	1.35795
GO:0004674	protein serine/threonine kinase activity	Melk	Melk	Maternal embryonic leucine zipper kinase	0.0211302	0.287204	1.35795
GO:0004674	protein serine/threonine kinase activity	Bub1b	Bub1b	Putative uncharacterized protein	0.0211302	0.287204	1.35795
GO:0004674	protein serine/threonine kinase activity	Dyrk3	Dyrk3	Dual-specificity tyrosine-phosphorylation-regulated kinase 3	0.0211302	0.287204	1.35795
GO:0004674	protein serine/threonine kinase activity	Pak4	Pak4	Serine/threonine-protein kinase PAK 4	0.0211302	0.287204	1.35795
GO:0004674	protein serine/threonine kinase activity	Ulk4	Ulk4	Serine/threonine-protein kinase ULK4	0.0211302	0.287204	1.35795
GO:0004674	protein serine/threonine kinase activity	Gsg2	Gsg2	Germ cell-specific gene 2	0.0211302	0.287204	1.35795
GO:0004674	protein serine/threonine kinase activity	Cdk1	Cdk1	Cyclin-dependent kinase 1	0.0211302	0.287204	1.35795
GO:0004674	protein serine/threonine kinase activity	Cdkl5	Cdkl5	Cyclin-dependent kinase-like 5	0.0211302	0.287204	1.35795
GO:0004674	protein serine/threonine kinase activity	Limk2	Limk2	LIM domain kinase 2	0.0211302	0.287204	1.35795
GO:0004674	protein serine/threonine kinase activity	Plk4	Plk4	Serine/threonine-protein kinase PLK4	0.0211302	0.287204	1.35795
GO:0004674	protein serine/threonine kinase activity	Ankk1	Ankk1	Ankk1 protein	0.0211302	0.287204	1.35795
GO:0004674	protein serine/threonine kinase activity	Dclk3	Dclk3	Serine/threonine-protein kinase DCLK3	0.0211302	0.287204	1.35795
GO:0004674	protein serine/threonine kinase activity	Lmtk3	Lmtk3	Serine/threonine-protein kinase LMTK3	0.0211302	0.287204	1.35795
GO:0004674	protein serine/threonine kinase activity	Nim1	Nim1k	Serine/threonine-protein kinase NIM1	0.0211302	0.287204	1.35795
GO:0004674	protein serine/threonine kinase activity	Ripk4	Ripk4	Receptor-interacting serine/threonine-protein kinase 4	0.0211302	0.287204	1.35795
GO:0004674	protein serine/threonine kinase activity	Map3k6	Map3k6	Mitogen-activated protein kinase kinase kinase 6	0.0211302	0.287204	1.35795
GO:0004674	protein serine/threonine kinase activity	Rps6ka6	Rps6ka6	Ribosomal protein S6 kinase alpha-6	0.0211302	0.287204	1.35795
GO:0005328	neurotransmitter:sodium symporter activity	Slc6a19	Slc6a19	Sodium-dependent neutral amino acid transporter B(0)AT1	0.0219417	0.294361	2.99424
GO:0005328	neurotransmitter:sodium symporter activity	Slc6a13	Slc6a13	Sodium- and chloride-dependent GABA transporter 2	0.0219417	0.294361	2.99424
GO:0005328	neurotransmitter:sodium symporter activity	Slc6a17	Slc6a17	Transporter	0.0219417	0.294361	2.99424
GO:0005328	neurotransmitter:sodium symporter activity	Slc6a15	Slc6a15	Sodium-dependent neutral amino acid transporter B(0)AT2	0.0219417	0.294361	2.99424
GO:0005328	neurotransmitter:sodium symporter activity	Slc6a20a	Slc6a20a	Sodium- and chloride-dependent transporter XTRP3A	0.0219417	0.294361	2.99424
GO:0004714	transmembrane receptor protein tyrosine kinase activity	Erbb2	Erbb2	Receptor tyrosine-protein kinase erbB-2	0.0228088	0.30207	2.13552
GO:0004714	transmembrane receptor protein tyrosine kinase activity	Epha1	Epha1	Ephrin type-A receptor 1	0.0228088	0.30207	2.13552
GO:0004714	transmembrane receptor protein tyrosine kinase activity	Fgfr3	Fgfr3	Fibroblast growth factor receptor 3	0.0228088	0.30207	2.13552
GO:0004714	transmembrane receptor protein tyrosine kinase activity	Ret	Ret	Proto-oncogene tyrosine-protein kinase receptor Ret	0.0228088	0.30207	2.13552
GO:0004714	transmembrane receptor protein tyrosine kinase activity	Epha2	Epha2	Ephrin type-A receptor 2	0.0228088	0.30207	2.13552
GO:0004714	transmembrane receptor protein tyrosine kinase activity	Epha4	Epha4	Ephrin type-A receptor 4	0.0228088	0.30207	2.13552
GO:0004714	transmembrane receptor protein tyrosine kinase activity	Ephb1	Ephb1	Putative uncharacterized protein	0.0228088	0.30207	2.13552
GO:0004714	transmembrane receptor protein tyrosine kinase activity	Ptk7	Ptk7	Putative uncharacterized protein	0.0228088	0.30207	2.13552
GO:0004714	transmembrane receptor protein tyrosine kinase activity	Ephb3	Ephb3	Ephrin type-B receptor 3	0.0228088	0.30207	2.13552
GO:0004672	protein kinase activity	Hunk	Hunk	Hunk protein	0.0231921	0.303258	1.30901
GO:0004672	protein kinase activity	Aurkb	Aurkb	Aurora kinase B	0.0231921	0.303258	1.30901
GO:0004672	protein kinase activity	Braf	Braf	Serine/threonine-protein kinase B-raf	0.0231921	0.303258	1.30901
GO:0004672	protein kinase activity	Cdk18	Cdk18	Cyclin-dependent kinase 18	0.0231921	0.303258	1.30901
GO:0004672	protein kinase activity	Gucy2e	Gucy2e	Guanylyl cyclase GC-E	0.0231921	0.303258	1.30901
GO:0004672	protein kinase activity	Clk3	Clk3	Dual specificity protein kinase CLK3	0.0231921	0.303258	1.30901
GO:0004672	protein kinase activity	Ptk6	Ptk6	Non-specific protein-tyrosine kinase	0.0231921	0.303258	1.30901
GO:0004672	protein kinase activity	Erbb2	Erbb2	Receptor tyrosine-protein kinase erbB-2	0.0231921	0.303258	1.30901
GO:0004672	protein kinase activity	Mapk13	Mapk13	Mitogen-activated protein kinase 13	0.0231921	0.303258	1.30901
GO:0004672	protein kinase activity	2610018G03Rik	Stk26	Serine/threonine-protein kinase 26	0.0231921	0.303258	1.30901
GO:0004672	protein kinase activity	Epha1	Epha1	Ephrin type-A receptor 1	0.0231921	0.303258	1.30901
GO:0004672	protein kinase activity	Fgfr3	Fgfr3	Fibroblast growth factor receptor 3	0.0231921	0.303258	1.30901
GO:0004672	protein kinase activity	Bub1	Bub1	Mitotic checkpoint serine/threonine-protein kinase BUB1	0.0231921	0.303258	1.30901
GO:0004672	protein kinase activity	Plk1	Plk1	Polo like kinase	0.0231921	0.303258	1.30901
GO:0004672	protein kinase activity	Gucy2c	Gucy2c	Heat-stable enterotoxin receptor	0.0231921	0.303258	1.30901
GO:0004672	protein kinase activity	Ret	Ret	Proto-oncogene tyrosine-protein kinase receptor Ret	0.0231921	0.303258	1.30901
GO:0004672	protein kinase activity	Nek2	Nek2	Serine/threonine-protein kinase Nek2	0.0231921	0.303258	1.30901
GO:0004672	protein kinase activity	Pask	Pask	PAS domain containing serine/threonine kinase	0.0231921	0.303258	1.30901
GO:0004672	protein kinase activity	Mark1	Mark1	Serine/threonine-protein kinase MARK1	0.0231921	0.303258	1.30901
GO:0004672	protein kinase activity	Ttk	Ttk	Dual-specificity protein kinase TTK	0.0231921	0.303258	1.30901
GO:0004672	protein kinase activity	Mast1	Mast1	Microtubule-associated serine/threonine-protein kinase 1	0.0231921	0.303258	1.30901
GO:0004672	protein kinase activity	Dclk2	Dclk2	Serine/threonine-protein kinase DCLK2	0.0231921	0.303258	1.30901
GO:0004672	protein kinase activity	Plk3	Plk3	Serine/threonine-protein kinase PLK3	0.0231921	0.303258	1.30901
GO:0004672	protein kinase activity	Pak6	Pak6	Non-specific serine/threonine protein kinase	0.0231921	0.303258	1.30901
GO:0004672	protein kinase activity	Dapk2	Dapk2	DAP-kinase-related protein 1 beta isoform	0.0231921	0.303258	1.30901
GO:0004672	protein kinase activity	Pbk	Pbk	Lymphokine-activated killer T-cell-originated protein kinase	0.0231921	0.303258	1.30901
GO:0004672	protein kinase activity	Prkci	Prkci	Protein kinase C iota type	0.0231921	0.303258	1.30901
GO:0004672	protein kinase activity	Chek1	Chek1	Serine/threonine-protein kinase Chk1	0.0231921	0.303258	1.30901
GO:0004672	protein kinase activity	Mylk3	Mylk3	LOC633594 protein	0.0231921	0.303258	1.30901
GO:0004672	protein kinase activity	Csnk1e	Csnk1e	Casein kinase I isoform epsilon	0.0231921	0.303258	1.30901
GO:0004672	protein kinase activity	Rps6kb2	Rps6kb2	Ribosomal protein S6 kinase beta-2	0.0231921	0.303258	1.30901
GO:0004672	protein kinase activity	Aurka	Aurka	Aurora kinase A, isoform CRA_b	0.0231921	0.303258	1.30901
GO:0004672	protein kinase activity	Melk	Melk	Maternal embryonic leucine zipper kinase	0.0231921	0.303258	1.30901
GO:0004672	protein kinase activity	Bub1b	Bub1b	Putative uncharacterized protein	0.0231921	0.303258	1.30901
GO:0004672	protein kinase activity	Dyrk3	Dyrk3	Dual-specificity tyrosine-phosphorylation-regulated kinase 3	0.0231921	0.303258	1.30901
GO:0004672	protein kinase activity	Pak4	Pak4	Serine/threonine-protein kinase PAK 4	0.0231921	0.303258	1.30901
GO:0004672	protein kinase activity	Blk	Blk	Tyrosine-protein kinase Blk	0.0231921	0.303258	1.30901
GO:0004672	protein kinase activity	Ulk4	Ulk4	Serine/threonine-protein kinase ULK4	0.0231921	0.303258	1.30901
GO:0004672	protein kinase activity	Gsg2	Gsg2	Germ cell-specific gene 2	0.0231921	0.303258	1.30901
GO:0004672	protein kinase activity	Epha2	Epha2	Ephrin type-A receptor 2	0.0231921	0.303258	1.30901
GO:0004672	protein kinase activity	Epha4	Epha4	Ephrin type-A receptor 4	0.0231921	0.303258	1.30901
GO:0004672	protein kinase activity	Cdk1	Cdk1	Cyclin-dependent kinase 1	0.0231921	0.303258	1.30901
GO:0004672	protein kinase activity	Cdkl5	Cdkl5	Cyclin-dependent kinase-like 5	0.0231921	0.303258	1.30901
GO:0004672	protein kinase activity	Ephb1	Ephb1	Putative uncharacterized protein	0.0231921	0.303258	1.30901
GO:0004672	protein kinase activity	Limk2	Limk2	LIM domain kinase 2	0.0231921	0.303258	1.30901
GO:0004672	protein kinase activity	Plk4	Plk4	Serine/threonine-protein kinase PLK4	0.0231921	0.303258	1.30901
GO:0004672	protein kinase activity	Ankk1	Ankk1	Ankk1 protein	0.0231921	0.303258	1.30901
GO:0004672	protein kinase activity	Ptk7	Ptk7	Putative uncharacterized protein	0.0231921	0.303258	1.30901
GO:0004672	protein kinase activity	Dclk3	Dclk3	Serine/threonine-protein kinase DCLK3	0.0231921	0.303258	1.30901
GO:0004672	protein kinase activity	Lmtk3	Lmtk3	Serine/threonine-protein kinase LMTK3	0.0231921	0.303258	1.30901
GO:0004672	protein kinase activity	Nim1	Nim1k	Serine/threonine-protein kinase NIM1	0.0231921	0.303258	1.30901
GO:0004672	protein kinase activity	Ripk4	Ripk4	Receptor-interacting serine/threonine-protein kinase 4	0.0231921	0.303258	1.30901
GO:0004672	protein kinase activity	Map3k6	Map3k6	Mitogen-activated protein kinase kinase kinase 6	0.0231921	0.303258	1.30901
GO:0004672	protein kinase activity	Rps6ka6	Rps6ka6	Ribosomal protein S6 kinase alpha-6	0.0231921	0.303258	1.30901
GO:0004672	protein kinase activity	Ephb3	Ephb3	Ephrin type-B receptor 3	0.0231921	0.303258	1.30901
GO:0004672	protein kinase activity	Srms	Srms	Non-specific protein-tyrosine kinase	0.0231921	0.303258	1.30901
GO:0042393	histone binding	Rcc1	Rcc1	Regulator of chromosome condensation	0.0236377	0.305222	2.02836
GO:0042393	histone binding	Lef1	Lef1	Lymphoid enhancer binding factor 1, isoform CRA_d	0.0236377	0.305222	2.02836
GO:0042393	histone binding	Uhrf1	Uhrf1	E3 ubiquitin-protein ligase UHRF1	0.0236377	0.305222	2.02836
GO:0042393	histone binding	Hoxb5os	Hoxb5os	homeobox B5 and homeobox B6, opposite strand	0.0236377	0.305222	2.02836
GO:0042393	histone binding	Gyk	Gyk	Glycerol kinase	0.0236377	0.305222	2.02836
GO:0042393	histone binding	Ptma	Ptma	Prothymosin alpha	0.0236377	0.305222	2.02836
GO:0042393	histone binding	Npm1	Npm1	Putative uncharacterized protein	0.0236377	0.305222	2.02836
GO:0042393	histone binding	H2afx	H2afx	Histone H2AX	0.0236377	0.305222	2.02836
GO:0042393	histone binding	Usp16	Usp16	Ubiquitinyl hydrolase 1	0.0236377	0.305222	2.02836
GO:0042393	histone binding	Nasp	Nasp	Nuclear autoantigenic sperm protein (Histone-binding), isoform CRA_c	0.0236377	0.305222	2.02836
GO:0017137	Rab GTPase binding	Sytl5	Sytl5	Synaptotagmin-like 5	0.026164	0.333672	1.99616
GO:0017137	Rab GTPase binding	Exph5	Exph5	Exophilin-5	0.026164	0.333672	1.99616
GO:0017137	Rab GTPase binding	Hace1	Hace1	E3 ubiquitin-protein ligase HACE1	0.026164	0.333672	1.99616
GO:0017137	Rab GTPase binding	Sytl2	Sytl2	Putative uncharacterized protein	0.026164	0.333672	1.99616
GO:0017137	Rab GTPase binding	Micall2	Micall2	MICAL-like protein 2	0.026164	0.333672	1.99616
GO:0017137	Rab GTPase binding	Sytl1	Sytl1	Synaptotagmin-like protein 1	0.026164	0.333672	1.99616
GO:0017137	Rab GTPase binding	Mlph	Mlph	Melanophilin	0.026164	0.333672	1.99616
GO:0017137	Rab GTPase binding	Ccdc64b	Ccdc64b	Bicaudal D-related protein 2	0.026164	0.333672	1.99616
GO:0017137	Rab GTPase binding	Myo5b	Myo5b	Unconventional myosin-Vb	0.026164	0.333672	1.99616
GO:0017137	Rab GTPase binding	Rims1	Rims1	Regulating synaptic membrane exocytosis protein 1	0.026164	0.333672	1.99616
GO:0046983	protein dimerization activity	Heyl	Heyl	Hairy/enhancer-of-split related with YRPW motif-like protein	0.0272946	0.336646	1.54563
GO:0046983	protein dimerization activity	Celsr1	Celsr1	Cadherin EGF LAG seven-pass G-type receptor 1	0.0272946	0.336646	1.54563
GO:0046983	protein dimerization activity	Mycn	Mycn	N-myc proto-oncogene protein	0.0272946	0.336646	1.54563
GO:0046983	protein dimerization activity	Bok	Bok	Bcl-2-related ovarian killer protein, isoform CRA_a	0.0272946	0.336646	1.54563
GO:0046983	protein dimerization activity	Atoh7	Atoh7	Protein atonal homolog 7	0.0272946	0.336646	1.54563
GO:0046983	protein dimerization activity	Gata3	Gata3	Trans-acting T-cell-specific transcription factor GATA-3	0.0272946	0.336646	1.54563
GO:0046983	protein dimerization activity	Mxd3	Mxd3	Max dimerization protein 3	0.0272946	0.336646	1.54563
GO:0046983	protein dimerization activity	Mycl	Mycl	Protein L-Myc	0.0272946	0.336646	1.54563
GO:0046983	protein dimerization activity	Tfap2b	Tfap2b	Transcription factor AP-2-beta	0.0272946	0.336646	1.54563
GO:0046983	protein dimerization activity	Tcfl5	Tcfl5	Protein Tcfl5	0.0272946	0.336646	1.54563
GO:0046983	protein dimerization activity	Tfap2a	Tfap2a	Transcription factor AP-2-alpha	0.0272946	0.336646	1.54563
GO:0046983	protein dimerization activity	Nup210	Nup210	Nuclear pore membrane glycoprotein 210	0.0272946	0.336646	1.54563
GO:0046983	protein dimerization activity	Arntl	Arntl	Aryl hydrocarbon receptor nuclear translocator-like, isoform CRA_b	0.0272946	0.336646	1.54563
GO:0046983	protein dimerization activity	Hes5	Hes5	Transcription factor HES-5	0.0272946	0.336646	1.54563
GO:0046983	protein dimerization activity	Bhlha9	Bhlha9	Class A basic helix-loop-helix protein 9	0.0272946	0.336646	1.54563
GO:0046983	protein dimerization activity	Id4	Id4	DNA-binding protein inhibitor ID-4	0.0272946	0.336646	1.54563
GO:0046983	protein dimerization activity	Tfap2c	Tfap2c	Transcription factor AP-2 gamma	0.0272946	0.336646	1.54563
GO:0046983	protein dimerization activity	Ascl4	Ascl4	Protein Ascl4	0.0272946	0.336646	1.54563
GO:0046983	protein dimerization activity	Gars	Gars	Glycine--tRNA ligase	0.0272946	0.336646	1.54563
GO:0046983	protein dimerization activity	Id1	Id1	DNA-binding protein inhibitor ID-1	0.0272946	0.336646	1.54563
GO:0046983	protein dimerization activity	Hes2	Hes2	Transcription factor HES-2	0.0272946	0.336646	1.54563
GO:0046983	protein dimerization activity	Slc4a11	Slc4a11	Sodium bicarbonate transporter-like protein 11	0.0272946	0.336646	1.54563
GO:0050786	RAGE receptor binding	Hmgb2	Hmgb2	High mobility group protein B2	0.0292936	0.336646	4.19194
GO:0050786	RAGE receptor binding	S100a9	S100a9	Protein S100-A9	0.0292936	0.336646	4.19194
GO:0050786	RAGE receptor binding	S100a8	S100a8	Protein S100-A8	0.0292936	0.336646	4.19194
GO:0019215	intermediate filament binding	Nme1	Nme1	Nucleoside diphosphate kinase A	0.0292936	0.336646	4.19194
GO:0019215	intermediate filament binding	Pkp2	Pkp2	Protein Pkp2	0.0292936	0.336646	4.19194
GO:0019215	intermediate filament binding	Flg	Flg	Truncated profilaggrin/filaggrin flaky tail mutant form	0.0292936	0.336646	4.19194
GO:0003810	protein-glutamine gamma-glutamyltransferase activity	Tgm6	Tgm6	Tgm6 protein	0.0292936	0.336646	4.19194
GO:0003810	protein-glutamine gamma-glutamyltransferase activity	Tgm3	Tgm3	Protein-glutamine gamma-glutamyltransferase E	0.0292936	0.336646	4.19194
GO:0003810	protein-glutamine gamma-glutamyltransferase activity	Tgm1	Tgm1	Protein-glutamine gamma-glutamyltransferase K	0.0292936	0.336646	4.19194
GO:0003700	sequence-specific DNA binding transcription factor activity	Heyl	Heyl	Hairy/enhancer-of-split related with YRPW motif-like protein	0.0318051	0.336646	1.22367
GO:0003700	sequence-specific DNA binding transcription factor activity	Mzf1	Mzf1	Myeloid zinc finger 1, isoform CRA_a	0.0318051	0.336646	1.22367
GO:0003700	sequence-specific DNA binding transcription factor activity	Tead3	Tead3	Transcriptional enhancer factor TEF-5	0.0318051	0.336646	1.22367
GO:0003700	sequence-specific DNA binding transcription factor activity	Wnt5a	Wnt5a	Protein Wnt-5a	0.0318051	0.336646	1.22367
GO:0003700	sequence-specific DNA binding transcription factor activity	Cers3	Cers3	Ceramide synthase 3	0.0318051	0.336646	1.22367
GO:0003700	sequence-specific DNA binding transcription factor activity	Sox4	Sox4	Transcription factor SOX-4	0.0318051	0.336646	1.22367
GO:0003700	sequence-specific DNA binding transcription factor activity	Foxj1	Foxj1	Forkhead box protein J1	0.0318051	0.336646	1.22367
GO:0003700	sequence-specific DNA binding transcription factor activity	Mybl2	Mybl2	Myb-related protein B	0.0318051	0.336646	1.22367
GO:0003700	sequence-specific DNA binding transcription factor activity	Pou3f1	Pou3f1	POU domain, class 3, transcription factor 1	0.0318051	0.336646	1.22367
GO:0003700	sequence-specific DNA binding transcription factor activity	Hopx	Hopx	Homeodomain-only protein	0.0318051	0.336646	1.22367
GO:0003700	sequence-specific DNA binding transcription factor activity	Ctnnb1	Ctnnb1	Catenin beta-1	0.0318051	0.336646	1.22367
GO:0003700	sequence-specific DNA binding transcription factor activity	Mycn	Mycn	N-myc proto-oncogene protein	0.0318051	0.336646	1.22367
GO:0003700	sequence-specific DNA binding transcription factor activity	Foxe1	Foxe1	Forkhead box protein E1	0.0318051	0.336646	1.22367
GO:0003700	sequence-specific DNA binding transcription factor activity	Dlx3	Dlx3	Homeobox protein DLX-3	0.0318051	0.336646	1.22367
GO:0003700	sequence-specific DNA binding transcription factor activity	Msx1	Msx1	Homeobox protein MSX-1	0.0318051	0.336646	1.22367
GO:0003700	sequence-specific DNA binding transcription factor activity	Alx4	Alx4	Homeobox protein aristaless-like 4	0.0318051	0.336646	1.22367
GO:0003700	sequence-specific DNA binding transcription factor activity	Fosl1	Fosl1	Fos-related antigen 1	0.0318051	0.336646	1.22367
GO:0003700	sequence-specific DNA binding transcription factor activity	Lef1	Lef1	Lymphoid enhancer binding factor 1, isoform CRA_d	0.0318051	0.336646	1.22367
GO:0003700	sequence-specific DNA binding transcription factor activity	Irf6	Irf6	Interferon regulatory factor 6	0.0318051	0.336646	1.22367
GO:0003700	sequence-specific DNA binding transcription factor activity	Gata3	Gata3	Trans-acting T-cell-specific transcription factor GATA-3	0.0318051	0.336646	1.22367
GO:0003700	sequence-specific DNA binding transcription factor activity	Snai3	Snai3	Zinc finger protein SNAI3	0.0318051	0.336646	1.22367
GO:0003700	sequence-specific DNA binding transcription factor activity	Trp63	Trp63	Tumor protein 63	0.0318051	0.336646	1.22367
GO:0003700	sequence-specific DNA binding transcription factor activity	E2f2	E2f2	Transcription factor E2F2	0.0318051	0.336646	1.22367
GO:0003700	sequence-specific DNA binding transcription factor activity	Ovol1	Ovol1	Putative uncharacterized protein	0.0318051	0.336646	1.22367
GO:0003700	sequence-specific DNA binding transcription factor activity	Hoxc13	Hoxc13	Homeobox protein Hox-C13	0.0318051	0.336646	1.22367
GO:0003700	sequence-specific DNA binding transcription factor activity	Mycl	Mycl	Protein L-Myc	0.0318051	0.336646	1.22367
GO:0003700	sequence-specific DNA binding transcription factor activity	Alx1	Alx1	ALX homeobox protein 1	0.0318051	0.336646	1.22367
GO:0003700	sequence-specific DNA binding transcription factor activity	Foxm1	Foxm1	Forkhead box protein M1	0.0318051	0.336646	1.22367
GO:0003700	sequence-specific DNA binding transcription factor activity	Barx2	Barx2	Homeobox protein BarH-like 2	0.0318051	0.336646	1.22367
GO:0003700	sequence-specific DNA binding transcription factor activity	Tfap2b	Tfap2b	Transcription factor AP-2-beta	0.0318051	0.336646	1.22367
GO:0003700	sequence-specific DNA binding transcription factor activity	Foxn1	Foxn1	Forkhead box N1	0.0318051	0.336646	1.22367
GO:0003700	sequence-specific DNA binding transcription factor activity	Myb	Myb	Transcriptional activator Myb	0.0318051	0.336646	1.22367
GO:0003700	sequence-specific DNA binding transcription factor activity	Tfap2a	Tfap2a	Transcription factor AP-2-alpha	0.0318051	0.336646	1.22367
GO:0003700	sequence-specific DNA binding transcription factor activity	Pa2g4	Pa2g4	Proliferation-associated protein 2G4	0.0318051	0.336646	1.22367
GO:0003700	sequence-specific DNA binding transcription factor activity	Hoxb6	Hoxb6	Homeobox protein Hox-B6	0.0318051	0.336646	1.22367
GO:0003700	sequence-specific DNA binding transcription factor activity	Hoxb7	Hoxb7	Homeobox protein Hox-B7	0.0318051	0.336646	1.22367
GO:0003700	sequence-specific DNA binding transcription factor activity	Hmga1-rs1	Hmga1-rs1	MCG120563, isoform CRA_a	0.0318051	0.336646	1.22367
GO:0003700	sequence-specific DNA binding transcription factor activity	Tbx1	Tbx1	T-box 1	0.0318051	0.336646	1.22367
GO:0003700	sequence-specific DNA binding transcription factor activity	Dlx1	Dlx1	Homeobox protein DLX-1	0.0318051	0.336646	1.22367
GO:0003700	sequence-specific DNA binding transcription factor activity	Arntl	Arntl	Aryl hydrocarbon receptor nuclear translocator-like, isoform CRA_b	0.0318051	0.336646	1.22367
GO:0003700	sequence-specific DNA binding transcription factor activity	Notch1	Notch1	Neurogenic locus notch homolog protein 1	0.0318051	0.336646	1.22367
GO:0003700	sequence-specific DNA binding transcription factor activity	Grhl1	Grhl1	Grainyhead-like protein 1 homolog	0.0318051	0.336646	1.22367
GO:0003700	sequence-specific DNA binding transcription factor activity	Hoxb8	Hoxb8	Homeo box B8	0.0318051	0.336646	1.22367
GO:0003700	sequence-specific DNA binding transcription factor activity	Tead2	Tead2	Transcriptional enhancer factor TEF-4	0.0318051	0.336646	1.22367
GO:0003700	sequence-specific DNA binding transcription factor activity	Pax3	Pax3	Paired box protein Pax-3	0.0318051	0.336646	1.22367
GO:0003700	sequence-specific DNA binding transcription factor activity	Dlx2	Dlx2	Homeobox protein DLX-2	0.0318051	0.336646	1.22367
GO:0003700	sequence-specific DNA binding transcription factor activity	Irx4	Irx4	Iroquois-class homeodomain protein IRX-4	0.0318051	0.336646	1.22367
GO:0003700	sequence-specific DNA binding transcription factor activity	Grhl2	Grhl2	Grainyhead-like protein 2 homolog	0.0318051	0.336646	1.22367
GO:0003700	sequence-specific DNA binding transcription factor activity	Hmga1	Hmga1	High mobility group protein HMG-I/HMG-Y	0.0318051	0.336646	1.22367
GO:0003700	sequence-specific DNA binding transcription factor activity	Sox5	Sox5	Transcription factor SOX-5	0.0318051	0.336646	1.22367
GO:0003700	sequence-specific DNA binding transcription factor activity	Nfe2l3	Nfe2l3	Nuclear factor erythroid 2-related factor 3	0.0318051	0.336646	1.22367
GO:0003700	sequence-specific DNA binding transcription factor activity	Foxc1	Foxc1	Forkhead box protein C1	0.0318051	0.336646	1.22367
GO:0003700	sequence-specific DNA binding transcription factor activity	Dlx4	Dlx4	Homeobox protein DLX-4	0.0318051	0.336646	1.22367
GO:0003700	sequence-specific DNA binding transcription factor activity	Nfil3	Nfil3	Nuclear factor interleukin-3-regulated protein	0.0318051	0.336646	1.22367
GO:0003700	sequence-specific DNA binding transcription factor activity	Pax1	Pax1	Paired box protein Pax-1	0.0318051	0.336646	1.22367
GO:0003700	sequence-specific DNA binding transcription factor activity	E2f8	E2f8	Transcription factor E2F8	0.0318051	0.336646	1.22367
GO:0003700	sequence-specific DNA binding transcription factor activity	Gtf2ird1	Gtf2ird1	General transcription factor II I repeat domain-containing 1	0.0318051	0.336646	1.22367
GO:0003700	sequence-specific DNA binding transcription factor activity	Hoxb2	Hoxb2	Homeobox protein Hox-B2	0.0318051	0.336646	1.22367
GO:0003700	sequence-specific DNA binding transcription factor activity	Tfap2c	Tfap2c	Transcription factor AP-2 gamma	0.0318051	0.336646	1.22367
GO:0003700	sequence-specific DNA binding transcription factor activity	Pcgf6	Pcgf6	Putative uncharacterized protein	0.0318051	0.336646	1.22367
GO:0003700	sequence-specific DNA binding transcription factor activity	Tcf7	Tcf7	Tcf7 protein	0.0318051	0.336646	1.22367
GO:0003700	sequence-specific DNA binding transcription factor activity	Tgif2	Tgif2	TGFB-induced factor 2, isoform CRA_a	0.0318051	0.336646	1.22367
GO:0003700	sequence-specific DNA binding transcription factor activity	Smad6	Smad6	Mothers against decapentaplegic homolog 6	0.0318051	0.336646	1.22367
GO:0003700	sequence-specific DNA binding transcription factor activity	Sox21	Sox21	Sox21 protein	0.0318051	0.336646	1.22367
GO:0003700	sequence-specific DNA binding transcription factor activity	Elf5	Elf5	E74-like factor 5	0.0318051	0.336646	1.22367
GO:0003700	sequence-specific DNA binding transcription factor activity	Arid3a	Arid3a	AT-rich interactive domain-containing protein 3A	0.0318051	0.336646	1.22367
GO:0003700	sequence-specific DNA binding transcription factor activity	Foxq1	Foxq1	Forkhead box protein Q1	0.0318051	0.336646	1.22367
GO:0003700	sequence-specific DNA binding transcription factor activity	Plag1	Plag1	Zinc finger protein PLAG1	0.0318051	0.336646	1.22367
GO:0003700	sequence-specific DNA binding transcription factor activity	Hmgb2	Hmgb2	High mobility group protein B2	0.0318051	0.336646	1.22367
GO:0003700	sequence-specific DNA binding transcription factor activity	Dach1	Dach1	Putative uncharacterized protein	0.0318051	0.336646	1.22367
GO:0003700	sequence-specific DNA binding transcription factor activity	Nr1h5	Nr1h5	Protein Nr1h5	0.0318051	0.336646	1.22367
GO:0003700	sequence-specific DNA binding transcription factor activity	Hoxb3	Hoxb3	Homeobox protein Hox-B3	0.0318051	0.336646	1.22367
GO:0003700	sequence-specific DNA binding transcription factor activity	Msx2	Msx2	Homeobox protein MSX-2	0.0318051	0.336646	1.22367
GO:0003700	sequence-specific DNA binding transcription factor activity	Lhx2	Lhx2	LIM/homeobox protein Lhx2	0.0318051	0.336646	1.22367
GO:0003700	sequence-specific DNA binding transcription factor activity	Etv4	Etv4	ETS translocation variant 4	0.0318051	0.336646	1.22367
GO:0003700	sequence-specific DNA binding transcription factor activity	Cux1	Cux1	One cut domain family member	0.0318051	0.336646	1.22367
GO:0003700	sequence-specific DNA binding transcription factor activity	Id1	Id1	DNA-binding protein inhibitor ID-1	0.0318051	0.336646	1.22367
GO:0003700	sequence-specific DNA binding transcription factor activity	Irx2	Irx2	Iroquois-class homeodomain protein IRX-2	0.0318051	0.336646	1.22367
GO:0003700	sequence-specific DNA binding transcription factor activity	Vdr	Vdr	Vitamin D3 receptor	0.0318051	0.336646	1.22367
GO:0003700	sequence-specific DNA binding transcription factor activity	Smad7	Smad7	Mothers against decapentaplegic homolog 7	0.0318051	0.336646	1.22367
GO:0003700	sequence-specific DNA binding transcription factor activity	Egr3	Egr3	Early growth response protein 3	0.0318051	0.336646	1.22367
GO:0003700	sequence-specific DNA binding transcription factor activity	Elf3	Elf3	ETS-related transcription factor Elf-3	0.0318051	0.336646	1.22367
GO:0003700	sequence-specific DNA binding transcription factor activity	Ehf	Ehf	ETS homologous factor	0.0318051	0.336646	1.22367
GO:0046875	ephrin receptor binding	Efnb1	Efnb1	Ephrin-B1	0.0329679	0.336646	2.43403
GO:0046875	ephrin receptor binding	Efna1	Efna1	Ephrin-A1	0.0329679	0.336646	2.43403
GO:0046875	ephrin receptor binding	Efna3	Efna3	Ephrin-A3	0.0329679	0.336646	2.43403
GO:0046875	ephrin receptor binding	Efna2	Efna2	Ephrin-A2	0.0329679	0.336646	2.43403
GO:0046875	ephrin receptor binding	Efna4	Efna4	Ephrin-A4	0.0329679	0.336646	2.43403
GO:0046875	ephrin receptor binding	Epha4	Epha4	Ephrin type-A receptor 4	0.0329679	0.336646	2.43403
GO:0008823	cupric reductase activity	Steap2	Steap2	Steap2 protein	0.034022	0.336646	6.28791
GO:0008823	cupric reductase activity	Steap1	Steap1	Metalloreductase STEAP1	0.034022	0.336646	6.28791
GO:0005119	smoothened binding	Ptch2	Ptch2	Protein patched homolog 2	0.034022	0.336646	6.28791
GO:0005119	smoothened binding	Ptch1	Ptch1	Protein patched homolog 1	0.034022	0.336646	6.28791
GO:0005381	iron ion transmembrane transporter activity	Slc25a37	Slc25a37	Mitoferrin-1	0.034022	0.336646	6.28791
GO:0005381	iron ion transmembrane transporter activity	Slc40a1	Slc40a1	Ferroportin1 isoform FPN1B2	0.034022	0.336646	6.28791
GO:0043125	ErbB-3 class receptor binding	Nrg1	Nrg1	Type III neuregulin 1	0.034022	0.336646	6.28791
GO:0043125	ErbB-3 class receptor binding	Nrg2	Nrg2	Pro-neuregulin-2, membrane-bound isoform	0.034022	0.336646	6.28791
GO:0052851	ferric-chelate reductase (NADPH) activity	Steap2	Steap2	Steap2 protein	0.034022	0.336646	6.28791
GO:0052851	ferric-chelate reductase (NADPH) activity	Steap1	Steap1	Metalloreductase STEAP1	0.034022	0.336646	6.28791
GO:0070008	serine-type exopeptidase activity	Corin	Corin	Corin protein	0.034022	0.336646	6.28791
GO:0070008	serine-type exopeptidase activity	Prep	Prep	Putative uncharacterized protein	0.034022	0.336646	6.28791
GO:0004370	glycerol kinase activity	Gyk	Gyk	Glycerol kinase	0.034022	0.336646	6.28791
GO:0004370	glycerol kinase activity	Gykl1	Gykl1	Glycerol kinase-like 1	0.034022	0.336646	6.28791
GO:0005042	netrin receptor activity	Unc5b	Unc5b	Putative uncharacterized protein	0.034022	0.336646	6.28791
GO:0005042	netrin receptor activity	Dcc	Dcc	Netrin receptor DCC	0.034022	0.336646	6.28791
GO:0015057	thrombin receptor activity	F2rl1	F2rl1	Proteinase-activated receptor 2	0.034022	0.336646	6.28791
GO:0015057	thrombin receptor activity	F2r	F2r	Proteinase-activated receptor 1	0.034022	0.336646	6.28791
GO:0031493	nucleosomal histone binding	Uhrf1	Uhrf1	E3 ubiquitin-protein ligase UHRF1	0.034022	0.336646	6.28791
GO:0031493	nucleosomal histone binding	Hmgb2	Hmgb2	High mobility group protein B2	0.034022	0.336646	6.28791
GO:0043023	ribosomal large subunit binding	Cpeb2	Cpeb2	Cytoplasmic polyadenylation element-binding protein 2	0.034022	0.336646	6.28791
GO:0043023	ribosomal large subunit binding	Npm1	Npm1	Putative uncharacterized protein	0.034022	0.336646	6.28791
GO:0003684	damaged DNA binding	Brca1	Brca1	Breast cancer type 1 susceptibility protein homolog	0.036458	0.336646	2.20077
GO:0003684	damaged DNA binding	Neil3	Neil3	Endonuclease 8-like 3	0.036458	0.336646	2.20077
GO:0003684	damaged DNA binding	Trp63	Trp63	Tumor protein 63	0.036458	0.336646	2.20077
GO:0003684	damaged DNA binding	Ercc1	Ercc1	DNA excision repair protein ERCC-1	0.036458	0.336646	2.20077
GO:0003684	damaged DNA binding	H2afx	H2afx	Histone H2AX	0.036458	0.336646	2.20077
GO:0003684	damaged DNA binding	Rad51	Rad51	DNA repair protein RAD51 homolog 1	0.036458	0.336646	2.20077
GO:0003684	damaged DNA binding	Hmgb2	Hmgb2	High mobility group protein B2	0.036458	0.336646	2.20077
GO:0000979	RNA polymerase II core promoter sequence-specific DNA binding	Heyl	Heyl	Hairy/enhancer-of-split related with YRPW motif-like protein	0.0379396	0.336646	2.35797
GO:0000979	RNA polymerase II core promoter sequence-specific DNA binding	Gata3	Gata3	Trans-acting T-cell-specific transcription factor GATA-3	0.0379396	0.336646	2.35797
GO:0000979	RNA polymerase II core promoter sequence-specific DNA binding	Tfap2b	Tfap2b	Transcription factor AP-2-beta	0.0379396	0.336646	2.35797
GO:0000979	RNA polymerase II core promoter sequence-specific DNA binding	Tfap2a	Tfap2a	Transcription factor AP-2-alpha	0.0379396	0.336646	2.35797
GO:0000979	RNA polymerase II core promoter sequence-specific DNA binding	Nfil3	Nfil3	Nuclear factor interleukin-3-regulated protein	0.0379396	0.336646	2.35797
GO:0000979	RNA polymerase II core promoter sequence-specific DNA binding	Hoxb3	Hoxb3	Homeobox protein Hox-B3	0.0379396	0.336646	2.35797
GO:0005044	scavenger receptor activity	Tmprss13	Tmprss13	Transmembrane protease serine 13	0.0380933	0.336646	2.0532
GO:0005044	scavenger receptor activity	Cd163l1	Cd163l1	Putative uncharacterized protein	0.0380933	0.336646	2.0532
GO:0005044	scavenger receptor activity	Corin	Corin	Corin protein	0.0380933	0.336646	2.0532
GO:0005044	scavenger receptor activity	Cd5	Cd5	T-cell surface glycoprotein CD5	0.0380933	0.336646	2.0532
GO:0005044	scavenger receptor activity	Tmprss2	Tmprss2	Putative uncharacterized protein	0.0380933	0.336646	2.0532
GO:0005044	scavenger receptor activity	Hhipl1	Hhipl1	HHIP-like protein 1	0.0380933	0.336646	2.0532
GO:0005044	scavenger receptor activity	5830411N06Rik	5830411N06Rik	SCART2 splice variant A	0.0380933	0.336646	2.0532
GO:0005044	scavenger receptor activity	Endou	Endou	Poly(U)-specific endoribonuclease	0.0380933	0.336646	2.0532
GO:0030983	mismatched DNA binding	Msh5	Msh5	MutS homolog 5 (E. coli)	0.0394209	0.336646	3.77275
GO:0030983	mismatched DNA binding	Tdg	Tdg	G/T mismatch-specific thymine DNA glycosylase	0.0394209	0.336646	3.77275
GO:0030983	mismatched DNA binding	Pms1	Pms1	Protein Pms1	0.0394209	0.336646	3.77275
GO:0005088	Ras guanyl-nucleotide exchange factor activity	Rasgef1b	Rasgef1b	Ras-GEF domain-containing family member 1B	0.0394209	0.336646	3.77275
GO:0005088	Ras guanyl-nucleotide exchange factor activity	Kndc1	Kndc1	Kinase non-catalytic C-lobe domain (KIND) containing 1	0.0394209	0.336646	3.77275
GO:0005088	Ras guanyl-nucleotide exchange factor activity	Rapgef4	Rapgef4	Rapgef4 protein	0.0394209	0.336646	3.77275
GO:0008158	hedgehog receptor activity	Ptch2	Ptch2	Protein patched homolog 2	0.0394209	0.336646	3.77275
GO:0008158	hedgehog receptor activity	Ptch1	Ptch1	Protein patched homolog 1	0.0394209	0.336646	3.77275
GO:0008158	hedgehog receptor activity	B9d1	B9d1	B9 domain-containing protein 1	0.0394209	0.336646	3.77275
GO:0008253	5'-nucleotidase activity	Acpp	Acpp	Putative uncharacterized protein	0.0394209	0.336646	3.77275
GO:0008253	5'-nucleotidase activity	Nt5e	Nt5e	5' nucleotidase, ecto, isoform CRA_a	0.0394209	0.336646	3.77275
GO:0008253	5'-nucleotidase activity	Entpd3	Entpd3	Putative uncharacterized protein	0.0394209	0.336646	3.77275
GO:0016918	retinal binding	Rbp1	Rbp1	Retinol-binding protein 1	0.0394209	0.336646	3.77275
GO:0016918	retinal binding	Rbp7	Rbp7	Retinoid-binding protein 7	0.0394209	0.336646	3.77275
GO:0016918	retinal binding	Rbp2	Rbp2	Retinol binding protein 2, cellular	0.0394209	0.336646	3.77275
GO:0043024	ribosomal small subunit binding	Cpeb2	Cpeb2	Cytoplasmic polyadenylation element-binding protein 2	0.0394209	0.336646	3.77275
GO:0043024	ribosomal small subunit binding	Nme1	Nme1	Nucleoside diphosphate kinase A	0.0394209	0.336646	3.77275
GO:0043024	ribosomal small subunit binding	Npm1	Npm1	Putative uncharacterized protein	0.0394209	0.336646	3.77275
GO:0005085	guanyl-nucleotide exchange factor activity	Rpgr	Rpgr	X-linked retinitis pigmentosa GTPase regulator	0.0430299	0.336646	1.50609
GO:0005085	guanyl-nucleotide exchange factor activity	Rcc1	Rcc1	Regulator of chromosome condensation	0.0430299	0.336646	1.50609
GO:0005085	guanyl-nucleotide exchange factor activity	Farp1	Farp1	FERM, RhoGEF and pleckstrin domain-containing protein 1	0.0430299	0.336646	1.50609
GO:0005085	guanyl-nucleotide exchange factor activity	Tiam2	Tiam2	T-lymphoma invasion and metastasis-inducing protein 2	0.0430299	0.336646	1.50609
GO:0005085	guanyl-nucleotide exchange factor activity	Eif2b5	Eif2b5	Translation initiation factor eIF-2B subunit epsilon	0.0430299	0.336646	1.50609
GO:0005085	guanyl-nucleotide exchange factor activity	Tbc1d10a	Tbc1d10a	TBC1 domain family member 10A	0.0430299	0.336646	1.50609
GO:0005085	guanyl-nucleotide exchange factor activity	Arhgef19	Arhgef19	Rho guanine nucleotide exchange factor 19	0.0430299	0.336646	1.50609
GO:0005085	guanyl-nucleotide exchange factor activity	D10Bwg1379e	D10Bwg1379e	Brefeldin A-inhibited guanine nucleotide-exchange protein 3	0.0430299	0.336646	1.50609
GO:0005085	guanyl-nucleotide exchange factor activity	Ect2	Ect2	Protein ECT2	0.0430299	0.336646	1.50609
GO:0005085	guanyl-nucleotide exchange factor activity	Rasgef1b	Rasgef1b	Ras-GEF domain-containing family member 1B	0.0430299	0.336646	1.50609
GO:0005085	guanyl-nucleotide exchange factor activity	Kndc1	Kndc1	Kinase non-catalytic C-lobe domain (KIND) containing 1	0.0430299	0.336646	1.50609
GO:0005085	guanyl-nucleotide exchange factor activity	Eif2b4	Eif2b4	Translation initiation factor eIF-2B subunit delta	0.0430299	0.336646	1.50609
GO:0005085	guanyl-nucleotide exchange factor activity	Eif2b1	Eif2b1	Translation initiation factor eIF-2B subunit alpha	0.0430299	0.336646	1.50609
GO:0005085	guanyl-nucleotide exchange factor activity	Rab3ip	Rab3ip	Rab-3A-interacting protein	0.0430299	0.336646	1.50609
GO:0005085	guanyl-nucleotide exchange factor activity	Ralgps2	Ralgps2	Ras-specific guanine nucleotide-releasing factor RalGPS2	0.0430299	0.336646	1.50609
GO:0005085	guanyl-nucleotide exchange factor activity	Arhgef4	Arhgef4	Rho guanine nucleotide exchange factor 4	0.0430299	0.336646	1.50609
GO:0005085	guanyl-nucleotide exchange factor activity	Eif2b2	Eif2b2	Translation initiation factor eIF-2B subunit beta	0.0430299	0.336646	1.50609
GO:0005085	guanyl-nucleotide exchange factor activity	Dock3	Dock3	Dedicator of cytokinesis protein 3	0.0430299	0.336646	1.50609
GO:0005085	guanyl-nucleotide exchange factor activity	Eif2b3	Eif2b3	Eif2b3 protein	0.0430299	0.336646	1.50609
GO:0005085	guanyl-nucleotide exchange factor activity	Rapgef4	Rapgef4	Rapgef4 protein	0.0430299	0.336646	1.50609
GO:0004725	protein tyrosine phosphatase activity	Dusp14	Dusp14	Dual-specificity protein phosphatase 14	0.0465664	0.336646	1.66822
GO:0004725	protein tyrosine phosphatase activity	Ptprv	Ptprv	Receptor-type tyrosine-protein phosphatase V	0.0465664	0.336646	1.66822
GO:0004725	protein tyrosine phosphatase activity	Cdc14a	Cdc14a	Dual specificity protein phosphatase CDC14A	0.0465664	0.336646	1.66822
GO:0004725	protein tyrosine phosphatase activity	Eya2	Eya2	Eyes absent homolog 2	0.0465664	0.336646	1.66822
GO:0004725	protein tyrosine phosphatase activity	Dnajc6	Dnajc6	Putative tyrosine-protein phosphatase auxilin	0.0465664	0.336646	1.66822
GO:0004725	protein tyrosine phosphatase activity	Ptpn13	Ptpn13	Tyrosine-protein phosphatase non-receptor type 13	0.0465664	0.336646	1.66822
GO:0004725	protein tyrosine phosphatase activity	Ptpn12	Ptpn12	Tyrosine-protein phosphatase non-receptor type 12	0.0465664	0.336646	1.66822
GO:0004725	protein tyrosine phosphatase activity	Dusp9	Dusp9	Dual specificity protein phosphatase	0.0465664	0.336646	1.66822
GO:0004725	protein tyrosine phosphatase activity	Ptpn3	Ptpn3	Tyrosine-protein phosphatase non-receptor type 3	0.0465664	0.336646	1.66822
GO:0004725	protein tyrosine phosphatase activity	Dusp2	Dusp2	Dual specificity protein phosphatase 2	0.0465664	0.336646	1.66822
GO:0004725	protein tyrosine phosphatase activity	Ptprk	Ptprk	Protein-tyrosine-phosphatase	0.0465664	0.336646	1.66822
GO:0004725	protein tyrosine phosphatase activity	Dusp8	Dusp8	Dual-specificity protein phosphatase 8	0.0465664	0.336646	1.66822
GO:0004725	protein tyrosine phosphatase activity	Cdc25c	Cdc25c	M-phase inducer phosphatase 3	0.0465664	0.336646	1.66822
GO:0005543	phospholipid binding	Grb7	Grb7	Growth factor receptor-bound protein 7	0.0476555	0.336646	1.34459
GO:0005543	phospholipid binding	Tbc1d2	Tbc1d2	TBC1 domain family member 2A	0.0476555	0.336646	1.34459
GO:0005543	phospholipid binding	Phlda2	Phlda2	Pleckstrin homology-like domain family A member 2	0.0476555	0.336646	1.34459
GO:0005543	phospholipid binding	Fermt1	Fermt1	Fermitin family homolog 1	0.0476555	0.336646	1.34459
GO:0005543	phospholipid binding	Farp1	Farp1	FERM, RhoGEF and pleckstrin domain-containing protein 1	0.0476555	0.336646	1.34459
GO:0005543	phospholipid binding	Plekhg1	Plekhg1	Protein Plekhg1	0.0476555	0.336646	1.34459
GO:0005543	phospholipid binding	Plek2	Plek2	Pleckstrin-2	0.0476555	0.336646	1.34459
GO:0005543	phospholipid binding	Iqsec3	Iqsec3	IQ motif and SEC7 domain-containing protein 3	0.0476555	0.336646	1.34459
GO:0005543	phospholipid binding	Tiam2	Tiam2	T-lymphoma invasion and metastasis-inducing protein 2	0.0476555	0.336646	1.34459
GO:0005543	phospholipid binding	Anxa9	Anxa9	Annexin A9	0.0476555	0.336646	1.34459
GO:0005543	phospholipid binding	Myo10	Myo10	Unconventional myosin-X	0.0476555	0.336646	1.34459
GO:0005543	phospholipid binding	Arhgef19	Arhgef19	Rho guanine nucleotide exchange factor 19	0.0476555	0.336646	1.34459
GO:0005543	phospholipid binding	Cnksr1	Cnksr1	Protein Cnksr1	0.0476555	0.336646	1.34459
GO:0005543	phospholipid binding	Plekhg6	Plekhg6	Pleckstrin homology domain-containing family G member 6	0.0476555	0.336646	1.34459
GO:0005543	phospholipid binding	Osbp2	Osbp2	Oxysterol-binding protein 2	0.0476555	0.336646	1.34459
GO:0005543	phospholipid binding	Rtkn	Rtkn	Rhotekin	0.0476555	0.336646	1.34459
GO:0005543	phospholipid binding	Rtkn2	Rtkn2	Rhotekin-2	0.0476555	0.336646	1.34459
GO:0005543	phospholipid binding	Prkci	Prkci	Protein kinase C iota type	0.0476555	0.336646	1.34459
GO:0005543	phospholipid binding	Sptbn2	Sptbn2	Beta III spectrin	0.0476555	0.336646	1.34459
GO:0005543	phospholipid binding	Bdh1	Bdh1	3-hydroxybutyrate dehydrogenase	0.0476555	0.336646	1.34459
GO:0005543	phospholipid binding	Plekha7	Plekha7	Pleckstrin homology domain-containing family A member 7	0.0476555	0.336646	1.34459
GO:0005543	phospholipid binding	Plch1	Plch1	1-phosphatidylinositol 4,5-bisphosphate phosphodiesterase eta-1	0.0476555	0.336646	1.34459
GO:0005543	phospholipid binding	Arap2	Arap2	Arf-GAP with Rho-GAP domain, ANK repeat and PH domain-containing protein 2	0.0476555	0.336646	1.34459
GO:0005543	phospholipid binding	Dok4	Dok4	Docking protein 4	0.0476555	0.336646	1.34459
GO:0005543	phospholipid binding	Plcd1	Plcd1	Phosphoinositide phospholipase C	0.0476555	0.336646	1.34459
GO:0005543	phospholipid binding	Phldb3	Phldb3	Protein Phldb3	0.0476555	0.336646	1.34459
GO:0005543	phospholipid binding	Ralgps2	Ralgps2	Ras-specific guanine nucleotide-releasing factor RalGPS2	0.0476555	0.336646	1.34459
GO:0005543	phospholipid binding	Arhgef4	Arhgef4	Rho guanine nucleotide exchange factor 4	0.0476555	0.336646	1.34459
GO:0005543	phospholipid binding	Cps1	Cps1	Cps1 protein	0.0476555	0.336646	1.34459
GO:0005543	phospholipid binding	Afap1l2	Afap1l2	Actin filament-associated protein 1-like 2	0.0476555	0.336646	1.34459
GO:0005543	phospholipid binding	Anln	Anln	Anln protein	0.0476555	0.336646	1.34459
GO:0005543	phospholipid binding	Plekhh1	Plekhh1	Pleckstrin homology domain-containing family H member 1	0.0476555	0.336646	1.34459
GO:0005543	phospholipid binding	Hip1r	Hip1r	Huntingtin-interacting protein 1-related protein	0.0476555	0.336646	1.34459
GO:0005543	phospholipid binding	Plekhs1	Plekhs1	9930023K05Rik protein	0.0476555	0.336646	1.34459
GO:0005509	calcium ion binding	Pcdh8	Pcdh8	Protocadherin-8	0.0485037	0.336646	1.22922
GO:0005509	calcium ion binding	Calml3	Calml3	Calmodulin-like protein 3	0.0485037	0.336646	1.22922
GO:0005509	calcium ion binding	Braf	Braf	Serine/threonine-protein kinase B-raf	0.0485037	0.336646	1.22922
GO:0005509	calcium ion binding	Prrg4	Prrg4	Osteocalcin	0.0485037	0.336646	1.22922
GO:0005509	calcium ion binding	Tchhl1	Tchhl1	Trichohyalin-like protein 1	0.0485037	0.336646	1.22922
GO:0005509	calcium ion binding	Celsr1	Celsr1	Cadherin EGF LAG seven-pass G-type receptor 1	0.0485037	0.336646	1.22922
GO:0005509	calcium ion binding	Dsg3	Dsg3	Desmoglein-3	0.0485037	0.336646	1.22922
GO:0005509	calcium ion binding	Dsc2	Dsc2	Desmocollin-2	0.0485037	0.336646	1.22922
GO:0005509	calcium ion binding	Guca1b	Guca1b	Guanylyl cyclase-activating protein 2	0.0485037	0.336646	1.22922
GO:0005509	calcium ion binding	Ret	Ret	Proto-oncogene tyrosine-protein kinase receptor Ret	0.0485037	0.336646	1.22922
GO:0005509	calcium ion binding	Capn12	Capn12	Calpain-12	0.0485037	0.336646	1.22922
GO:0005509	calcium ion binding	Pcdh7	Pcdh7	Protein Pcdh7	0.0485037	0.336646	1.22922
GO:0005509	calcium ion binding	Jag1	Jag1	Putative uncharacterized protein	0.0485037	0.336646	1.22922
GO:0005509	calcium ion binding	Anxa9	Anxa9	Annexin A9	0.0485037	0.336646	1.22922
GO:0005509	calcium ion binding	S100a16	S100a16	Protein S100a16	0.0485037	0.336646	1.22922
GO:0005509	calcium ion binding	Padi3	Padi3	Protein-arginine deiminase type-3	0.0485037	0.336646	1.22922
GO:0005509	calcium ion binding	Cblc	Cblc	Casitas B-lineage lymphoma c, isoform CRA_b	0.0485037	0.336646	1.22922
GO:0005509	calcium ion binding	Dtnb	Dtnb	Dystrobrevin beta	0.0485037	0.336646	1.22922
GO:0005509	calcium ion binding	Syt7	Syt7	Synaptotagmin-7	0.0485037	0.336646	1.22922
GO:0005509	calcium ion binding	Acan	Acan	Aggrecan core protein	0.0485037	0.336646	1.22922
GO:0005509	calcium ion binding	Pla2g2f	Pla2g2f	Group IIF secretory phospholipase A2	0.0485037	0.336646	1.22922
GO:0005509	calcium ion binding	Calm4	Calm4	Calm4 protein	0.0485037	0.336646	1.22922
GO:0005509	calcium ion binding	S100a3	S100a3	Protein S100-A3	0.0485037	0.336646	1.22922
GO:0005509	calcium ion binding	Padi1	Padi1	Peptidyl arginine deiminase, type I	0.0485037	0.336646	1.22922
GO:0005509	calcium ion binding	Pla2g2e	Pla2g2e	Group IIE secretory phospholipase A2	0.0485037	0.336646	1.22922
GO:0005509	calcium ion binding	Scube3	Scube3	Signal peptide, CUB and EGF-like domain-containing protein 3	0.0485037	0.336646	1.22922
GO:0005509	calcium ion binding	Celsr2	Celsr2	Cadherin EGF LAG seven-pass G-type receptor 2	0.0485037	0.336646	1.22922
GO:0005509	calcium ion binding	Gm8894	Gm8894	myosin light polypeptide 6 alkali smooth muscle and non-muscle protein, pseudogene	0.0485037	0.336646	1.22922
GO:0005509	calcium ion binding	Cdhr5	Cdhr5	Mucin and cadherin like, isoform CRA_a	0.0485037	0.336646	1.22922
GO:0005509	calcium ion binding	Crnn	Crnn	Protein Crnn	0.0485037	0.336646	1.22922
GO:0005509	calcium ion binding	Notch1	Notch1	Neurogenic locus notch homolog protein 1	0.0485037	0.336646	1.22922
GO:0005509	calcium ion binding	Dsc1	Dsc1	Desmocollin-1	0.0485037	0.336646	1.22922
GO:0005509	calcium ion binding	Bglap3	Bglap3	Osteocalcin-related protein	0.0485037	0.336646	1.22922
GO:0005509	calcium ion binding	Plch1	Plch1	1-phosphatidylinositol 4,5-bisphosphate phosphodiesterase eta-1	0.0485037	0.336646	1.22922
GO:0005509	calcium ion binding	Tgm3	Tgm3	Protein-glutamine gamma-glutamyltransferase E	0.0485037	0.336646	1.22922
GO:0005509	calcium ion binding	Melk	Melk	Maternal embryonic leucine zipper kinase	0.0485037	0.336646	1.22922
GO:0005509	calcium ion binding	Kcnip2	Kcnip2	Kv channel-interacting protein 2	0.0485037	0.336646	1.22922
GO:0005509	calcium ion binding	Mmp12	Mmp12	Macrophage metalloelastase	0.0485037	0.336646	1.22922
GO:0005509	calcium ion binding	Nkd1	Nkd1	Protein naked cuticle homolog 1	0.0485037	0.336646	1.22922
GO:0005509	calcium ion binding	Plcd1	Plcd1	Phosphoinositide phospholipase C	0.0485037	0.336646	1.22922
GO:0005509	calcium ion binding	Dsg2	Dsg2	Desmoglein-2	0.0485037	0.336646	1.22922
GO:0005509	calcium ion binding	Galnt3	Galnt3	Polypeptide N-acetylgalactosaminyltransferase 3	0.0485037	0.336646	1.22922
GO:0005509	calcium ion binding	Dsg4	Dsg4	Desmoglein4	0.0485037	0.336646	1.22922
GO:0005509	calcium ion binding	Padi4	Padi4	Protein-arginine deiminase type-4	0.0485037	0.336646	1.22922
GO:0005509	calcium ion binding	Dsg1c	Dsg1c	Desmoglein-1-gamma	0.0485037	0.336646	1.22922
GO:0005509	calcium ion binding	Pclo	Pclo	Protein piccolo	0.0485037	0.336646	1.22922
GO:0005509	calcium ion binding	Nkd2	Nkd2	Protein naked cuticle homolog 2	0.0485037	0.336646	1.22922
GO:0005509	calcium ion binding	Flg	Flg	Truncated profilaggrin/filaggrin flaky tail mutant form	0.0485037	0.336646	1.22922
GO:0005509	calcium ion binding	Cdh24	Cdh24	Cadherin-24	0.0485037	0.336646	1.22922
GO:0005509	calcium ion binding	Dsg1b	Dsg1b	MCG140886	0.0485037	0.336646	1.22922
GO:0005509	calcium ion binding	Efcab11	Efcab11	EF-hand calcium-binding domain-containing protein 11	0.0485037	0.336646	1.22922
GO:0005509	calcium ion binding	Cdh3	Cdh3	Cadherin-3	0.0485037	0.336646	1.22922
GO:0005509	calcium ion binding	Cps1	Cps1	Cps1 protein	0.0485037	0.336646	1.22922
GO:0005509	calcium ion binding	Egfl6	Egfl6	Epidermal growth factor-like protein 6	0.0485037	0.336646	1.22922
GO:0005509	calcium ion binding	Myl10	Myl10	Myosin regulatory light chain 10	0.0485037	0.336646	1.22922
GO:0005509	calcium ion binding	S100a14	S100a14	Protein S100-A14	0.0485037	0.336646	1.22922
GO:0005509	calcium ion binding	Slc25a13	Slc25a13	Putative uncharacterized protein	0.0485037	0.336646	1.22922
GO:0005509	calcium ion binding	S100a9	S100a9	Protein S100-A9	0.0485037	0.336646	1.22922
GO:0005509	calcium ion binding	Scube1	Scube1	Signal peptide, CUB and EGF-like domain-containing protein 1	0.0485037	0.336646	1.22922
GO:0005509	calcium ion binding	S100a8	S100a8	Protein S100-A8	0.0485037	0.336646	1.22922
GO:0005509	calcium ion binding	Cdhr1	Cdhr1	Pcdh21 protein	0.0485037	0.336646	1.22922
GO:0005509	calcium ion binding	Cdh6	Cdh6	Cadherin-6	0.0485037	0.336646	1.22922
GO:0005509	calcium ion binding	S100a7a	S100a7a	Protein S100-A15A	0.0485037	0.336646	1.22922
GO:0005509	calcium ion binding	Shh	Shh	Sonic hedgehog protein	0.0485037	0.336646	1.22922
GO:0005509	calcium ion binding	Capn8	Capn8	Calpain-8	0.0485037	0.336646	1.22922
GO:0051428	peptide hormone receptor binding	Pthlh	Pthlh	Parathyroid hormone-related protein	0.0510747	0.336646	3.42977
GO:0051428	peptide hormone receptor binding	Nppc	Nppc	Natriuretic peptide type C	0.0510747	0.336646	3.42977
GO:0051428	peptide hormone receptor binding	Nppb	Nppb	Brain natriuretic peptide	0.0510747	0.336646	3.42977
GO:0051010	microtubule plus-end binding	Kif18a	Kif18a	Kinesin-like protein KIF18A	0.0510747	0.336646	3.42977
GO:0051010	microtubule plus-end binding	Kif2c	Kif2c	Kinesin-like protein KIF2C	0.0510747	0.336646	3.42977
GO:0051010	microtubule plus-end binding	Mlph	Mlph	Melanophilin	0.0510747	0.336646	3.42977
GO:0015464	acetylcholine receptor activity	Chrna3	Chrna3	Cholinergic receptor, nicotinic, alpha polypeptide 3	0.0510747	0.336646	3.42977
GO:0015464	acetylcholine receptor activity	Chrna4	Chrna4	Neuronal acetylcholine receptor subunit alpha-4	0.0510747	0.336646	3.42977
GO:0015464	acetylcholine receptor activity	Anxa9	Anxa9	Annexin A9	0.0510747	0.336646	3.42977
GO:0005243	gap junction channel activity	Gjb2	Gjb2	Gap junction beta-2 protein	0.0510747	0.336646	3.42977
GO:0005243	gap junction channel activity	Gja1	Gja1	Gap junction alpha-1 protein	0.0510747	0.336646	3.42977
GO:0005243	gap junction channel activity	Gja3	Gja3	Putative uncharacterized protein	0.0510747	0.336646	3.42977
GO:0070411	I-SMAD binding	Ctnnb1	Ctnnb1	Catenin beta-1	0.0510747	0.336646	3.42977
GO:0070411	I-SMAD binding	Smad6	Smad6	Mothers against decapentaplegic homolog 6	0.0510747	0.336646	3.42977
GO:0070411	I-SMAD binding	Smad7	Smad7	Mothers against decapentaplegic homolog 7	0.0510747	0.336646	3.42977
GO:0019902	phosphatase binding	Sh3rf2	Sh3rf2	Putative E3 ubiquitin-protein ligase SH3RF2	0.0513511	0.336646	2.04723
GO:0019902	phosphatase binding	Sh3yl1	Sh3yl1	SH3 domain-containing YSC84-like protein 1	0.0513511	0.336646	2.04723
GO:0019902	phosphatase binding	Sytl2	Sytl2	Putative uncharacterized protein	0.0513511	0.336646	2.04723
GO:0019902	phosphatase binding	Ppp1r36	Ppp1r36	Protein phosphatase 1 regulatory subunit 36	0.0513511	0.336646	2.04723
GO:0019902	phosphatase binding	Sh2d4a	Sh2d4a	SH2 domain-containing protein 4A	0.0513511	0.336646	2.04723
GO:0019902	phosphatase binding	Cry1	Cry1	Cryptochrome-1	0.0513511	0.336646	2.04723
GO:0019902	phosphatase binding	Dlg3	Dlg3	Disks large homolog 3	0.0513511	0.336646	2.04723
GO:0016788	hydrolase activity, acting on ester bonds	Lipk	Lipk	Lipase member K	0.0513511	0.336646	2.04723
GO:0016788	hydrolase activity, acting on ester bonds	Lipm	Lipm	Lipase member M	0.0513511	0.336646	2.04723
GO:0016788	hydrolase activity, acting on ester bonds	Plb1	Plb1	Phospholipase B1, membrane-associated	0.0513511	0.336646	2.04723
GO:0016788	hydrolase activity, acting on ester bonds	Olah	Olah	S-acyl fatty acid synthase thioesterase, medium chain	0.0513511	0.336646	2.04723
GO:0016788	hydrolase activity, acting on ester bonds	Endou	Endou	Poly(U)-specific endoribonuclease	0.0513511	0.336646	2.04723
GO:0016788	hydrolase activity, acting on ester bonds	Nt5e	Nt5e	5' nucleotidase, ecto, isoform CRA_a	0.0513511	0.336646	2.04723
GO:0016788	hydrolase activity, acting on ester bonds	Exo1	Exo1	Exonuclease 1	0.0513511	0.336646	2.04723
GO:0003677	DNA binding	Zfp664	Zfp664	Zinc finger protein 664	0.0516393	0.336646	1.1294
GO:0003677	DNA binding	Heyl	Heyl	Hairy/enhancer-of-split related with YRPW motif-like protein	0.0516393	0.336646	1.1294
GO:0003677	DNA binding	Blm	Blm	Bloom syndrome protein homolog	0.0516393	0.336646	1.1294
GO:0003677	DNA binding	Tead3	Tead3	Transcriptional enhancer factor TEF-5	0.0516393	0.336646	1.1294
GO:0003677	DNA binding	Brca1	Brca1	Breast cancer type 1 susceptibility protein homolog	0.0516393	0.336646	1.1294
GO:0003677	DNA binding	Gtf2f2	Gtf2f2	General transcription factor IIF, polypeptide 2, isoform CRA_c	0.0516393	0.336646	1.1294
GO:0003677	DNA binding	Zfp618	Zfp618	Zinc finger protein 618	0.0516393	0.336646	1.1294
GO:0003677	DNA binding	Cers3	Cers3	Ceramide synthase 3	0.0516393	0.336646	1.1294
GO:0003677	DNA binding	Sox4	Sox4	Transcription factor SOX-4	0.0516393	0.336646	1.1294
GO:0003677	DNA binding	Taf13	Taf13	Transcription initiation factor TFIID subunit 13	0.0516393	0.336646	1.1294
GO:0003677	DNA binding	Foxj1	Foxj1	Forkhead box protein J1	0.0516393	0.336646	1.1294
GO:0003677	DNA binding	Gli1	Gli1	Gli1 protein	0.0516393	0.336646	1.1294
GO:0003677	DNA binding	Mybl2	Mybl2	Myb-related protein B	0.0516393	0.336646	1.1294
GO:0003677	DNA binding	Csdc2	Csdc2	Cold shock domain-containing protein C2	0.0516393	0.336646	1.1294
GO:0003677	DNA binding	Pou3f1	Pou3f1	POU domain, class 3, transcription factor 1	0.0516393	0.336646	1.1294
GO:0003677	DNA binding	Rcc1	Rcc1	Regulator of chromosome condensation	0.0516393	0.336646	1.1294
GO:0003677	DNA binding	Hopx	Hopx	Homeodomain-only protein	0.0516393	0.336646	1.1294
GO:0003677	DNA binding	Ctnnb1	Ctnnb1	Catenin beta-1	0.0516393	0.336646	1.1294
GO:0003677	DNA binding	Prdm1	Prdm1	PR domain containing 1 with ZNF domain	0.0516393	0.336646	1.1294
GO:0003677	DNA binding	Neil3	Neil3	Endonuclease 8-like 3	0.0516393	0.336646	1.1294
GO:0003677	DNA binding	Mycn	Mycn	N-myc proto-oncogene protein	0.0516393	0.336646	1.1294
GO:0003677	DNA binding	Hist1h2ac	Hist1h2ac	Histone H2A type 1	0.0516393	0.336646	1.1294
GO:0003677	DNA binding	Foxe1	Foxe1	Forkhead box protein E1	0.0516393	0.336646	1.1294
GO:0003677	DNA binding	Dlx3	Dlx3	Homeobox protein DLX-3	0.0516393	0.336646	1.1294
GO:0003677	DNA binding	Spo11	Spo11	Spo11 protein	0.0516393	0.336646	1.1294
GO:0003677	DNA binding	Msx1	Msx1	Homeobox protein MSX-1	0.0516393	0.336646	1.1294
GO:0003677	DNA binding	Mis18bp1	Mis18bp1	Putative uncharacterized protein	0.0516393	0.336646	1.1294
GO:0003677	DNA binding	H3f3c	H3f3c	H3 histone, family 3C	0.0516393	0.336646	1.1294
GO:0003677	DNA binding	Alx4	Alx4	Homeobox protein aristaless-like 4	0.0516393	0.336646	1.1294
GO:0003677	DNA binding	Kif4	Kif4	Chromosome-associated kinesin KIF4	0.0516393	0.336646	1.1294
GO:0003677	DNA binding	Fosl1	Fosl1	Fos-related antigen 1	0.0516393	0.336646	1.1294
GO:0003677	DNA binding	H1fx	H1fx	Protein H1fx	0.0516393	0.336646	1.1294
GO:0003677	DNA binding	Rad51ap1	Rad51ap1	RAD51-associated protein 1	0.0516393	0.336646	1.1294
GO:0003677	DNA binding	Lef1	Lef1	Lymphoid enhancer binding factor 1, isoform CRA_d	0.0516393	0.336646	1.1294
GO:0003677	DNA binding	Atoh7	Atoh7	Protein atonal homolog 7	0.0516393	0.336646	1.1294
GO:0003677	DNA binding	Sall3	Sall3	Sal-like protein 3	0.0516393	0.336646	1.1294
GO:0003677	DNA binding	Irf6	Irf6	Interferon regulatory factor 6	0.0516393	0.336646	1.1294
GO:0003677	DNA binding	Gata3	Gata3	Trans-acting T-cell-specific transcription factor GATA-3	0.0516393	0.336646	1.1294
GO:0003677	DNA binding	Eme1	Eme1	Crossover junction endonuclease EME1	0.0516393	0.336646	1.1294
GO:0003677	DNA binding	Snai3	Snai3	Zinc finger protein SNAI3	0.0516393	0.336646	1.1294
GO:0003677	DNA binding	Uhrf1	Uhrf1	E3 ubiquitin-protein ligase UHRF1	0.0516393	0.336646	1.1294
GO:0003677	DNA binding	Polq	Polq	Putative uncharacterized protein	0.0516393	0.336646	1.1294
GO:0003677	DNA binding	Trp63	Trp63	Tumor protein 63	0.0516393	0.336646	1.1294
GO:0003677	DNA binding	E2f2	E2f2	Transcription factor E2F2	0.0516393	0.336646	1.1294
GO:0003677	DNA binding	Ovol1	Ovol1	Putative uncharacterized protein	0.0516393	0.336646	1.1294
GO:0003677	DNA binding	Hells	Hells	Lymphocyte-specific helicase	0.0516393	0.336646	1.1294
GO:0003677	DNA binding	Zfp711	Zfp711	Zinc finger protein 711	0.0516393	0.336646	1.1294
GO:0003677	DNA binding	Mxd3	Mxd3	Max dimerization protein 3	0.0516393	0.336646	1.1294
GO:0003677	DNA binding	Hoxc13	Hoxc13	Homeobox protein Hox-C13	0.0516393	0.336646	1.1294
GO:0003677	DNA binding	Mnd1	Mnd1	Meiotic nuclear division protein 1 homolog	0.0516393	0.336646	1.1294
GO:0003677	DNA binding	Mycl	Mycl	Protein L-Myc	0.0516393	0.336646	1.1294
GO:0003677	DNA binding	Alx1	Alx1	ALX homeobox protein 1	0.0516393	0.336646	1.1294
GO:0003677	DNA binding	Sp6	Sp6	Sp6 transcription factor	0.0516393	0.336646	1.1294
GO:0003677	DNA binding	H1f0	H1f0	Histone H1.0	0.0516393	0.336646	1.1294
GO:0003677	DNA binding	Foxm1	Foxm1	Forkhead box protein M1	0.0516393	0.336646	1.1294
GO:0003677	DNA binding	Otud7a	Otud7a	OTU domain-containing protein 7A	0.0516393	0.336646	1.1294
GO:0003677	DNA binding	Barx2	Barx2	Homeobox protein BarH-like 2	0.0516393	0.336646	1.1294
GO:0003677	DNA binding	Tfap2b	Tfap2b	Transcription factor AP-2-beta	0.0516393	0.336646	1.1294
GO:0003677	DNA binding	Foxn1	Foxn1	Forkhead box N1	0.0516393	0.336646	1.1294
GO:0003677	DNA binding	Myb	Myb	Transcriptional activator Myb	0.0516393	0.336646	1.1294
GO:0003677	DNA binding	Tcfl5	Tcfl5	Protein Tcfl5	0.0516393	0.336646	1.1294
GO:0003677	DNA binding	Tfap2a	Tfap2a	Transcription factor AP-2-alpha	0.0516393	0.336646	1.1294
GO:0003677	DNA binding	Cenpw	Cenpw	MCG20021	0.0516393	0.336646	1.1294
GO:0003677	DNA binding	Pa2g4	Pa2g4	Proliferation-associated protein 2G4	0.0516393	0.336646	1.1294
GO:0003677	DNA binding	Lig4	Lig4	DNA ligase 4	0.0516393	0.336646	1.1294
GO:0003677	DNA binding	Hoxb6	Hoxb6	Homeobox protein Hox-B6	0.0516393	0.336646	1.1294
GO:0003677	DNA binding	Strbp	Strbp	Spermatid perinuclear RNA-binding protein	0.0516393	0.336646	1.1294
GO:0003677	DNA binding	Kif22	Kif22	Kinesin-like protein KIF22	0.0516393	0.336646	1.1294
GO:0003677	DNA binding	Casz1	Casz1	Zinc finger protein castor homolog 1	0.0516393	0.336646	1.1294
GO:0003677	DNA binding	Zfp553	Zfp553	Zinc finger protein 48	0.0516393	0.336646	1.1294
GO:0003677	DNA binding	Hoxb7	Hoxb7	Homeobox protein Hox-B7	0.0516393	0.336646	1.1294
GO:0003677	DNA binding	Zfp692	Zfp692	Zinc finger protein 692	0.0516393	0.336646	1.1294
GO:0003677	DNA binding	Hmga1-rs1	Hmga1-rs1	MCG120563, isoform CRA_a	0.0516393	0.336646	1.1294
GO:0003677	DNA binding	Ercc1	Ercc1	DNA excision repair protein ERCC-1	0.0516393	0.336646	1.1294
GO:0003677	DNA binding	Tbx1	Tbx1	T-box 1	0.0516393	0.336646	1.1294
GO:0003677	DNA binding	Dlx1	Dlx1	Homeobox protein DLX-1	0.0516393	0.336646	1.1294
GO:0003677	DNA binding	Zfat	Zfat	Zinc finger protein ZFAT	0.0516393	0.336646	1.1294
GO:0003677	DNA binding	Smug1	Smug1	Putative uncharacterized protein	0.0516393	0.336646	1.1294
GO:0003677	DNA binding	Arntl	Arntl	Aryl hydrocarbon receptor nuclear translocator-like, isoform CRA_b	0.0516393	0.336646	1.1294
GO:0003677	DNA binding	Hr	Hr	Lysine-specific demethylase hairless	0.0516393	0.336646	1.1294
GO:0003677	DNA binding	Polr1e	Polr1e	DNA-directed RNA polymerase I subunit RPA49	0.0516393	0.336646	1.1294
GO:0003677	DNA binding	Gtf2e2	Gtf2e2	General transcription factor IIE subunit 2	0.0516393	0.336646	1.1294
GO:0003677	DNA binding	Grhl1	Grhl1	Grainyhead-like protein 1 homolog	0.0516393	0.336646	1.1294
GO:0003677	DNA binding	Cxxc4	Cxxc4	CXXC-type zinc finger protein 4	0.0516393	0.336646	1.1294
GO:0003677	DNA binding	Dedd2	Dedd2	Putative uncharacterized protein	0.0516393	0.336646	1.1294
GO:0003677	DNA binding	Bnc2	Bnc2	Zinc finger protein basonuclin-2	0.0516393	0.336646	1.1294
GO:0003677	DNA binding	Hoxb8	Hoxb8	Homeo box B8	0.0516393	0.336646	1.1294
GO:0003677	DNA binding	Hes5	Hes5	Transcription factor HES-5	0.0516393	0.336646	1.1294
GO:0003677	DNA binding	Tead2	Tead2	Transcriptional enhancer factor TEF-4	0.0516393	0.336646	1.1294
GO:0003677	DNA binding	Pax3	Pax3	Paired box protein Pax-3	0.0516393	0.336646	1.1294
GO:0003677	DNA binding	Zfp786	Zfp786	Zinc finger protein 786	0.0516393	0.336646	1.1294
GO:0003677	DNA binding	Dlx2	Dlx2	Homeobox protein DLX-2	0.0516393	0.336646	1.1294
GO:0003677	DNA binding	Clspn	Clspn	Claspin	0.0516393	0.336646	1.1294
GO:0003677	DNA binding	Irx4	Irx4	Iroquois-class homeodomain protein IRX-4	0.0516393	0.336646	1.1294
GO:0003677	DNA binding	Grhl2	Grhl2	Grainyhead-like protein 2 homolog	0.0516393	0.336646	1.1294
GO:0003677	DNA binding	Gm5611	Gm5611	Uncharacterized protein	0.0516393	0.336646	1.1294
GO:0003677	DNA binding	Gm6104	Gm6104	high mobility group box 3 pseudogene	0.0516393	0.336646	1.1294
GO:0003677	DNA binding	Hmga1	Hmga1	High mobility group protein HMG-I/HMG-Y	0.0516393	0.336646	1.1294
GO:0003677	DNA binding	Ang2	Ang2	Angiogenin-2	0.0516393	0.336646	1.1294
GO:0003677	DNA binding	Sox5	Sox5	Transcription factor SOX-5	0.0516393	0.336646	1.1294
GO:0003677	DNA binding	Gsg2	Gsg2	Germ cell-specific gene 2	0.0516393	0.336646	1.1294
GO:0003677	DNA binding	Nfe2l3	Nfe2l3	Nuclear factor erythroid 2-related factor 3	0.0516393	0.336646	1.1294
GO:0003677	DNA binding	Bnc1	Bnc1	Bnc1 protein	0.0516393	0.336646	1.1294
GO:0003677	DNA binding	Orc1	Orc1	Putative uncharacterized protein	0.0516393	0.336646	1.1294
GO:0003677	DNA binding	H2afz	H2afz	Histone H2A.Z	0.0516393	0.336646	1.1294
GO:0003677	DNA binding	Psmc3ip	Psmc3ip	GT198a	0.0516393	0.336646	1.1294
GO:0003677	DNA binding	Top2a	Top2a	DNA topoisomerase 2-alpha	0.0516393	0.336646	1.1294
GO:0003677	DNA binding	Npm1	Npm1	Putative uncharacterized protein	0.0516393	0.336646	1.1294
GO:0003677	DNA binding	H2afx	H2afx	Histone H2AX	0.0516393	0.336646	1.1294
GO:0003677	DNA binding	Taf9	Taf9	Transcription initiation factor TFIID subunit 9	0.0516393	0.336646	1.1294
GO:0003677	DNA binding	Foxc1	Foxc1	Forkhead box protein C1	0.0516393	0.336646	1.1294
GO:0003677	DNA binding	Dlx4	Dlx4	Homeobox protein DLX-4	0.0516393	0.336646	1.1294
GO:0003677	DNA binding	Nfil3	Nfil3	Nuclear factor interleukin-3-regulated protein	0.0516393	0.336646	1.1294
GO:0003677	DNA binding	Pax1	Pax1	Paired box protein Pax-1	0.0516393	0.336646	1.1294
GO:0003677	DNA binding	Bhlha9	Bhlha9	Class A basic helix-loop-helix protein 9	0.0516393	0.336646	1.1294
GO:0003677	DNA binding	Fbxl19	Fbxl19	F-box/LRR-repeat protein 19	0.0516393	0.336646	1.1294
GO:0003677	DNA binding	E2f8	E2f8	Transcription factor E2F8	0.0516393	0.336646	1.1294
GO:0003677	DNA binding	Gtf2ird1	Gtf2ird1	General transcription factor II I repeat domain-containing 1	0.0516393	0.336646	1.1294
GO:0003677	DNA binding	Hoxb2	Hoxb2	Homeobox protein Hox-B2	0.0516393	0.336646	1.1294
GO:0003677	DNA binding	Tfap2c	Tfap2c	Transcription factor AP-2 gamma	0.0516393	0.336646	1.1294
GO:0003677	DNA binding	Cenpa	Cenpa	Centromere protein A, isoform CRA_c	0.0516393	0.336646	1.1294
GO:0003677	DNA binding	Pcgf6	Pcgf6	Putative uncharacterized protein	0.0516393	0.336646	1.1294
GO:0003677	DNA binding	Tcf7	Tcf7	Tcf7 protein	0.0516393	0.336646	1.1294
GO:0003677	DNA binding	Tgif2	Tgif2	TGFB-induced factor 2, isoform CRA_a	0.0516393	0.336646	1.1294
GO:0003677	DNA binding	Smad6	Smad6	Mothers against decapentaplegic homolog 6	0.0516393	0.336646	1.1294
GO:0003677	DNA binding	Sox21	Sox21	Sox21 protein	0.0516393	0.336646	1.1294
GO:0003677	DNA binding	Elf5	Elf5	E74-like factor 5	0.0516393	0.336646	1.1294
GO:0003677	DNA binding	Cbx2	Cbx2	Chromobox protein homolog 2	0.0516393	0.336646	1.1294
GO:0003677	DNA binding	Arid3a	Arid3a	AT-rich interactive domain-containing protein 3A	0.0516393	0.336646	1.1294
GO:0003677	DNA binding	Fmn1	Fmn1	Fmn1 protein	0.0516393	0.336646	1.1294
GO:0003677	DNA binding	Hmgb3	Hmgb3	High mobility group protein B3	0.0516393	0.336646	1.1294
GO:0003677	DNA binding	Foxq1	Foxq1	Forkhead box protein Q1	0.0516393	0.336646	1.1294
GO:0003677	DNA binding	Plag1	Plag1	Zinc finger protein PLAG1	0.0516393	0.336646	1.1294
GO:0003677	DNA binding	Rad51	Rad51	DNA repair protein RAD51 homolog 1	0.0516393	0.336646	1.1294
GO:0003677	DNA binding	Nusap1	Nusap1	Nucleolar and spindle-associated protein 1	0.0516393	0.336646	1.1294
GO:0003677	DNA binding	Pif1	Pif1	ATP-dependent DNA helicase PIF1	0.0516393	0.336646	1.1294
GO:0003677	DNA binding	Tfcp2l1	Tfcp2l1	Transcription factor CP2-like protein 1	0.0516393	0.336646	1.1294
GO:0003677	DNA binding	Taf1d	Taf1d	Taf1d protein	0.0516393	0.336646	1.1294
GO:0003677	DNA binding	Msh5	Msh5	MutS homolog 5 (E. coli)	0.0516393	0.336646	1.1294
GO:0003677	DNA binding	Hmgb2	Hmgb2	High mobility group protein B2	0.0516393	0.336646	1.1294
GO:0003677	DNA binding	Hist3h2ba	Hist3h2ba	Histone H2B type 3-A	0.0516393	0.336646	1.1294
GO:0003677	DNA binding	Dach1	Dach1	Putative uncharacterized protein	0.0516393	0.336646	1.1294
GO:0003677	DNA binding	Nr1h5	Nr1h5	Protein Nr1h5	0.0516393	0.336646	1.1294
GO:0003677	DNA binding	Hoxb3	Hoxb3	Homeobox protein Hox-B3	0.0516393	0.336646	1.1294
GO:0003677	DNA binding	Grhl3	Grhl3	Grainyhead-like protein 3 homolog	0.0516393	0.336646	1.1294
GO:0003677	DNA binding	Ascl4	Ascl4	Protein Ascl4	0.0516393	0.336646	1.1294
GO:0003677	DNA binding	Msx2	Msx2	Homeobox protein MSX-2	0.0516393	0.336646	1.1294
GO:0003677	DNA binding	Rfc4	Rfc4	Replication factor C subunit 4	0.0516393	0.336646	1.1294
GO:0003677	DNA binding	Lhx2	Lhx2	LIM/homeobox protein Lhx2	0.0516393	0.336646	1.1294
GO:0003677	DNA binding	Etv4	Etv4	ETS translocation variant 4	0.0516393	0.336646	1.1294
GO:0003677	DNA binding	Glis1	Glis1	Zinc finger protein GLIS1	0.0516393	0.336646	1.1294
GO:0003677	DNA binding	Zfp184	Zfp184	Zinc finger protein 184	0.0516393	0.336646	1.1294
GO:0003677	DNA binding	Cux1	Cux1	One cut domain family member	0.0516393	0.336646	1.1294
GO:0003677	DNA binding	Hes2	Hes2	Transcription factor HES-2	0.0516393	0.336646	1.1294
GO:0003677	DNA binding	Irx2	Irx2	Iroquois-class homeodomain protein IRX-2	0.0516393	0.336646	1.1294
GO:0003677	DNA binding	Zfand6	Zfand6	AN1-type zinc finger protein 6	0.0516393	0.336646	1.1294
GO:0003677	DNA binding	Vdr	Vdr	Vitamin D3 receptor	0.0516393	0.336646	1.1294
GO:0003677	DNA binding	Gen1	Gen1	Flap endonuclease GEN homolog 1	0.0516393	0.336646	1.1294
GO:0003677	DNA binding	Smad7	Smad7	Mothers against decapentaplegic homolog 7	0.0516393	0.336646	1.1294
GO:0003677	DNA binding	Exo1	Exo1	Exonuclease 1	0.0516393	0.336646	1.1294
GO:0003677	DNA binding	Egr3	Egr3	Early growth response protein 3	0.0516393	0.336646	1.1294
GO:0003677	DNA binding	Elf3	Elf3	ETS-related transcription factor Elf-3	0.0516393	0.336646	1.1294
GO:0003677	DNA binding	Ehf	Ehf	ETS homologous factor	0.0516393	0.336646	1.1294
GO:0035174	histone serine kinase activity	Aurkb	Aurkb	Aurora kinase B	0.0537425	0.336646	5.03033
GO:0035174	histone serine kinase activity	Aurka	Aurka	Aurora kinase A, isoform CRA_b	0.0537425	0.336646	5.03033
GO:0030519	snoRNP binding	Dkc1	Dkc1	H/ACA ribonucleoprotein complex subunit 4	0.0537425	0.336646	5.03033
GO:0030519	snoRNP binding	Nop58	Nop58	Nucleolar protein 58	0.0537425	0.336646	5.03033
GO:0005095	GTPase inhibitor activity	Cpeb2	Cpeb2	Cytoplasmic polyadenylation element-binding protein 2	0.0537425	0.336646	5.03033
GO:0005095	GTPase inhibitor activity	Rtkn	Rtkn	Rhotekin	0.0537425	0.336646	5.03033
GO:0000405	bubble DNA binding	Blm	Blm	Bloom syndrome protein homolog	0.0537425	0.336646	5.03033
GO:0000405	bubble DNA binding	Neil3	Neil3	Endonuclease 8-like 3	0.0537425	0.336646	5.03033
GO:0070324	thyroid hormone binding	Crym	Crym	Ketimine reductase mu-crystallin	0.0537425	0.336646	5.03033
GO:0070324	thyroid hormone binding	Aldh1a3	Aldh1a3	Aldehyde dehydrogenase family 1 member A3	0.0537425	0.336646	5.03033
GO:0004791	thioredoxin-disulfide reductase activity	Txnrd1	Txnrd1	Thioredoxin reductase 1, cytoplasmic	0.0537425	0.336646	5.03033
GO:0004791	thioredoxin-disulfide reductase activity	Nxn	Nxn	Nucleoredoxin	0.0537425	0.336646	5.03033
GO:0005499	vitamin D binding	Bspry	Bspry	B-box and SPRY domain containing, isoform CRA_a	0.0537425	0.336646	5.03033
GO:0005499	vitamin D binding	Vdr	Vdr	Vitamin D3 receptor	0.0537425	0.336646	5.03033
GO:0008273	calcium, potassium:sodium antiporter activity	Slc24a4	Slc24a4	Slc24a4 protein	0.0537425	0.336646	5.03033
GO:0008273	calcium, potassium:sodium antiporter activity	Slc24a5	Slc24a5	Solute carrier family 24, member 5	0.0537425	0.336646	5.03033
GO:0035662	Toll-like receptor 4 binding	S100a9	S100a9	Protein S100-A9	0.0537425	0.336646	5.03033
GO:0035662	Toll-like receptor 4 binding	S100a8	S100a8	Protein S100-A8	0.0537425	0.336646	5.03033
GO:0004994	somatostatin receptor activity	Sstr2	Sstr2	Somatostatin receptor type 2	0.0537425	0.336646	5.03033
GO:0004994	somatostatin receptor activity	Sstr3	Sstr3	Somatostatin receptor type 3	0.0537425	0.336646	5.03033
GO:0008092	cytoskeletal protein binding	Nebl	Nebl	LIM zinc-binding domain-containing Nebulette	0.0567724	0.336646	1.89824
GO:0008092	cytoskeletal protein binding	Farp1	Farp1	FERM, RhoGEF and pleckstrin domain-containing protein 1	0.0567724	0.336646	1.89824
GO:0008092	cytoskeletal protein binding	Ezr	Ezr	Ezrin	0.0567724	0.336646	1.89824
GO:0008092	cytoskeletal protein binding	Sdc1	Sdc1	Syndecan-1	0.0567724	0.336646	1.89824
GO:0008092	cytoskeletal protein binding	Ptpn3	Ptpn3	Tyrosine-protein phosphatase non-receptor type 3	0.0567724	0.336646	1.89824
GO:0008092	cytoskeletal protein binding	Epb4.1l5	Epb4.1l5	Band 4.1-like protein 5	0.0567724	0.336646	1.89824
GO:0008092	cytoskeletal protein binding	Epb4.1l4a	Epb4.1l4a	Band 4.1-like protein 4A	0.0567724	0.336646	1.89824
GO:0008092	cytoskeletal protein binding	Epb4.1l4b	Epb4.1l4b	Band 4.1-like protein 4B	0.0567724	0.336646	1.89824
GO:0019901	protein kinase binding	Bora	Bora	Protein aurora borealis	0.0570385	0.336646	1.31783
GO:0019901	protein kinase binding	Grb7	Grb7	Growth factor receptor-bound protein 7	0.0570385	0.336646	1.31783
GO:0019901	protein kinase binding	Traf4	Traf4	TNF receptor-associated factor 4	0.0570385	0.336646	1.31783
GO:0019901	protein kinase binding	Kif20a	Kif20a	Kinesin-like protein KIF20A	0.0570385	0.336646	1.31783
GO:0019901	protein kinase binding	Racgap1	Racgap1	Rac GTPase-activating protein 1	0.0570385	0.336646	1.31783
GO:0019901	protein kinase binding	Epha1	Epha1	Ephrin type-A receptor 1	0.0570385	0.336646	1.31783
GO:0019901	protein kinase binding	Nme1	Nme1	Nucleoside diphosphate kinase A	0.0570385	0.336646	1.31783
GO:0019901	protein kinase binding	Ctnnb1	Ctnnb1	Catenin beta-1	0.0570385	0.336646	1.31783
GO:0019901	protein kinase binding	Plk1	Plk1	Polo like kinase	0.0570385	0.336646	1.31783
GO:0019901	protein kinase binding	Jup	Jup	Junction plakoglobin	0.0570385	0.336646	1.31783
GO:0019901	protein kinase binding	Cdkn2b	Cdkn2b	Cyclin-dependent kinase inhibitor p15INK4b	0.0570385	0.336646	1.31783
[truncated: 4,038 more rows]

## Sheet: UpGO_Result
GOID	GOTerm	DifGene	AllDifGene	GeneInGO	AllGene	P-Value	FDR	Enrichment	(-log10P)
GO:0005515	protein binding	647	2399	3966	22058	3.19354e-31	4.73282e-28	1.49999	30.4957
GO:0005244	voltage-gated ion channel activity	50	2399	143	22058	1.58881e-14	1.17731e-11	3.21492	13.7989
GO:0005509	calcium ion binding	138	2399	665	22058	3.5627e-14	1.37132e-11	1.90807	13.4482
GO:0003779	actin binding	85	2399	334	22058	3.70128e-14	1.37132e-11	2.33996	13.4316
GO:0016817	hydrolase activity, acting on acid anhydrides	22	2399	39	22058	4.67542e-12	1.38579e-09	5.18673	11.3302
GO:0005543	phospholipid binding	73	2399	318	22058	4.06808e-10	1.00482e-07	2.11072	9.39061
GO:0042803	protein homodimerization activity	121	2399	643	22058	9.84956e-10	1.68564e-07	1.73026	9.00658
GO:0005216	ion channel activity	49	2399	181	22058	9.85221e-10	1.68564e-07	2.48916	9.00647
GO:0008201	heparin binding	38	2399	122	22058	1.02367e-09	1.68564e-07	2.86391	8.98984
GO:0005518	collagen binding	20	2399	42	22058	2.37404e-09	3.31087e-07	4.37841	8.62451
GO:0004888	transmembrane signaling receptor activity	35	2399	110	22058	2.45746e-09	3.31087e-07	2.92558	8.60951
GO:0030246	carbohydrate binding	50	2399	198	22058	8.57645e-09	1.05919e-06	2.32188	8.06669
GO:0004896	cytokine receptor activity	18	2399	37	22058	9.78292e-09	1.11525e-06	4.47308	8.00953
GO:0005125	cytokine activity	49	2399	200	22058	3.41693e-08	3.61706e-06	2.25269	7.46636
GO:0005516	calmodulin binding	41	2399	155	22058	4.54699e-08	4.49243e-06	2.43214	7.34228
GO:0008083	growth factor activity	39	2399	146	22058	7.21199e-08	6.6801e-06	2.45611	7.14195
GO:0008307	structural constituent of muscle	12	2399	20	22058	1.45272e-07	1.26643e-05	5.5168	6.83782
GO:0005102	receptor binding	68	2399	335	22058	2.70053e-07	2.22343e-05	1.86638	6.56855
GO:0004872	receptor activity	44	2399	185	22058	4.10286e-07	3.20023e-05	2.18684	6.38691
GO:0003725	double-stranded RNA binding	21	2399	60	22058	6.32625e-07	4.68775e-05	3.21813	6.19885
GO:0005178	integrin binding	24	2399	75	22058	6.81194e-07	4.80728e-05	2.94229	6.16673
GO:0005245	voltage-gated calcium channel activity	14	2399	30	22058	8.34822e-07	5.62367e-05	4.29084	6.07841
GO:0043548	phosphatidylinositol 3-kinase binding	13	2399	27	22058	1.32496e-06	8.53733e-05	4.42706	5.8778
GO:0042605	peptide antigen binding	19	2399	53	22058	1.41326e-06	8.72689e-05	3.2962	5.84978
GO:0019957	C-C chemokine binding	6	2399	6	22058	1.64574e-06	9.75598e-05	9.19466	5.78364
GO:0005044	scavenger receptor activity	18	2399	49	22058	1.76951e-06	0.000100862	3.37763	5.75215
GO:0016787	hydrolase activity	238	2399	1647	22058	1.85756e-06	0.00010196	1.32868	5.73106
GO:0046872	metal ion binding	443	2399	3352	22058	2.20733e-06	0.000116831	1.21517	5.65613
GO:0001730	2'-5'-oligoadenylate synthetase activity	8	2399	11	22058	2.3594e-06	0.000120574	6.68703	5.6272
GO:0005525	GTP binding	71	2399	377	22058	2.71899e-06	0.000134318	1.73162	5.56559
GO:0051015	actin filament binding	25	2399	87	22058	3.7032e-06	0.000177037	2.64214	5.43142
GO:0005524	ATP binding	218	2399	1502	22058	3.83016e-06	0.000177384	1.33451	5.41678
GO:0008331	high voltage-gated calcium channel activity	7	2399	9	22058	5.26758e-06	0.000236562	7.15141	5.27839
GO:0005161	platelet-derived growth factor receptor binding	8	2399	12	22058	6.39866e-06	0.000278906	6.12978	5.19391
GO:0019899	enzyme binding	54	2399	271	22058	7.75835e-06	0.000328511	1.83215	5.11023
GO:0005267	potassium channel activity	24	2399	85	22058	8.02834e-06	0.0003305	2.59614	5.09537
GO:0044325	ion channel binding	21	2399	71	22058	1.33022e-05	0.000528781	2.71955	4.87608
GO:0008009	chemokine activity	15	2399	41	22058	1.35585e-05	0.000528781	3.3639	4.86779
GO:0043621	protein self-association	16	2399	46	22058	1.48143e-05	0.00053494	3.19814	4.82932
GO:0005159	insulin-like growth factor receptor binding	8	2399	13	22058	1.50415e-05	0.00053494	5.65826	4.82271
GO:0086006	voltage-gated sodium channel activity involved in cardiac muscle cell action potential	5	2399	5	22058	1.51602e-05	0.00053494	9.19466	4.81929
GO:0019864	IgG binding	5	2399	5	22058	1.51602e-05	0.00053494	9.19466	4.81929
GO:0045028	G-protein coupled purinergic nucleotide receptor activity	7	2399	10	22058	1.58975e-05	0.000535932	6.43627	4.79867
GO:0017124	SH3 domain binding	29	2399	117	22058	1.59116e-05	0.000535932	2.27902	4.79829
GO:0030506	ankyrin binding	10	2399	21	22058	2.58094e-05	0.000849988	4.37841	4.58822
GO:0005248	voltage-gated sodium channel activity	8	2399	14	22058	3.17366e-05	0.00102247	5.25409	4.49844
GO:0005164	tumor necrosis factor receptor binding	12	2399	30	22058	3.51296e-05	0.00110771	3.67787	4.45433
GO:0019838	growth factor binding	13	2399	36	22058	5.94838e-05	0.00183656	3.3203	4.2256
GO:0008237	metallopeptidase activity	37	2399	177	22058	6.98355e-05	0.00207174	1.92205	4.15592
GO:0043395	heparan sulfate proteoglycan binding	9	2399	19	22058	6.98967e-05	0.00207174	4.35537	4.15554
GO:0031730	CCR5 chemokine receptor binding	5	2399	6	22058	8.27327e-05	0.00240412	7.66222	4.08232
GO:0048407	platelet-derived growth factor binding	7	2399	12	22058	8.60557e-05	0.00240631	5.36355	4.06522
GO:0008484	sulfuric ester hydrolase activity	7	2399	12	22058	8.60557e-05	0.00240631	5.36355	4.06522
GO:0005201	extracellular matrix structural constituent	11	2399	28	22058	9.06204e-05	0.00248703	3.61219	4.04277
GO:0004553	hydrolase activity, hydrolyzing O-glycosyl compounds	14	2399	43	22058	0.000114715	0.00298552	2.99361	3.94038
GO:0004435	phosphatidylinositol phospholipase C activity	9	2399	20	22058	0.000114828	0.00298552	4.1376	3.93995
GO:0005537	mannose binding	9	2399	20	22058	0.000114828	0.00298552	4.1376	3.93995
GO:0016757	transferase activity, transferring glycosyl groups	43	2399	223	22058	0.000136332	0.00348351	1.77296	3.8654
GO:0003924	GTPase activity	41	2399	210	22058	0.00014567	0.00365903	1.79515	3.83663
GO:0005262	calcium channel activity	21	2399	83	22058	0.000165213	0.00408077	2.32636	3.78195
GO:0000975	regulatory region DNA binding	7	2399	13	22058	0.000168906	0.00410358	4.95097	3.77236
GO:0005249	voltage-gated potassium channel activity	18	2399	66	22058	0.000171829	0.00410727	2.50764	3.7649
GO:0004950	chemokine receptor activity	10	2399	26	22058	0.000233004	0.00548115	3.53641	3.63264
GO:0005272	sodium channel activity	11	2399	31	22058	0.000262398	0.00591565	3.26262	3.58104
GO:0016641	oxidoreductase activity, acting on the CH-NH2 group of donors, oxygen as acceptor	5	2399	7	22058	0.000263443	0.00591565	6.56762	3.57931
GO:0004713	protein tyrosine kinase activity	28	2399	129	22058	0.00026345	0.00591565	1.99574	3.5793
GO:0042802	identical protein binding	85	2399	540	22058	0.000299948	0.00663466	1.44731	3.52295
GO:0016301	kinase activity	105	2399	695	22058	0.00030561	0.0066605	1.38912	3.51483
GO:0005158	insulin receptor binding	11	2399	32	22058	0.000360817	0.00763902	3.16067	3.44271
GO:0042626	ATPase activity, coupled to transmembrane movement of substances	11	2399	32	22058	0.000360817	0.00763902	3.16067	3.44271
GO:0005096	GTPase activator activity	37	2399	192	22058	0.000389512	0.00813037	1.77189	3.40948
GO:0002020	protease binding	20	2399	82	22058	0.000395038	0.00813119	2.2426	3.40336
GO:0005523	tropomyosin binding	6	2399	11	22058	0.000467692	0.00932083	5.01527	3.33004
GO:0030881	beta-2-microglobulin binding	6	2399	11	22058	0.000467692	0.00932083	5.01527	3.33004
GO:0008081	phosphoric diester hydrolase activity	15	2399	54	22058	0.000471702	0.00932083	2.55407	3.32633
GO:0008329	signaling pattern recognition receptor activity	4	2399	5	22058	0.000637363	0.0123049	7.35573	3.19561
GO:0051371	muscle alpha-actinin binding	5	2399	8	22058	0.000639322	0.0123049	5.74667	3.19428
GO:0005539	glycosaminoglycan binding	8	2399	20	22058	0.000730193	0.013698	3.67787	3.13656
GO:0050840	extracellular matrix binding	8	2399	20	22058	0.000730193	0.013698	3.67787	3.13656
GO:0003707	steroid hormone receptor activity	14	2399	52	22058	0.00101258	0.0185265	2.47549	2.99457
GO:0005200	structural constituent of cytoskeleton	14	2399	52	22058	0.00101258	0.0185265	2.47549	2.99457
GO:0004721	phosphoprotein phosphatase activity	28	2399	141	22058	0.00116838	0.0211164	1.82589	2.93241
GO:0002060	purine nucleobase binding	3	2399	3	22058	0.00128501	0.0219869	9.19466	2.89109
GO:0019770	IgG receptor activity	3	2399	3	22058	0.00128501	0.0219869	9.19466	2.89109
GO:0070891	lipoteichoic acid binding	3	2399	3	22058	0.00128501	0.0219869	9.19466	2.89109
GO:0001784	phosphotyrosine binding	7	2399	17	22058	0.00129156	0.0219869	3.78604	2.88888
GO:0005536	glucose binding	5	2399	9	22058	0.00130946	0.0219869	5.10815	2.88291
GO:0004629	phospholipase C activity	5	2399	9	22058	0.00130946	0.0219869	5.10815	2.88291
GO:0000166	nucleotide binding	261	2399	2019	22058	0.0013204	0.0219869	1.18861	2.8793
GO:0022891	substrate-specific transmembrane transporter activity	6	2399	13	22058	0.00143255	0.0235893	4.24369	2.84389
GO:0016849	phosphorus-oxygen lyase activity	8	2399	22	22058	0.00151925	0.0247421	3.34351	2.81837
GO:0016798	hydrolase activity, acting on glycosyl bonds	19	2399	85	22058	0.00168058	0.0266855	2.05528	2.77454
GO:0005215	transporter activity	40	2399	229	22058	0.00171886	0.0266855	1.60605	2.76476
GO:0004725	protein tyrosine phosphatase activity	21	2399	98	22058	0.00173575	0.0266855	1.97029	2.76051
GO:0005138	interleukin-6 receptor binding	4	2399	6	22058	0.00174662	0.0266855	6.12978	2.7578
GO:0035925	mRNA 3'-UTR AU-rich region binding	4	2399	6	22058	0.00174662	0.0266855	6.12978	2.7578
GO:0051379	epinephrine binding	4	2399	6	22058	0.00174662	0.0266855	6.12978	2.7578
GO:0019903	protein phosphatase binding	17	2399	73	22058	0.00180637	0.0273167	2.14122	2.74319
GO:0004222	metalloendopeptidase activity	24	2399	119	22058	0.0020386	0.0305173	1.85439	2.69067
GO:0042562	hormone binding	8	2399	23	22058	0.00210954	0.0312634	3.19814	2.67581
GO:0001530	lipopolysaccharide binding	6	2399	14	22058	0.0022774	0.0330893	3.94057	2.64256
GO:0042166	acetylcholine binding	6	2399	14	22058	0.0022774	0.0330893	3.94057	2.64256
GO:0004180	carboxypeptidase activity	10	2399	34	22058	0.00255288	0.0367318	2.70431	2.59297
GO:0017080	sodium channel regulator activity	7	2399	19	22058	0.00275195	0.0388418	3.38751	2.56036
GO:0003950	NAD+ ADP-ribosyltransferase activity	7	2399	19	22058	0.00275195	0.0388418	3.38751	2.56036
GO:0046982	protein heterodimerization activity	72	2399	479	22058	0.0028568	0.0399412	1.38208	2.54412
GO:0016740	transferase activity	201	2399	1541	22058	0.0031455	0.0435666	1.1993	2.50231
GO:0008144	drug binding	21	2399	103	22058	0.00328082	0.0450201	1.87464	2.48402
GO:0017111	nucleoside-triphosphatase activity	29	2399	158	22058	0.00333608	0.0453584	1.68763	2.47676
GO:0005246	calcium channel regulator activity	6	2399	15	22058	0.00344895	0.0464668	3.67787	2.46231
GO:0004714	transmembrane receptor protein tyrosine kinase activity	13	2399	53	22058	0.00372118	0.048843	2.2553	2.42932
GO:0031994	insulin-like growth factor I binding	4	2399	7	22058	0.0037242	0.048843	5.25409	2.42897
GO:0004931	extracellular ATP-gated cation channel activity	4	2399	7	22058	0.0037242	0.048843	5.25409	2.42897
GO:0004016	adenylate cyclase activity	5	2399	11	22058	0.00398228	0.0504422	4.17939	2.39987
GO:0031432	titin binding	5	2399	11	22058	0.00398228	0.0504422	4.17939	2.39987
GO:0015464	acetylcholine receptor activity	5	2399	11	22058	0.00398228	0.0504422	4.17939	2.39987
GO:0005009	insulin-activated receptor activity	5	2399	11	22058	0.00398228	0.0504422	4.17939	2.39987
GO:0005089	Rho guanyl-nucleotide exchange factor activity	16	2399	73	22058	0.00462377	0.0522157	2.01527	2.335
GO:0004656	procollagen-proline 4-dioxygenase activity	3	2399	4	22058	0.00472126	0.0522157	6.896	2.32594
GO:0004897	ciliary neurotrophic factor receptor activity	3	2399	4	22058	0.00472126	0.0522157	6.896	2.32594
GO:0015197	peptide transporter activity	3	2399	4	22058	0.00472126	0.0522157	6.896	2.32594
GO:0031433	telethonin binding	3	2399	4	22058	0.00472126	0.0522157	6.896	2.32594
GO:0070326	very-low-density lipoprotein particle receptor binding	3	2399	4	22058	0.00472126	0.0522157	6.896	2.32594
GO:0032036	myosin heavy chain binding	3	2399	4	22058	0.00472126	0.0522157	6.896	2.32594
GO:0051380	norepinephrine binding	3	2399	4	22058	0.00472126	0.0522157	6.896	2.32594
GO:0031726	CCR1 chemokine receptor binding	3	2399	4	22058	0.00472126	0.0522157	6.896	2.32594
GO:0031727	CCR2 chemokine receptor binding	3	2399	4	22058	0.00472126	0.0522157	6.896	2.32594
GO:0046978	TAP1 binding	3	2399	4	22058	0.00472126	0.0522157	6.896	2.32594
GO:0046979	TAP2 binding	3	2399	4	22058	0.00472126	0.0522157	6.896	2.32594
GO:0038085	vascular endothelial growth factor binding	3	2399	4	22058	0.00472126	0.0522157	6.896	2.32594
GO:0042577	lipid phosphatase activity	3	2399	4	22058	0.00472126	0.0522157	6.896	2.32594
GO:0046935	1-phosphatidylinositol-3-kinase regulator activity	3	2399	4	22058	0.00472126	0.0522157	6.896	2.32594
GO:0001875	lipopolysaccharide receptor activity	3	2399	4	22058	0.00472126	0.0522157	6.896	2.32594
GO:0004720	protein-lysine 6-oxidase activity	3	2399	4	22058	0.00472126	0.0522157	6.896	2.32594
GO:0004653	polypeptide N-acetylgalactosaminyltransferase activity	6	2399	16	22058	0.0050155	0.0546542	3.448	2.29969
GO:0043325	phosphatidylinositol-3,4-bisphosphate binding	6	2399	16	22058	0.0050155	0.0546542	3.448	2.29969
GO:0003823	antigen binding	14	2399	61	22058	0.00507533	0.0549025	2.11025	2.29454
GO:0005057	receptor signaling protein activity	7	2399	21	22058	0.00522698	0.0557293	3.06489	2.28175
GO:0008378	galactosyltransferase activity	7	2399	21	22058	0.00522698	0.0557293	3.06489	2.28175
GO:0005251	delayed rectifier potassium channel activity	9	2399	32	22058	0.00574133	0.0607761	2.586	2.24099
GO:0016772	transferase activity, transferring phosphorus-containing groups	80	2399	557	22058	0.00583881	0.0613696	1.3206	2.23368
GO:0035091	phosphatidylinositol binding	16	2399	75	22058	0.00609168	0.0635737	1.96153	2.21526
GO:0016805	dipeptidase activity	5	2399	12	22058	0.0062201	0.0635737	3.83111	2.2062
GO:0016504	peptidase activator activity	5	2399	12	22058	0.0062201	0.0635737	3.83111	2.2062
GO:0046703	natural killer cell lectin-like receptor binding	5	2399	12	22058	0.0062201	0.0635737	3.83111	2.2062
GO:0004715	non-membrane spanning protein tyrosine kinase activity	11	2399	44	22058	0.00631011	0.0640519	2.29867	2.19996
GO:0016175	superoxide-generating NADPH oxidase activity	4	2399	8	22058	0.00680907	0.0681828	4.59733	2.16691
GO:0001614	purinergic nucleotide receptor activity	4	2399	8	22058	0.00680907	0.0681828	4.59733	2.16691
GO:0030552	cAMP binding	7	2399	22	22058	0.00695725	0.0691989	2.92558	2.15756
GO:0015269	calcium-activated potassium channel activity	6	2399	17	22058	0.00704674	0.0696218	3.24518	2.15201
GO:0042169	SH2 domain binding	9	2399	33	22058	0.00714668	0.0701416	2.50764	2.1459
GO:0005085	guanyl-nucleotide exchange factor activity	29	2399	167	22058	0.00743685	0.0725093	1.59668	2.12861
GO:0003690	double-stranded DNA binding	23	2399	125	22058	0.00806425	0.0776696	1.69182	2.09344
GO:0003824	catalytic activity	104	2399	760	22058	0.00807093	0.0776696	1.25822	2.09308
GO:0043565	sequence-specific DNA binding	88	2399	630	22058	0.00835837	0.0799168	1.28433	2.07788
GO:0016491	oxidoreductase activity	92	2399	663	22058	0.00849386	0.0806917	1.27588	2.07089
GO:0008270	zinc ion binding	148	2399	1130	22058	0.00906745	0.0838434	1.20426	2.04251
GO:0005520	insulin-like growth factor binding	7	2399	23	22058	0.00907812	0.0838434	2.79838	2.042
GO:0016493	C-C chemokine receptor activity	5	2399	13	22058	0.00921233	0.0838434	3.53641	2.03563
GO:0004982	N-formyl peptide receptor activity	5	2399	13	22058	0.00921233	0.0838434	3.53641	2.03563
GO:0016702	oxidoreductase activity, acting on single donors with incorporation of molecular oxygen, incorporation of two atoms of oxygen	5	2399	13	22058	0.00921233	0.0838434	3.53641	2.03563
GO:0005100	Rho GTPase activator activity	6	2399	18	22058	0.00961191	0.0838434	3.06489	2.01719
GO:0036094	small molecule binding	8	2399	29	22058	0.0102228	0.0838434	2.53646	1.99043
GO:0048248	CXCR3 chemokine receptor binding	3	2399	5	22058	0.0108471	0.0838434	5.5168	1.96469
GO:0019956	chemokine binding	3	2399	5	22058	0.0108471	0.0838434	5.5168	1.96469
GO:0004065	arylsulfatase activity	3	2399	5	22058	0.0108471	0.0838434	5.5168	1.96469
GO:0015923	mannosidase activity	3	2399	5	22058	0.0108471	0.0838434	5.5168	1.96469
GO:0004340	glucokinase activity	3	2399	5	22058	0.0108471	0.0838434	5.5168	1.96469
GO:0070492	oligosaccharide binding	3	2399	5	22058	0.0108471	0.0838434	5.5168	1.96469
GO:0031995	insulin-like growth factor II binding	3	2399	5	22058	0.0108471	0.0838434	5.5168	1.96469
GO:0004396	hexokinase activity	3	2399	5	22058	0.0108471	0.0838434	5.5168	1.96469
GO:0046934	phosphatidylinositol-4,5-bisphosphate 3-kinase activity	3	2399	5	22058	0.0108471	0.0838434	5.5168	1.96469
GO:0008499	UDP-galactose:beta-N-acetylglucosamine beta-1,3-galactosyltransferase activity	3	2399	5	22058	0.0108471	0.0838434	5.5168	1.96469
GO:0004945	angiotensin type II receptor activity	3	2399	5	22058	0.0108471	0.0838434	5.5168	1.96469
GO:0004955	prostaglandin receptor activity	3	2399	5	22058	0.0108471	0.0838434	5.5168	1.96469
GO:0005391	sodium:potassium-exchanging ATPase activity	4	2399	9	22058	0.0112088	0.0838434	4.08652	1.95044
GO:0042288	MHC class I protein binding	4	2399	9	22058	0.0112088	0.0838434	4.08652	1.95044
GO:0001882	nucleoside binding	4	2399	9	22058	0.0112088	0.0838434	4.08652	1.95044
GO:0004114	3',5'-cyclic-nucleotide phosphodiesterase activity	7	2399	24	22058	0.011636	0.0838434	2.68178	1.93419
GO:0019958	C-X-C chemokine binding	2	2399	2	22058	0.0118241	0.0838434	9.19466	1.92723
GO:0019981	interleukin-6 binding	2	2399	2	22058	0.0118241	0.0838434	9.19466	1.92723
GO:0004063	aryldialkylphosphatase activity	2	2399	2	22058	0.0118241	0.0838434	9.19466	1.92723
GO:0005157	macrophage colony-stimulating factor receptor binding	2	2399	2	22058	0.0118241	0.0838434	9.19466	1.92723
GO:0018479	benzaldehyde dehydrogenase (NAD+) activity	2	2399	2	22058	0.0118241	0.0838434	9.19466	1.92723
GO:0004051	arachidonate 5-lipoxygenase activity	2	2399	2	22058	0.0118241	0.0838434	9.19466	1.92723
GO:0042497	triacyl lipopeptide binding	2	2399	2	22058	0.0118241	0.0838434	9.19466	1.92723
GO:0042498	diacyl lipopeptide binding	2	2399	2	22058	0.0118241	0.0838434	9.19466	1.92723
GO:0035717	chemokine (C-C motif) ligand 7 binding	2	2399	2	22058	0.0118241	0.0838434	9.19466	1.92723
GO:0008321	Ral guanyl-nucleotide exchange factor activity	2	2399	2	22058	0.0118241	0.0838434	9.19466	1.92723
GO:0003990	acetylcholinesterase activity	2	2399	2	22058	0.0118241	0.0838434	9.19466	1.92723
GO:0003692	left-handed Z-DNA binding	2	2399	2	22058	0.0118241	0.0838434	9.19466	1.92723
GO:0031711	bradykinin receptor binding	2	2399	2	22058	0.0118241	0.0838434	9.19466	1.92723
GO:0004368	glycerol-3-phosphate dehydrogenase activity	2	2399	2	22058	0.0118241	0.0838434	9.19466	1.92723
GO:0004373	glycogen (starch) synthase activity	2	2399	2	22058	0.0118241	0.0838434	9.19466	1.92723
GO:0008310	single-stranded DNA 3'-5' exodeoxyribonuclease activity	2	2399	2	22058	0.0118241	0.0838434	9.19466	1.92723
GO:0031783	type 5 melanocortin receptor binding	2	2399	2	22058	0.0118241	0.0838434	9.19466	1.92723
GO:0016167	glial cell-derived neurotrophic factor receptor activity	2	2399	2	22058	0.0118241	0.0838434	9.19466	1.92723
GO:0031780	corticotropin hormone receptor binding	2	2399	2	22058	0.0118241	0.0838434	9.19466	1.92723
GO:0034987	immunoglobulin receptor binding	2	2399	2	22058	0.0118241	0.0838434	9.19466	1.92723
GO:0031691	alpha-1A adrenergic receptor binding	2	2399	2	22058	0.0118241	0.0838434	9.19466	1.92723
GO:0031692	alpha-1B adrenergic receptor binding	2	2399	2	22058	0.0118241	0.0838434	9.19466	1.92723
GO:0008489	UDP-galactose:glucosylceramide beta-1,4-galactosyltransferase activity	2	2399	2	22058	0.0118241	0.0838434	9.19466	1.92723
GO:0004942	anaphylatoxin receptor activity	2	2399	2	22058	0.0118241	0.0838434	9.19466	1.92723
GO:0004944	C5a anaphylatoxin receptor activity	2	2399	2	22058	0.0118241	0.0838434	9.19466	1.92723
GO:0071791	chemokine (C-C motif) ligand 5 binding	2	2399	2	22058	0.0118241	0.0838434	9.19466	1.92723
GO:0004915	interleukin-6 receptor activity	2	2399	2	22058	0.0118241	0.0838434	9.19466	1.92723
GO:0004920	interleukin-10 receptor activity	2	2399	2	22058	0.0118241	0.0838434	9.19466	1.92723
GO:0004923	leukemia inhibitory factor receptor activity	2	2399	2	22058	0.0118241	0.0838434	9.19466	1.92723
GO:0004731	purine-nucleoside phosphorylase activity	2	2399	2	22058	0.0118241	0.0838434	9.19466	1.92723
GO:0001968	fibronectin binding	6	2399	19	22058	0.012778	0.0897491	2.90358	1.89354
GO:0005242	inward rectifier potassium channel activity	6	2399	19	22058	0.012778	0.0897491	2.90358	1.89354
GO:0050998	nitric-oxide synthase binding	5	2399	14	22058	0.0130651	0.0909034	3.28381	1.88389
GO:0004683	calmodulin-dependent protein kinase activity	5	2399	14	22058	0.0130651	0.0909034	3.28381	1.88389
GO:0004867	serine-type endopeptidase inhibitor activity	21	2399	116	22058	0.0131631	0.0911579	1.66455	1.88064
GO:0008233	peptidase activity	78	2399	560	22058	0.0132666	0.0914467	1.28069	1.87724
GO:0003700	sequence-specific DNA binding transcription factor activity	113	2399	853	22058	0.0151846	0.104184	1.21805	1.8186
GO:0030374	ligand-dependent nuclear receptor transcription coactivator activity	9	2399	37	22058	0.01551	0.105925	2.23654	1.80939
GO:0051018	protein kinase A binding	6	2399	20	22058	0.0166084	0.11188	2.7584	1.77967
GO:0031418	L-ascorbic acid binding	6	2399	20	22058	0.0166084	0.11188	2.7584	1.77967
GO:0042056	chemoattractant activity	6	2399	20	22058	0.0166084	0.11188	2.7584	1.77967
GO:0005080	protein kinase C binding	11	2399	50	22058	0.0167855	0.112562	2.02283	1.77506
GO:0031748	D1 dopamine receptor binding	4	2399	10	22058	0.0170914	0.113078	3.67787	1.76722
GO:0042379	chemokine receptor binding	4	2399	10	22058	0.0170914	0.113078	3.67787	1.76722
GO:0016918	retinal binding	4	2399	10	22058	0.0170914	0.113078	3.67787	1.76722
GO:0016791	phosphatase activity	21	2399	119	22058	0.0173072	0.113997	1.62259	1.76177
GO:0001046	core promoter sequence-specific DNA binding	5	2399	15	22058	0.0178731	0.116687	3.06489	1.7478
GO:0004143	diacylglycerol kinase activity	5	2399	15	22058	0.0178731	0.116687	3.06489	1.7478
GO:0005506	iron ion binding	33	2399	209	22058	0.0182151	0.118398	1.45179	1.73957
GO:0030971	receptor tyrosine kinase binding	8	2399	32	22058	0.0186875	0.120413	2.29867	1.72845
GO:0000979	RNA polymerase II core promoter sequence-specific DNA binding	8	2399	32	22058	0.0186875	0.120413	2.29867	1.72845
GO:0005114	type II transforming growth factor beta receptor binding	3	2399	6	22058	0.0199476	0.123692	4.59733	1.70011
GO:0004028	3-chloroallyl aldehyde dehydrogenase activity	3	2399	6	22058	0.0199476	0.123692	4.59733	1.70011
GO:0046870	cadmium ion binding	3	2399	6	22058	0.0199476	0.123692	4.59733	1.70011
GO:0005068	transmembrane receptor protein tyrosine kinase adaptor activity	3	2399	6	22058	0.0199476	0.123692	4.59733	1.70011
GO:0004112	cyclic-nucleotide phosphodiesterase activity	3	2399	6	22058	0.0199476	0.123692	4.59733	1.70011
GO:0008559	xenobiotic-transporting ATPase activity	3	2399	6	22058	0.0199476	0.123692	4.59733	1.70011
GO:0005172	vascular endothelial growth factor receptor binding	3	2399	6	22058	0.0199476	0.123692	4.59733	1.70011
GO:0043208	glycosphingolipid binding	3	2399	6	22058	0.0199476	0.123692	4.59733	1.70011
GO:0001609	G-protein coupled adenosine receptor activity	3	2399	6	22058	0.0199476	0.123692	4.59733	1.70011
GO:0030675	Rac GTPase activator activity	5	2399	16	22058	0.0237175	0.146456	2.87333	1.62493
GO:0004115	3',5'-cyclic-AMP phosphodiesterase activity	4	2399	11	22058	0.0245824	0.149308	3.34351	1.60938
GO:0016303	1-phosphatidylinositol-3-kinase activity	4	2399	11	22058	0.0245824	0.149308	3.34351	1.60938
GO:0030676	Rac guanyl-nucleotide exchange factor activity	4	2399	11	22058	0.0245824	0.149308	3.34351	1.60938
GO:0000982	RNA polymerase II core promoter proximal region sequence-specific DNA binding transcription factor activity	4	2399	11	22058	0.0245824	0.149308	3.34351	1.60938
GO:0008092	cytoskeletal protein binding	11	2399	53	22058	0.0253621	0.153415	1.90833	1.59581
GO:0008289	lipid binding	36	2399	238	22058	0.0259406	0.156276	1.39079	1.58602
GO:0017046	peptide hormone binding	8	2399	34	22058	0.0265591	0.158712	2.16345	1.57579
GO:0005496	steroid binding	8	2399	34	22058	0.0265591	0.158712	2.16345	1.57579
GO:0019901	protein kinase binding	48	2399	334	22058	0.0272736	0.162327	1.32139	1.56426
GO:0019955	cytokine binding	5	2399	17	22058	0.0306636	0.16642	2.70431	1.51338
GO:0005149	interleukin-1 receptor binding	5	2399	17	22058	0.0306636	0.16642	2.70431	1.51338
GO:0003951	NAD+ kinase activity	5	2399	17	22058	0.0306636	0.16642	2.70431	1.51338
GO:0051393	alpha-actinin binding	5	2399	17	22058	0.0306636	0.16642	2.70431	1.51338
GO:0043295	glutathione binding	5	2399	17	22058	0.0306636	0.16642	2.70431	1.51338
GO:0046332	SMAD binding	10	2399	48	22058	0.0314086	0.16642	1.91556	1.50295
GO:0004679	AMP-activated protein kinase activity	3	2399	7	22058	0.0321151	0.16642	3.94057	1.49329
GO:0015377	cation:chloride symporter activity	3	2399	7	22058	0.0321151	0.16642	3.94057	1.49329
GO:0030274	LIM domain binding	3	2399	7	22058	0.0321151	0.16642	3.94057	1.49329
GO:0035005	1-phosphatidylinositol-4-phosphate 3-kinase activity	3	2399	7	22058	0.0321151	0.16642	3.94057	1.49329
GO:0004559	alpha-mannosidase activity	3	2399	7	22058	0.0321151	0.16642	3.94057	1.49329
GO:0015077	monovalent inorganic cation transmembrane transporter activity	3	2399	7	22058	0.0321151	0.16642	3.94057	1.49329
GO:0005021	vascular endothelial growth factor-activated receptor activity	3	2399	7	22058	0.0321151	0.16642	3.94057	1.49329
GO:0005547	phosphatidylinositol-3,4,5-trisphosphate binding	7	2399	29	22058	0.0324853	0.16642	2.2194	1.48831
GO:0004177	aminopeptidase activity	7	2399	29	22058	0.0324853	0.16642	2.2194	1.48831
GO:0031826	type 2A serotonin receptor binding	2	2399	3	22058	0.0329022	0.16642	6.12978	1.48278
GO:0030546	receptor activator activity	2	2399	3	22058	0.0329022	0.16642	6.12978	1.48278
GO:0015137	citrate transmembrane transporter activity	2	2399	3	22058	0.0329022	0.16642	6.12978	1.48278
GO:0016229	steroid dehydrogenase activity	2	2399	3	22058	0.0329022	0.16642	6.12978	1.48278
GO:0019976	interleukin-2 binding	2	2399	3	22058	0.0329022	0.16642	6.12978	1.48278
GO:0019797	procollagen-proline 3-dioxygenase activity	2	2399	3	22058	0.0329022	0.16642	6.12978	1.48278
GO:0086080	protein binding involved in heterotypic cell-cell adhesion	2	2399	3	22058	0.0329022	0.16642	6.12978	1.48278
GO:0008184	glycogen phosphorylase activity	2	2399	3	22058	0.0329022	0.16642	6.12978	1.48278
GO:0003726	double-stranded RNA adenosine deaminase activity	2	2399	3	22058	0.0329022	0.16642	6.12978	1.48278
GO:0043199	sulfate binding	2	2399	3	22058	0.0329022	0.16642	6.12978	1.48278
GO:0003953	NAD+ nucleosidase activity	2	2399	3	22058	0.0329022	0.16642	6.12978	1.48278
GO:0045340	mercury ion binding	2	2399	3	22058	0.0329022	0.16642	6.12978	1.48278
GO:0070996	type 1 melanocortin receptor binding	2	2399	3	22058	0.0329022	0.16642	6.12978	1.48278
GO:0004104	cholinesterase activity	2	2399	3	22058	0.0329022	0.16642	6.12978	1.48278
GO:0019842	vitamin binding	2	2399	3	22058	0.0329022	0.16642	6.12978	1.48278
GO:0019834	phospholipase A2 inhibitor activity	2	2399	3	22058	0.0329022	0.16642	6.12978	1.48278
GO:0005001	transmembrane receptor protein tyrosine phosphatase activity	2	2399	3	22058	0.0329022	0.16642	6.12978	1.48278
GO:0051373	FATZ binding	2	2399	3	22058	0.0329022	0.16642	6.12978	1.48278
GO:0004367	glycerol-3-phosphate dehydrogenase [NAD+] activity	2	2399	3	22058	0.0329022	0.16642	6.12978	1.48278
GO:0004118	cGMP-stimulated cyclic-nucleotide phosphodiesterase activity	2	2399	3	22058	0.0329022	0.16642	6.12978	1.48278
GO:0005219	ryanodine-sensitive calcium-release channel activity	2	2399	3	22058	0.0329022	0.16642	6.12978	1.48278
GO:0005218	intracellular ligand-gated calcium channel activity	2	2399	3	22058	0.0329022	0.16642	6.12978	1.48278
GO:0031762	follicle-stimulating hormone receptor binding	2	2399	3	22058	0.0329022	0.16642	6.12978	1.48278
GO:0046980	tapasin binding	2	2399	3	22058	0.0329022	0.16642	6.12978	1.48278
GO:0008449	N-acetylglucosamine-6-sulfatase activity	2	2399	3	22058	0.0329022	0.16642	6.12978	1.48278
GO:0035615	clathrin adaptor activity	2	2399	3	22058	0.0329022	0.16642	6.12978	1.48278
GO:0004938	alpha2-adrenergic receptor activity	2	2399	3	22058	0.0329022	0.16642	6.12978	1.48278
GO:0004924	oncostatin-M receptor activity	2	2399	3	22058	0.0329022	0.16642	6.12978	1.48278
GO:0016941	natriuretic peptide receptor activity	2	2399	3	22058	0.0329022	0.16642	6.12978	1.48278
GO:0017166	vinculin binding	4	2399	12	22058	0.0337636	0.170196	3.06489	1.47155
GO:0050839	cell adhesion molecule binding	9	2399	42	22058	0.0340106	0.17086	1.97029	1.46839
GO:0005507	copper ion binding	11	2399	56	22058	0.036735	0.183923	1.80609	1.43492
GO:0004364	glutathione transferase activity	7	2399	30	22058	0.0385251	0.192236	2.14542	1.41426
GO:0019829	cation-transporting ATPase activity	8	2399	37	22058	0.0422601	0.210166	1.98804	1.37407
GO:0016208	AMP binding	4	2399	13	22058	0.0446752	0.220696	2.82913	1.34993
GO:0008179	adenylate cyclase binding	4	2399	13	22058	0.0446752	0.220696	2.82913	1.34993
GO:0016620	oxidoreductase activity, acting on the aldehyde or oxo group of donors, NAD or NADP as acceptor	7	2399	31	22058	0.0452551	0.222817	2.07621	1.34433
GO:0004017	adenylate kinase activity	3	2399	8	22058	0.0472987	0.228328	3.448	1.32515
GO:0016494	C-X-C chemokine receptor activity	3	2399	8	22058	0.0472987	0.228328	3.448	1.32515
GO:0031419	cobalamin binding	3	2399	8	22058	0.0472987	0.228328	3.448	1.32515
GO:0001758	retinal dehydrogenase activity	3	2399	8	22058	0.0472987	0.228328	3.448	1.32515
GO:0004862	cAMP-dependent protein kinase inhibitor activity	3	2399	8	22058	0.0472987	0.228328	3.448	1.32515
GO:0030215	semaphorin receptor binding	3	2399	8	22058	0.0472987	0.228328	3.448	1.32515
GO:0001965	G-protein alpha-subunit binding	6	2399	25	22058	0.0475105	0.228606	2.20672	1.32321
GO:0043236	laminin binding	5	2399	19	22058	0.0480399	0.229662	2.41965	1.3184
GO:0004935	adrenergic receptor activity	5	2399	19	22058	0.0480399	0.229662	2.41965	1.3184
GO:0032403	protein complex binding	39	2399	276	22058	0.053305	0.252945	1.29925	1.27323
GO:0016705	oxidoreductase activity, acting on paired donors, with incorporation or reduction of molecular oxygen	19	2399	119	22058	0.0560116	0.252945	1.46806	1.25172
GO:0005160	transforming growth factor beta receptor binding	4	2399	14	22058	0.0573193	0.252945	2.62705	1.2417
GO:0034185	apolipoprotein binding	4	2399	14	22058	0.0573193	0.252945	2.62705	1.2417
GO:0017016	Ras GTPase binding	4	2399	14	22058	0.0573193	0.252945	2.62705	1.2417
GO:0005070	SH3/SH2 adaptor activity	5	2399	20	22058	0.0585171	0.252945	2.29867	1.23272
GO:0008373	sialyltransferase activity	5	2399	20	22058	0.0585171	0.252945	2.29867	1.23272
GO:0008199	ferric iron binding	5	2399	20	22058	0.0585171	0.252945	2.29867	1.23272
GO:0042813	Wnt-activated receptor activity	5	2399	20	22058	0.0585171	0.252945	2.29867	1.23272
GO:0000977	RNA polymerase II regulatory region sequence-specific DNA binding	7	2399	33	22058	0.0608553	0.252945	1.95038	1.2157
GO:0051425	PTB domain binding	2	2399	4	22058	0.0610831	0.252945	4.59733	1.21408
GO:0008865	fructokinase activity	2	2399	4	22058	0.0610831	0.252945	4.59733	1.21408
GO:0016004	phospholipase activator activity	2	2399	4	22058	0.0610831	0.252945	4.59733	1.21408
GO:0015379	potassium:chloride symporter activity	2	2399	4	22058	0.0610831	0.252945	4.59733	1.21408
GO:0004064	arylesterase activity	2	2399	4	22058	0.0610831	0.252945	4.59733	1.21408
GO:0016286	small conductance calcium-activated potassium channel activity	2	2399	4	22058	0.0610831	0.252945	4.59733	1.21408
GO:0015183	L-aspartate transmembrane transporter activity	2	2399	4	22058	0.0610831	0.252945	4.59733	1.21408
GO:0045309	protein phosphorylated amino acid binding	2	2399	4	22058	0.0610831	0.252945	4.59733	1.21408
GO:0042289	MHC class II protein binding	2	2399	4	22058	0.0610831	0.252945	4.59733	1.21408
GO:0019210	kinase inhibitor activity	2	2399	4	22058	0.0610831	0.252945	4.59733	1.21408
GO:0097153	cysteine-type endopeptidase activity involved in apoptotic process	2	2399	4	22058	0.0610831	0.252945	4.59733	1.21408
GO:0032051	clathrin light chain binding	2	2399	4	22058	0.0610831	0.252945	4.59733	1.21408
GO:0003964	RNA-directed DNA polymerase activity	2	2399	4	22058	0.0610831	0.252945	4.59733	1.21408
GO:0034190	apolipoprotein receptor binding	2	2399	4	22058	0.0610831	0.252945	4.59733	1.21408
GO:0015421	oligopeptide-transporting ATPase activity	2	2399	4	22058	0.0610831	0.252945	4.59733	1.21408
GO:0038100	nodal binding	2	2399	4	22058	0.0610831	0.252945	4.59733	1.21408
GO:0004111	creatine kinase activity	2	2399	4	22058	0.0610831	0.252945	4.59733	1.21408
GO:0031701	angiotensin receptor binding	2	2399	4	22058	0.0610831	0.252945	4.59733	1.21408
GO:0005415	nucleoside:sodium symporter activity	2	2399	4	22058	0.0610831	0.252945	4.59733	1.21408
GO:0047023	androsterone dehydrogenase activity	2	2399	4	22058	0.0610831	0.252945	4.59733	1.21408
GO:0016361	activin receptor activity, type I	2	2399	4	22058	0.0610831	0.252945	4.59733	1.21408
GO:0004127	cytidylate kinase activity	2	2399	4	22058	0.0610831	0.252945	4.59733	1.21408
GO:0016176	superoxide-generating NADPH oxidase activator activity	2	2399	4	22058	0.0610831	0.252945	4.59733	1.21408
GO:0017171	serine hydrolase activity	2	2399	4	22058	0.0610831	0.252945	4.59733	1.21408
GO:0031694	alpha-2A adrenergic receptor binding	2	2399	4	22058	0.0610831	0.252945	4.59733	1.21408
GO:0019103	pyrimidine nucleotide binding	2	2399	4	22058	0.0610831	0.252945	4.59733	1.21408
GO:0019158	mannokinase activity	2	2399	4	22058	0.0610831	0.252945	4.59733	1.21408
GO:0004704	NF-kappaB-inducing kinase activity	2	2399	4	22058	0.0610831	0.252945	4.59733	1.21408
GO:0004974	leukotriene receptor activity	2	2399	4	22058	0.0610831	0.252945	4.59733	1.21408
GO:0071723	lipopeptide binding	2	2399	4	22058	0.0610831	0.252945	4.59733	1.21408
GO:0004958	prostaglandin F receptor activity	2	2399	4	22058	0.0610831	0.252945	4.59733	1.21408
GO:0004969	histamine receptor activity	2	2399	4	22058	0.0610831	0.252945	4.59733	1.21408
GO:0004672	protein kinase activity	70	2399	538	22058	0.0643795	0.252945	1.19633	1.19125
GO:0048018	receptor agonist activity	3	2399	9	22058	0.0653437	0.252945	3.06489	1.1848
GO:0004032	alditol:NADP+ 1-oxidoreductase activity	3	2399	9	22058	0.0653437	0.252945	3.06489	1.1848
GO:0031402	sodium ion binding	3	2399	9	22058	0.0653437	0.252945	3.06489	1.1848
GO:0017154	semaphorin receptor activity	3	2399	9	22058	0.0653437	0.252945	3.06489	1.1848
GO:0003810	protein-glutamine gamma-glutamyltransferase activity	3	2399	9	22058	0.0653437	0.252945	3.06489	1.1848
GO:0030414	peptidase inhibitor activity	20	2399	129	22058	0.0655315	0.252945	1.42553	1.18355
GO:0003727	single-stranded RNA binding	6	2399	27	22058	0.0659812	0.252945	2.04326	1.18058
GO:0004879	ligand-activated sequence-specific DNA binding RNA polymerase II transcription factor activity	7	2399	34	22058	0.0697469	0.252945	1.89302	1.15648
GO:0015459	potassium channel regulator activity	5	2399	21	22058	0.0701909	0.252945	2.18921	1.15372
GO:0030507	spectrin binding	4	2399	15	22058	0.0716633	0.252945	2.45191	1.1447
GO:0030247	polysaccharide binding	4	2399	15	22058	0.0716633	0.252945	2.45191	1.1447
GO:0004602	glutathione peroxidase activity	4	2399	15	22058	0.0716633	0.252945	2.45191	1.1447
GO:0005024	transforming growth factor beta-activated receptor activity	4	2399	15	22058	0.0716633	0.252945	2.45191	1.1447
GO:0001228	RNA polymerase II transcription regulatory region sequence-specific DNA binding transcription factor activity involved in positive regulation of transcription	4	2399	15	22058	0.0716633	0.252945	2.45191	1.1447
GO:0043274	phospholipase binding	4	2399	15	22058	0.0716633	0.252945	2.45191	1.1447
GO:0017147	Wnt-protein binding	6	2399	28	22058	0.076582	0.252945	1.97029	1.11587
GO:0015297	antiporter activity	7	2399	35	22058	0.0793712	0.252945	1.83893	1.10034
GO:0051117	ATPase binding	7	2399	35	22058	0.0793712	0.252945	1.83893	1.10034
GO:0022857	transmembrane transporter activity	8	2399	42	22058	0.0800399	0.252945	1.75136	1.09669
GO:0003774	motor activity	12	2399	71	22058	0.0803857	0.252945	1.55403	1.09482
GO:0030165	PDZ domain binding	18	2399	117	22058	0.082173	0.252945	1.41456	1.08527
GO:0004029	aldehyde dehydrogenase (NAD) activity	3	2399	10	22058	0.0860232	0.252945	2.7584	1.06538
GO:0017110	nucleoside-diphosphatase activity	3	2399	10	22058	0.0860232	0.252945	2.7584	1.06538
GO:0005088	Ras guanyl-nucleotide exchange factor activity	3	2399	10	22058	0.0860232	0.252945	2.7584	1.06538
GO:0016763	transferase activity, transferring pentosyl groups	3	2399	10	22058	0.0860232	0.252945	2.7584	1.06538
GO:0019205	nucleobase-containing compound kinase activity	3	2399	10	22058	0.0860232	0.252945	2.7584	1.06538
GO:0043422	protein kinase B binding	3	2399	10	22058	0.0860232	0.252945	2.7584	1.06538
GO:0035240	dopamine binding	3	2399	10	22058	0.0860232	0.252945	2.7584	1.06538
GO:0004889	acetylcholine-activated cation-selective channel activity	4	2399	16	22058	0.0876453	0.252945	2.29867	1.05727
GO:0030553	cGMP binding	4	2399	16	22058	0.0876453	0.252945	2.29867	1.05727
GO:0015026	coreceptor activity	4	2399	16	22058	0.0876453	0.252945	2.29867	1.05727
GO:0030169	low-density lipoprotein particle binding	4	2399	16	22058	0.0876453	0.252945	2.29867	1.05727
GO:0043531	ADP binding	6	2399	29	22058	0.0880855	0.252945	1.90234	1.0551
GO:0071253	connexin binding	2	2399	5	22058	0.0945737	0.252945	3.67787	1.02423
GO:0004887	thyroid hormone receptor activity	2	2399	5	22058	0.0945737	0.252945	3.67787	1.02423
GO:0004645	phosphorylase activity	2	2399	5	22058	0.0945737	0.252945	3.67787	1.02423
GO:0004689	phosphorylase kinase activity	2	2399	5	22058	0.0945737	0.252945	3.67787	1.02423
GO:0005111	type 2 fibroblast growth factor receptor binding	2	2399	5	22058	0.0945737	0.252945	3.67787	1.02423
GO:0005337	nucleoside transmembrane transporter activity	2	2399	5	22058	0.0945737	0.252945	3.67787	1.02423
GO:0005131	growth hormone receptor binding	2	2399	5	22058	0.0945737	0.252945	3.67787	1.02423
GO:0043546	molybdopterin cofactor binding	2	2399	5	22058	0.0945737	0.252945	3.67787	1.02423
GO:0016814	hydrolase activity, acting on carbon-nitrogen (but not peptide) bonds, in cyclic amidines	2	2399	5	22058	0.0945737	0.252945	3.67787	1.02423
GO:0043184	vascular endothelial growth factor receptor 2 binding	2	2399	5	22058	0.0945737	0.252945	3.67787	1.02423
GO:0005432	calcium:sodium antiporter activity	2	2399	5	22058	0.0945737	0.252945	3.67787	1.02423
GO:0004322	ferroxidase activity	2	2399	5	22058	0.0945737	0.252945	3.67787	1.02423
GO:0004563	beta-N-acetylhexosaminidase activity	2	2399	5	22058	0.0945737	0.252945	3.67787	1.02423
GO:0004565	beta-galactosidase activity	2	2399	5	22058	0.0945737	0.252945	3.67787	1.02423
GO:0050897	cobalt ion binding	2	2399	5	22058	0.0945737	0.252945	3.67787	1.02423
GO:0019871	sodium channel inhibitor activity	2	2399	5	22058	0.0945737	0.252945	3.67787	1.02423
GO:0005031	tumor necrosis factor-activated receptor activity	2	2399	5	22058	0.0945737	0.252945	3.67787	1.02423
GO:0031781	type 3 melanocortin receptor binding	2	2399	5	22058	0.0945737	0.252945	3.67787	1.02423
GO:0031782	type 4 melanocortin receptor binding	2	2399	5	22058	0.0945737	0.252945	3.67787	1.02423
GO:0016151	nickel cation binding	2	2399	5	22058	0.0945737	0.252945	3.67787	1.02423
GO:0008528	G-protein coupled peptide receptor activity	2	2399	5	22058	0.0945737	0.252945	3.67787	1.02423
GO:0044323	retinoic acid-responsive element binding	2	2399	5	22058	0.0945737	0.252945	3.67787	1.02423
GO:0001601	peptide YY receptor activity	2	2399	5	22058	0.0945737	0.252945	3.67787	1.02423
GO:0031013	troponin I binding	2	2399	5	22058	0.0945737	0.252945	3.67787	1.02423
GO:0033265	choline binding	2	2399	5	22058	0.0945737	0.252945	3.67787	1.02423
GO:0003828	alpha-N-acetylneuraminate alpha-2,8-sialyltransferase activity	2	2399	5	22058	0.0945737	0.252945	3.67787	1.02423
GO:0004957	prostaglandin E receptor activity	2	2399	5	22058	0.0945737	0.252945	3.67787	1.02423
GO:0016887	ATPase activity	21	2399	143	22058	0.0948268	0.252945	1.35027	1.02307
GO:0005104	fibroblast growth factor receptor binding	5	2399	23	22058	0.0970485	0.252945	1.99884	1.01301
GO:0045296	cadherin binding	5	2399	23	22058	0.0970485	0.252945	1.99884	1.01301
GO:0043027	cysteine-type endopeptidase inhibitor activity involved in apoptotic process	5	2399	23	22058	0.0970485	0.252945	1.99884	1.01301
GO:0051213	dioxygenase activity	13	2399	81	22058	0.0978289	0.252945	1.47569	1.00953
GO:0016706	oxidoreductase activity, acting on paired donors, with incorporation or reduction of molecular oxygen, 2-oxoglutarate as one donor, and incorporation of one atom each of oxygen into both donors	7	2399	37	22058	0.1008	0.252945	1.73953	0.996538
GO:0042936	dipeptide transporter activity	1	2399	1	22058	0.108759	0.252945	9.19466	0.963536
GO:0052731	phosphocholine phosphatase activity	1	2399	1	22058	0.108759	0.252945	9.19466	0.963536
GO:0052732	phosphoethanolamine phosphatase activity	1	2399	1	22058	0.108759	0.252945	9.19466	0.963536
GO:0047394	glycerophosphoinositol inositolphosphodiesterase activity	1	2399	1	22058	0.108759	0.252945	9.19466	0.963536
GO:0004883	glucocorticoid receptor activity	1	2399	1	22058	0.108759	0.252945	9.19466	0.963536
GO:0004878	complement component C5a receptor activity	1	2399	1	22058	0.108759	0.252945	9.19466	0.963536
GO:0005310	dicarboxylic acid transmembrane transporter activity	1	2399	1	22058	0.108759	0.252945	9.19466	0.963536
GO:0070123	transforming growth factor beta receptor activity, type III	1	2399	1	22058	0.108759	0.252945	9.19466	0.963536
GO:0019962	type I interferon binding	1	2399	1	22058	0.108759	0.252945	9.19466	0.963536
GO:0050512	lactosylceramide 4-alpha-galactosyltransferase activity	1	2399	1	22058	0.108759	0.252945	9.19466	0.963536
GO:0015368	calcium:cation antiporter activity	1	2399	1	22058	0.108759	0.252945	9.19466	0.963536
GO:0015362	high-affinity sodium:dicarboxylate symporter activity	1	2399	1	22058	0.108759	0.252945	9.19466	0.963536
GO:0047117	enoyl-[acyl-carrier-protein] reductase (NADPH, A-specific) activity	1	2399	1	22058	0.108759	0.252945	9.19466	0.963536
GO:0005325	peroxisomal fatty-acyl-CoA transporter activity	1	2399	1	22058	0.108759	0.252945	9.19466	0.963536
GO:0045183	translation factor activity, non-nucleic acid binding	1	2399	1	22058	0.108759	0.252945	9.19466	0.963536
GO:0050528	acyloxyacyl hydrolase activity	1	2399	1	22058	0.108759	0.252945	9.19466	0.963536
GO:0070119	ciliary neurotrophic factor binding	1	2399	1	22058	0.108759	0.252945	9.19466	0.963536
GO:0030731	guanidinoacetate N-methyltransferase activity	1	2399	1	22058	0.108759	0.252945	9.19466	0.963536
GO:0015334	high-affinity oligopeptide transporter activity	1	2399	1	22058	0.108759	0.252945	9.19466	0.963536
GO:0031802	type 5 metabotropic glutamate receptor binding	1	2399	1	22058	0.108759	0.252945	9.19466	0.963536
GO:0008802	betaine-aldehyde dehydrogenase activity	1	2399	1	22058	0.108759	0.252945	9.19466	0.963536
GO:0030305	heparanase activity	1	2399	1	22058	0.108759	0.252945	9.19466	0.963536
GO:0008859	exoribonuclease II activity	1	2399	1	22058	0.108759	0.252945	9.19466	0.963536
GO:0016250	N-sulfoglucosamine sulfohydrolase activity	1	2399	1	22058	0.108759	0.252945	9.19466	0.963536
GO:0016495	C-X3-C chemokine receptor activity	1	2399	1	22058	0.108759	0.252945	9.19466	0.963536
GO:0031870	thromboxane A2 receptor binding	1	2399	1	22058	0.108759	0.252945	9.19466	0.963536
GO:0038024	cargo receptor activity	1	2399	1	22058	0.108759	0.252945	9.19466	0.963536
GO:0005360	insulin-responsive hydrogen:glucose symporter activity	1	2399	1	22058	0.108759	0.252945	9.19466	0.963536
GO:0052591	sn-glycerol-3-phosphate:ubiquinone-8 oxidoreductase activity	1	2399	1	22058	0.108759	0.252945	9.19466	0.963536
GO:0052590	sn-glycerol-3-phosphate:ubiquinone oxidoreductase activity	1	2399	1	22058	0.108759	0.252945	9.19466	0.963536
GO:0005118	sevenless binding	1	2399	1	22058	0.108759	0.252945	9.19466	0.963536
GO:0046915	transition metal ion transmembrane transporter activity	1	2399	1	22058	0.108759	0.252945	9.19466	0.963536
GO:0015132	prostaglandin transmembrane transporter activity	1	2399	1	22058	0.108759	0.252945	9.19466	0.963536
GO:0043890	N-acetylgalactosamine-6-sulfatase activity	1	2399	1	22058	0.108759	0.252945	9.19466	0.963536
GO:0019982	interleukin-7 binding	1	2399	1	22058	0.108759	0.252945	9.19466	0.963536
GO:0016232	HNK-1 sulfotransferase activity	1	2399	1	22058	0.108759	0.252945	9.19466	0.963536
GO:0019969	interleukin-10 binding	1	2399	1	22058	0.108759	0.252945	9.19466	0.963536
GO:0046921	alpha-(1->6)-fucosyltransferase activity	1	2399	1	22058	0.108759	0.252945	9.19466	0.963536
GO:0008424	glycoprotein 6-alpha-L-fucosyltransferase activity	1	2399	1	22058	0.108759	0.252945	9.19466	0.963536
GO:0005163	nerve growth factor receptor binding	1	2399	1	22058	0.108759	0.252945	9.19466	0.963536
GO:0005165	neurotrophin receptor binding	1	2399	1	22058	0.108759	0.252945	9.19466	0.963536
GO:0050129	N-formylglutamate deformylase activity	1	2399	1	22058	0.108759	0.252945	9.19466	0.963536
GO:0038052	estrogen-activated sequence-specific DNA binding RNA polymerase II transcription factor activity	1	2399	1	22058	0.108759	0.252945	9.19466	0.963536
GO:0019782	ISG15 activating enzyme activity	1	2399	1	22058	0.108759	0.252945	9.19466	0.963536
GO:0019785	ISG15-specific protease activity	1	2399	1	22058	0.108759	0.252945	9.19466	0.963536
GO:0031896	V2 vasopressin receptor binding	1	2399	1	22058	0.108759	0.252945	9.19466	0.963536
GO:0008892	guanine deaminase activity	1	2399	1	22058	0.108759	0.252945	9.19466	0.963536
GO:0005141	interleukin-10 receptor binding	1	2399	1	22058	0.108759	0.252945	9.19466	0.963536
GO:0060175	brain-derived neurotrophic factor-activated receptor activity	1	2399	1	22058	0.108759	0.252945	9.19466	0.963536
GO:0005144	interleukin-13 receptor binding	1	2399	1	22058	0.108759	0.252945	9.19466	0.963536
GO:0005147	oncostatin-M receptor binding	1	2399	1	22058	0.108759	0.252945	9.19466	0.963536
GO:0031405	lipoic acid binding	1	2399	1	22058	0.108759	0.252945	9.19466	0.963536
GO:0030550	acetylcholine receptor inhibitor activity	1	2399	1	22058	0.108759	0.252945	9.19466	0.963536
GO:0016263	glycoprotein-N-acetylgalactosamine 3-beta-galactosyltransferase activity	1	2399	1	22058	0.108759	0.252945	9.19466	0.963536
GO:0030792	methylarsonite methyltransferase activity	1	2399	1	22058	0.108759	0.252945	9.19466	0.963536
GO:0030791	arsenite methyltransferase activity	1	2399	1	22058	0.108759	0.252945	9.19466	0.963536
GO:0030551	cyclic nucleotide binding	1	2399	1	22058	0.108759	0.252945	9.19466	0.963536
GO:0017113	dihydropyrimidine dehydrogenase (NADP+) activity	1	2399	1	22058	0.108759	0.252945	9.19466	0.963536
GO:0031403	lithium ion binding	1	2399	1	22058	0.108759	0.252945	9.19466	0.963536
GO:0086077	gap junction channel activity involved in AV node cell-bundle of His cell electrical coupling	1	2399	1	22058	0.108759	0.252945	9.19466	0.963536
GO:0035716	chemokine (C-C motif) ligand 12 binding	1	2399	1	22058	0.108759	0.252945	9.19466	0.963536
GO:0035718	macrophage migration inhibitory factor binding	1	2399	1	22058	0.108759	0.252945	9.19466	0.963536
GO:0035715	chemokine (C-C motif) ligand 2 binding	1	2399	1	22058	0.108759	0.252945	9.19466	0.963536
GO:0008112	nicotinamide N-methyltransferase activity	1	2399	1	22058	0.108759	0.252945	9.19466	0.963536
GO:0008116	prostaglandin-I synthase activity	1	2399	1	22058	0.108759	0.252945	9.19466	0.963536
GO:0086059	voltage-gated calcium channel activity involved SA node cell action potential	1	2399	1	22058	0.108759	0.252945	9.19466	0.963536
GO:0000831	inositol hexakisphosphate 6-kinase activity	1	2399	1	22058	0.108759	0.252945	9.19466	0.963536
GO:0015091	ferric iron transmembrane transporter activity	1	2399	1	22058	0.108759	0.252945	9.19466	0.963536
GO:0047730	carnosine synthase activity	1	2399	1	22058	0.108759	0.252945	9.19466	0.963536
GO:0055103	ligase regulator activity	1	2399	1	22058	0.108759	0.252945	9.19466	0.963536
GO:0030487	inositol-4,5-bisphosphate 5-phosphatase activity	1	2399	1	22058	0.108759	0.252945	9.19466	0.963536
GO:0086062	voltage-gated sodium channel activity involved in Purkinje myocyte action potential	1	2399	1	22058	0.108759	0.252945	9.19466	0.963536
GO:0086063	voltage-gated sodium channel activity involved in SA node cell action potential	1	2399	1	22058	0.108759	0.252945	9.19466	0.963536
GO:0042287	MHC protein binding	1	2399	1	22058	0.108759	0.252945	9.19466	0.963536
GO:0086075	gap junction channel activity involved in cardiac conduction electrical coupling	1	2399	1	22058	0.108759	0.252945	9.19466	0.963536
GO:0046817	chemokine receptor antagonist activity	1	2399	1	22058	0.108759	0.252945	9.19466	0.963536
GO:0008142	oxysterol binding	1	2399	1	22058	0.108759	0.252945	9.19466	0.963536
GO:0043795	glyceraldehyde oxidoreductase activity	1	2399	1	22058	0.108759	0.252945	9.19466	0.963536
GO:0001512	dihydronicotinamide riboside quinone reductase activity	1	2399	1	22058	0.108759	0.252945	9.19466	0.963536
GO:0030297	transmembrane receptor protein tyrosine kinase activator activity	1	2399	1	22058	0.108759	0.252945	9.19466	0.963536
GO:0030298	receptor signaling protein tyrosine kinase activator activity	1	2399	1	22058	0.108759	0.252945	9.19466	0.963536
GO:0045509	interleukin-27 receptor activity	1	2399	1	22058	0.108759	0.252945	9.19466	0.963536
GO:0003908	methylated-DNA-[protein]-cysteine S-methyltransferase activity	1	2399	1	22058	0.108759	0.252945	9.19466	0.963536
GO:0022894	Intermediate conductance calcium-activated potassium channel activity	1	2399	1	22058	0.108759	0.252945	9.19466	0.963536
GO:0042007	interleukin-18 binding	1	2399	1	22058	0.108759	0.252945	9.19466	0.963536
GO:0034632	retinol transporter activity	1	2399	1	22058	0.108759	0.252945	9.19466	0.963536
GO:0033783	25-hydroxycholesterol 7alpha-hydroxylase activity	1	2399	1	22058	0.108759	0.252945	9.19466	0.963536
GO:0045130	keratan sulfotransferase activity	1	2399	1	22058	0.108759	0.252945	9.19466	0.963536
GO:0009041	uridylate kinase activity	1	2399	1	22058	0.108759	0.252945	9.19466	0.963536
GO:0048403	brain-derived neurotrophic factor binding	1	2399	1	22058	0.108759	0.252945	9.19466	0.963536
GO:0034211	GTP-dependent protein kinase activity	1	2399	1	22058	0.108759	0.252945	9.19466	0.963536
GO:0003940	L-iduronidase activity	1	2399	1	22058	0.108759	0.252945	9.19466	0.963536
GO:0003943	N-acetylgalactosamine-4-sulfatase activity	1	2399	1	22058	0.108759	0.252945	9.19466	0.963536
GO:0035538	carbohydrate response element binding	1	2399	1	22058	0.108759	0.252945	9.19466	0.963536
GO:0004854	xanthine dehydrogenase activity	1	2399	1	22058	0.108759	0.252945	9.19466	0.963536
GO:0004855	xanthine oxidase activity	1	2399	1	22058	0.108759	0.252945	9.19466	0.963536
GO:0047992	hydroxylysine kinase activity	1	2399	1	22058	0.108759	0.252945	9.19466	0.963536
GO:0035594	ganglioside binding	1	2399	1	22058	0.108759	0.252945	9.19466	0.963536
GO:0000026	alpha-1,2-mannosyltransferase activity	1	2399	1	22058	0.108759	0.252945	9.19466	0.963536
GO:0047757	chondroitin-glucuronate 5-epimerase activity	1	2399	1	22058	0.108759	0.252945	9.19466	0.963536
GO:0016841	ammonia-lyase activity	1	2399	1	22058	0.108759	0.252945	9.19466	0.963536
GO:0015433	peptide antigen-transporting ATPase activity	1	2399	1	22058	0.108759	0.252945	9.19466	0.963536
GO:0002114	interleukin-33 receptor activity	1	2399	1	22058	0.108759	0.252945	9.19466	0.963536
GO:0047273	galactosylgalactosylglucosylceramide beta-D-acetylgalactosaminyltransferase activity	1	2399	1	22058	0.108759	0.252945	9.19466	0.963536
GO:0070287	ferritin receptor activity	1	2399	1	22058	0.108759	0.252945	9.19466	0.963536
GO:0047277	globoside alpha-N-acetylgalactosaminyltransferase activity	1	2399	1	22058	0.108759	0.252945	9.19466	0.963536
GO:0034188	apolipoprotein A-I receptor activity	1	2399	1	22058	0.108759	0.252945	9.19466	0.963536
GO:0004313	[acyl-carrier-protein] S-acetyltransferase activity	1	2399	1	22058	0.108759	0.252945	9.19466	0.963536
GO:0004796	thromboxane-A synthase activity	1	2399	1	22058	0.108759	0.252945	9.19466	0.963536
GO:0004312	fatty acid synthase activity	1	2399	1	22058	0.108759	0.252945	9.19466	0.963536
GO:0008903	hydroxypyruvate isomerase activity	1	2399	1	22058	0.108759	0.252945	9.19466	0.963536
GO:0043924	suramin binding	1	2399	1	22058	0.108759	0.252945	9.19466	0.963536
GO:0004996	thyroid-stimulating hormone receptor activity	1	2399	1	22058	0.108759	0.252945	9.19466	0.963536
GO:0050459	ethanolamine-phosphate phospho-lyase activity	1	2399	1	22058	0.108759	0.252945	9.19466	0.963536
GO:0047290	(alpha-N-acetylneuraminyl-2,3-beta-galactosyl-1,3)-N-acetyl-galactosaminide 6-alpha-sialyltransferase activity	1	2399	1	22058	0.108759	0.252945	9.19466	0.963536
GO:0042602	riboflavin reductase (NADPH) activity	1	2399	1	22058	0.108759	0.252945	9.19466	0.963536
GO:0002113	interleukin-33 binding	1	2399	1	22058	0.108759	0.252945	9.19466	0.963536
GO:0035248	alpha-1,4-N-acetylgalactosaminyltransferase activity	1	2399	1	22058	0.108759	0.252945	9.19466	0.963536
GO:0004102	choline O-acetyltransferase activity	1	2399	1	22058	0.108759	0.252945	9.19466	0.963536
GO:0031715	C5L2 anaphylatoxin chemotactic receptor binding	1	2399	1	22058	0.108759	0.252945	9.19466	0.963536
GO:0030620	U2 snRNA binding	1	2399	1	22058	0.108759	0.252945	9.19466	0.963536
GO:0004353	glutamate dehydrogenase [NAD(P)+] activity	1	2399	1	22058	0.108759	0.252945	9.19466	0.963536
GO:0004352	glutamate dehydrogenase (NAD+) activity	1	2399	1	22058	0.108759	0.252945	9.19466	0.963536
GO:0004113	2',3'-cyclic-nucleotide 3'-phosphodiesterase activity	1	2399	1	22058	0.108759	0.252945	9.19466	0.963536
GO:0004597	peptide-aspartate beta-dioxygenase activity	1	2399	1	22058	0.108759	0.252945	9.19466	0.963536
GO:0008705	methionine synthase activity	1	2399	1	22058	0.108759	0.252945	9.19466	0.963536
GO:0031700	adrenomedullin receptor binding	1	2399	1	22058	0.108759	0.252945	9.19466	0.963536
GO:0015211	purine nucleoside transmembrane transporter activity	1	2399	1	22058	0.108759	0.252945	9.19466	0.963536
GO:0004561	alpha-N-acetylglucosaminidase activity	1	2399	1	22058	0.108759	0.252945	9.19466	0.963536
GO:0004317	3-hydroxypalmitoyl-[acyl-carrier-protein] dehydratase activity	1	2399	1	22058	0.108759	0.252945	9.19466	0.963536
GO:0004316	3-oxoacyl-[acyl-carrier-protein] reductase (NADPH) activity	1	2399	1	22058	0.108759	0.252945	9.19466	0.963536
GO:0004319	enoyl-[acyl-carrier-protein] reductase (NADPH, B-specific) activity	1	2399	1	22058	0.108759	0.252945	9.19466	0.963536
GO:0018733	3,4-dihydrocoumarin hydrolase activity	1	2399	1	22058	0.108759	0.252945	9.19466	0.963536
GO:0019808	polyamine binding	1	2399	1	22058	0.108759	0.252945	9.19466	0.963536
GO:0036143	kringle domain binding	1	2399	1	22058	0.108759	0.252945	9.19466	0.963536
GO:0047017	prostaglandin-F synthase activity	1	2399	1	22058	0.108759	0.252945	9.19466	0.963536
GO:0070251	pristanate-CoA ligase activity	1	2399	1	22058	0.108759	0.252945	9.19466	0.963536
GO:0004567	beta-mannosidase activity	1	2399	1	22058	0.108759	0.252945	9.19466	0.963536
GO:0047020	15-hydroxyprostaglandin-D dehydrogenase (NADP+) activity	1	2399	1	22058	0.108759	0.252945	9.19466	0.963536
GO:0008746	NAD(P)+ transhydrogenase activity	1	2399	1	22058	0.108759	0.252945	9.19466	0.963536
GO:0051381	histamine binding	1	2399	1	22058	0.108759	0.252945	9.19466	0.963536
GO:0008510	sodium:bicarbonate symporter activity	1	2399	1	22058	0.108759	0.252945	9.19466	0.963536
GO:0004397	histidine ammonia-lyase activity	1	2399	1	22058	0.108759	0.252945	9.19466	0.963536
GO:0008750	NAD(P)+ transhydrogenase (AB-specific) activity	1	2399	1	22058	0.108759	0.252945	9.19466	0.963536
GO:0008747	N-acetylneuraminate lyase activity	1	2399	1	22058	0.108759	0.252945	9.19466	0.963536
GO:0051139	metal ion:proton antiporter activity	1	2399	1	22058	0.108759	0.252945	9.19466	0.963536
GO:0005451	monovalent cation:proton antiporter activity	1	2399	1	22058	0.108759	0.252945	9.19466	0.963536
GO:0015491	cation:cation antiporter activity	1	2399	1	22058	0.108759	0.252945	9.19466	0.963536
GO:0045703	ketoreductase activity	1	2399	1	22058	0.108759	0.252945	9.19466	0.963536
GO:0008973	phosphopentomutase activity	1	2399	1	22058	0.108759	0.252945	9.19466	0.963536
GO:0004133	glycogen debranching enzyme activity	1	2399	1	22058	0.108759	0.252945	9.19466	0.963536
GO:0004135	amylo-alpha-1,6-glucosidase activity	1	2399	1	22058	0.108759	0.252945	9.19466	0.963536
GO:0004134	4-alpha-glucanotransferase activity	1	2399	1	22058	0.108759	0.252945	9.19466	0.963536
GO:0050479	glyceryl-ether monooxygenase activity	1	2399	1	22058	0.108759	0.252945	9.19466	0.963536
GO:0031798	type 1 metabotropic glutamate receptor binding	1	2399	1	22058	0.108759	0.252945	9.19466	0.963536
GO:0015085	calcium ion transmembrane transporter activity	1	2399	1	22058	0.108759	0.252945	9.19466	0.963536
GO:0033961	cis-stilbene-oxide hydrolase activity	1	2399	1	22058	0.108759	0.252945	9.19466	0.963536
GO:0022829	wide pore channel activity	1	2399	1	22058	0.108759	0.252945	9.19466	0.963536
GO:0005011	macrophage colony-stimulating factor receptor activity	1	2399	1	22058	0.108759	0.252945	9.19466	0.963536
GO:0015292	uniporter activity	1	2399	1	22058	0.108759	0.252945	9.19466	0.963536
GO:0005017	platelet-derived growth factor-activated receptor activity	1	2399	1	22058	0.108759	0.252945	9.19466	0.963536
GO:0015068	glycine amidinotransferase activity	1	2399	1	22058	0.108759	0.252945	9.19466	0.963536
GO:0015067	amidinotransferase activity	1	2399	1	22058	0.108759	0.252945	9.19466	0.963536
GO:0005019	platelet-derived growth factor beta-receptor activity	1	2399	1	22058	0.108759	0.252945	9.19466	0.963536
GO:0005018	platelet-derived growth factor alpha-receptor activity	1	2399	1	22058	0.108759	0.252945	9.19466	0.963536
GO:0008466	glycogenin glucosyltransferase activity	1	2399	1	22058	0.108759	0.252945	9.19466	0.963536
GO:0032561	guanyl ribonucleotide binding	1	2399	1	22058	0.108759	0.252945	9.19466	0.963536
GO:0008478	pyridoxal kinase activity	1	2399	1	22058	0.108759	0.252945	9.19466	0.963536
GO:0047837	D-xylose 1-dehydrogenase (NADP+) activity	1	2399	1	22058	0.108759	0.252945	9.19466	0.963536
GO:0017172	cysteine dioxygenase activity	1	2399	1	22058	0.108759	0.252945	9.19466	0.963536
GO:0035827	rubidium ion transmembrane transporter activity	1	2399	1	22058	0.108759	0.252945	9.19466	0.963536
GO:0032558	adenyl deoxyribonucleotide binding	1	2399	1	22058	0.108759	0.252945	9.19466	0.963536
GO:0030377	urokinase plasminogen activator receptor activity	1	2399	1	22058	0.108759	0.252945	9.19466	0.963536
GO:0047844	deoxycytidine deaminase activity	1	2399	1	22058	0.108759	0.252945	9.19466	0.963536
GO:0008445	D-aspartate oxidase activity	1	2399	1	22058	0.108759	0.252945	9.19466	0.963536
GO:0008443	phosphofructokinase activity	1	2399	1	22058	0.108759	0.252945	9.19466	0.963536
GO:0008448	N-acetylglucosamine-6-phosphate deacetylase activity	1	2399	1	22058	0.108759	0.252945	9.19466	0.963536
GO:0004098	cerebroside-sulfatase activity	1	2399	1	22058	0.108759	0.252945	9.19466	0.963536
GO:0047856	dihydrocoumarin hydrolase activity	1	2399	1	22058	0.108759	0.252945	9.19466	0.963536
GO:0034714	type III transforming growth factor beta receptor binding	1	2399	1	22058	0.108759	0.252945	9.19466	0.963536
GO:0070615	nucleosome-dependent ATPase activity	1	2399	1	22058	0.108759	0.252945	9.19466	0.963536
GO:0001621	ADP receptor activity	1	2399	1	22058	0.108759	0.252945	9.19466	0.963536
GO:0050197	phytanate-CoA ligase activity	1	2399	1	22058	0.108759	0.252945	9.19466	0.963536
GO:0001631	cysteinyl leukotriene receptor activity	1	2399	1	22058	0.108759	0.252945	9.19466	0.963536
GO:0004900	erythropoietin receptor activity	1	2399	1	22058	0.108759	0.252945	9.19466	0.963536
GO:0004903	growth hormone receptor activity	1	2399	1	22058	0.108759	0.252945	9.19466	0.963536
GO:0004905	type I interferon receptor activity	1	2399	1	22058	0.108759	0.252945	9.19466	0.963536
GO:0008488	gamma-glutamyl carboxylase activity	1	2399	1	22058	0.108759	0.252945	9.19466	0.963536
GO:0001850	complement component C3a binding	1	2399	1	22058	0.108759	0.252945	9.19466	0.963536
GO:0001851	complement component C3b binding	1	2399	1	22058	0.108759	0.252945	9.19466	0.963536
GO:0034511	U3 snoRNA binding	1	2399	1	22058	0.108759	0.252945	9.19466	0.963536
GO:0004940	beta1-adrenergic receptor activity	1	2399	1	22058	0.108759	0.252945	9.19466	0.963536
GO:0003851	2-hydroxyacylsphingosine 1-beta-galactosyltransferase activity	1	2399	1	22058	0.108759	0.252945	9.19466	0.963536
GO:0003844	1,4-alpha-glucan branching enzyme activity	1	2399	1	22058	0.108759	0.252945	9.19466	0.963536
GO:0035438	cyclic-di-GMP binding	1	2399	1	22058	0.108759	0.252945	9.19466	0.963536
GO:0031073	cholesterol 26-hydroxylase activity	1	2399	1	22058	0.108759	0.252945	9.19466	0.963536
GO:0001681	sialate O-acetylesterase activity	1	2399	1	22058	0.108759	0.252945	9.19466	0.963536
GO:0004941	beta2-adrenergic receptor activity	1	2399	1	22058	0.108759	0.252945	9.19466	0.963536
GO:0004943	C3a anaphylatoxin receptor activity	1	2399	1	22058	0.108759	0.252945	9.19466	0.963536
GO:0003855	3-dehydroquinate dehydratase activity	1	2399	1	22058	0.108759	0.252945	9.19466	0.963536
GO:0032394	MHC class Ib receptor activity	1	2399	1	22058	0.108759	0.252945	9.19466	0.963536
GO:0060422	peptidyl-dipeptidase inhibitor activity	1	2399	1	22058	0.108759	0.252945	9.19466	0.963536
GO:0045029	UDP-activated nucleotide receptor activity	1	2399	1	22058	0.108759	0.252945	9.19466	0.963536
GO:0047451	3-hydroxyoctanoyl-[acyl-carrier-protein] dehydratase activity	1	2399	1	22058	0.108759	0.252945	9.19466	0.963536
GO:0003827	alpha-1,3-mannosylglycoprotein 2-beta-N-acetylglucosaminyltransferase activity	1	2399	1	22058	0.108759	0.252945	9.19466	0.963536
GO:0061507	cyclic-GMP-AMP binding	1	2399	1	22058	0.108759	0.252945	9.19466	0.963536
GO:0019171	3-hydroxyacyl-[acyl-carrier-protein] dehydratase activity	1	2399	1	22058	0.108759	0.252945	9.19466	0.963536
GO:0070697	activin receptor binding	1	2399	1	22058	0.108759	0.252945	9.19466	0.963536
GO:0046538	2,3-bisphosphoglycerate-dependent phosphoglycerate mutase activity	1	2399	1	22058	0.108759	0.252945	9.19466	0.963536
GO:0001225	RNA polymerase II transcription coactivator binding	1	2399	1	22058	0.108759	0.252945	9.19466	0.963536
GO:0004736	pyruvate carboxylase activity	1	2399	1	22058	0.108759	0.252945	9.19466	0.963536
GO:0004990	oxytocin receptor activity	1	2399	1	22058	0.108759	0.252945	9.19466	0.963536
GO:0004992	platelet activating factor receptor activity	1	2399	1	22058	0.108759	0.252945	9.19466	0.963536
GO:0004511	tyrosine 3-monooxygenase activity	1	2399	1	22058	0.108759	0.252945	9.19466	0.963536
GO:0004502	kynurenine 3-monooxygenase activity	1	2399	1	22058	0.108759	0.252945	9.19466	0.963536
GO:0005355	glucose transmembrane transporter activity	3	2399	11	22058	0.109064	0.252945	2.50764	0.96232
GO:0042301	phosphate ion binding	3	2399	11	22058	0.109064	0.252945	2.50764	0.96232
GO:0008191	metalloendopeptidase inhibitor activity	3	2399	11	22058	0.109064	0.252945	2.50764	0.96232
GO:0035257	nuclear hormone receptor binding	3	2399	11	22058	0.109064	0.252945	2.50764	0.96232
GO:0043539	protein serine/threonine kinase activator activity	3	2399	11	22058	0.109064	0.252945	2.50764	0.96232
GO:0017134	fibroblast growth factor binding	5	2399	24	22058	0.112159	0.258908	1.91556	0.950168
GO:0017112	Rab guanyl-nucleotide exchange factor activity	5	2399	24	22058	0.112159	0.258908	1.91556	0.950168
GO:0048365	Rac GTPase binding	5	2399	24	22058	0.112159	0.258908	1.91556	0.950168
GO:0097110	scaffold protein binding	6	2399	31	22058	0.113729	0.262124	1.77961	0.944131
GO:0008022	protein C-terminus binding	25	2399	179	22058	0.114776	0.264128	1.28417	0.940147
GO:0050750	low-density lipoprotein particle receptor binding	4	2399	18	22058	0.124155	0.284825	2.04326	0.906037
GO:0071889	14-3-3 protein binding	4	2399	18	22058	0.124155	0.284825	2.04326	0.906037
GO:0008138	protein tyrosine/serine/threonine phosphatase activity	7	2399	39	22058	0.125055	0.286448	1.65032	0.902897
GO:0019904	protein domain specific binding	32	2399	239	22058	0.126393	0.289067	1.23108	0.898275
GO:0004702	receptor signaling protein serine/threonine kinase activity	6	2399	32	22058	0.127813	0.291864	1.724	0.893423
GO:0031683	G-protein beta/gamma-subunit complex binding	5	2399	25	22058	0.12832	0.292571	1.83893	0.891704
GO:0035197	siRNA binding	2	2399	6	22058	0.131887	0.293919	3.06489	0.879799
GO:0004033	aldo-keto reductase (NADP) activity	2	2399	6	22058	0.131887	0.293919	3.06489	0.879799
GO:0005127	ciliary neurotrophic factor receptor binding	2	2399	6	22058	0.131887	0.293919	3.06489	0.879799
GO:0031681	G-protein beta-subunit binding	2	2399	6	22058	0.131887	0.293919	3.06489	0.879799
GO:0019239	deaminase activity	2	2399	6	22058	0.131887	0.293919	3.06489	0.879799
GO:0045545	syndecan binding	2	2399	6	22058	0.131887	0.293919	3.06489	0.879799
GO:0043559	insulin binding	2	2399	6	22058	0.131887	0.293919	3.06489	0.879799
GO:0016813	hydrolase activity, acting on carbon-nitrogen (but not peptide) bonds, in linear amidines	2	2399	6	22058	0.131887	0.293919	3.06489	0.879799
GO:0015651	quaternary ammonium group transmembrane transporter activity	2	2399	6	22058	0.131887	0.293919	3.06489	0.879799
GO:0004768	stearoyl-CoA 9-desaturase activity	2	2399	6	22058	0.131887	0.293919	3.06489	0.879799
GO:0032813	tumor necrosis factor receptor superfamily binding	2	2399	6	22058	0.131887	0.293919	3.06489	0.879799
GO:0004908	interleukin-1 receptor activity	2	2399	6	22058	0.131887	0.293919	3.06489	0.879799
GO:0035612	AP-2 adaptor complex binding	2	2399	6	22058	0.131887	0.293919	3.06489	0.879799
GO:0008294	calcium- and calmodulin-responsive adenylate cyclase activity	2	2399	6	22058	0.131887	0.293919	3.06489	0.879799
GO:0016936	galactoside binding	2	2399	6	22058	0.131887	0.293919	3.06489	0.879799
GO:0050431	transforming growth factor beta binding	3	2399	12	22058	0.134164	0.296762	2.29867	0.872366
GO:0001076	RNA polymerase II transcription factor binding transcription factor activity	3	2399	12	22058	0.134164	0.296762	2.29867	0.872366
GO:0015238	drug transmembrane transporter activity	3	2399	12	22058	0.134164	0.296762	2.29867	0.872366
GO:0048185	activin binding	3	2399	12	22058	0.134164	0.296762	2.29867	0.872366
GO:0004983	neuropeptide Y receptor activity	3	2399	12	22058	0.134164	0.296762	2.29867	0.872366
GO:0042277	peptide binding	11	2399	70	22058	0.134825	0.297781	1.44488	0.870229
GO:0001077	RNA polymerase II core promoter proximal region sequence-specific DNA binding transcription factor activity involved in positive regulation of transcription	13	2399	86	22058	0.1384	0.305221	1.38989	0.858865
GO:0032947	protein complex scaffold	6	2399	33	22058	0.142693	0.313755	1.67176	0.845597
GO:0030331	estrogen receptor binding	6	2399	33	22058	0.142693	0.313755	1.67176	0.845597
GO:0001085	RNA polymerase II transcription factor binding	7	2399	41	22058	0.151972	0.333663	1.56982	0.818236
GO:0005546	phosphatidylinositol-4,5-bisphosphate binding	6	2399	34	22058	0.158324	0.347096	1.62259	0.800452
GO:0004675	transmembrane receptor protein serine/threonine kinase activity	3	2399	13	22058	0.16101	0.350907	2.12185	0.793147
GO:0001972	retinoic acid binding	3	2399	13	22058	0.16101	0.350907	2.12185	0.793147
GO:0034236	protein kinase A catalytic subunit binding	3	2399	13	22058	0.16101	0.350907	2.12185	0.793147
GO:0008509	anion transmembrane transporter activity	3	2399	13	22058	0.16101	0.350907	2.12185	0.793147
GO:0030554	adenyl nucleotide binding	4	2399	20	22058	0.165935	0.358632	1.83893	0.780061
GO:0016810	hydrolase activity, acting on carbon-nitrogen (but not peptide) bonds	4	2399	20	22058	0.165935	0.358632	1.83893	0.780061
GO:0004550	nucleoside diphosphate kinase activity	4	2399	20	22058	0.165935	0.358632	1.83893	0.780061
GO:0001948	glycoprotein binding	8	2399	50	22058	0.171403	0.358632	1.47115	0.765982
GO:0016868	intramolecular transferase activity, phosphotransferases	2	2399	7	22058	0.171796	0.358632	2.62705	0.764988
GO:0005501	retinoid binding	2	2399	7	22058	0.171796	0.358632	2.62705	0.764988
GO:0005092	GDP-dissociation inhibitor activity	2	2399	7	22058	0.171796	0.358632	2.62705	0.764988
GO:0070700	BMP receptor binding	2	2399	7	22058	0.171796	0.358632	2.62705	0.764988
GO:0000030	mannosyltransferase activity	2	2399	7	22058	0.171796	0.358632	2.62705	0.764988
GO:0043169	cation binding	2	2399	7	22058	0.171796	0.358632	2.62705	0.764988
GO:0050700	CARD domain binding	2	2399	7	22058	0.171796	0.358632	2.62705	0.764988
GO:0035014	phosphatidylinositol 3-kinase regulator activity	2	2399	7	22058	0.171796	0.358632	2.62705	0.764988
GO:0042805	actinin binding	2	2399	7	22058	0.171796	0.358632	2.62705	0.764988
GO:0015278	calcium-release channel activity	2	2399	7	22058	0.171796	0.358632	2.62705	0.764988
GO:0005222	intracellular cAMP activated cation channel activity	2	2399	7	22058	0.171796	0.358632	2.62705	0.764988
GO:0070097	delta-catenin binding	2	2399	7	22058	0.171796	0.358632	2.62705	0.764988
GO:0008239	dipeptidyl-peptidase activity	2	2399	7	22058	0.171796	0.358632	2.62705	0.764988
GO:0030159	receptor signaling complex scaffold activity	2	2399	7	22058	0.171796	0.358632	2.62705	0.764988
GO:0004716	receptor signaling protein tyrosine kinase activity	2	2399	7	22058	0.171796	0.358632	2.62705	0.764988
GO:0047485	protein N-terminus binding	14	2399	98	22058	0.175669	0.358632	1.31352	0.755305
GO:0015485	cholesterol binding	5	2399	28	22058	0.182439	0.358632	1.6419	0.738882
GO:0004190	aspartic-type endopeptidase activity	5	2399	28	22058	0.182439	0.358632	1.6419	0.738882
GO:0000976	transcription regulatory region sequence-specific DNA binding	8	2399	51	22058	0.185241	0.358632	1.4423	0.732262
GO:0008198	ferrous iron binding	3	2399	14	22058	0.189289	0.358632	1.97029	0.722874
GO:0005247	voltage-gated chloride channel activity	3	2399	14	22058	0.189289	0.358632	1.97029	0.722874
GO:0004993	serotonin receptor activity	3	2399	14	22058	0.189289	0.358632	1.97029	0.722874
GO:0051219	phosphoprotein binding	7	2399	44	22058	0.196817	0.358632	1.46279	0.705938
GO:0016829	lyase activity	19	2399	142	22058	0.200965	0.358632	1.23027	0.696879
GO:0016403	dimethylargininase activity	1	2399	2	22058	0.205693	0.358632	4.59733	0.68678
GO:0036004	GAF domain binding	1	2399	2	22058	0.205693	0.358632	4.59733	0.68678
GO:0004666	prostaglandin-endoperoxide synthase activity	1	2399	2	22058	0.205693	0.358632	4.59733	0.68678
GO:0001162	RNA polymerase II intronic transcription regulatory region sequence-specific DNA binding	1	2399	2	22058	0.205693	0.358632	4.59733	0.68678
GO:0004882	androgen receptor activity	1	2399	2	22058	0.205693	0.358632	4.59733	0.68678
GO:0048020	CCR chemokine receptor binding	1	2399	2	22058	0.205693	0.358632	4.59733	0.68678
GO:0004464	leukotriene-C4 synthase activity	1	2399	2	22058	0.205693	0.358632	4.59733	0.68678
GO:0015347	sodium-independent organic anion transmembrane transporter activity	1	2399	2	22058	0.205693	0.358632	4.59733	0.68678
GO:0047115	trans-1,2-dihydrobenzene-1,2-diol dehydrogenase activity	1	2399	2	22058	0.205693	0.358632	4.59733	0.68678
GO:0004473	malate dehydrogenase (decarboxylating) (NADP+) activity	1	2399	2	22058	0.205693	0.358632	4.59733	0.68678
GO:0002058	uracil binding	1	2399	2	22058	0.205693	0.358632	4.59733	0.68678
GO:0016667	oxidoreductase activity, acting on a sulfur group of donors	1	2399	2	22058	0.205693	0.358632	4.59733	0.68678
GO:0004692	cGMP-dependent protein kinase activity	1	2399	2	22058	0.205693	0.358632	4.59733	0.68678
GO:0005302	L-tyrosine transmembrane transporter activity	1	2399	2	22058	0.205693	0.358632	4.59733	0.68678
GO:0004019	adenylosuccinate synthase activity	1	2399	2	22058	0.205693	0.358632	4.59733	0.68678
GO:0043404	corticotropin-releasing hormone receptor activity	1	2399	2	22058	0.205693	0.358632	4.59733	0.68678
GO:0018636	phenanthrene 9,10-monooxygenase activity	1	2399	2	22058	0.205693	0.358632	4.59733	0.68678
GO:0005343	organic acid:sodium symporter activity	1	2399	2	22058	0.205693	0.358632	4.59733	0.68678
GO:0019970	interleukin-11 binding	1	2399	2	22058	0.205693	0.358632	4.59733	0.68678
GO:0016295	myristoyl-[acyl-carrier-protein] hydrolase activity	1	2399	2	22058	0.205693	0.358632	4.59733	0.68678
GO:0016296	palmitoyl-[acyl-carrier-protein] hydrolase activity	1	2399	2	22058	0.205693	0.358632	4.59733	0.68678
GO:0016297	acyl-[acyl-carrier-protein] hydrolase activity	1	2399	2	22058	0.205693	0.358632	4.59733	0.68678
GO:0030343	vitamin D3 25-hydroxylase activity	1	2399	2	22058	0.205693	0.358632	4.59733	0.68678
GO:0034701	tripeptidase activity	1	2399	2	22058	0.205693	0.358632	4.59733	0.68678
GO:0008670	2,4-dienoyl-CoA reductase (NADPH) activity	1	2399	2	22058	0.205693	0.358632	4.59733	0.68678
GO:0004074	biliverdin reductase activity	1	2399	2	22058	0.205693	0.358632	4.59733	0.68678
GO:0038062	protein tyrosine kinase collagen receptor activity	1	2399	2	22058	0.205693	0.358632	4.59733	0.68678
GO:0004043	L-aminoadipate-semialdehyde dehydrogenase activity	1	2399	2	22058	0.205693	0.358632	4.59733	0.68678
GO:0098519	nucleotide phosphatase activity, acting on free nucleotides	1	2399	2	22058	0.205693	0.358632	4.59733	0.68678
GO:0032450	maltose alpha-glucosidase activity	1	2399	2	22058	0.205693	0.358632	4.59733	0.68678
GO:0045523	interleukin-27 receptor binding	1	2399	2	22058	0.205693	0.358632	4.59733	0.68678
GO:0047710	bis(5'-adenosyl)-triphosphatase activity	1	2399	2	22058	0.205693	0.358632	4.59733	0.68678
GO:0042030	ATPase inhibitor activity	1	2399	2	22058	0.205693	0.358632	4.59733	0.68678
GO:0043121	neurotrophin binding	1	2399	2	22058	0.205693	0.358632	4.59733	0.68678
GO:0045550	geranylgeranyl reductase activity	1	2399	2	22058	0.205693	0.358632	4.59733	0.68678
GO:0070974	POU domain binding	1	2399	2	22058	0.205693	0.358632	4.59733	0.68678
GO:0003920	GMP reductase activity	1	2399	2	22058	0.205693	0.358632	4.59733	0.68678
GO:0010698	acetyltransferase activator activity	1	2399	2	22058	0.205693	0.358632	4.59733	0.68678
GO:0008396	oxysterol 7-alpha-hydroxylase activity	1	2399	2	22058	0.205693	0.358632	4.59733	0.68678
GO:0031386	protein tag	1	2399	2	22058	0.205693	0.358632	4.59733	0.68678
GO:0008120	ceramide glucosyltransferase activity	1	2399	2	22058	0.205693	0.358632	4.59733	0.68678
GO:0017082	mineralocorticoid receptor activity	1	2399	2	22058	0.205693	0.358632	4.59733	0.68678
GO:0033549	MAP kinase phosphatase activity	1	2399	2	22058	0.205693	0.358632	4.59733	0.68678
[truncated: 731 more rows]

## Sheet: UpGO2Gene
GOID	GOTerm	QueryID	Symbol	Description	P-Value	FDR	Enrichment
[truncated: 9,916 more rows]
