# Supplementary material for: Cutaneous transcriptome analysis in NIH hairless mice
Source: PLoS One. 2017 Aug 7;12(8):e0182463. doi: 10.1371/journal.pone.0182463 (PMC5546695; doi:10.1371/journal.pone.0182463)
Supplement: S5 File — (XLSX) [file pone.0182463.s007.xlsx]

## Sheet: DownPathway_Result
PathwayID	PathwayTerm	DifGene	AllDifGene	GeneInPathway	AllGene	P-Value	FDR	Enrichment	(-log10P)
PATH:05217	Basal cell carcinoma	22	558	55	7605	9.64057e-12	2.4487e-09	5.45161	11.0159
PATH:04390	Hippo signaling pathway	37	558	154	7605	5.55686e-11	7.05721e-09	3.27451	10.2552
PATH:04340	Hedgehog signaling pathway	18	558	54	7605	2.31675e-08	1.96152e-06	4.54301	7.63512
PATH:04916	Melanogenesis	25	558	100	7605	3.33261e-08	2.11621e-06	3.40726	7.47722
PATH:05200	Pathways in cancer	48	558	329	7605	2.60886e-06	0.00013253	1.98843	5.58355
PATH:04310	Wnt signaling pathway	29	558	158	7605	3.19775e-06	0.000135372	2.50153	5.49515
PATH:04978	Mineral absorption	14	558	47	7605	3.94854e-06	0.000143276	4.05971	5.40356
PATH:04360	Axon guidance	23	558	134	7605	9.86611e-05	0.00279155	2.33931	4.00585
PATH:04110	Cell cycle	22	558	126	7605	0.000107253	0.00279155	2.37967	3.96959
PATH:04115	p53 signaling pathway	15	558	69	7605	0.000109903	0.00279155	2.96283	3.95899
PATH:04530	Tight junction	23	558	137	7605	0.000139609	0.0032237	2.28809	3.85509
PATH:05205	Proteoglycans in cancer	31	558	226	7605	0.000488357	0.0103369	1.86947	3.31126
PATH:00910	Nitrogen metabolism	7	558	23	7605	0.000957315	0.0187045	4.14797	3.01894
PATH:00062	Fatty acid elongation	7	558	24	7605	0.0012672	0.0229907	3.97513	2.89715
PATH:00592	alpha-Linolenic acid metabolism	7	558	25	7605	0.00165036	0.0279461	3.81613	2.78242
PATH:05166	HTLV-I infection	34	558	281	7605	0.00247869	0.0393493	1.64906	2.60578
PATH:04114	Oocyte meiosis	17	558	113	7605	0.00341395	0.0510085	2.05039	2.46674
PATH:04012	ErbB signaling pathway	14	558	87	7605	0.00409325	0.0547203	2.19318	2.38793
PATH:04914	Progesterone-mediated oocyte maturation	14	558	87	7605	0.00409325	0.0547203	2.19318	2.38793
PATH:00480	Glutathione metabolism	10	558	56	7605	0.00686635	0.0830403	2.43376	2.16327
PATH:05412	Arrhythmogenic right ventricular cardiomyopathy (ARVC)	12	558	74	7605	0.00713628	0.0830403	2.21011	2.14653
PATH:00450	Selenocompound metabolism	7	558	32	7605	0.00738354	0.0830403	2.98135	2.13174
PATH:00260	Glycine, serine and threonine metabolism	8	558	40	7605	0.00755293	0.0830403	2.72581	2.12188
PATH:01040	Biosynthesis of unsaturated fatty acids	6	558	25	7605	0.00807005	0.0830403	3.27097	2.09312
PATH:04015	Rap1 signaling pathway	26	558	216	7605	0.00817326	0.0830403	1.64053	2.0876
PATH:04350	TGF-beta signaling pathway	13	558	89	7605	0.0124904	0.122021	1.99076	1.90342
PATH:04744	Phototransduction	6	558	28	7605	0.0142379	0.133942	2.92051	1.84655
PATH:04670	Leukocyte transendothelial migration	16	558	122	7605	0.016211	0.147057	1.78741	1.79019
PATH:05216	Thyroid cancer	6	558	30	7605	0.0198198	0.173594	2.72581	1.7029
PATH:00240	Pyrimidine metabolism	14	558	106	7605	0.022316	0.188942	1.80006	1.65138
PATH:03013	RNA transport	20	558	172	7605	0.0264649	0.216841	1.58477	1.57733
PATH:00565	Ether lipid metabolism	7	558	41	7605	0.0279062	0.221505	2.32691	1.5543
PATH:05219	Bladder cancer	7	558	42	7605	0.0314494	0.238678	2.27151	1.50239
PATH:00072	Synthesis and degradation of ketone bodies	3	558	10	7605	0.031949	0.238678	4.08871	1.49554
PATH:03460	Fanconi anemia pathway	8	558	52	7605	0.0342633	0.248654	2.09677	1.46517
PATH:04960	Aldosterone-regulated sodium reabsorption	7	558	44	7605	0.0394117	0.278072	2.16826	1.40437
PATH:03010	Ribosome	18	558	159	7605	0.0427319	0.293349	1.54291	1.36925
PATH:00740	Riboflavin metabolism	3	558	12	7605	0.0525129	0.34483	3.40726	1.27973
PATH:04810	Regulation of actin cytoskeleton	23	558	220	7605	0.0529463	0.34483	1.42485	1.27616
PATH:05215	Prostate cancer	11	558	89	7605	0.0599897	0.375434	1.68449	1.22192
PATH:05206	MicroRNAs in cancer	27	558	270	7605	0.0606016	0.375434	1.3629	1.21752
PATH:04010	MAPK signaling pathway	27	558	271	7605	0.0628531	0.380111	1.35787	1.20167
PATH:00330	Arginine and proline metabolism	8	558	59	7605	0.0648496	0.381806	1.848	1.18809
PATH:00460	Cyanoamino acid metabolism	2	558	6	7605	0.0661395	0.381806	4.54301	1.17954
PATH:04068	FoxO signaling pathway	15	558	135	7605	0.0690788	0.389912	1.51434	1.16066
PATH:04014	Ras signaling pathway	23	558	228	7605	0.0729847	0.390887	1.37486	1.13677
PATH:00900	Terpenoid backbone biosynthesis	4	558	22	7605	0.0729997	0.390887	2.47801	1.13668
PATH:05218	Melanoma	9	558	71	7605	0.0738684	0.390887	1.72762	1.13154
PATH:03008	Ribosome biogenesis in eukaryotes	10	558	83	7605	0.0811356	0.416958	1.64205	1.09079
PATH:05213	Endometrial cancer	7	558	52	7605	0.0837198	0.416958	1.83468	1.07717
PATH:00591	Linoleic acid metabolism	7	558	52	7605	0.0837198	0.416958	1.83468	1.07717
PATH:05160	Hepatitis C	15	558	140	7605	0.0882303	0.430971	1.46025	1.05438
PATH:04730	Long-term depression	9	558	74	7605	0.0906445	0.432059	1.65759	1.04266
PATH:00350	Tyrosine metabolism	6	558	43	7605	0.0918551	0.432059	1.90173	1.0369
PATH:05214	Glioma	8	558	65	7605	0.101379	0.466837	1.67742	0.994051
PATH:00590	Arachidonic acid metabolism	11	558	98	7605	0.102925	0.466837	1.52979	0.98748
PATH:05221	Acute myeloid leukemia	7	558	57	7605	0.12173	0.542444	1.67374	0.914604
PATH:00230	Purine metabolism	17	558	177	7605	0.152631	0.653648	1.309	0.816357
PATH:04664	Fc epsilon RI signaling pathway	9	558	83	7605	0.15315	0.653648	1.47785	0.814884
PATH:03410	Base excision repair	5	558	39	7605	0.154405	0.653648	1.74731	0.811339
PATH:04971	Gastric acid secretion	8	558	74	7605	0.173518	0.714164	1.47341	0.760654
PATH:00650	Butanoate metabolism	4	558	30	7605	0.174323	0.714164	1.8172	0.758644
PATH:04614	Renin-angiotensin system	3	558	20	7605	0.177537	0.715783	2.04435	0.750712
PATH:00471	D-Glutamine and D-glutamate metabolism	1	558	3	7605	0.204388	0.784133	4.54301	0.689546
PATH:04912	GnRH signaling pathway	10	558	101	7605	0.205223	0.784133	1.34941	0.687773
PATH:05210	Colorectal cancer	7	558	66	7605	0.208	0.784133	1.4455	0.681938
PATH:04370	VEGF signaling pathway	8	558	78	7605	0.211407	0.784133	1.39785	0.674881
PATH:04750	Inflammatory mediator regulation of TRP channels	12	558	126	7605	0.212815	0.784133	1.298	0.671997
PATH:04964	Proximal tubule bicarbonate reclamation	3	558	22	7605	0.2161	0.784133	1.8585	0.665346
PATH:04320	Dorso-ventral axis formation	3	558	22	7605	0.2161	0.784133	1.8585	0.665346
PATH:00564	Glycerophospholipid metabolism	9	558	91	7605	0.222412	0.795671	1.34793	0.652842
PATH:05223	Non-small cell lung cancer	6	558	56	7605	0.225894	0.796904	1.46025	0.646095
PATH:04975	Fat digestion and absorption	5	558	45	7605	0.232261	0.808141	1.51434	0.634024
PATH:00360	Phenylalanine metabolism	3	558	23	7605	0.235994	0.810032	1.7777	0.6271
PATH:03320	PPAR signaling pathway	8	558	81	7605	0.24173	0.818659	1.34608	0.616669
PATH:04913	Ovarian steroidogenesis	6	558	58	7605	0.250599	0.823691	1.4099	0.60102
PATH:04611	Platelet activation	12	558	131	7605	0.252732	0.823691	1.24846	0.59734
PATH:04977	Vitamin digestion and absorption	3	558	24	7605	0.256187	0.823691	1.70363	0.591442
PATH:05310	Asthma	3	558	24	7605	0.256187	0.823691	1.70363	0.591442
PATH:03022	Basal transcription factors	5	558	47	7605	0.260382	0.826714	1.4499	0.584388
PATH:05211	Renal cell carcinoma	7	558	72	7605	0.275287	0.857624	1.32504	0.560215
PATH:04514	Cell adhesion molecules (CAMs)	14	558	159	7605	0.276871	0.857624	1.20004	0.557723
PATH:04640	Hematopoietic cell lineage	8	558	86	7605	0.295126	0.903156	1.26782	0.529993
PATH:00250	Alanine, aspartate and glutamate metabolism	4	558	38	7605	0.303321	0.917184	1.43463	0.518098
PATH:04520	Adherens junction	7	558	75	7605	0.310852	0.928898	1.27204	0.507447
PATH:04966	Collecting duct acid secretion	3	558	27	7605	0.317821	0.93868	1.51434	0.497818
PATH:05222	Small cell lung cancer	8	558	89	7605	0.328423	0.948086	1.22508	0.483567
PATH:04724	Glutamatergic synapse	11	558	128	7605	0.337637	0.948086	1.17124	0.471549
PATH:00512	Mucin type O-Glycan biosynthesis	3	558	28	7605	0.338489	0.948086	1.46025	0.470455
PATH:03440	Homologous recombination	3	558	28	7605	0.338489	0.948086	1.46025	0.470455
PATH:04512	ECM-receptor interaction	8	558	90	7605	0.339668	0.948086	1.21147	0.468945
PATH:04270	Vascular smooth muscle contraction	11	558	129	7605	0.347071	0.94831	1.16217	0.459582
PATH:01230	Biosynthesis of amino acids	7	558	78	7605	0.347216	0.94831	1.22312	0.4594
PATH:04144	Endocytosis	18	558	222	7605	0.364018	0.97118	1.10506	0.438877
PATH:05145	Toxoplasmosis	11	558	131	7605	0.366066	0.97118	1.14442	0.436441
PATH:00061	Fatty acid biosynthesis	1	558	6	7605	0.36706	0.97118	2.27151	0.435263
PATH:05146	Amoebiasis	10	558	119	7605	0.375439	0.973202	1.1453	0.42546
PATH:04726	Serotonergic synapse	12	558	145	7605	0.375488	0.973202	1.12792	0.425404
PATH:04720	Long-term potentiation	6	558	69	7605	0.395377	1	1.18513	0.402989
PATH:04972	Pancreatic secretion	9	558	108	7605	0.396246	1	1.13575	0.402035
PATH:04710	Circadian rhythm	3	558	31	7605	0.400037	1	1.31894	0.3979
PATH:00270	Cysteine and methionine metabolism	4	558	44	7605	0.405771	1	1.239	0.391719
PATH:05212	Pancreatic cancer	6	558	70	7605	0.4088	1	1.1682	0.388489
PATH:00670	One carbon pool by folate	2	558	19	7605	0.411421	1	1.43463	0.385714
PATH:04080	Neuroactive ligand-receptor interaction	22	558	282	7605	0.413807	1	1.06326	0.383202
PATH:00410	beta-Alanine metabolism	3	558	32	7605	0.420233	1	1.27772	0.37651
PATH:04151	PI3K-Akt signaling pathway	27	558	351	7605	0.427493	1	1.04839	0.369071
PATH:00140	Steroid hormone biosynthesis	7	558	85	7605	0.433203	1	1.12239	0.363309
PATH:05220	Chronic myeloid leukemia	6	558	73	7605	0.448852	1	1.12019	0.347897
PATH:00400	Phenylalanine, tyrosine and tryptophan biosynthesis	1	558	8	7605	0.456607	1	1.70363	0.340457
PATH:04540	Gap junction	7	558	88	7605	0.469758	1	1.08413	0.328126
PATH:00380	Tryptophan metabolism	4	558	48	7605	0.472663	1	1.13575	0.325448
PATH:00600	Sphingolipid metabolism	4	558	48	7605	0.472663	1	1.13575	0.325448
PATH:04910	Insulin signaling pathway	11	558	143	7605	0.481127	1	1.04839	0.31774
PATH:04330	Notch signaling pathway	4	558	49	7605	0.488967	1	1.11257	0.31072
PATH:04921	Oxytocin signaling pathway	12	558	158	7605	0.494464	1	1.03512	0.305866
PATH:00232	Caffeine metabolism	1	558	9	7605	0.49652	1	1.51434	0.304064
PATH:03030	DNA replication	3	558	36	7605	0.498342	1	1.13575	0.302473
PATH:04020	Calcium signaling pathway	14	558	186	7605	0.501221	1	1.02584	0.299971
PATH:01212	Fatty acid metabolism	4	558	50	7605	0.505061	1	1.09032	0.296656
PATH:04666	Fc gamma R-mediated phagocytosis	7	558	91	7605	0.505716	1	1.04839	0.296094
PATH:03430	Mismatch repair	2	558	23	7605	0.511369	1	1.18513	0.291265
PATH:00010	Glycolysis / Gluconeogenesis	5	558	65	7605	0.524068	1	1.04839	0.280613
PATH:04150	mTOR signaling pathway	5	558	65	7605	0.524068	1	1.04839	0.280613
PATH:00983	Drug metabolism - other enzymes	5	558	65	7605	0.524068	1	1.04839	0.280613
PATH:00430	Taurine and hypotaurine metabolism	1	558	10	7605	0.533505	1	1.3629	0.272861
PATH:04070	Phosphatidylinositol signaling system	6	558	81	7605	0.551788	1	1.00956	0.258228
PATH:05204	Chemical carcinogenesis	7	558	95	7605	0.552306	1	1.00424	0.25782
PATH:00601	Glycosphingolipid biosynthesis - lacto and neolacto series	2	558	25	7605	0.556999	1	1.09032	0.254146
PATH:00980	Metabolism of xenobiotics by cytochrome P450	7	558	97	7605	0.57488	1	0.983538	0.240423
PATH:05034	Alcoholism	14	558	199	7605	0.605967	1	0.958826	0.217551
PATH:03450	Non-homologous end-joining	1	558	13	7605	0.628967	1	1.04839	0.201372
PATH:04962	Vasopressin-regulated water reabsorption	3	558	44	7605	0.636385	1	0.929252	0.19628
PATH:00030	Pentose phosphate pathway	2	558	29	7605	0.638892	1	0.939933	0.194573
PATH:00340	Histidine metabolism	2	558	29	7605	0.638892	1	0.939933	0.194573
PATH:05133	Pertussis	5	558	74	7605	0.641176	1	0.920881	0.193023
PATH:04917	Prolactin signaling pathway	5	558	74	7605	0.641176	1	0.920881	0.193023
PATH:04727	GABAergic synapse	6	558	89	7605	0.645064	1	0.918811	0.190397
PATH:05322	Systemic lupus erythematosus	10	558	148	7605	0.653963	1	0.920881	0.184447
PATH:00562	Inositol phosphate metabolism	4	558	61	7605	0.664167	1	0.893707	0.177722
PATH:04610	Complement and coagulation cascades	5	558	76	7605	0.66463	1	0.896647	0.17742
PATH:04722	Neurotrophin signaling pathway	9	558	135	7605	0.666737	1	0.908602	0.176045
PATH:04970	Salivary secretion	5	558	77	7605	0.675976	1	0.885002	0.170069
PATH:04261	Adrenergic signaling in cardiomyocytes	10	558	151	7605	0.678771	1	0.902585	0.168277
PATH:00603	Glycosphingolipid biosynthesis - globo series	1	558	15	7605	0.681507	1	0.908602	0.16653
PATH:04742	Taste transduction	4	558	63	7605	0.68903	1	0.865335	0.161762
PATH:00760	Nicotinate and nicotinamide metabolism	2	558	32	7605	0.692154	1	0.851815	0.159797
PATH:03020	RNA polymerase	2	558	32	7605	0.692154	1	0.851815	0.159797
PATH:00520	Amino sugar and nucleotide sugar metabolism	3	558	48	7605	0.694661	1	0.851815	0.158227
PATH:00970	Aminoacyl-tRNA biosynthesis	4	558	64	7605	0.700962	1	0.851815	0.154305
PATH:05164	Influenza A	11	558	170	7605	0.712154	1	0.881879	0.147426
PATH:04022	cGMP-PKG signaling pathway	11	558	170	7605	0.712154	1	0.881879	0.147426
PATH:05140	Leishmaniasis	4	558	65	7605	0.712562	1	0.83871	0.147178
PATH:04066	HIF-1 signaling pathway	7	558	111	7605	0.715417	1	0.859489	0.145441
PATH:05143	African trypanosomiasis	2	558	34	7605	0.723942	1	0.801708	0.140296
PATH:03015	mRNA surveillance pathway	6	558	97	7605	0.725629	1	0.843033	0.139286
PATH:00920	Sulfur metabolism	1	558	17	7605	0.726618	1	0.801708	0.138694
PATH:05150	Staphylococcus aureus infection	3	558	51	7605	0.733541	1	0.801708	0.134575
PATH:04915	Estrogen signaling pathway	6	558	98	7605	0.734737	1	0.834431	0.133868
PATH:05020	Prion diseases	2	558	35	7605	0.738769	1	0.778802	0.131491
PATH:00280	Valine, leucine and isoleucine degradation	3	558	52	7605	0.745602	1	0.78629	0.127493
PATH:00511	Other glycan degradation	1	558	18	7605	0.746722	1	0.757168	0.126841
PATH:05323	Rheumatoid arthritis	5	558	84	7605	0.748126	1	0.811252	0.126025
PATH:00100	Steroid biosynthesis	1	558	19	7605	0.76535	1	0.717317	0.11614
PATH:04510	Focal adhesion	13	558	208	7605	0.766794	1	0.851815	0.115321
PATH:01100	Metabolic pathways	84	558	1222	7605	0.768084	1	0.936857	0.114592
PATH:04919	Thyroid hormone signaling pathway	7	558	118	7605	0.772633	1	0.808502	0.112027
PATH:05202	Transcriptional misregulation in cancer	11	558	179	7605	0.772648	1	0.837538	0.112018
PATH:04918	Thyroid hormone synthesis	4	558	71	7605	0.775253	1	0.767833	0.110556
PATH:04976	Bile secretion	4	558	72	7605	0.784578	1	0.757168	0.105364
PATH:04974	Protein digestion and absorption	5	558	89	7605	0.791901	1	0.765676	0.101329
PATH:05203	Viral carcinogenesis	14	558	229	7605	0.799756	1	0.833216	0.0970425
PATH:05033	Nicotine addiction	2	558	40	7605	0.803052	1	0.681452	0.0952561
PATH:00532	Glycosaminoglycan biosynthesis - chondroitin sulfate / dermatan sulfate	1	558	22	7605	0.81342	1	0.619501	0.089685
PATH:04660	T cell receptor signaling pathway	6	558	111	7605	0.83389	1	0.736704	0.0788912
PATH:05161	Hepatitis B	8	558	145	7605	0.844525	1	0.751947	0.0733875
PATH:04725	Cholinergic synapse	6	558	113	7605	0.846126	1	0.723665	0.0725652
PATH:05152	Tuberculosis	10	558	178	7605	0.851126	1	0.765676	0.0700062
PATH:00563	Glycosylphosphatidylinositol(GPI)-anchor biosynthesis	1	558	25	7605	0.851657	1	0.545161	0.0697352
PATH:04973	Carbohydrate digestion and absorption	2	558	45	7605	0.852894	1	0.605735	0.0691048
PATH:03420	Nucleotide excision repair	2	558	45	7605	0.852894	1	0.605735	0.0691048
PATH:04713	Circadian entrainment	5	558	98	7605	0.855454	1	0.695359	0.0678033
PATH:04672	Intestinal immune network for IgA production	2	558	46	7605	0.861369	1	0.592567	0.0648107
PATH:00982	Drug metabolism - cytochrome P450	5	558	99	7605	0.861402	1	0.688335	0.064794
PATH:04723	Retrograde endocannabinoid signaling	5	558	103	7605	0.88318	1	0.661604	0.0539507
PATH:05030	Cocaine addiction	2	558	49	7605	0.88418	1	0.556287	0.0534593
PATH:04911	Insulin secretion	4	558	87	7605	0.890495	1	0.626622	0.0503685
PATH:00510	N-Glycan biosynthesis	2	558	50	7605	0.890978	1	0.545161	0.0501331
PATH:00630	Glyoxylate and dicarboxylate metabolism	1	558	30	7605	0.8988	1	0.454301	0.0463368
PATH:05414	Dilated cardiomyopathy	4	558	89	7605	0.900462	1	0.612541	0.0455347
PATH:00830	Retinol metabolism	4	558	90	7605	0.905139	1	0.605735	0.0432847
PATH:04380	Osteoclast differentiation	6	558	127	7605	0.912586	1	0.643891	0.0397262
PATH:00052	Galactose metabolism	1	558	32	7605	0.913161	1	0.425907	0.0394524
PATH:04961	Endocrine and other factor-regulated calcium reabsorption	2	558	55	7605	0.919738	1	0.495601	0.036336
PATH:00561	Glycerolipid metabolism	2	558	55	7605	0.919738	1	0.495601	0.036336
PATH:05332	Graft-versus-host disease	2	558	55	7605	0.919738	1	0.495601	0.036336
PATH:05134	Legionellosis	2	558	57	7605	0.929109	1	0.478212	0.0319335
PATH:05340	Primary immunodeficiency	1	558	35	7605	0.93098	1	0.389401	0.0310599
PATH:04130	SNARE interactions in vesicular transport	1	558	35	7605	0.93098	1	0.389401	0.0310599
PATH:04728	Dopaminergic synapse	6	558	133	7605	0.9324	1	0.614844	0.0303977
PATH:05132	Salmonella infection	3	558	79	7605	0.936399	1	0.517558	0.0285393
PATH:05100	Bacterial invasion of epithelial cells	3	558	79	7605	0.936399	1	0.517558	0.0285393
PATH:05321	Inflammatory bowel disease (IBD)	2	558	59	7605	0.93744	1	0.462001	0.0280566
PATH:04940	Type I diabetes mellitus	2	558	60	7605	0.941249	1	0.454301	0.0262954
PATH:04146	Peroxisome	3	558	82	7605	0.946169	1	0.498623	0.0240311
PATH:05142	Chagas disease (American trypanosomiasis)	4	558	103	7605	0.950413	1	0.529283	0.0220875
PATH:04120	Ubiquitin mediated proteolysis	6	558	140	7605	0.950416	1	0.584101	0.0220862
PATH:04721	Synaptic vesicle cycle	2	558	63	7605	0.951398	1	0.432668	0.0216378
PATH:05410	Hypertrophic cardiomyopathy (HCM)	3	558	84	7605	0.951889	1	0.486751	0.0214139
PATH:04140	Regulation of autophagy	1	558	40	7605	0.952939	1	0.340726	0.020935
PATH:00051	Fructose and mannose metabolism	1	558	40	7605	0.952939	1	0.340726	0.020935
PATH:05169	Epstein-Barr virus infection	10	558	212	7605	0.954656	1	0.642879	0.0201532
PATH:04062	Chemokine signaling pathway	9	558	200	7605	0.963061	1	0.613306	0.0163462
PATH:04668	TNF signaling pathway	4	558	109	7605	0.963718	1	0.500148	0.0160502
PATH:00620	Pyruvate metabolism	1	558	44	7605	0.965364	1	0.309751	0.0153089
PATH:05416	Viral myocarditis	3	558	90	7605	0.965824	1	0.454301	0.0151019
PATH:05031	Amphetamine addiction	2	558	69	7605	0.966901	1	0.395044	0.0146178
PATH:01200	Carbon metabolism	4	558	111	7605	0.967359	1	0.491136	0.0144122
PATH:05032	Morphine addiction	3	558	92	7605	0.969555	1	0.444425	0.0134277
PATH:04920	Adipocytokine signaling pathway	2	558	71	7605	0.970918	1	0.383916	0.0128173
PATH:04141	Protein processing in endoplasmic reticulum	7	558	170	7605	0.970926	1	0.561195	0.0128138
PATH:00071	Fatty acid degradation	1	558	48	7605	0.974513	1	0.283938	0.0112124
PATH:00514	Other types of O-glycan biosynthesis	1	558	49	7605	0.976395	1	0.278144	0.0103745
PATH:05162	Measles	5	558	137	7605	0.976622	1	0.49741	0.0102733
PATH:04060	Cytokine-cytokine receptor interaction	12	558	264	7605	0.976976	1	0.619501	0.0101162
PATH:05144	Malaria	1	558	50	7605	0.978138	1	0.272581	0.00959983
PATH:04930	Type II diabetes mellitus	1	558	50	7605	0.978138	1	0.272581	0.00959983
PATH:00310	Lysine degradation	1	558	51	7605	0.979753	1	0.267236	0.0088835
PATH:04662	B cell receptor signaling pathway	2	558	77	7605	0.980344	1	0.354001	0.00862145
PATH:05330	Allograft rejection	1	558	53	7605	0.982634	1	0.257152	0.00760834
PATH:00500	Starch and sucrose metabolism	1	558	53	7605	0.982634	1	0.257152	0.00760834
PATH:04612	Antigen processing and presentation	2	558	79	7605	0.982769	1	0.345039	0.00754838
PATH:04260	Cardiac muscle contraction	2	558	79	7605	0.982769	1	0.345039	0.00754838
PATH:04142	Lysosome	4	558	123	7605	0.982965	1	0.443221	0.00746194
PATH:03018	RNA degradation	2	558	82	7605	0.985872	1	0.332415	0.00617965
PATH:05014	Amyotrophic lateral sclerosis (ALS)	1	558	56	7605	0.986206	1	0.243376	0.00603227
PATH:04210	Apoptosis	2	558	87	7605	0.989876	1	0.313311	0.00441934
PATH:04621	NOD-like receptor signaling pathway	1	558	61	7605	0.990605	1	0.223427	0.00409939
PATH:04145	Phagosome	6	558	175	7605	0.990826	1	0.467281	0.00400273
PATH:04623	Cytosolic DNA-sensing pathway	1	558	63	7605	0.991944	1	0.216334	0.00351298
PATH:03040	Spliceosome	4	558	138	7605	0.992691	1	0.395044	0.00318588
PATH:05320	Autoimmune thyroid disease	1	558	68	7605	0.994515	1	0.200427	0.00238868
PATH:05168	Herpes simplex infection	7	558	205	7605	0.994535	1	0.465382	0.00238012
PATH:04650	Natural killer cell mediated cytotoxicity	3	558	121	7605	0.994703	1	0.33791	0.00230636
PATH:04622	RIG-I-like receptor signaling pathway	1	558	69	7605	0.994921	1	0.197522	0.00221138
PATH:04064	NF-kappa B signaling pathway	2	558	100	7605	0.995796	1	0.272581	0.0018296
PATH:04620	Toll-like receptor signaling pathway	2	558	101	7605	0.996074	1	0.269882	0.00170861
PATH:04630	Jak-STAT signaling pathway	4	558	156	7605	0.997458	1	0.349462	0.0011054
PATH:00190	Oxidative phosphorylation	3	558	142	7605	0.998603	1	0.287937	0.000607
PATH:05012	Parkinson's disease	3	558	153	7605	0.999317	1	0.267236	0.00029674
PATH:04932	Non-alcoholic fatty liver disease (NAFLD)	3	558	154	7605	0.99936	1	0.265501	0.000277908
PATH:05016	Huntington's disease	3	558	192	7605	0.99995	1	0.212954	2.18065e-05
PATH:05010	Alzheimer's disease	2	558	180	7605	0.999985	1	0.151434	6.31596e-06
PATH:04740	Olfactory transduction	3	558	1071	7605	1	1	0.0381766	0

## Sheet: DownPathway2Gene
PathwayID	PathwayTerm	QueryID	Symbol	Description	P-Value	FDR	Enrichment
PATH:05217	Basal cell carcinoma	Wnt5a	Wnt5a	Protein Wnt-5a	9.64057e-12	2.4487e-09	5.45161
PATH:05217	Basal cell carcinoma	Fzd6	Fzd6	Putative uncharacterized protein	9.64057e-12	2.4487e-09	5.45161
PATH:05217	Basal cell carcinoma	Wnt3a	Wnt3a	Protein Wnt-3a	9.64057e-12	2.4487e-09	5.45161
PATH:05217	Basal cell carcinoma	Gli1	Gli1	Gli1 protein	9.64057e-12	2.4487e-09	5.45161
PATH:05217	Basal cell carcinoma	Ctnnb1	Ctnnb1	Catenin beta-1	9.64057e-12	2.4487e-09	5.45161
PATH:05217	Basal cell carcinoma	Lef1	Lef1	Lymphoid enhancer binding factor 1, isoform CRA_d	9.64057e-12	2.4487e-09	5.45161
PATH:05217	Basal cell carcinoma	Fzd1	Fzd1	Frizzled-1	9.64057e-12	2.4487e-09	5.45161
PATH:05217	Basal cell carcinoma	Fzd10	Fzd10	MCG51280	9.64057e-12	2.4487e-09	5.45161
PATH:05217	Basal cell carcinoma	Wnt8a	Wnt8a	Protein Wnt-8a	9.64057e-12	2.4487e-09	5.45161
PATH:05217	Basal cell carcinoma	Wnt10b	Wnt10b	Protein Wnt-10b	9.64057e-12	2.4487e-09	5.45161
PATH:05217	Basal cell carcinoma	Bmp2	Bmp2	Bone morphogenetic protein 2	9.64057e-12	2.4487e-09	5.45161
PATH:05217	Basal cell carcinoma	Wnt11	Wnt11	Protein Wnt-11	9.64057e-12	2.4487e-09	5.45161
PATH:05217	Basal cell carcinoma	Wnt10a	Wnt10a	Protein Wnt-10a	9.64057e-12	2.4487e-09	5.45161
PATH:05217	Basal cell carcinoma	Fzd5	Fzd5	Frizzled homolog 5 (Drosophila)	9.64057e-12	2.4487e-09	5.45161
PATH:05217	Basal cell carcinoma	Fzd3	Fzd3	Putative uncharacterized protein	9.64057e-12	2.4487e-09	5.45161
PATH:05217	Basal cell carcinoma	Wnt3	Wnt3	Protein Wnt	9.64057e-12	2.4487e-09	5.45161
PATH:05217	Basal cell carcinoma	Ptch2	Ptch2	Protein patched homolog 2	9.64057e-12	2.4487e-09	5.45161
PATH:05217	Basal cell carcinoma	Tcf7	Tcf7	Tcf7 protein	9.64057e-12	2.4487e-09	5.45161
PATH:05217	Basal cell carcinoma	Hhip	Hhip	Hedgehog-interacting protein	9.64057e-12	2.4487e-09	5.45161
PATH:05217	Basal cell carcinoma	Ptch1	Ptch1	Protein patched homolog 1	9.64057e-12	2.4487e-09	5.45161
PATH:05217	Basal cell carcinoma	Shh	Shh	Sonic hedgehog protein	9.64057e-12	2.4487e-09	5.45161
PATH:05217	Basal cell carcinoma	Wnt4	Wnt4	Protein Wnt-4	9.64057e-12	2.4487e-09	5.45161
PATH:04390	Hippo signaling pathway	Bmp7	Bmp7	Bone morphogenetic protein 7	5.55686e-11	7.05721e-09	3.27451
PATH:04390	Hippo signaling pathway	Tead3	Tead3	Transcriptional enhancer factor TEF-5	5.55686e-11	7.05721e-09	3.27451
PATH:04390	Hippo signaling pathway	Wnt5a	Wnt5a	Protein Wnt-5a	5.55686e-11	7.05721e-09	3.27451
PATH:04390	Hippo signaling pathway	Wwc1	Wwc1	Protein KIBRA	5.55686e-11	7.05721e-09	3.27451
PATH:04390	Hippo signaling pathway	Fzd6	Fzd6	Putative uncharacterized protein	5.55686e-11	7.05721e-09	3.27451
PATH:04390	Hippo signaling pathway	Wnt3a	Wnt3a	Protein Wnt-3a	5.55686e-11	7.05721e-09	3.27451
PATH:04390	Hippo signaling pathway	Ctnnb1	Ctnnb1	Catenin beta-1	5.55686e-11	7.05721e-09	3.27451
PATH:04390	Hippo signaling pathway	Ppp2r1b	Ppp2r1b	Serine/threonine-protein phosphatase 2A 65 kDa regulatory subunit A beta isoform	5.55686e-11	7.05721e-09	3.27451
PATH:04390	Hippo signaling pathway	Lef1	Lef1	Lymphoid enhancer binding factor 1, isoform CRA_d	5.55686e-11	7.05721e-09	3.27451
PATH:04390	Hippo signaling pathway	Fzd1	Fzd1	Frizzled-1	5.55686e-11	7.05721e-09	3.27451
PATH:04390	Hippo signaling pathway	Fzd10	Fzd10	MCG51280	5.55686e-11	7.05721e-09	3.27451
PATH:04390	Hippo signaling pathway	Wnt8a	Wnt8a	Protein Wnt-8a	5.55686e-11	7.05721e-09	3.27451
PATH:04390	Hippo signaling pathway	Bmp8b	Bmp8b	Bone morphogenetic protein 8B	5.55686e-11	7.05721e-09	3.27451
PATH:04390	Hippo signaling pathway	Rassf6	Rassf6	Ras association (RalGDS/AF-6) domain family 6, isoform CRA_b	5.55686e-11	7.05721e-09	3.27451
PATH:04390	Hippo signaling pathway	Wnt10b	Wnt10b	Protein Wnt-10b	5.55686e-11	7.05721e-09	3.27451
PATH:04390	Hippo signaling pathway	Bmp2	Bmp2	Bone morphogenetic protein 2	5.55686e-11	7.05721e-09	3.27451
PATH:04390	Hippo signaling pathway	Prkci	Prkci	Protein kinase C iota type	5.55686e-11	7.05721e-09	3.27451
PATH:04390	Hippo signaling pathway	Wnt11	Wnt11	Protein Wnt-11	5.55686e-11	7.05721e-09	3.27451
PATH:04390	Hippo signaling pathway	Csnk1e	Csnk1e	Casein kinase I isoform epsilon	5.55686e-11	7.05721e-09	3.27451
PATH:04390	Hippo signaling pathway	Bmp8a	Bmp8a	Bone morphogenetic protein 8A	5.55686e-11	7.05721e-09	3.27451
PATH:04390	Hippo signaling pathway	Birc5	Birc5	Baculoviral IAP repeat-containing protein 5	5.55686e-11	7.05721e-09	3.27451
PATH:04390	Hippo signaling pathway	Wnt10a	Wnt10a	Protein Wnt-10a	5.55686e-11	7.05721e-09	3.27451
PATH:04390	Hippo signaling pathway	Areg	Areg	Amphiregulin	5.55686e-11	7.05721e-09	3.27451
PATH:04390	Hippo signaling pathway	Fzd5	Fzd5	Frizzled homolog 5 (Drosophila)	5.55686e-11	7.05721e-09	3.27451
PATH:04390	Hippo signaling pathway	Fzd3	Fzd3	Putative uncharacterized protein	5.55686e-11	7.05721e-09	3.27451
PATH:04390	Hippo signaling pathway	Tead2	Tead2	Transcriptional enhancer factor TEF-4	5.55686e-11	7.05721e-09	3.27451
PATH:04390	Hippo signaling pathway	Llgl2	Llgl2	Lethal(2) giant larvae protein homolog 2	5.55686e-11	7.05721e-09	3.27451
PATH:04390	Hippo signaling pathway	Wnt3	Wnt3	Protein Wnt	5.55686e-11	7.05721e-09	3.27451
PATH:04390	Hippo signaling pathway	Nkd1	Nkd1	Protein naked cuticle homolog 1	5.55686e-11	7.05721e-09	3.27451
PATH:04390	Hippo signaling pathway	Pard6b	Pard6b	Partitioning defective 6 homolog beta	5.55686e-11	7.05721e-09	3.27451
PATH:04390	Hippo signaling pathway	Tcf7	Tcf7	Tcf7 protein	5.55686e-11	7.05721e-09	3.27451
PATH:04390	Hippo signaling pathway	Ajuba	Ajuba	LIM domain-containing protein ajuba	5.55686e-11	7.05721e-09	3.27451
PATH:04390	Hippo signaling pathway	Pard6g	Pard6g	Putative uncharacterized protein	5.55686e-11	7.05721e-09	3.27451
PATH:04390	Hippo signaling pathway	Dlg3	Dlg3	Disks large homolog 3	5.55686e-11	7.05721e-09	3.27451
PATH:04390	Hippo signaling pathway	Id1	Id1	DNA-binding protein inhibitor ID-1	5.55686e-11	7.05721e-09	3.27451
PATH:04390	Hippo signaling pathway	Smad7	Smad7	Mothers against decapentaplegic homolog 7	5.55686e-11	7.05721e-09	3.27451
PATH:04390	Hippo signaling pathway	Wnt4	Wnt4	Protein Wnt-4	5.55686e-11	7.05721e-09	3.27451
PATH:04340	Hedgehog signaling pathway	Bmp7	Bmp7	Bone morphogenetic protein 7	2.31675e-08	1.96152e-06	4.54301
PATH:04340	Hedgehog signaling pathway	Wnt5a	Wnt5a	Protein Wnt-5a	2.31675e-08	1.96152e-06	4.54301
PATH:04340	Hedgehog signaling pathway	Wnt3a	Wnt3a	Protein Wnt-3a	2.31675e-08	1.96152e-06	4.54301
PATH:04340	Hedgehog signaling pathway	Gli1	Gli1	Gli1 protein	2.31675e-08	1.96152e-06	4.54301
PATH:04340	Hedgehog signaling pathway	Wnt8a	Wnt8a	Protein Wnt-8a	2.31675e-08	1.96152e-06	4.54301
PATH:04340	Hedgehog signaling pathway	Bmp8b	Bmp8b	Bone morphogenetic protein 8B	2.31675e-08	1.96152e-06	4.54301
PATH:04340	Hedgehog signaling pathway	Wnt10b	Wnt10b	Protein Wnt-10b	2.31675e-08	1.96152e-06	4.54301
PATH:04340	Hedgehog signaling pathway	Bmp2	Bmp2	Bone morphogenetic protein 2	2.31675e-08	1.96152e-06	4.54301
PATH:04340	Hedgehog signaling pathway	Wnt11	Wnt11	Protein Wnt-11	2.31675e-08	1.96152e-06	4.54301
PATH:04340	Hedgehog signaling pathway	Csnk1e	Csnk1e	Casein kinase I isoform epsilon	2.31675e-08	1.96152e-06	4.54301
PATH:04340	Hedgehog signaling pathway	Bmp8a	Bmp8a	Bone morphogenetic protein 8A	2.31675e-08	1.96152e-06	4.54301
PATH:04340	Hedgehog signaling pathway	Wnt10a	Wnt10a	Protein Wnt-10a	2.31675e-08	1.96152e-06	4.54301
PATH:04340	Hedgehog signaling pathway	Wnt3	Wnt3	Protein Wnt	2.31675e-08	1.96152e-06	4.54301
PATH:04340	Hedgehog signaling pathway	Ptch2	Ptch2	Protein patched homolog 2	2.31675e-08	1.96152e-06	4.54301
PATH:04340	Hedgehog signaling pathway	Hhip	Hhip	Hedgehog-interacting protein	2.31675e-08	1.96152e-06	4.54301
PATH:04340	Hedgehog signaling pathway	Ptch1	Ptch1	Protein patched homolog 1	2.31675e-08	1.96152e-06	4.54301
PATH:04340	Hedgehog signaling pathway	Shh	Shh	Sonic hedgehog protein	2.31675e-08	1.96152e-06	4.54301
PATH:04340	Hedgehog signaling pathway	Wnt4	Wnt4	Protein Wnt-4	2.31675e-08	1.96152e-06	4.54301
PATH:04916	Melanogenesis	Calml3	Calml3	Calmodulin-like protein 3	3.33261e-08	2.11621e-06	3.40726
PATH:04916	Melanogenesis	Wnt5a	Wnt5a	Protein Wnt-5a	3.33261e-08	2.11621e-06	3.40726
PATH:04916	Melanogenesis	Fzd6	Fzd6	Putative uncharacterized protein	3.33261e-08	2.11621e-06	3.40726
PATH:04916	Melanogenesis	Wnt3a	Wnt3a	Protein Wnt-3a	3.33261e-08	2.11621e-06	3.40726
PATH:04916	Melanogenesis	Ctnnb1	Ctnnb1	Catenin beta-1	3.33261e-08	2.11621e-06	3.40726
PATH:04916	Melanogenesis	Hras1	Hras	GTPase HRas	3.33261e-08	2.11621e-06	3.40726
PATH:04916	Melanogenesis	Lef1	Lef1	Lymphoid enhancer binding factor 1, isoform CRA_d	3.33261e-08	2.11621e-06	3.40726
PATH:04916	Melanogenesis	Fzd1	Fzd1	Frizzled-1	3.33261e-08	2.11621e-06	3.40726
PATH:04916	Melanogenesis	Fzd10	Fzd10	MCG51280	3.33261e-08	2.11621e-06	3.40726
PATH:04916	Melanogenesis	Wnt8a	Wnt8a	Protein Wnt-8a	3.33261e-08	2.11621e-06	3.40726
PATH:04916	Melanogenesis	Wnt10b	Wnt10b	Protein Wnt-10b	3.33261e-08	2.11621e-06	3.40726
PATH:04916	Melanogenesis	Calm4	Calm4	Calm4 protein	3.33261e-08	2.11621e-06	3.40726
PATH:04916	Melanogenesis	Mc1r	Mc1r	Melanocyte-stimulating hormone receptor	3.33261e-08	2.11621e-06	3.40726
PATH:04916	Melanogenesis	Wnt11	Wnt11	Protein Wnt-11	3.33261e-08	2.11621e-06	3.40726
PATH:04916	Melanogenesis	Wnt10a	Wnt10a	Protein Wnt-10a	3.33261e-08	2.11621e-06	3.40726
PATH:04916	Melanogenesis	Fzd5	Fzd5	Frizzled homolog 5 (Drosophila)	3.33261e-08	2.11621e-06	3.40726
PATH:04916	Melanogenesis	Edn1	Edn1	Endothelin-1	3.33261e-08	2.11621e-06	3.40726
PATH:04916	Melanogenesis	Fzd3	Fzd3	Putative uncharacterized protein	3.33261e-08	2.11621e-06	3.40726
PATH:04916	Melanogenesis	Wnt3	Wnt3	Protein Wnt	3.33261e-08	2.11621e-06	3.40726
PATH:04916	Melanogenesis	Tyr	Tyr	Tyrosinase	3.33261e-08	2.11621e-06	3.40726
PATH:04916	Melanogenesis	Dct	Dct	L-dopachrome tautomerase	3.33261e-08	2.11621e-06	3.40726
PATH:04916	Melanogenesis	Tcf7	Tcf7	Tcf7 protein	3.33261e-08	2.11621e-06	3.40726
PATH:04916	Melanogenesis	Tyrp1	Tyrp1	Tyrosinase-related protein 1	3.33261e-08	2.11621e-06	3.40726
PATH:04916	Melanogenesis	Adcy8	Adcy8	Adenylate cyclase type 8	3.33261e-08	2.11621e-06	3.40726
PATH:04916	Melanogenesis	Wnt4	Wnt4	Protein Wnt-4	3.33261e-08	2.11621e-06	3.40726
PATH:05200	Pathways in cancer	Fgf3	Fgf3	Fibroblast growth factor 3	2.60886e-06	0.00013253	1.98843
PATH:05200	Pathways in cancer	Traf4	Traf4	TNF receptor-associated factor 4	2.60886e-06	0.00013253	1.98843
PATH:05200	Pathways in cancer	Braf	Braf	Serine/threonine-protein kinase B-raf	2.60886e-06	0.00013253	1.98843
PATH:05200	Pathways in cancer	Wnt5a	Wnt5a	Protein Wnt-5a	2.60886e-06	0.00013253	1.98843
PATH:05200	Pathways in cancer	Fzd6	Fzd6	Putative uncharacterized protein	2.60886e-06	0.00013253	1.98843
PATH:05200	Pathways in cancer	Wnt3a	Wnt3a	Protein Wnt-3a	2.60886e-06	0.00013253	1.98843
PATH:05200	Pathways in cancer	Gli1	Gli1	Gli1 protein	2.60886e-06	0.00013253	1.98843
PATH:05200	Pathways in cancer	Erbb2	Erbb2	Receptor tyrosine-protein kinase erbB-2	2.60886e-06	0.00013253	1.98843
PATH:05200	Pathways in cancer	Ctnnb1	Ctnnb1	Catenin beta-1	2.60886e-06	0.00013253	1.98843
PATH:05200	Pathways in cancer	Fgfr3	Fgfr3	Fibroblast growth factor receptor 3	2.60886e-06	0.00013253	1.98843
PATH:05200	Pathways in cancer	Ret	Ret	Proto-oncogene tyrosine-protein kinase receptor Ret	2.60886e-06	0.00013253	1.98843
PATH:05200	Pathways in cancer	Jup	Jup	Junction plakoglobin	2.60886e-06	0.00013253	1.98843
PATH:05200	Pathways in cancer	Tgfa	Tgfa	Protransforming growth factor alpha	2.60886e-06	0.00013253	1.98843
PATH:05200	Pathways in cancer	Cdkn2b	Cdkn2b	Cyclin-dependent kinase inhibitor p15INK4b	2.60886e-06	0.00013253	1.98843
PATH:05200	Pathways in cancer	Hras1	Hras	GTPase HRas	2.60886e-06	0.00013253	1.98843
PATH:05200	Pathways in cancer	Fgf22	Fgf22	Fibroblast growth factor 22	2.60886e-06	0.00013253	1.98843
PATH:05200	Pathways in cancer	Lef1	Lef1	Lymphoid enhancer binding factor 1, isoform CRA_d	2.60886e-06	0.00013253	1.98843
PATH:05200	Pathways in cancer	Fgf21	Fgf21	Fibroblast growth factor 21	2.60886e-06	0.00013253	1.98843
PATH:05200	Pathways in cancer	Egln3	Egln3	Egl nine homolog 3	2.60886e-06	0.00013253	1.98843
PATH:05200	Pathways in cancer	Dcc	Dcc	Netrin receptor DCC	2.60886e-06	0.00013253	1.98843
PATH:05200	Pathways in cancer	Fzd1	Fzd1	Frizzled-1	2.60886e-06	0.00013253	1.98843
PATH:05200	Pathways in cancer	Cblc	Cblc	Casitas B-lineage lymphoma c, isoform CRA_b	2.60886e-06	0.00013253	1.98843
PATH:05200	Pathways in cancer	Fzd10	Fzd10	MCG51280	2.60886e-06	0.00013253	1.98843
PATH:05200	Pathways in cancer	E2f2	E2f2	Transcription factor E2F2	2.60886e-06	0.00013253	1.98843
PATH:05200	Pathways in cancer	Wnt8a	Wnt8a	Protein Wnt-8a	2.60886e-06	0.00013253	1.98843
PATH:05200	Pathways in cancer	Pik3r3	Pik3r3	Phosphatidylinositol 3-kinase regulatory subunit gamma	2.60886e-06	0.00013253	1.98843
PATH:05200	Pathways in cancer	Dapk2	Dapk2	DAP-kinase-related protein 1 beta isoform	2.60886e-06	0.00013253	1.98843
PATH:05200	Pathways in cancer	Wnt10b	Wnt10b	Protein Wnt-10b	2.60886e-06	0.00013253	1.98843
PATH:05200	Pathways in cancer	Bmp2	Bmp2	Bone morphogenetic protein 2	2.60886e-06	0.00013253	1.98843
PATH:05200	Pathways in cancer	Cdkn1a	Cdkn1a	Cyclin-dependent kinase inhibitor 1A variant 2	2.60886e-06	0.00013253	1.98843
PATH:05200	Pathways in cancer	Wnt11	Wnt11	Protein Wnt-11	2.60886e-06	0.00013253	1.98843
PATH:05200	Pathways in cancer	Birc5	Birc5	Baculoviral IAP repeat-containing protein 5	2.60886e-06	0.00013253	1.98843
PATH:05200	Pathways in cancer	Wnt10a	Wnt10a	Protein Wnt-10a	2.60886e-06	0.00013253	1.98843
PATH:05200	Pathways in cancer	Itga3	Itga3	Integrin alpha-3	2.60886e-06	0.00013253	1.98843
PATH:05200	Pathways in cancer	Fzd5	Fzd5	Frizzled homolog 5 (Drosophila)	2.60886e-06	0.00013253	1.98843
PATH:05200	Pathways in cancer	Ccne2	Ccne2	Cyclin E2, isoform CRA_a	2.60886e-06	0.00013253	1.98843
PATH:05200	Pathways in cancer	Fzd3	Fzd3	Putative uncharacterized protein	2.60886e-06	0.00013253	1.98843
PATH:05200	Pathways in cancer	Wnt3	Wnt3	Protein Wnt	2.60886e-06	0.00013253	1.98843
PATH:05200	Pathways in cancer	Ptch2	Ptch2	Protein patched homolog 2	2.60886e-06	0.00013253	1.98843
PATH:05200	Pathways in cancer	Tcf7	Tcf7	Tcf7 protein	2.60886e-06	0.00013253	1.98843
PATH:05200	Pathways in cancer	Lama5	Lama5	Putative uncharacterized protein	2.60886e-06	0.00013253	1.98843
PATH:05200	Pathways in cancer	Rad51	Rad51	DNA repair protein RAD51 homolog 1	2.60886e-06	0.00013253	1.98843
PATH:05200	Pathways in cancer	Hhip	Hhip	Hedgehog-interacting protein	2.60886e-06	0.00013253	1.98843
PATH:05200	Pathways in cancer	Fgf5	Fgf5	Fibroblast growth factor 5	2.60886e-06	0.00013253	1.98843
PATH:05200	Pathways in cancer	Cks2	Cks2	Cyclin-dependent kinases regulatory subunit 2	2.60886e-06	0.00013253	1.98843
PATH:05200	Pathways in cancer	Ptch1	Ptch1	Protein patched homolog 1	2.60886e-06	0.00013253	1.98843
PATH:05200	Pathways in cancer	Shh	Shh	Sonic hedgehog protein	2.60886e-06	0.00013253	1.98843
PATH:05200	Pathways in cancer	Wnt4	Wnt4	Protein Wnt-4	2.60886e-06	0.00013253	1.98843
PATH:04310	Wnt signaling pathway	Bambi	Bambi	BMP and activin membrane-bound inhibitor homolog	3.19775e-06	0.000135372	2.50153
PATH:04310	Wnt signaling pathway	Porcn	Porcn	Porcn protein	3.19775e-06	0.000135372	2.50153
PATH:04310	Wnt signaling pathway	Vangl2	Vangl2	Vang-like protein 2	3.19775e-06	0.000135372	2.50153
PATH:04310	Wnt signaling pathway	Cer1	Cer1	Cerberus 1 homolog (Xenopus laevis)	3.19775e-06	0.000135372	2.50153
PATH:04310	Wnt signaling pathway	Wnt5a	Wnt5a	Protein Wnt-5a	3.19775e-06	0.000135372	2.50153
PATH:04310	Wnt signaling pathway	Fzd6	Fzd6	Putative uncharacterized protein	3.19775e-06	0.000135372	2.50153
PATH:04310	Wnt signaling pathway	Wnt3a	Wnt3a	Protein Wnt-3a	3.19775e-06	0.000135372	2.50153
PATH:04310	Wnt signaling pathway	Wif1	Wif1	Wnt inhibitory factor 1	3.19775e-06	0.000135372	2.50153
PATH:04310	Wnt signaling pathway	Ctnnb1	Ctnnb1	Catenin beta-1	3.19775e-06	0.000135372	2.50153
PATH:04310	Wnt signaling pathway	Ppp2r1b	Ppp2r1b	Serine/threonine-protein phosphatase 2A 65 kDa regulatory subunit A beta isoform	3.19775e-06	0.000135372	2.50153
PATH:04310	Wnt signaling pathway	Fosl1	Fosl1	Fos-related antigen 1	3.19775e-06	0.000135372	2.50153
PATH:04310	Wnt signaling pathway	Lef1	Lef1	Lymphoid enhancer binding factor 1, isoform CRA_d	3.19775e-06	0.000135372	2.50153
PATH:04310	Wnt signaling pathway	Fzd1	Fzd1	Frizzled-1	3.19775e-06	0.000135372	2.50153
PATH:04310	Wnt signaling pathway	Fzd10	Fzd10	MCG51280	3.19775e-06	0.000135372	2.50153
PATH:04310	Wnt signaling pathway	Wnt8a	Wnt8a	Protein Wnt-8a	3.19775e-06	0.000135372	2.50153
PATH:04310	Wnt signaling pathway	Wnt10b	Wnt10b	Protein Wnt-10b	3.19775e-06	0.000135372	2.50153
PATH:04310	Wnt signaling pathway	Wnt11	Wnt11	Protein Wnt-11	3.19775e-06	0.000135372	2.50153
PATH:04310	Wnt signaling pathway	Csnk1e	Csnk1e	Casein kinase I isoform epsilon	3.19775e-06	0.000135372	2.50153
PATH:04310	Wnt signaling pathway	Dkk4	Dkk4	Dickkopf-related protein 4	3.19775e-06	0.000135372	2.50153
PATH:04310	Wnt signaling pathway	Wnt10a	Wnt10a	Protein Wnt-10a	3.19775e-06	0.000135372	2.50153
PATH:04310	Wnt signaling pathway	Fzd5	Fzd5	Frizzled homolog 5 (Drosophila)	3.19775e-06	0.000135372	2.50153
PATH:04310	Wnt signaling pathway	Cxxc4	Cxxc4	CXXC-type zinc finger protein 4	3.19775e-06	0.000135372	2.50153
PATH:04310	Wnt signaling pathway	Fzd3	Fzd3	Putative uncharacterized protein	3.19775e-06	0.000135372	2.50153
PATH:04310	Wnt signaling pathway	Wnt3	Wnt3	Protein Wnt	3.19775e-06	0.000135372	2.50153
PATH:04310	Wnt signaling pathway	Nkd1	Nkd1	Protein naked cuticle homolog 1	3.19775e-06	0.000135372	2.50153
PATH:04310	Wnt signaling pathway	Siah1b	Siah1b	E3 ubiquitin-protein ligase SIAH1B	3.19775e-06	0.000135372	2.50153
PATH:04310	Wnt signaling pathway	Nkd2	Nkd2	Protein naked cuticle homolog 2	3.19775e-06	0.000135372	2.50153
PATH:04310	Wnt signaling pathway	Tcf7	Tcf7	Tcf7 protein	3.19775e-06	0.000135372	2.50153
PATH:04310	Wnt signaling pathway	Wnt4	Wnt4	Protein Wnt-4	3.19775e-06	0.000135372	2.50153
PATH:04978	Mineral absorption	Steap2	Steap2	Steap2 protein	3.94854e-06	0.000143276	4.05971
PATH:04978	Mineral absorption	Slc6a19	Slc6a19	Sodium-dependent neutral amino acid transporter B(0)AT1	3.94854e-06	0.000143276	4.05971
PATH:04978	Mineral absorption	Slc34a2	Slc34a2	Sodium-dependent phosphate transport protein 2B	3.94854e-06	0.000143276	4.05971
PATH:04978	Mineral absorption	Trpm6	Trpm6	Transient receptor potential cation channel subfamily M member 6	3.94854e-06	0.000143276	4.05971
PATH:04978	Mineral absorption	Trpv6	Trpv6	Epithelial calcium channel 2	3.94854e-06	0.000143276	4.05971
PATH:04978	Mineral absorption	Slc26a9	Slc26a9	Solute carrier family 26 member 9	3.94854e-06	0.000143276	4.05971
PATH:04978	Mineral absorption	Cybrd1	Cybrd1	Cytochrome b reductase 1	3.94854e-06	0.000143276	4.05971
PATH:04978	Mineral absorption	Slc30a1	Slc30a1	Zinc transporter 1	3.94854e-06	0.000143276	4.05971
PATH:04978	Mineral absorption	Mt2	Mt2	Metallothionein-2	3.94854e-06	0.000143276	4.05971
PATH:04978	Mineral absorption	Slc5a1	Slc5a1	Sodium glucose cotransporter	3.94854e-06	0.000143276	4.05971
PATH:04978	Mineral absorption	Slc26a3	Slc26a3	Chloride anion exchanger	3.94854e-06	0.000143276	4.05971
PATH:04978	Mineral absorption	Slc40a1	Slc40a1	Ferroportin1 isoform FPN1B2	3.94854e-06	0.000143276	4.05971
PATH:04978	Mineral absorption	Vdr	Vdr	Vitamin D3 receptor	3.94854e-06	0.000143276	4.05971
PATH:04978	Mineral absorption	Steap1	Steap1	Metalloreductase STEAP1	3.94854e-06	0.000143276	4.05971
PATH:04360	Axon guidance	Unc5b	Unc5b	Putative uncharacterized protein	9.86611e-05	0.00279155	2.33931
PATH:04360	Axon guidance	Efnb1	Efnb1	Ephrin-B1	9.86611e-05	0.00279155	2.33931
PATH:04360	Axon guidance	Epha1	Epha1	Ephrin type-A receptor 1	9.86611e-05	0.00279155	2.33931
PATH:04360	Axon guidance	Sema4g	Sema4g	MKIAA1619 protein	9.86611e-05	0.00279155	2.33931
PATH:04360	Axon guidance	Rhod	Rhod	Rho-related GTP-binding protein RhoD	9.86611e-05	0.00279155	2.33931
PATH:04360	Axon guidance	Hras1	Hras	GTPase HRas	9.86611e-05	0.00279155	2.33931
PATH:04360	Axon guidance	Dpysl5	Dpysl5	Dpysl5 protein	9.86611e-05	0.00279155	2.33931
PATH:04360	Axon guidance	Efna1	Efna1	Ephrin-A1	9.86611e-05	0.00279155	2.33931
PATH:04360	Axon guidance	Dcc	Dcc	Netrin receptor DCC	9.86611e-05	0.00279155	2.33931
PATH:04360	Axon guidance	Pak6	Pak6	Non-specific serine/threonine protein kinase	9.86611e-05	0.00279155	2.33931
PATH:04360	Axon guidance	Efna3	Efna3	Ephrin-A3	9.86611e-05	0.00279155	2.33931
PATH:04360	Axon guidance	Plxnb1	Plxnb1	Plexin B1	9.86611e-05	0.00279155	2.33931
PATH:04360	Axon guidance	Efna2	Efna2	Ephrin-A2	9.86611e-05	0.00279155	2.33931
PATH:04360	Axon guidance	Plxna2	Plxna2	Plexin-A2	9.86611e-05	0.00279155	2.33931
PATH:04360	Axon guidance	Pak4	Pak4	Serine/threonine-protein kinase PAK 4	9.86611e-05	0.00279155	2.33931
PATH:04360	Axon guidance	Efna4	Efna4	Ephrin-A4	9.86611e-05	0.00279155	2.33931
PATH:04360	Axon guidance	Epha2	Epha2	Ephrin type-A receptor 2	9.86611e-05	0.00279155	2.33931
PATH:04360	Axon guidance	Epha4	Epha4	Ephrin type-A receptor 4	9.86611e-05	0.00279155	2.33931
PATH:04360	Axon guidance	Ephb1	Ephb1	Putative uncharacterized protein	9.86611e-05	0.00279155	2.33931
PATH:04360	Axon guidance	Limk2	Limk2	LIM domain kinase 2	9.86611e-05	0.00279155	2.33931
PATH:04360	Axon guidance	Sema3f	Sema3f	Semaphorin IV homolog	9.86611e-05	0.00279155	2.33931
PATH:04360	Axon guidance	Ephb3	Ephb3	Ephrin type-B receptor 3	9.86611e-05	0.00279155	2.33931
PATH:04360	Axon guidance	Robo1	Robo1	Roundabout homolog 1	9.86611e-05	0.00279155	2.33931
PATH:04110	Cell cycle	Dbf4	Dbf4	DBF4 homolog (S. cerevisiae)	0.000107253	0.00279155	2.37967
PATH:04110	Cell cycle	Cdc14a	Cdc14a	Dual specificity protein phosphatase CDC14A	0.000107253	0.00279155	2.37967
PATH:04110	Cell cycle	Bub1	Bub1	Mitotic checkpoint serine/threonine-protein kinase BUB1	0.000107253	0.00279155	2.37967
PATH:04110	Cell cycle	Plk1	Plk1	Polo like kinase	0.000107253	0.00279155	2.37967
PATH:04110	Cell cycle	Cdkn2b	Cdkn2b	Cyclin-dependent kinase inhibitor p15INK4b	0.000107253	0.00279155	2.37967
PATH:04110	Cell cycle	Sfn	Sfn	14-3-3 protein sigma	0.000107253	0.00279155	2.37967
PATH:04110	Cell cycle	Ttk	Ttk	Dual-specificity protein kinase TTK	0.000107253	0.00279155	2.37967
PATH:04110	Cell cycle	Mad2l1	Mad2l1	Putative uncharacterized protein	0.000107253	0.00279155	2.37967
PATH:04110	Cell cycle	E2f2	E2f2	Transcription factor E2F2	0.000107253	0.00279155	2.37967
PATH:04110	Cell cycle	Ccnb2	Ccnb2	G2/mitotic-specific cyclin-B2	0.000107253	0.00279155	2.37967
PATH:04110	Cell cycle	Cdkn1a	Cdkn1a	Cyclin-dependent kinase inhibitor 1A variant 2	0.000107253	0.00279155	2.37967
PATH:04110	Cell cycle	Chek1	Chek1	Serine/threonine-protein kinase Chk1	0.000107253	0.00279155	2.37967
PATH:04110	Cell cycle	Ccna2	Ccna2	Cyclin-A2	0.000107253	0.00279155	2.37967
PATH:04110	Cell cycle	Ccnb1	Ccnb1	Cyclin b1 variant 1	0.000107253	0.00279155	2.37967
PATH:04110	Cell cycle	Cdc20	Cdc20	Cell division cycle protein 20 homolog	0.000107253	0.00279155	2.37967
PATH:04110	Cell cycle	Ccne2	Ccne2	Cyclin E2, isoform CRA_a	0.000107253	0.00279155	2.37967
PATH:04110	Cell cycle	Bub1b	Bub1b	Putative uncharacterized protein	0.000107253	0.00279155	2.37967
PATH:04110	Cell cycle	Gm5593	Gm5593	predicted gene 5593	0.000107253	0.00279155	2.37967
PATH:04110	Cell cycle	Orc1	Orc1	Putative uncharacterized protein	0.000107253	0.00279155	2.37967
PATH:04110	Cell cycle	Gadd45a	Gadd45a	Growth arrest and DNA damage-inducible protein GADD45 alpha	0.000107253	0.00279155	2.37967
PATH:04110	Cell cycle	Cdk1	Cdk1	Cyclin-dependent kinase 1	0.000107253	0.00279155	2.37967
PATH:04110	Cell cycle	Cdc25c	Cdc25c	M-phase inducer phosphatase 3	0.000107253	0.00279155	2.37967
PATH:04115	p53 signaling pathway	Perp	Perp	p53 apoptosis effector related to PMP-22	0.000109903	0.00279155	2.96283
PATH:04115	p53 signaling pathway	Sfn	Sfn	14-3-3 protein sigma	0.000109903	0.00279155	2.96283
PATH:04115	p53 signaling pathway	Ppm1d	Ppm1d	Protein phosphatase 1D	0.000109903	0.00279155	2.96283
PATH:04115	p53 signaling pathway	Ccnb2	Ccnb2	G2/mitotic-specific cyclin-B2	0.000109903	0.00279155	2.96283
PATH:04115	p53 signaling pathway	Cdkn1a	Cdkn1a	Cyclin-dependent kinase inhibitor 1A variant 2	0.000109903	0.00279155	2.96283
PATH:04115	p53 signaling pathway	Gtse1	Gtse1	G two S phase expressed protein 1, isoform CRA_a	0.000109903	0.00279155	2.96283
PATH:04115	p53 signaling pathway	Rrm2	Rrm2	Ribonucleoside-diphosphate reductase subunit M2	0.000109903	0.00279155	2.96283
PATH:04115	p53 signaling pathway	Chek1	Chek1	Serine/threonine-protein kinase Chk1	0.000109903	0.00279155	2.96283
PATH:04115	p53 signaling pathway	Ccnb1	Ccnb1	Cyclin b1 variant 1	0.000109903	0.00279155	2.96283
PATH:04115	p53 signaling pathway	Serpinb5	Serpinb5	Serpin B5	0.000109903	0.00279155	2.96283
PATH:04115	p53 signaling pathway	Ccne2	Ccne2	Cyclin E2, isoform CRA_a	0.000109903	0.00279155	2.96283
PATH:04115	p53 signaling pathway	Gm5593	Gm5593	predicted gene 5593	0.000109903	0.00279155	2.96283
PATH:04115	p53 signaling pathway	Siah1b	Siah1b	E3 ubiquitin-protein ligase SIAH1B	0.000109903	0.00279155	2.96283
PATH:04115	p53 signaling pathway	Gadd45a	Gadd45a	Growth arrest and DNA damage-inducible protein GADD45 alpha	0.000109903	0.00279155	2.96283
PATH:04115	p53 signaling pathway	Cdk1	Cdk1	Cyclin-dependent kinase 1	0.000109903	0.00279155	2.96283
PATH:04530	Tight junction	Rab3b	Rab3b	Ras-related protein Rab-3B	0.000139609	0.0032237	2.28809
PATH:04530	Tight junction	Mllt4	Mllt4	Afadin	0.000139609	0.0032237	2.28809
PATH:04530	Tight junction	Ctnnb1	Ctnnb1	Catenin beta-1	0.000139609	0.0032237	2.28809
PATH:04530	Tight junction	Cldn14	Cldn14	Claudin-14	0.000139609	0.0032237	2.28809
PATH:04530	Tight junction	Crb3	Crb3	Protein crumbs homolog 3	0.000139609	0.0032237	2.28809
PATH:04530	Tight junction	Ppp2r1b	Ppp2r1b	Serine/threonine-protein phosphatase 2A 65 kDa regulatory subunit A beta isoform	0.000139609	0.0032237	2.28809
PATH:04530	Tight junction	Hras1	Hras	GTPase HRas	0.000139609	0.0032237	2.28809
PATH:04530	Tight junction	Tjp2	Tjp2	Tight junction protein ZO-2	0.000139609	0.0032237	2.28809
PATH:04530	Tight junction	F11r	F11r	Junctional adhesion molecule A	0.000139609	0.0032237	2.28809
PATH:04530	Tight junction	Cldn1	Cldn1	Claudin-1	0.000139609	0.0032237	2.28809
PATH:04530	Tight junction	Cldn8	Cldn8	Claudin-8	0.000139609	0.0032237	2.28809
PATH:04530	Tight junction	Prkci	Prkci	Protein kinase C iota type	0.000139609	0.0032237	2.28809
PATH:04530	Tight junction	Cldn4	Cldn4	Claudin-4	0.000139609	0.0032237	2.28809
PATH:04530	Tight junction	Llgl2	Llgl2	Lethal(2) giant larvae protein homolog 2	0.000139609	0.0032237	2.28809
PATH:04530	Tight junction	Myh15	Myh15	Protein Myh15	0.000139609	0.0032237	2.28809
PATH:04530	Tight junction	Pard6b	Pard6b	Partitioning defective 6 homolog beta	0.000139609	0.0032237	2.28809
PATH:04530	Tight junction	Cldn17	Cldn17	Claudin-17	0.000139609	0.0032237	2.28809
PATH:04530	Tight junction	Cldn3	Cldn3	Claudin-3	0.000139609	0.0032237	2.28809
PATH:04530	Tight junction	Cldn10	Cldn10	Cldn10 protein	0.000139609	0.0032237	2.28809
PATH:04530	Tight junction	Myl10	Myl10	Myosin regulatory light chain 10	0.000139609	0.0032237	2.28809
PATH:04530	Tight junction	Ocln	Ocln	Occludin	0.000139609	0.0032237	2.28809
PATH:04530	Tight junction	Pard6g	Pard6g	Putative uncharacterized protein	0.000139609	0.0032237	2.28809
PATH:04530	Tight junction	Myh14	Myh14	Myosin-14	0.000139609	0.0032237	2.28809
PATH:05205	Proteoglycans in cancer	Fgf3	Fgf3	Fibroblast growth factor 3	0.000488357	0.0103369	1.86947
PATH:05205	Proteoglycans in cancer	Braf	Braf	Serine/threonine-protein kinase B-raf	0.000488357	0.0103369	1.86947
PATH:05205	Proteoglycans in cancer	Wnt5a	Wnt5a	Protein Wnt-5a	0.000488357	0.0103369	1.86947
PATH:05205	Proteoglycans in cancer	Fzd6	Fzd6	Putative uncharacterized protein	0.000488357	0.0103369	1.86947
PATH:05205	Proteoglycans in cancer	Wnt3a	Wnt3a	Protein Wnt-3a	0.000488357	0.0103369	1.86947
PATH:05205	Proteoglycans in cancer	Erbb2	Erbb2	Receptor tyrosine-protein kinase erbB-2	0.000488357	0.0103369	1.86947
PATH:05205	Proteoglycans in cancer	Mapk13	Mapk13	Mitogen-activated protein kinase 13	0.000488357	0.0103369	1.86947
PATH:05205	Proteoglycans in cancer	Ctnnb1	Ctnnb1	Catenin beta-1	0.000488357	0.0103369	1.86947
PATH:05205	Proteoglycans in cancer	Hras1	Hras	GTPase HRas	0.000488357	0.0103369	1.86947
PATH:05205	Proteoglycans in cancer	Fgf22	Fgf22	Fibroblast growth factor 22	0.000488357	0.0103369	1.86947
PATH:05205	Proteoglycans in cancer	Fgf21	Fgf21	Fibroblast growth factor 21	0.000488357	0.0103369	1.86947
PATH:05205	Proteoglycans in cancer	Fzd1	Fzd1	Frizzled-1	0.000488357	0.0103369	1.86947
PATH:05205	Proteoglycans in cancer	Cblc	Cblc	Casitas B-lineage lymphoma c, isoform CRA_b	0.000488357	0.0103369	1.86947
PATH:05205	Proteoglycans in cancer	Fzd10	Fzd10	MCG51280	0.000488357	0.0103369	1.86947
PATH:05205	Proteoglycans in cancer	Wnt8a	Wnt8a	Protein Wnt-8a	0.000488357	0.0103369	1.86947
PATH:05205	Proteoglycans in cancer	Pik3r3	Pik3r3	Phosphatidylinositol 3-kinase regulatory subunit gamma	0.000488357	0.0103369	1.86947
PATH:05205	Proteoglycans in cancer	Wnt10b	Wnt10b	Protein Wnt-10b	0.000488357	0.0103369	1.86947
PATH:05205	Proteoglycans in cancer	Cdkn1a	Cdkn1a	Cyclin-dependent kinase inhibitor 1A variant 2	0.000488357	0.0103369	1.86947
PATH:05205	Proteoglycans in cancer	Wnt11	Wnt11	Protein Wnt-11	0.000488357	0.0103369	1.86947
PATH:05205	Proteoglycans in cancer	Pdcd4	Pdcd4	Programmed cell death protein 4	0.000488357	0.0103369	1.86947
PATH:05205	Proteoglycans in cancer	Wnt10a	Wnt10a	Protein Wnt-10a	0.000488357	0.0103369	1.86947
PATH:05205	Proteoglycans in cancer	Fzd5	Fzd5	Frizzled homolog 5 (Drosophila)	0.000488357	0.0103369	1.86947
PATH:05205	Proteoglycans in cancer	Rps6	Rps6	40S ribosomal protein S6	0.000488357	0.0103369	1.86947
PATH:05205	Proteoglycans in cancer	Rps6kb2	Rps6kb2	Ribosomal protein S6 kinase beta-2	0.000488357	0.0103369	1.86947
PATH:05205	Proteoglycans in cancer	Ezr	Ezr	Ezrin	0.000488357	0.0103369	1.86947
PATH:05205	Proteoglycans in cancer	Sdc1	Sdc1	Syndecan-1	0.000488357	0.0103369	1.86947
PATH:05205	Proteoglycans in cancer	Fzd3	Fzd3	Putative uncharacterized protein	0.000488357	0.0103369	1.86947
PATH:05205	Proteoglycans in cancer	Wnt3	Wnt3	Protein Wnt	0.000488357	0.0103369	1.86947
PATH:05205	Proteoglycans in cancer	Fgf5	Fgf5	Fibroblast growth factor 5	0.000488357	0.0103369	1.86947
PATH:05205	Proteoglycans in cancer	Ptch1	Ptch1	Protein patched homolog 1	0.000488357	0.0103369	1.86947
PATH:05205	Proteoglycans in cancer	Wnt4	Wnt4	Protein Wnt-4	0.000488357	0.0103369	1.86947
PATH:00910	Nitrogen metabolism	Cth	Cth	Cystathionine gamma-lyase	0.000957315	0.0187045	4.14797
PATH:00910	Nitrogen metabolism	Car12	Car12	Carbonic anhydrase 12	0.000957315	0.0187045	4.14797
PATH:00910	Nitrogen metabolism	Amt	Amt	Aminomethyltransferase, mitochondrial	0.000957315	0.0187045	4.14797
PATH:00910	Nitrogen metabolism	Car2	Car2	Carbonic anhydrase 2	0.000957315	0.0187045	4.14797
PATH:00910	Nitrogen metabolism	Car6	Car6	Carbonic anhydrase 6	0.000957315	0.0187045	4.14797
PATH:00910	Nitrogen metabolism	Gls2	Gls2	Glutaminase liver isoform, mitochondrial	0.000957315	0.0187045	4.14797
PATH:00910	Nitrogen metabolism	Cps1	Cps1	Cps1 protein	0.000957315	0.0187045	4.14797
PATH:00062	Fatty acid elongation	Elovl6	Elovl6	Elongation of very long chain fatty acids protein 6	0.0012672	0.0229907	3.97513
PATH:00062	Fatty acid elongation	Elovl7	Elovl7	Elongation of very long chain fatty acids protein 7	0.0012672	0.0229907	3.97513
PATH:00062	Fatty acid elongation	Elovl3	Elovl3	Elongation of very long chain fatty acids protein 3	0.0012672	0.0229907	3.97513
PATH:00062	Fatty acid elongation	Acot7	Acot7	Cytosolic acyl coenzyme A thioester hydrolase	0.0012672	0.0229907	3.97513
PATH:00062	Fatty acid elongation	Acot1	Acot1	Acyl-coenzyme A thioesterase 1	0.0012672	0.0229907	3.97513
PATH:00062	Fatty acid elongation	Acot3	Acot3	Peroxisomal acyl-CoA thioesterase Ia splice variant 5':1	0.0012672	0.0229907	3.97513
PATH:00062	Fatty acid elongation	Acot5	Acot5	Acyl-coenzyme A thioesterase 5	0.0012672	0.0229907	3.97513
PATH:00592	alpha-Linolenic acid metabolism	Pla2g4e	Pla2g4e	Pla2g4e protein	0.00165036	0.0279461	3.81613
PATH:00592	alpha-Linolenic acid metabolism	Pla2g4d	Pla2g4d	Phospholipase A2, group IVD	0.00165036	0.0279461	3.81613
PATH:00592	alpha-Linolenic acid metabolism	Pla2g2f	Pla2g2f	Group IIF secretory phospholipase A2	0.00165036	0.0279461	3.81613
PATH:00592	alpha-Linolenic acid metabolism	Plb1	Plb1	Phospholipase B1, membrane-associated	0.00165036	0.0279461	3.81613
PATH:00592	alpha-Linolenic acid metabolism	Pla2g2e	Pla2g2e	Group IIE secretory phospholipase A2	0.00165036	0.0279461	3.81613
PATH:00592	alpha-Linolenic acid metabolism	Pla2g4b	Pla2g4b	Cytosolic phospholipase A2 beta	0.00165036	0.0279461	3.81613
PATH:00592	alpha-Linolenic acid metabolism	Fads2	Fads2	Delta-6 desaturase	0.00165036	0.0279461	3.81613
PATH:05166	HTLV-I infection	Wnt5a	Wnt5a	Protein Wnt-5a	0.00247869	0.0393493	1.64906
PATH:05166	HTLV-I infection	Fzd6	Fzd6	Putative uncharacterized protein	0.00247869	0.0393493	1.64906
PATH:05166	HTLV-I infection	Wnt3a	Wnt3a	Protein Wnt-3a	0.00247869	0.0393493	1.64906
PATH:05166	HTLV-I infection	Mybl2	Mybl2	Myb-related protein B	0.00247869	0.0393493	1.64906
PATH:05166	HTLV-I infection	H2-Ea-ps	H2-Ea-ps	I-E alpha MHC class II protein	0.00247869	0.0393493	1.64906
PATH:05166	HTLV-I infection	Ctnnb1	Ctnnb1	Catenin beta-1	0.00247869	0.0393493	1.64906
PATH:05166	HTLV-I infection	Msx1	Msx1	Homeobox protein MSX-1	0.00247869	0.0393493	1.64906
PATH:05166	HTLV-I infection	Cdkn2b	Cdkn2b	Cyclin-dependent kinase inhibitor p15INK4b	0.00247869	0.0393493	1.64906
PATH:05166	HTLV-I infection	Fdps	Fdps	Putative uncharacterized protein	0.00247869	0.0393493	1.64906
PATH:05166	HTLV-I infection	Hras1	Hras	GTPase HRas	0.00247869	0.0393493	1.64906
PATH:05166	HTLV-I infection	Fosl1	Fosl1	Fos-related antigen 1	0.00247869	0.0393493	1.64906
PATH:05166	HTLV-I infection	Mad2l1	Mad2l1	Putative uncharacterized protein	0.00247869	0.0393493	1.64906
PATH:05166	HTLV-I infection	Fzd1	Fzd1	Frizzled-1	0.00247869	0.0393493	1.64906
PATH:05166	HTLV-I infection	Fzd10	Fzd10	MCG51280	0.00247869	0.0393493	1.64906
PATH:05166	HTLV-I infection	E2f2	E2f2	Transcription factor E2F2	0.00247869	0.0393493	1.64906
PATH:05166	HTLV-I infection	Wnt8a	Wnt8a	Protein Wnt-8a	0.00247869	0.0393493	1.64906
PATH:05166	HTLV-I infection	Ccnb2	Ccnb2	G2/mitotic-specific cyclin-B2	0.00247869	0.0393493	1.64906
PATH:05166	HTLV-I infection	Pik3r3	Pik3r3	Phosphatidylinositol 3-kinase regulatory subunit gamma	0.00247869	0.0393493	1.64906
PATH:05166	HTLV-I infection	Myb	Myb	Transcriptional activator Myb	0.00247869	0.0393493	1.64906
PATH:05166	HTLV-I infection	Wnt10b	Wnt10b	Protein Wnt-10b	0.00247869	0.0393493	1.64906
PATH:05166	HTLV-I infection	Cdkn1a	Cdkn1a	Cyclin-dependent kinase inhibitor 1A variant 2	0.00247869	0.0393493	1.64906
PATH:05166	HTLV-I infection	Chek1	Chek1	Serine/threonine-protein kinase Chk1	0.00247869	0.0393493	1.64906
PATH:05166	HTLV-I infection	Wnt11	Wnt11	Protein Wnt-11	0.00247869	0.0393493	1.64906
PATH:05166	HTLV-I infection	Cdc20	Cdc20	Cell division cycle protein 20 homolog	0.00247869	0.0393493	1.64906
PATH:05166	HTLV-I infection	Wnt10a	Wnt10a	Protein Wnt-10a	0.00247869	0.0393493	1.64906
PATH:05166	HTLV-I infection	Fzd5	Fzd5	Frizzled homolog 5 (Drosophila)	0.00247869	0.0393493	1.64906
PATH:05166	HTLV-I infection	Fzd3	Fzd3	Putative uncharacterized protein	0.00247869	0.0393493	1.64906
PATH:05166	HTLV-I infection	Bub1b	Bub1b	Putative uncharacterized protein	0.00247869	0.0393493	1.64906
PATH:05166	HTLV-I infection	Tnfrsf13c	Tnfrsf13c	BAFF receptor	0.00247869	0.0393493	1.64906
PATH:05166	HTLV-I infection	Wnt3	Wnt3	Protein Wnt	0.00247869	0.0393493	1.64906
PATH:05166	HTLV-I infection	Msx2	Msx2	Homeobox protein MSX-2	0.00247869	0.0393493	1.64906
PATH:05166	HTLV-I infection	Slc25a5	Slc25a5	Solute carrier family 25 member 5	0.00247869	0.0393493	1.64906
PATH:05166	HTLV-I infection	Adcy8	Adcy8	Adenylate cyclase type 8	0.00247869	0.0393493	1.64906
PATH:05166	HTLV-I infection	Wnt4	Wnt4	Protein Wnt-4	0.00247869	0.0393493	1.64906
PATH:04114	Oocyte meiosis	Calml3	Calml3	Calmodulin-like protein 3	0.00341395	0.0510085	2.05039
PATH:04114	Oocyte meiosis	Sgol1	Sgol1	Shugoshin-like 1	0.00341395	0.0510085	2.05039
PATH:04114	Oocyte meiosis	Bub1	Bub1	Mitotic checkpoint serine/threonine-protein kinase BUB1	0.00341395	0.0510085	2.05039
PATH:04114	Oocyte meiosis	Plk1	Plk1	Polo like kinase	0.00341395	0.0510085	2.05039
PATH:04114	Oocyte meiosis	Ppp2r1b	Ppp2r1b	Serine/threonine-protein phosphatase 2A 65 kDa regulatory subunit A beta isoform	0.00341395	0.0510085	2.05039
PATH:04114	Oocyte meiosis	Mad2l1	Mad2l1	Putative uncharacterized protein	0.00341395	0.0510085	2.05039
PATH:04114	Oocyte meiosis	Ccnb2	Ccnb2	G2/mitotic-specific cyclin-B2	0.00341395	0.0510085	2.05039
PATH:04114	Oocyte meiosis	Fbxo5	Fbxo5	F-box only protein 5	0.00341395	0.0510085	2.05039
PATH:04114	Oocyte meiosis	Calm4	Calm4	Calm4 protein	0.00341395	0.0510085	2.05039
PATH:04114	Oocyte meiosis	Ccnb1	Ccnb1	Cyclin b1 variant 1	0.00341395	0.0510085	2.05039
PATH:04114	Oocyte meiosis	Cdc20	Cdc20	Cell division cycle protein 20 homolog	0.00341395	0.0510085	2.05039
PATH:04114	Oocyte meiosis	Aurka	Aurka	Aurora kinase A, isoform CRA_b	0.00341395	0.0510085	2.05039
PATH:04114	Oocyte meiosis	Ccne2	Ccne2	Cyclin E2, isoform CRA_a	0.00341395	0.0510085	2.05039
PATH:04114	Oocyte meiosis	Cdk1	Cdk1	Cyclin-dependent kinase 1	0.00341395	0.0510085	2.05039
PATH:04114	Oocyte meiosis	Rps6ka6	Rps6ka6	Ribosomal protein S6 kinase alpha-6	0.00341395	0.0510085	2.05039
PATH:04114	Oocyte meiosis	Adcy8	Adcy8	Adenylate cyclase type 8	0.00341395	0.0510085	2.05039
PATH:04114	Oocyte meiosis	Cdc25c	Cdc25c	M-phase inducer phosphatase 3	0.00341395	0.0510085	2.05039
PATH:04012	ErbB signaling pathway	Nrg1	Nrg1	Type III neuregulin 1	0.00409325	0.0547203	2.19318
PATH:04012	ErbB signaling pathway	Braf	Braf	Serine/threonine-protein kinase B-raf	0.00409325	0.0547203	2.19318
PATH:04012	ErbB signaling pathway	Erbb2	Erbb2	Receptor tyrosine-protein kinase erbB-2	0.00409325	0.0547203	2.19318
PATH:04012	ErbB signaling pathway	Ereg	Ereg	Proepiregulin	0.00409325	0.0547203	2.19318
PATH:04012	ErbB signaling pathway	Tgfa	Tgfa	Protransforming growth factor alpha	0.00409325	0.0547203	2.19318
PATH:04012	ErbB signaling pathway	Hras1	Hras	GTPase HRas	0.00409325	0.0547203	2.19318
PATH:04012	ErbB signaling pathway	Nrg2	Nrg2	Pro-neuregulin-2, membrane-bound isoform	0.00409325	0.0547203	2.19318
PATH:04012	ErbB signaling pathway	Cblc	Cblc	Casitas B-lineage lymphoma c, isoform CRA_b	0.00409325	0.0547203	2.19318
PATH:04012	ErbB signaling pathway	Pik3r3	Pik3r3	Phosphatidylinositol 3-kinase regulatory subunit gamma	0.00409325	0.0547203	2.19318
PATH:04012	ErbB signaling pathway	Pak6	Pak6	Non-specific serine/threonine protein kinase	0.00409325	0.0547203	2.19318
PATH:04012	ErbB signaling pathway	Cdkn1a	Cdkn1a	Cyclin-dependent kinase inhibitor 1A variant 2	0.00409325	0.0547203	2.19318
PATH:04012	ErbB signaling pathway	Areg	Areg	Amphiregulin	0.00409325	0.0547203	2.19318
PATH:04012	ErbB signaling pathway	Rps6kb2	Rps6kb2	Ribosomal protein S6 kinase beta-2	0.00409325	0.0547203	2.19318
PATH:04012	ErbB signaling pathway	Pak4	Pak4	Serine/threonine-protein kinase PAK 4	0.00409325	0.0547203	2.19318
PATH:04914	Progesterone-mediated oocyte maturation	Braf	Braf	Serine/threonine-protein kinase B-raf	0.00409325	0.0547203	2.19318
PATH:04914	Progesterone-mediated oocyte maturation	Mapk13	Mapk13	Mitogen-activated protein kinase 13	0.00409325	0.0547203	2.19318
PATH:04914	Progesterone-mediated oocyte maturation	Bub1	Bub1	Mitotic checkpoint serine/threonine-protein kinase BUB1	0.00409325	0.0547203	2.19318
PATH:04914	Progesterone-mediated oocyte maturation	Plk1	Plk1	Polo like kinase	0.00409325	0.0547203	2.19318
PATH:04914	Progesterone-mediated oocyte maturation	Mad2l1	Mad2l1	Putative uncharacterized protein	0.00409325	0.0547203	2.19318
PATH:04914	Progesterone-mediated oocyte maturation	Ccnb2	Ccnb2	G2/mitotic-specific cyclin-B2	0.00409325	0.0547203	2.19318
PATH:04914	Progesterone-mediated oocyte maturation	Pik3r3	Pik3r3	Phosphatidylinositol 3-kinase regulatory subunit gamma	0.00409325	0.0547203	2.19318
PATH:04914	Progesterone-mediated oocyte maturation	Ccna2	Ccna2	Cyclin-A2	0.00409325	0.0547203	2.19318
PATH:04914	Progesterone-mediated oocyte maturation	Ccnb1	Ccnb1	Cyclin b1 variant 1	0.00409325	0.0547203	2.19318
PATH:04914	Progesterone-mediated oocyte maturation	Gm5593	Gm5593	predicted gene 5593	0.00409325	0.0547203	2.19318
PATH:04914	Progesterone-mediated oocyte maturation	Cdk1	Cdk1	Cyclin-dependent kinase 1	0.00409325	0.0547203	2.19318
PATH:04914	Progesterone-mediated oocyte maturation	Rps6ka6	Rps6ka6	Ribosomal protein S6 kinase alpha-6	0.00409325	0.0547203	2.19318
PATH:04914	Progesterone-mediated oocyte maturation	Adcy8	Adcy8	Adenylate cyclase type 8	0.00409325	0.0547203	2.19318
PATH:04914	Progesterone-mediated oocyte maturation	Cdc25c	Cdc25c	M-phase inducer phosphatase 3	0.00409325	0.0547203	2.19318
PATH:00480	Glutathione metabolism	Gpx2	Gpx2	Glutathione peroxidase 2	0.00686635	0.0830403	2.43376
PATH:00480	Glutathione metabolism	Ggt1	Ggt1	Gamma-glutamyltranspeptidase 1	0.00686635	0.0830403	2.43376
PATH:00480	Glutathione metabolism	Mgst3	Mgst3	Microsomal glutathione S-transferase 3	0.00686635	0.0830403	2.43376
PATH:00480	Glutathione metabolism	Oplah	Oplah	5-oxoprolinase	0.00686635	0.0830403	2.43376
PATH:00480	Glutathione metabolism	Rrm2	Rrm2	Ribonucleoside-diphosphate reductase subunit M2	0.00686635	0.0830403	2.43376
PATH:00480	Glutathione metabolism	Gclm	Gclm	Glutamate--cysteine ligase regulatory subunit	0.00686635	0.0830403	2.43376
PATH:00480	Glutathione metabolism	Ggct	Ggct	Gamma-glutamylcyclotransferase	0.00686635	0.0830403	2.43376
PATH:00480	Glutathione metabolism	Mgst2	Mgst2	Protein Mgst2	0.00686635	0.0830403	2.43376
PATH:00480	Glutathione metabolism	Lap3	Lap3	Cytosol aminopeptidase	0.00686635	0.0830403	2.43376
PATH:00480	Glutathione metabolism	Gclc	Gclc	Glutamate--cysteine ligase catalytic subunit	0.00686635	0.0830403	2.43376
PATH:05412	Arrhythmogenic right ventricular cardiomyopathy (ARVC)	Dsc2	Dsc2	Desmocollin-2	0.00713628	0.0830403	2.21011
PATH:05412	Arrhythmogenic right ventricular cardiomyopathy (ARVC)	Ctnnb1	Ctnnb1	Catenin beta-1	0.00713628	0.0830403	2.21011
PATH:05412	Arrhythmogenic right ventricular cardiomyopathy (ARVC)	Jup	Jup	Junction plakoglobin	0.00713628	0.0830403	2.21011
PATH:05412	Arrhythmogenic right ventricular cardiomyopathy (ARVC)	Lef1	Lef1	Lymphoid enhancer binding factor 1, isoform CRA_d	0.00713628	0.0830403	2.21011
PATH:05412	Arrhythmogenic right ventricular cardiomyopathy (ARVC)	Dsp	Dsp	Desmoplakin	0.00713628	0.0830403	2.21011
PATH:05412	Arrhythmogenic right ventricular cardiomyopathy (ARVC)	Itga3	Itga3	Integrin alpha-3	0.00713628	0.0830403	2.21011
PATH:05412	Arrhythmogenic right ventricular cardiomyopathy (ARVC)	Dsg2	Dsg2	Desmoglein-2	0.00713628	0.0830403	2.21011
PATH:05412	Arrhythmogenic right ventricular cardiomyopathy (ARVC)	Cacng4	Cacng4	Voltage-dependent calcium channel gamma subunit	0.00713628	0.0830403	2.21011
PATH:05412	Arrhythmogenic right ventricular cardiomyopathy (ARVC)	Pkp2	Pkp2	Protein Pkp2	0.00713628	0.0830403	2.21011
PATH:05412	Arrhythmogenic right ventricular cardiomyopathy (ARVC)	Gja1	Gja1	Gap junction alpha-1 protein	0.00713628	0.0830403	2.21011
PATH:05412	Arrhythmogenic right ventricular cardiomyopathy (ARVC)	Tcf7	Tcf7	Tcf7 protein	0.00713628	0.0830403	2.21011
PATH:05412	Arrhythmogenic right ventricular cardiomyopathy (ARVC)	Cacna2d3	Cacna2d3	Voltage-dependent calcium channel subunit alpha-2/delta-3	0.00713628	0.0830403	2.21011
PATH:00450	Selenocompound metabolism	Sephs2	Sephs2	Selenide, water dikinase 2	0.00738354	0.0830403	2.98135
PATH:00450	Selenocompound metabolism	Cth	Cth	Cystathionine gamma-lyase	0.00738354	0.0830403	2.98135
PATH:00450	Selenocompound metabolism	Txnrd1	Txnrd1	Thioredoxin reductase 1, cytoplasmic	0.00738354	0.0830403	2.98135
PATH:00450	Selenocompound metabolism	Ahcy	Ahcy	Adenosylhomocysteinase	0.00738354	0.0830403	2.98135
PATH:00450	Selenocompound metabolism	Ggt1	Ggt1	Gamma-glutamyltranspeptidase 1	0.00738354	0.0830403	2.98135
PATH:00450	Selenocompound metabolism	Ccbl1	Ccbl1	Kynurenine--oxoglutarate transaminase 1	0.00738354	0.0830403	2.98135
PATH:00450	Selenocompound metabolism	Cbs	Cbs	Cystathionine beta-synthase	0.00738354	0.0830403	2.98135
PATH:00260	Glycine, serine and threonine metabolism	Cth	Cth	Cystathionine gamma-lyase	0.00755293	0.0830403	2.72581
PATH:00260	Glycine, serine and threonine metabolism	Amt	Amt	Aminomethyltransferase, mitochondrial	0.00755293	0.0830403	2.72581
PATH:00260	Glycine, serine and threonine metabolism	Gnmt	Gnmt	Glycine N-methyltransferase	0.00755293	0.0830403	2.72581
PATH:00260	Glycine, serine and threonine metabolism	Tdh	Tdh	L-threonine 3-dehydrogenase, mitochondrial	0.00755293	0.0830403	2.72581
PATH:00260	Glycine, serine and threonine metabolism	Cbs	Cbs	Cystathionine beta-synthase	0.00755293	0.0830403	2.72581
PATH:00260	Glycine, serine and threonine metabolism	Gcat	Gcat	2-amino-3-ketobutyrate coenzyme A ligase, mitochondrial	0.00755293	0.0830403	2.72581
PATH:00260	Glycine, serine and threonine metabolism	Bpgm	Bpgm	Bisphosphoglycerate mutase	0.00755293	0.0830403	2.72581
PATH:00260	Glycine, serine and threonine metabolism	Shmt1	Shmt1	Serine hydroxymethyltransferase, cytosolic	0.00755293	0.0830403	2.72581
PATH:01040	Biosynthesis of unsaturated fatty acids	Elovl6	Elovl6	Elongation of very long chain fatty acids protein 6	0.00807005	0.0830403	3.27097
PATH:01040	Biosynthesis of unsaturated fatty acids	Fads2	Fads2	Delta-6 desaturase	0.00807005	0.0830403	3.27097
PATH:01040	Biosynthesis of unsaturated fatty acids	Acot7	Acot7	Cytosolic acyl coenzyme A thioester hydrolase	0.00807005	0.0830403	3.27097
PATH:01040	Biosynthesis of unsaturated fatty acids	Acot1	Acot1	Acyl-coenzyme A thioesterase 1	0.00807005	0.0830403	3.27097
PATH:01040	Biosynthesis of unsaturated fatty acids	Acot3	Acot3	Peroxisomal acyl-CoA thioesterase Ia splice variant 5':1	0.00807005	0.0830403	3.27097
PATH:01040	Biosynthesis of unsaturated fatty acids	Acot5	Acot5	Acyl-coenzyme A thioesterase 5	0.00807005	0.0830403	3.27097
PATH:04015	Rap1 signaling pathway	Fgf3	Fgf3	Fibroblast growth factor 3	0.00817326	0.0830403	1.64053
PATH:04015	Rap1 signaling pathway	Calml3	Calml3	Calmodulin-like protein 3	0.00817326	0.0830403	1.64053
PATH:04015	Rap1 signaling pathway	Braf	Braf	Serine/threonine-protein kinase B-raf	0.00817326	0.0830403	1.64053
PATH:04015	Rap1 signaling pathway	Mapk13	Mapk13	Mitogen-activated protein kinase 13	0.00817326	0.0830403	1.64053
PATH:04015	Rap1 signaling pathway	Mllt4	Mllt4	Afadin	0.00817326	0.0830403	1.64053
PATH:04015	Rap1 signaling pathway	Ctnnb1	Ctnnb1	Catenin beta-1	0.00817326	0.0830403	1.64053
PATH:04015	Rap1 signaling pathway	Fgfr3	Fgfr3	Fibroblast growth factor receptor 3	0.00817326	0.0830403	1.64053
PATH:04015	Rap1 signaling pathway	Hras1	Hras	GTPase HRas	0.00817326	0.0830403	1.64053
PATH:04015	Rap1 signaling pathway	Fgf22	Fgf22	Fibroblast growth factor 22	0.00817326	0.0830403	1.64053
PATH:04015	Rap1 signaling pathway	Fgf21	Fgf21	Fibroblast growth factor 21	0.00817326	0.0830403	1.64053
PATH:04015	Rap1 signaling pathway	Efna1	Efna1	Ephrin-A1	0.00817326	0.0830403	1.64053
PATH:04015	Rap1 signaling pathway	Pik3r3	Pik3r3	Phosphatidylinositol 3-kinase regulatory subunit gamma	0.00817326	0.0830403	1.64053
PATH:04015	Rap1 signaling pathway	Efna3	Efna3	Ephrin-A3	0.00817326	0.0830403	1.64053
PATH:04015	Rap1 signaling pathway	Calm4	Calm4	Calm4 protein	0.00817326	0.0830403	1.64053
PATH:04015	Rap1 signaling pathway	Prkci	Prkci	Protein kinase C iota type	0.00817326	0.0830403	1.64053
PATH:04015	Rap1 signaling pathway	Efna2	Efna2	Ephrin-A2	0.00817326	0.0830403	1.64053
PATH:04015	Rap1 signaling pathway	Arap2	Arap2	Arf-GAP with Rho-GAP domain, ANK repeat and PH domain-containing protein 2	0.00817326	0.0830403	1.64053
PATH:04015	Rap1 signaling pathway	Efna4	Efna4	Ephrin-A4	0.00817326	0.0830403	1.64053
PATH:04015	Rap1 signaling pathway	Epha2	Epha2	Ephrin type-A receptor 2	0.00817326	0.0830403	1.64053
PATH:04015	Rap1 signaling pathway	Pard6b	Pard6b	Partitioning defective 6 homolog beta	0.00817326	0.0830403	1.64053
PATH:04015	Rap1 signaling pathway	F2r	F2r	Proteinase-activated receptor 1	0.00817326	0.0830403	1.64053
PATH:04015	Rap1 signaling pathway	Fgf5	Fgf5	Fibroblast growth factor 5	0.00817326	0.0830403	1.64053
PATH:04015	Rap1 signaling pathway	Pard6g	Pard6g	Putative uncharacterized protein	0.00817326	0.0830403	1.64053
PATH:04015	Rap1 signaling pathway	Adcy8	Adcy8	Adenylate cyclase type 8	0.00817326	0.0830403	1.64053
PATH:04015	Rap1 signaling pathway	Id1	Id1	DNA-binding protein inhibitor ID-1	0.00817326	0.0830403	1.64053
PATH:04015	Rap1 signaling pathway	Rapgef4	Rapgef4	Rapgef4 protein	0.00817326	0.0830403	1.64053
PATH:04350	TGF-beta signaling pathway	Bambi	Bambi	BMP and activin membrane-bound inhibitor homolog	0.0124904	0.122021	1.99076
PATH:04350	TGF-beta signaling pathway	Bmp7	Bmp7	Bone morphogenetic protein 7	0.0124904	0.122021	1.99076
PATH:04350	TGF-beta signaling pathway	Cdkn2b	Cdkn2b	Cyclin-dependent kinase inhibitor p15INK4b	0.0124904	0.122021	1.99076
PATH:04350	TGF-beta signaling pathway	Ppp2r1b	Ppp2r1b	Serine/threonine-protein phosphatase 2A 65 kDa regulatory subunit A beta isoform	0.0124904	0.122021	1.99076
PATH:04350	TGF-beta signaling pathway	Bmp8b	Bmp8b	Bone morphogenetic protein 8B	0.0124904	0.122021	1.99076
PATH:04350	TGF-beta signaling pathway	Bmp2	Bmp2	Bone morphogenetic protein 2	0.0124904	0.122021	1.99076
PATH:04350	TGF-beta signaling pathway	Bmp8a	Bmp8a	Bone morphogenetic protein 8A	0.0124904	0.122021	1.99076
PATH:04350	TGF-beta signaling pathway	Rps6kb2	Rps6kb2	Ribosomal protein S6 kinase beta-2	0.0124904	0.122021	1.99076
PATH:04350	TGF-beta signaling pathway	Inhbb	Inhbb	Inhibin beta B chain	0.0124904	0.122021	1.99076
PATH:04350	TGF-beta signaling pathway	Id4	Id4	DNA-binding protein inhibitor ID-4	0.0124904	0.122021	1.99076
PATH:04350	TGF-beta signaling pathway	Smad6	Smad6	Mothers against decapentaplegic homolog 6	0.0124904	0.122021	1.99076
PATH:04350	TGF-beta signaling pathway	Id1	Id1	DNA-binding protein inhibitor ID-1	0.0124904	0.122021	1.99076
PATH:04350	TGF-beta signaling pathway	Smad7	Smad7	Mothers against decapentaplegic homolog 7	0.0124904	0.122021	1.99076
PATH:04744	Phototransduction	Calml3	Calml3	Calmodulin-like protein 3	0.0142379	0.133942	2.92051
PATH:04744	Phototransduction	Gucy2e	Gucy2e	Guanylyl cyclase GC-E	0.0142379	0.133942	2.92051
PATH:04744	Phototransduction	Pde6a	Pde6a	Phosphodiesterase 6A, cGMP-specific, rod, alpha	0.0142379	0.133942	2.92051
PATH:04744	Phototransduction	Guca1b	Guca1b	Guanylyl cyclase-activating protein 2	0.0142379	0.133942	2.92051
PATH:04744	Phototransduction	Rgs9	Rgs9	Rgs9 protein	0.0142379	0.133942	2.92051
PATH:04744	Phototransduction	Calm4	Calm4	Calm4 protein	0.0142379	0.133942	2.92051
PATH:04670	Leukocyte transendothelial migration	Mapk13	Mapk13	Mitogen-activated protein kinase 13	0.016211	0.147057	1.78741
PATH:04670	Leukocyte transendothelial migration	Mllt4	Mllt4	Afadin	0.016211	0.147057	1.78741
PATH:04670	Leukocyte transendothelial migration	Ctnnb1	Ctnnb1	Catenin beta-1	0.016211	0.147057	1.78741
PATH:04670	Leukocyte transendothelial migration	Cldn14	Cldn14	Claudin-14	0.016211	0.147057	1.78741
PATH:04670	Leukocyte transendothelial migration	Pik3r3	Pik3r3	Phosphatidylinositol 3-kinase regulatory subunit gamma	0.016211	0.147057	1.78741
PATH:04670	Leukocyte transendothelial migration	F11r	F11r	Junctional adhesion molecule A	0.016211	0.147057	1.78741
PATH:04670	Leukocyte transendothelial migration	Cldn1	Cldn1	Claudin-1	0.016211	0.147057	1.78741
PATH:04670	Leukocyte transendothelial migration	Cldn8	Cldn8	Claudin-8	0.016211	0.147057	1.78741
PATH:04670	Leukocyte transendothelial migration	Ezr	Ezr	Ezrin	0.016211	0.147057	1.78741
PATH:04670	Leukocyte transendothelial migration	Cldn4	Cldn4	Claudin-4	0.016211	0.147057	1.78741
PATH:04670	Leukocyte transendothelial migration	Cldn17	Cldn17	Claudin-17	0.016211	0.147057	1.78741
PATH:04670	Leukocyte transendothelial migration	Cldn3	Cldn3	Claudin-3	0.016211	0.147057	1.78741
PATH:04670	Leukocyte transendothelial migration	Cldn10	Cldn10	Cldn10 protein	0.016211	0.147057	1.78741
PATH:04670	Leukocyte transendothelial migration	Myl10	Myl10	Myosin regulatory light chain 10	0.016211	0.147057	1.78741
PATH:04670	Leukocyte transendothelial migration	Ocln	Ocln	Occludin	0.016211	0.147057	1.78741
PATH:04670	Leukocyte transendothelial migration	Rapgef4	Rapgef4	Rapgef4 protein	0.016211	0.147057	1.78741
PATH:05216	Thyroid cancer	Braf	Braf	Serine/threonine-protein kinase B-raf	0.0198198	0.173594	2.72581
PATH:05216	Thyroid cancer	Ctnnb1	Ctnnb1	Catenin beta-1	0.0198198	0.173594	2.72581
PATH:05216	Thyroid cancer	Ret	Ret	Proto-oncogene tyrosine-protein kinase receptor Ret	0.0198198	0.173594	2.72581
PATH:05216	Thyroid cancer	Hras1	Hras	GTPase HRas	0.0198198	0.173594	2.72581
PATH:05216	Thyroid cancer	Lef1	Lef1	Lymphoid enhancer binding factor 1, isoform CRA_d	0.0198198	0.173594	2.72581
PATH:05216	Thyroid cancer	Tcf7	Tcf7	Tcf7 protein	0.0198198	0.173594	2.72581
PATH:00240	Pyrimidine metabolism	Nme1	Nme1	Nucleoside diphosphate kinase A	0.022316	0.188942	1.80006
PATH:00240	Pyrimidine metabolism	Txnrd1	Txnrd1	Thioredoxin reductase 1, cytoplasmic	0.022316	0.188942	1.80006
PATH:00240	Pyrimidine metabolism	Ctps	Ctps	CTP synthase 1	0.022316	0.188942	1.80006
PATH:00240	Pyrimidine metabolism	Itpa	Itpa	Putative uncharacterized protein	0.022316	0.188942	1.80006
PATH:00240	Pyrimidine metabolism	Rrm2	Rrm2	Ribonucleoside-diphosphate reductase subunit M2	0.022316	0.188942	1.80006
PATH:00240	Pyrimidine metabolism	Polr1e	Polr1e	DNA-directed RNA polymerase I subunit RPA49	0.022316	0.188942	1.80006
PATH:00240	Pyrimidine metabolism	Uck2	Uck2	Uridine-cytidine kinase 2	0.022316	0.188942	1.80006
PATH:00240	Pyrimidine metabolism	Tk1	Tk1	Thymidine kinase, cytosolic	0.022316	0.188942	1.80006
PATH:00240	Pyrimidine metabolism	Dut	Dut	Dutp protein	0.022316	0.188942	1.80006
PATH:00240	Pyrimidine metabolism	Polr3g	Polr3g	DNA-directed RNA polymerase III subunit RPC7	0.022316	0.188942	1.80006
PATH:00240	Pyrimidine metabolism	Upp1	Upp1	Uridine phosphorylase 1	0.022316	0.188942	1.80006
PATH:00240	Pyrimidine metabolism	Prim1	Prim1	DNA primase small subunit	0.022316	0.188942	1.80006
PATH:00240	Pyrimidine metabolism	Nt5e	Nt5e	5' nucleotidase, ecto, isoform CRA_a	0.022316	0.188942	1.80006
PATH:00240	Pyrimidine metabolism	Entpd3	Entpd3	Putative uncharacterized protein	0.022316	0.188942	1.80006
PATH:03013	RNA transport	Pop5	Pop5	Ribonuclease P/MRP protein subunit POP5	0.0264649	0.216841	1.58477
PATH:03013	RNA transport	Eif1ax	Eif1ax	Eukaryotic translation initiation factor 1A, X-chromosomal	0.0264649	0.216841	1.58477
PATH:03013	RNA transport	Dkc1	Dkc1	H/ACA ribonucleoprotein complex subunit 4	0.0264649	0.216841	1.58477
PATH:03013	RNA transport	Eif2b5	Eif2b5	Translation initiation factor eIF-2B subunit epsilon	0.0264649	0.216841	1.58477
PATH:03013	RNA transport	Eif3i	Eif3i	Eukaryotic translation initiation factor 3 subunit I	0.0264649	0.216841	1.58477
PATH:03013	RNA transport	Eif4a1	Eif4a1	Eukaryotic initiation factor 4A-I	0.0264649	0.216841	1.58477
PATH:03013	RNA transport	Nup210	Nup210	Nuclear pore membrane glycoprotein 210	0.0264649	0.216841	1.58477
PATH:03013	RNA transport	Ncbp1	Ncbp1	Putative uncharacterized protein	0.0264649	0.216841	1.58477
PATH:03013	RNA transport	Eif2b4	Eif2b4	Translation initiation factor eIF-2B subunit delta	0.0264649	0.216841	1.58477
PATH:03013	RNA transport	Eif2b1	Eif2b1	Translation initiation factor eIF-2B subunit alpha	0.0264649	0.216841	1.58477
PATH:03013	RNA transport	Tacc3	Tacc3	Transforming acidic coiled-coil-containing protein 3	0.0264649	0.216841	1.58477
PATH:03013	RNA transport	Eif2s2	Eif2s2	Eukaryotic translation initiation factor 2 subunit 2	0.0264649	0.216841	1.58477
PATH:03013	RNA transport	Nhp2	Nhp2	H/ACA ribonucleoprotein complex subunit 2	0.0264649	0.216841	1.58477
PATH:03013	RNA transport	Eif2s1	Eif2s1	Eukaryotic translation initiation factor 2 subunit 1	0.0264649	0.216841	1.58477
PATH:03013	RNA transport	Eif3j1	Eif3j1	Eukaryotic translation initiation factor 3 subunit J-A	0.0264649	0.216841	1.58477
PATH:03013	RNA transport	Eif2b2	Eif2b2	Translation initiation factor eIF-2B subunit beta	0.0264649	0.216841	1.58477
PATH:03013	RNA transport	Magoh	Magoh	Protein mago nashi homolog	0.0264649	0.216841	1.58477
PATH:03013	RNA transport	Nxt1	Nxt1	NTF2-related export protein 1	0.0264649	0.216841	1.58477
PATH:03013	RNA transport	Pop1	Pop1	Blood vessel epicardial substance	0.0264649	0.216841	1.58477
PATH:03013	RNA transport	Eif2b3	Eif2b3	Eif2b3 protein	0.0264649	0.216841	1.58477
PATH:00565	Ether lipid metabolism	Pla2g4e	Pla2g4e	Pla2g4e protein	0.0279062	0.221505	2.32691
PATH:00565	Ether lipid metabolism	Pla2g4d	Pla2g4d	Phospholipase A2, group IVD	0.0279062	0.221505	2.32691
PATH:00565	Ether lipid metabolism	Pla2g2f	Pla2g2f	Group IIF secretory phospholipase A2	0.0279062	0.221505	2.32691
PATH:00565	Ether lipid metabolism	Plb1	Plb1	Phospholipase B1, membrane-associated	0.0279062	0.221505	2.32691
PATH:00565	Ether lipid metabolism	Pla2g2e	Pla2g2e	Group IIE secretory phospholipase A2	0.0279062	0.221505	2.32691
PATH:00565	Ether lipid metabolism	Pla2g4b	Pla2g4b	Cytosolic phospholipase A2 beta	0.0279062	0.221505	2.32691
PATH:00565	Ether lipid metabolism	Lpcat4	Lpcat4	Lysophospholipid acyltransferase LPCAT4	0.0279062	0.221505	2.32691
PATH:05219	Bladder cancer	Braf	Braf	Serine/threonine-protein kinase B-raf	0.0314494	0.238678	2.27151
PATH:05219	Bladder cancer	Erbb2	Erbb2	Receptor tyrosine-protein kinase erbB-2	0.0314494	0.238678	2.27151
PATH:05219	Bladder cancer	Fgfr3	Fgfr3	Fibroblast growth factor receptor 3	0.0314494	0.238678	2.27151
PATH:05219	Bladder cancer	Hras1	Hras	GTPase HRas	0.0314494	0.238678	2.27151
PATH:05219	Bladder cancer	E2f2	E2f2	Transcription factor E2F2	0.0314494	0.238678	2.27151
PATH:05219	Bladder cancer	Dapk2	Dapk2	DAP-kinase-related protein 1 beta isoform	0.0314494	0.238678	2.27151
PATH:05219	Bladder cancer	Cdkn1a	Cdkn1a	Cyclin-dependent kinase inhibitor 1A variant 2	0.0314494	0.238678	2.27151
PATH:00072	Synthesis and degradation of ketone bodies	Bdh1	Bdh1	3-hydroxybutyrate dehydrogenase	0.031949	0.238678	4.08871
PATH:00072	Synthesis and degradation of ketone bodies	Oxct2a	Oxct2a	TISP10 protein	0.031949	0.238678	4.08871
PATH:00072	Synthesis and degradation of ketone bodies	Hmgcs2	Hmgcs2	cDNA fis, clone TRACH2006528,highly similar to HYDROXYMETHYLGLUTARYL-COA SYNTHASE, MITOCHONDRIAL (EC 4.1.3.5)	0.031949	0.238678	4.08871
PATH:03460	Fanconi anemia pathway	Ube2t	Ube2t	Ubiquitin-conjugating enzyme E2 T	0.0342633	0.248654	2.09677
PATH:03460	Fanconi anemia pathway	Blm	Blm	Bloom syndrome protein homolog	0.0342633	0.248654	2.09677
PATH:03460	Fanconi anemia pathway	Brca1	Brca1	Breast cancer type 1 susceptibility protein homolog	0.0342633	0.248654	2.09677
PATH:03460	Fanconi anemia pathway	Eme1	Eme1	Crossover junction endonuclease EME1	0.0342633	0.248654	2.09677
PATH:03460	Fanconi anemia pathway	Ercc1	Ercc1	DNA excision repair protein ERCC-1	0.0342633	0.248654	2.09677
PATH:03460	Fanconi anemia pathway	Rad51	Rad51	DNA repair protein RAD51 homolog 1	0.0342633	0.248654	2.09677
PATH:03460	Fanconi anemia pathway	Fanci	Fanci	Fanconi anemia group I protein homolog	0.0342633	0.248654	2.09677
PATH:03460	Fanconi anemia pathway	Fanca	Fanca	Fanconi anemia, complementation group A	0.0342633	0.248654	2.09677
PATH:04960	Aldosterone-regulated sodium reabsorption	Hsd11b2	Hsd11b2	Corticosteroid 11-beta-dehydrogenase isozyme 2	0.0394117	0.278072	2.16826
PATH:04960	Aldosterone-regulated sodium reabsorption	Sfn	Sfn	14-3-3 protein sigma	0.0394117	0.278072	2.16826
PATH:04960	Aldosterone-regulated sodium reabsorption	Scnn1g	Scnn1g	Putative uncharacterized protein	0.0394117	0.278072	2.16826
PATH:04960	Aldosterone-regulated sodium reabsorption	Scnn1b	Scnn1b	Sodium channel, nonvoltage-gated 1 beta	0.0394117	0.278072	2.16826
PATH:04960	Aldosterone-regulated sodium reabsorption	Pik3r3	Pik3r3	Phosphatidylinositol 3-kinase regulatory subunit gamma	0.0394117	0.278072	2.16826
PATH:04960	Aldosterone-regulated sodium reabsorption	Fxyd4	Fxyd4	FXYD domain-containing ion transport regulator 4	0.0394117	0.278072	2.16826
PATH:04960	Aldosterone-regulated sodium reabsorption	Scnn1a	Scnn1a	Amiloride-sensitive sodium channel subunit alpha	0.0394117	0.278072	2.16826
PATH:03010	Ribosome	Rpl18a	Rpl18a	60S ribosomal protein L18a	0.0427319	0.293349	1.54291
PATH:03010	Ribosome	Rpl21	Rpl21	60S ribosomal protein L21	0.0427319	0.293349	1.54291
PATH:03010	Ribosome	Rpl31-ps9	Rpl31-ps9	ribosomal protein L31, pseudogene 9	0.0427319	0.293349	1.54291
PATH:03010	Ribosome	Rplp1	Rplp1	60S acidic ribosomal protein P1	0.0427319	0.293349	1.54291
PATH:03010	Ribosome	Rpl36a	Rpl36a	60S ribosomal protein L36a	0.0427319	0.293349	1.54291
PATH:03010	Ribosome	Rpl7a	Rpl7a	60S ribosomal protein L7a	0.0427319	0.293349	1.54291
PATH:03010	Ribosome	Rpl22l1	Rpl22l1	60S ribosomal protein L22-like 1	0.0427319	0.293349	1.54291
PATH:03010	Ribosome	Rpl12	Rpl12	60S ribosomal protein L12	0.0427319	0.293349	1.54291
PATH:03010	Ribosome	Rps6	Rps6	40S ribosomal protein S6	0.0427319	0.293349	1.54291
PATH:03010	Ribosome	Gm6139	Gm6139	predicted gene 6139	0.0427319	0.293349	1.54291
PATH:03010	Ribosome	Rpl29	Rpl29	60S ribosomal protein L29	0.0427319	0.293349	1.54291
PATH:03010	Ribosome	Rps13	Rps13	40S ribosomal protein S13	0.0427319	0.293349	1.54291
PATH:03010	Ribosome	Rpl27	Rpl27	60S ribosomal protein L27	0.0427319	0.293349	1.54291
PATH:03010	Ribosome	Gm14217	Rpl5-ps2	ribisomal protein L5, pseudogene 2	0.0427319	0.293349	1.54291
PATH:03010	Ribosome	Rps2	Rps2	40S ribosomal protein S2	0.0427319	0.293349	1.54291
PATH:03010	Ribosome	Rpl5	Rpl5	60S ribosomal protein L5	0.0427319	0.293349	1.54291
PATH:03010	Ribosome	Gm6344	Gm6344	ribosomal protein L29 pseudogene	0.0427319	0.293349	1.54291
PATH:03010	Ribosome	Gm8225	Gm8225	Uncharacterized protein	0.0427319	0.293349	1.54291
PATH:00740	Riboflavin metabolism	Acpt	Acpt	Protein Acpt	0.0525129	0.34483	3.40726
PATH:00740	Riboflavin metabolism	Tyr	Tyr	Tyrosinase	0.0525129	0.34483	3.40726
PATH:00740	Riboflavin metabolism	Acpp	Acpp	Putative uncharacterized protein	0.0525129	0.34483	3.40726
PATH:04810	Regulation of actin cytoskeleton	Iqgap3	Iqgap3	IQ motif containing GTPase activating protein 3	0.0529463	0.34483	1.42485
PATH:04810	Regulation of actin cytoskeleton	Fgf3	Fgf3	Fibroblast growth factor 3	0.0529463	0.34483	1.42485
PATH:04810	Regulation of actin cytoskeleton	Braf	Braf	Serine/threonine-protein kinase B-raf	0.0529463	0.34483	1.42485
PATH:04810	Regulation of actin cytoskeleton	Fgfr3	Fgfr3	Fibroblast growth factor receptor 3	0.0529463	0.34483	1.42485
PATH:04810	Regulation of actin cytoskeleton	Tiam2	Tiam2	T-lymphoma invasion and metastasis-inducing protein 2	0.0529463	0.34483	1.42485
PATH:04810	Regulation of actin cytoskeleton	Hras1	Hras	GTPase HRas	0.0529463	0.34483	1.42485
PATH:04810	Regulation of actin cytoskeleton	Fgf22	Fgf22	Fibroblast growth factor 22	0.0529463	0.34483	1.42485
PATH:04810	Regulation of actin cytoskeleton	Fgf21	Fgf21	Fibroblast growth factor 21	0.0529463	0.34483	1.42485
PATH:04810	Regulation of actin cytoskeleton	Pik3r3	Pik3r3	Phosphatidylinositol 3-kinase regulatory subunit gamma	0.0529463	0.34483	1.42485
PATH:04810	Regulation of actin cytoskeleton	Pak6	Pak6	Non-specific serine/threonine protein kinase	0.0529463	0.34483	1.42485
PATH:04810	Regulation of actin cytoskeleton	Mylk3	Mylk3	LOC633594 protein	0.0529463	0.34483	1.42485
PATH:04810	Regulation of actin cytoskeleton	Itga3	Itga3	Integrin alpha-3	0.0529463	0.34483	1.42485
PATH:04810	Regulation of actin cytoskeleton	Ezr	Ezr	Ezrin	0.0529463	0.34483	1.42485
PATH:04810	Regulation of actin cytoskeleton	Pak4	Pak4	Serine/threonine-protein kinase PAK 4	0.0529463	0.34483	1.42485
PATH:04810	Regulation of actin cytoskeleton	F2r	F2r	Proteinase-activated receptor 1	0.0529463	0.34483	1.42485
PATH:04810	Regulation of actin cytoskeleton	Bdkrb2	Bdkrb2	Bradykinin receptor, beta 2, isoform CRA_b	0.0529463	0.34483	1.42485
PATH:04810	Regulation of actin cytoskeleton	Diap3	Diap3	Protein diaphanous homolog 3	0.0529463	0.34483	1.42485
PATH:04810	Regulation of actin cytoskeleton	Pip5k1b	Pip5k1b	Phosphatidylinositol 4-phosphate 5-kinase type-1 beta	0.0529463	0.34483	1.42485
PATH:04810	Regulation of actin cytoskeleton	Limk2	Limk2	LIM domain kinase 2	0.0529463	0.34483	1.42485
PATH:04810	Regulation of actin cytoskeleton	Arhgef4	Arhgef4	Rho guanine nucleotide exchange factor 4	0.0529463	0.34483	1.42485
PATH:04810	Regulation of actin cytoskeleton	Fgf5	Fgf5	Fibroblast growth factor 5	0.0529463	0.34483	1.42485
PATH:04810	Regulation of actin cytoskeleton	Myl10	Myl10	Myosin regulatory light chain 10	0.0529463	0.34483	1.42485
PATH:04810	Regulation of actin cytoskeleton	Myh14	Myh14	Myosin-14	0.0529463	0.34483	1.42485
PATH:05215	Prostate cancer	Braf	Braf	Serine/threonine-protein kinase B-raf	0.0599897	0.375434	1.68449
PATH:05215	Prostate cancer	Erbb2	Erbb2	Receptor tyrosine-protein kinase erbB-2	0.0599897	0.375434	1.68449
PATH:05215	Prostate cancer	Ctnnb1	Ctnnb1	Catenin beta-1	0.0599897	0.375434	1.68449
PATH:05215	Prostate cancer	Tgfa	Tgfa	Protransforming growth factor alpha	0.0599897	0.375434	1.68449
PATH:05215	Prostate cancer	Hras1	Hras	GTPase HRas	0.0599897	0.375434	1.68449
PATH:05215	Prostate cancer	Lef1	Lef1	Lymphoid enhancer binding factor 1, isoform CRA_d	0.0599897	0.375434	1.68449
PATH:05215	Prostate cancer	E2f2	E2f2	Transcription factor E2F2	0.0599897	0.375434	1.68449
PATH:05215	Prostate cancer	Pik3r3	Pik3r3	Phosphatidylinositol 3-kinase regulatory subunit gamma	0.0599897	0.375434	1.68449
PATH:05215	Prostate cancer	Cdkn1a	Cdkn1a	Cyclin-dependent kinase inhibitor 1A variant 2	0.0599897	0.375434	1.68449
PATH:05215	Prostate cancer	Ccne2	Ccne2	Cyclin E2, isoform CRA_a	0.0599897	0.375434	1.68449
PATH:05215	Prostate cancer	Tcf7	Tcf7	Tcf7 protein	0.0599897	0.375434	1.68449
PATH:05206	MicroRNAs in cancer	Brca1	Brca1	Breast cancer type 1 susceptibility protein homolog	0.0606016	0.375434	1.3629
PATH:05206	MicroRNAs in cancer	Wnt3a	Wnt3a	Protein Wnt-3a	0.0606016	0.375434	1.3629
PATH:05206	MicroRNAs in cancer	Mir31	Mir31	microRNA 31	0.0606016	0.375434	1.3629
PATH:05206	MicroRNAs in cancer	Erbb2	Erbb2	Receptor tyrosine-protein kinase erbB-2	0.0606016	0.375434	1.3629
PATH:05206	MicroRNAs in cancer	Fgfr3	Fgfr3	Fibroblast growth factor receptor 3	0.0606016	0.375434	1.3629
PATH:05206	MicroRNAs in cancer	Hras1	Hras	GTPase HRas	0.0606016	0.375434	1.3629
PATH:05206	MicroRNAs in cancer	Trp63	Trp63	Tumor protein 63	0.0606016	0.375434	1.3629
PATH:05206	MicroRNAs in cancer	St14	St14	Suppressor of tumorigenicity 14 protein homolog	0.0606016	0.375434	1.3629
PATH:05206	MicroRNAs in cancer	E2f2	E2f2	Transcription factor E2F2	0.0606016	0.375434	1.3629
PATH:05206	MicroRNAs in cancer	Tnc	Tnc	Tnc protein	0.0606016	0.375434	1.3629
PATH:05206	MicroRNAs in cancer	Stmn1	Stmn1	Stathmin	0.0606016	0.375434	1.3629
PATH:05206	MicroRNAs in cancer	Cdkn1a	Cdkn1a	Cyclin-dependent kinase inhibitor 1A variant 2	0.0606016	0.375434	1.3629
PATH:05206	MicroRNAs in cancer	Pdcd4	Pdcd4	Programmed cell death protein 4	0.0606016	0.375434	1.3629
PATH:05206	MicroRNAs in cancer	Ezh2	Ezh2	Histone-lysine N-methyltransferase EZH2	0.0606016	0.375434	1.3629
PATH:05206	MicroRNAs in cancer	Cdca5	Cdca5	Sororin	0.0606016	0.375434	1.3629
PATH:05206	MicroRNAs in cancer	Notch1	Notch1	Neurogenic locus notch homolog protein 1	0.0606016	0.375434	1.3629
PATH:05206	MicroRNAs in cancer	Ezr	Ezr	Ezrin	0.0606016	0.375434	1.3629
PATH:05206	MicroRNAs in cancer	Serpinb5	Serpinb5	Serpin B5	0.0606016	0.375434	1.3629
PATH:05206	MicroRNAs in cancer	Ccne2	Ccne2	Cyclin E2, isoform CRA_a	0.0606016	0.375434	1.3629
PATH:05206	MicroRNAs in cancer	Fzd3	Fzd3	Putative uncharacterized protein	0.0606016	0.375434	1.3629
PATH:05206	MicroRNAs in cancer	Pak4	Pak4	Serine/threonine-protein kinase PAK 4	0.0606016	0.375434	1.3629
PATH:05206	MicroRNAs in cancer	Wnt3	Wnt3	Protein Wnt	0.0606016	0.375434	1.3629
PATH:05206	MicroRNAs in cancer	Gls2	Gls2	Glutaminase liver isoform, mitochondrial	0.0606016	0.375434	1.3629
PATH:05206	MicroRNAs in cancer	Slc7a1	Slc7a1	High affinity cationic amino acid transporter 1	0.0606016	0.375434	1.3629
PATH:05206	MicroRNAs in cancer	Mir205	Mir205	microRNA 205	0.0606016	0.375434	1.3629
PATH:05206	MicroRNAs in cancer	Cyp1b1	Cyp1b1	Putative uncharacterized protein	0.0606016	0.375434	1.3629
PATH:05206	MicroRNAs in cancer	Cdc25c	Cdc25c	M-phase inducer phosphatase 3	0.0606016	0.375434	1.3629
PATH:04010	MAPK signaling pathway	Fgf3	Fgf3	Fibroblast growth factor 3	0.0628531	0.380111	1.35787
PATH:04010	MAPK signaling pathway	Dusp14	Dusp14	Dual-specificity protein phosphatase 14	0.0628531	0.380111	1.35787
PATH:04010	MAPK signaling pathway	Braf	Braf	Serine/threonine-protein kinase B-raf	0.0628531	0.380111	1.35787
PATH:04010	MAPK signaling pathway	Mapk13	Mapk13	Mitogen-activated protein kinase 13	0.0628531	0.380111	1.35787
PATH:04010	MAPK signaling pathway	Pla2g4e	Pla2g4e	Pla2g4e protein	0.0628531	0.380111	1.35787
PATH:04010	MAPK signaling pathway	Fgfr3	Fgfr3	Fibroblast growth factor receptor 3	0.0628531	0.380111	1.35787
PATH:04010	MAPK signaling pathway	Hras1	Hras	GTPase HRas	0.0628531	0.380111	1.35787
PATH:04010	MAPK signaling pathway	Fgf22	Fgf22	Fibroblast growth factor 22	0.0628531	0.380111	1.35787
PATH:04010	MAPK signaling pathway	Fgf21	Fgf21	Fibroblast growth factor 21	0.0628531	0.380111	1.35787
PATH:04010	MAPK signaling pathway	Pla2g4d	Pla2g4d	Phospholipase A2, group IVD	0.0628531	0.380111	1.35787
PATH:04010	MAPK signaling pathway	Pla2g2f	Pla2g2f	Group IIF secretory phospholipase A2	0.0628531	0.380111	1.35787
PATH:04010	MAPK signaling pathway	Stmn1	Stmn1	Stathmin	0.0628531	0.380111	1.35787
PATH:04010	MAPK signaling pathway	Pla2g2e	Pla2g2e	Group IIE secretory phospholipase A2	0.0628531	0.380111	1.35787
PATH:04010	MAPK signaling pathway	Pla2g4b	Pla2g4b	Cytosolic phospholipase A2 beta	0.0628531	0.380111	1.35787
PATH:04010	MAPK signaling pathway	Cacna1i	Cacna1i	Protein Cacna1i	0.0628531	0.380111	1.35787
PATH:04010	MAPK signaling pathway	Dusp9	Dusp9	Dual specificity protein phosphatase	0.0628531	0.380111	1.35787
PATH:04010	MAPK signaling pathway	Cacng4	Cacng4	Voltage-dependent calcium channel gamma subunit	0.0628531	0.380111	1.35787
PATH:04010	MAPK signaling pathway	Gadd45a	Gadd45a	Growth arrest and DNA damage-inducible protein GADD45 alpha	0.0628531	0.380111	1.35787
PATH:04010	MAPK signaling pathway	Ntf5	Ntf5	Neurotrophin-4	0.0628531	0.380111	1.35787
PATH:04010	MAPK signaling pathway	Hspa2	Hspa2	Heat shock protein 70-2	0.0628531	0.380111	1.35787
PATH:04010	MAPK signaling pathway	Dusp2	Dusp2	Dual specificity protein phosphatase 2	0.0628531	0.380111	1.35787
PATH:04010	MAPK signaling pathway	Cacna2d3	Cacna2d3	Voltage-dependent calcium channel subunit alpha-2/delta-3	0.0628531	0.380111	1.35787
PATH:04010	MAPK signaling pathway	Fgf5	Fgf5	Fibroblast growth factor 5	0.0628531	0.380111	1.35787
PATH:04010	MAPK signaling pathway	Map3k6	Map3k6	Mitogen-activated protein kinase kinase kinase 6	0.0628531	0.380111	1.35787
PATH:04010	MAPK signaling pathway	Rps6ka6	Rps6ka6	Ribosomal protein S6 kinase alpha-6	0.0628531	0.380111	1.35787
PATH:04010	MAPK signaling pathway	Dusp8	Dusp8	Dual-specificity protein phosphatase 8	0.0628531	0.380111	1.35787
PATH:04010	MAPK signaling pathway	Il1a	Il1a	Interleukin-1 alpha	0.0628531	0.380111	1.35787
PATH:00330	Arginine and proline metabolism	Smox	Smox	Spermine oxidase, isoform CRA_a	0.0648496	0.381806	1.848
PATH:00330	Arginine and proline metabolism	Arg2	Arg2	Arginase-2, mitochondrial	0.0648496	0.381806	1.848
PATH:00330	Arginine and proline metabolism	Ass1	Ass1	Argininosuccinate synthase	0.0648496	0.381806	1.848
PATH:00330	Arginine and proline metabolism	Gls2	Gls2	Glutaminase liver isoform, mitochondrial	0.0648496	0.381806	1.848
PATH:00330	Arginine and proline metabolism	Lap3	Lap3	Cytosol aminopeptidase	0.0648496	0.381806	1.848
PATH:00330	Arginine and proline metabolism	Cps1	Cps1	Cps1 protein	0.0648496	0.381806	1.848
PATH:00330	Arginine and proline metabolism	Ckmt1	Ckmt1	Creatine kinase U-type, mitochondrial	0.0648496	0.381806	1.848
PATH:00330	Arginine and proline metabolism	Arg1	Arg1	Arginase-1	0.0648496	0.381806	1.848
PATH:00460	Cyanoamino acid metabolism	Ggt1	Ggt1	Gamma-glutamyltranspeptidase 1	0.0661395	0.381806	4.54301
PATH:00460	Cyanoamino acid metabolism	Shmt1	Shmt1	Serine hydroxymethyltransferase, cytosolic	0.0661395	0.381806	4.54301
PATH:04068	FoxO signaling pathway	Braf	Braf	Serine/threonine-protein kinase B-raf	0.0690788	0.389912	1.51434
PATH:04068	FoxO signaling pathway	Mapk13	Mapk13	Mitogen-activated protein kinase 13	0.0690788	0.389912	1.51434
PATH:04068	FoxO signaling pathway	Plk1	Plk1	Polo like kinase	0.0690788	0.389912	1.51434
PATH:04068	FoxO signaling pathway	Cdkn2b	Cdkn2b	Cyclin-dependent kinase inhibitor p15INK4b	0.0690788	0.389912	1.51434
PATH:04068	FoxO signaling pathway	Hras1	Hras	GTPase HRas	0.0690788	0.389912	1.51434
PATH:04068	FoxO signaling pathway	Ccnb2	Ccnb2	G2/mitotic-specific cyclin-B2	0.0690788	0.389912	1.51434
PATH:04068	FoxO signaling pathway	Pik3r3	Pik3r3	Phosphatidylinositol 3-kinase regulatory subunit gamma	0.0690788	0.389912	1.51434
PATH:04068	FoxO signaling pathway	Plk3	Plk3	Serine/threonine-protein kinase PLK3	0.0690788	0.389912	1.51434
PATH:04068	FoxO signaling pathway	Cdkn1a	Cdkn1a	Cyclin-dependent kinase inhibitor 1A variant 2	0.0690788	0.389912	1.51434
PATH:04068	FoxO signaling pathway	Csnk1e	Csnk1e	Casein kinase I isoform epsilon	0.0690788	0.389912	1.51434
PATH:04068	FoxO signaling pathway	Ccnb1	Ccnb1	Cyclin b1 variant 1	0.0690788	0.389912	1.51434
PATH:04068	FoxO signaling pathway	Gm5593	Gm5593	predicted gene 5593	0.0690788	0.389912	1.51434
PATH:04068	FoxO signaling pathway	Gadd45a	Gadd45a	Growth arrest and DNA damage-inducible protein GADD45 alpha	0.0690788	0.389912	1.51434
PATH:04068	FoxO signaling pathway	Plk4	Plk4	Serine/threonine-protein kinase PLK4	0.0690788	0.389912	1.51434
PATH:04068	FoxO signaling pathway	Homer2	Homer2	Homer protein homolog 2	0.0690788	0.389912	1.51434
PATH:04014	Ras signaling pathway	Fgf3	Fgf3	Fibroblast growth factor 3	0.0729847	0.390887	1.37486
PATH:04014	Ras signaling pathway	Calml3	Calml3	Calmodulin-like protein 3	0.0729847	0.390887	1.37486
PATH:04014	Ras signaling pathway	Mllt4	Mllt4	Afadin	0.0729847	0.390887	1.37486
PATH:04014	Ras signaling pathway	Pla2g4e	Pla2g4e	Pla2g4e protein	0.0729847	0.390887	1.37486
PATH:04014	Ras signaling pathway	Fgfr3	Fgfr3	Fibroblast growth factor receptor 3	0.0729847	0.390887	1.37486
PATH:04014	Ras signaling pathway	Hras1	Hras	GTPase HRas	0.0729847	0.390887	1.37486
PATH:04014	Ras signaling pathway	Fgf22	Fgf22	Fibroblast growth factor 22	0.0729847	0.390887	1.37486
PATH:04014	Ras signaling pathway	Fgf21	Fgf21	Fibroblast growth factor 21	0.0729847	0.390887	1.37486
PATH:04014	Ras signaling pathway	Pla2g4d	Pla2g4d	Phospholipase A2, group IVD	0.0729847	0.390887	1.37486
PATH:04014	Ras signaling pathway	Efna1	Efna1	Ephrin-A1	0.0729847	0.390887	1.37486
PATH:04014	Ras signaling pathway	Pik3r3	Pik3r3	Phosphatidylinositol 3-kinase regulatory subunit gamma	0.0729847	0.390887	1.37486
PATH:04014	Ras signaling pathway	Pak6	Pak6	Non-specific serine/threonine protein kinase	0.0729847	0.390887	1.37486
PATH:04014	Ras signaling pathway	Efna3	Efna3	Ephrin-A3	0.0729847	0.390887	1.37486
PATH:04014	Ras signaling pathway	Pla2g2f	Pla2g2f	Group IIF secretory phospholipase A2	0.0729847	0.390887	1.37486
PATH:04014	Ras signaling pathway	Calm4	Calm4	Calm4 protein	0.0729847	0.390887	1.37486
PATH:04014	Ras signaling pathway	Pla2g2e	Pla2g2e	Group IIE secretory phospholipase A2	0.0729847	0.390887	1.37486
PATH:04014	Ras signaling pathway	Efna2	Efna2	Ephrin-A2	0.0729847	0.390887	1.37486
PATH:04014	Ras signaling pathway	Pla2g4b	Pla2g4b	Cytosolic phospholipase A2 beta	0.0729847	0.390887	1.37486
PATH:04014	Ras signaling pathway	Pak4	Pak4	Serine/threonine-protein kinase PAK 4	0.0729847	0.390887	1.37486
PATH:04014	Ras signaling pathway	Efna4	Efna4	Ephrin-A4	0.0729847	0.390887	1.37486
PATH:04014	Ras signaling pathway	Gng4	Gng4	Guanine nucleotide-binding protein G(I)/G(S)/G(O) subunit gamma-4	0.0729847	0.390887	1.37486
PATH:04014	Ras signaling pathway	Epha2	Epha2	Ephrin type-A receptor 2	0.0729847	0.390887	1.37486
PATH:04014	Ras signaling pathway	Fgf5	Fgf5	Fibroblast growth factor 5	0.0729847	0.390887	1.37486
PATH:00900	Terpenoid backbone biosynthesis	Fdps	Fdps	Putative uncharacterized protein	0.0729997	0.390887	2.47801
PATH:00900	Terpenoid backbone biosynthesis	Idi1	Idi1	Isopentenyl-diphosphate delta isomerase	0.0729997	0.390887	2.47801
PATH:00900	Terpenoid backbone biosynthesis	Pdss1	Pdss1	Decaprenyl-diphosphate synthase subunit 1	0.0729997	0.390887	2.47801
PATH:00900	Terpenoid backbone biosynthesis	Hmgcs2	Hmgcs2	cDNA fis, clone TRACH2006528,highly similar to HYDROXYMETHYLGLUTARYL-COA SYNTHASE, MITOCHONDRIAL (EC 4.1.3.5)	0.0729997	0.390887	2.47801
PATH:05218	Melanoma	Fgf3	Fgf3	Fibroblast growth factor 3	0.0738684	0.390887	1.72762
PATH:05218	Melanoma	Braf	Braf	Serine/threonine-protein kinase B-raf	0.0738684	0.390887	1.72762
PATH:05218	Melanoma	Hras1	Hras	GTPase HRas	0.0738684	0.390887	1.72762
PATH:05218	Melanoma	Fgf22	Fgf22	Fibroblast growth factor 22	0.0738684	0.390887	1.72762
PATH:05218	Melanoma	Fgf21	Fgf21	Fibroblast growth factor 21	0.0738684	0.390887	1.72762
PATH:05218	Melanoma	E2f2	E2f2	Transcription factor E2F2	0.0738684	0.390887	1.72762
PATH:05218	Melanoma	Pik3r3	Pik3r3	Phosphatidylinositol 3-kinase regulatory subunit gamma	0.0738684	0.390887	1.72762
PATH:05218	Melanoma	Cdkn1a	Cdkn1a	Cyclin-dependent kinase inhibitor 1A variant 2	0.0738684	0.390887	1.72762
PATH:05218	Melanoma	Fgf5	Fgf5	Fibroblast growth factor 5	0.0738684	0.390887	1.72762
PATH:03008	Ribosome biogenesis in eukaryotes	Pop5	Pop5	Ribonuclease P/MRP protein subunit POP5	0.0811356	0.416958	1.64205
PATH:03008	Ribosome biogenesis in eukaryotes	Wdr75	Wdr75	Protein Wdr75	0.0811356	0.416958	1.64205
PATH:03008	Ribosome biogenesis in eukaryotes	Dkc1	Dkc1	H/ACA ribonucleoprotein complex subunit 4	0.0811356	0.416958	1.64205
PATH:03008	Ribosome biogenesis in eukaryotes	Nop58	Nop58	Nucleolar protein 58	0.0811356	0.416958	1.64205
PATH:03008	Ribosome biogenesis in eukaryotes	Utp14b	Utp14b	UTP14, U3 small nucleolar ribonucleoprotein, homolog B (Yeast)	0.0811356	0.416958	1.64205
PATH:03008	Ribosome biogenesis in eukaryotes	Eftud1	Eftud1	Elongation factor Tu GTP-binding domain-containing protein 1	0.0811356	0.416958	1.64205
PATH:03008	Ribosome biogenesis in eukaryotes	Nhp2	Nhp2	H/ACA ribonucleoprotein complex subunit 2	0.0811356	0.416958	1.64205
PATH:03008	Ribosome biogenesis in eukaryotes	Taf9	Taf9	Transcription initiation factor TFIID subunit 9	0.0811356	0.416958	1.64205
PATH:03008	Ribosome biogenesis in eukaryotes	Nxt1	Nxt1	NTF2-related export protein 1	0.0811356	0.416958	1.64205
PATH:03008	Ribosome biogenesis in eukaryotes	Pop1	Pop1	Blood vessel epicardial substance	0.0811356	0.416958	1.64205
PATH:05213	Endometrial cancer	Braf	Braf	Serine/threonine-protein kinase B-raf	0.0837198	0.416958	1.83468
PATH:05213	Endometrial cancer	Erbb2	Erbb2	Receptor tyrosine-protein kinase erbB-2	0.0837198	0.416958	1.83468
PATH:05213	Endometrial cancer	Ctnnb1	Ctnnb1	Catenin beta-1	0.0837198	0.416958	1.83468
PATH:05213	Endometrial cancer	Hras1	Hras	GTPase HRas	0.0837198	0.416958	1.83468
PATH:05213	Endometrial cancer	Lef1	Lef1	Lymphoid enhancer binding factor 1, isoform CRA_d	0.0837198	0.416958	1.83468
PATH:05213	Endometrial cancer	Pik3r3	Pik3r3	Phosphatidylinositol 3-kinase regulatory subunit gamma	0.0837198	0.416958	1.83468
PATH:05213	Endometrial cancer	Tcf7	Tcf7	Tcf7 protein	0.0837198	0.416958	1.83468
PATH:00591	Linoleic acid metabolism	Pla2g4e	Pla2g4e	Pla2g4e protein	0.0837198	0.416958	1.83468
PATH:00591	Linoleic acid metabolism	Pla2g4d	Pla2g4d	Phospholipase A2, group IVD	0.0837198	0.416958	1.83468
PATH:00591	Linoleic acid metabolism	Pla2g2f	Pla2g2f	Group IIF secretory phospholipase A2	0.0837198	0.416958	1.83468
PATH:00591	Linoleic acid metabolism	Cyp3a16	Cyp3a16	Cytochrome P450, family 3, subfamily a, polypeptide 16	0.0837198	0.416958	1.83468
PATH:00591	Linoleic acid metabolism	Plb1	Plb1	Phospholipase B1, membrane-associated	0.0837198	0.416958	1.83468
PATH:00591	Linoleic acid metabolism	Pla2g2e	Pla2g2e	Group IIE secretory phospholipase A2	0.0837198	0.416958	1.83468
PATH:00591	Linoleic acid metabolism	Pla2g4b	Pla2g4b	Cytosolic phospholipase A2 beta	0.0837198	0.416958	1.83468
PATH:05160	Hepatitis C	Braf	Braf	Serine/threonine-protein kinase B-raf	0.0882303	0.430971	1.46025
PATH:05160	Hepatitis C	Mapk13	Mapk13	Mitogen-activated protein kinase 13	0.0882303	0.430971	1.46025
PATH:05160	Hepatitis C	Cldn14	Cldn14	Claudin-14	0.0882303	0.430971	1.46025
PATH:05160	Hepatitis C	Ppp2r1b	Ppp2r1b	Serine/threonine-protein phosphatase 2A 65 kDa regulatory subunit A beta isoform	0.0882303	0.430971	1.46025
PATH:05160	Hepatitis C	Hras1	Hras	GTPase HRas	0.0882303	0.430971	1.46025
PATH:05160	Hepatitis C	Pik3r3	Pik3r3	Phosphatidylinositol 3-kinase regulatory subunit gamma	0.0882303	0.430971	1.46025
PATH:05160	Hepatitis C	Cldn1	Cldn1	Claudin-1	0.0882303	0.430971	1.46025
PATH:05160	Hepatitis C	Cldn8	Cldn8	Claudin-8	0.0882303	0.430971	1.46025
PATH:05160	Hepatitis C	Cdkn1a	Cdkn1a	Cyclin-dependent kinase inhibitor 1A variant 2	0.0882303	0.430971	1.46025
PATH:05160	Hepatitis C	Cldn4	Cldn4	Claudin-4	0.0882303	0.430971	1.46025
PATH:05160	Hepatitis C	Eif2s1	Eif2s1	Eukaryotic translation initiation factor 2 subunit 1	0.0882303	0.430971	1.46025
PATH:05160	Hepatitis C	Cldn17	Cldn17	Claudin-17	0.0882303	0.430971	1.46025
PATH:05160	Hepatitis C	Cldn3	Cldn3	Claudin-3	0.0882303	0.430971	1.46025
PATH:05160	Hepatitis C	Cldn10	Cldn10	Cldn10 protein	0.0882303	0.430971	1.46025
PATH:05160	Hepatitis C	Ocln	Ocln	Occludin	0.0882303	0.430971	1.46025
PATH:04730	Long-term depression	Braf	Braf	Serine/threonine-protein kinase B-raf	0.0906445	0.432059	1.65759
PATH:04730	Long-term depression	Crhr1	Crhr1	CRH receptor subtype-1 isoform-3	0.0906445	0.432059	1.65759
PATH:04730	Long-term depression	Pla2g4e	Pla2g4e	Pla2g4e protein	0.0906445	0.432059	1.65759
PATH:04730	Long-term depression	Ppp2r1b	Ppp2r1b	Serine/threonine-protein phosphatase 2A 65 kDa regulatory subunit A beta isoform	0.0906445	0.432059	1.65759
PATH:04730	Long-term depression	Hras1	Hras	GTPase HRas	0.0906445	0.432059	1.65759
PATH:04730	Long-term depression	Pla2g4d	Pla2g4d	Phospholipase A2, group IVD	0.0906445	0.432059	1.65759
PATH:04730	Long-term depression	Pla2g2f	Pla2g2f	Group IIF secretory phospholipase A2	0.0906445	0.432059	1.65759
PATH:04730	Long-term depression	Pla2g2e	Pla2g2e	Group IIE secretory phospholipase A2	0.0906445	0.432059	1.65759
PATH:04730	Long-term depression	Pla2g4b	Pla2g4b	Cytosolic phospholipase A2 beta	0.0906445	0.432059	1.65759
PATH:00350	Tyrosine metabolism	4930438A08Rik	4930438A08Rik	Protein 4930438A08Rik	0.0918551	0.432059	1.90173
PATH:00350	Tyrosine metabolism	Tyr	Tyr	Tyrosinase	0.0918551	0.432059	1.90173
PATH:00350	Tyrosine metabolism	Dct	Dct	L-dopachrome tautomerase	0.0918551	0.432059	1.90173
PATH:00350	Tyrosine metabolism	1700055N04Rik	1700055N04Rik	Protein 1700055N04Rik	0.0918551	0.432059	1.90173
PATH:00350	Tyrosine metabolism	Aldh1a3	Aldh1a3	Aldehyde dehydrogenase family 1 member A3	0.0918551	0.432059	1.90173
PATH:00350	Tyrosine metabolism	Tyrp1	Tyrp1	Tyrosinase-related protein 1	0.0918551	0.432059	1.90173
PATH:05214	Glioma	Calml3	Calml3	Calmodulin-like protein 3	0.101379	0.466837	1.67742
PATH:05214	Glioma	Braf	Braf	Serine/threonine-protein kinase B-raf	0.101379	0.466837	1.67742
PATH:05214	Glioma	Tgfa	Tgfa	Protransforming growth factor alpha	0.101379	0.466837	1.67742
PATH:05214	Glioma	Hras1	Hras	GTPase HRas	0.101379	0.466837	1.67742
PATH:05214	Glioma	E2f2	E2f2	Transcription factor E2F2	0.101379	0.466837	1.67742
PATH:05214	Glioma	Pik3r3	Pik3r3	Phosphatidylinositol 3-kinase regulatory subunit gamma	0.101379	0.466837	1.67742
PATH:05214	Glioma	Cdkn1a	Cdkn1a	Cyclin-dependent kinase inhibitor 1A variant 2	0.101379	0.466837	1.67742
PATH:05214	Glioma	Calm4	Calm4	Calm4 protein	0.101379	0.466837	1.67742
PATH:00590	Arachidonic acid metabolism	Pla2g4e	Pla2g4e	Pla2g4e protein	0.102925	0.466837	1.52979
PATH:00590	Arachidonic acid metabolism	Gpx2	Gpx2	Glutathione peroxidase 2	0.102925	0.466837	1.52979
PATH:00590	Arachidonic acid metabolism	Ggt1	Ggt1	Gamma-glutamyltranspeptidase 1	0.102925	0.466837	1.52979
PATH:00590	Arachidonic acid metabolism	Pla2g4d	Pla2g4d	Phospholipase A2, group IVD	0.102925	0.466837	1.52979
PATH:00590	Arachidonic acid metabolism	Cyp4f17	Cyp4f17	Protein Cyp4f17	0.102925	0.466837	1.52979
PATH:00590	Arachidonic acid metabolism	Pla2g2f	Pla2g2f	Group IIF secretory phospholipase A2	0.102925	0.466837	1.52979
PATH:00590	Arachidonic acid metabolism	Plb1	Plb1	Phospholipase B1, membrane-associated	0.102925	0.466837	1.52979
PATH:00590	Arachidonic acid metabolism	Pla2g2e	Pla2g2e	Group IIE secretory phospholipase A2	0.102925	0.466837	1.52979
PATH:00590	Arachidonic acid metabolism	Pla2g4b	Pla2g4b	Cytosolic phospholipase A2 beta	0.102925	0.466837	1.52979
PATH:00590	Arachidonic acid metabolism	Alox8	Alox8	Arachidonate 8S-lipoxygenase	0.102925	0.466837	1.52979
PATH:00590	Arachidonic acid metabolism	Ptgds	Ptgds	Prostaglandin-H2 D-isomerase	0.102925	0.466837	1.52979
PATH:05221	Acute myeloid leukemia	Braf	Braf	Serine/threonine-protein kinase B-raf	0.12173	0.542444	1.67374
PATH:05221	Acute myeloid leukemia	Jup	Jup	Junction plakoglobin	0.12173	0.542444	1.67374
PATH:05221	Acute myeloid leukemia	Hras1	Hras	GTPase HRas	0.12173	0.542444	1.67374
PATH:05221	Acute myeloid leukemia	Lef1	Lef1	Lymphoid enhancer binding factor 1, isoform CRA_d	0.12173	0.542444	1.67374
PATH:05221	Acute myeloid leukemia	Pik3r3	Pik3r3	Phosphatidylinositol 3-kinase regulatory subunit gamma	0.12173	0.542444	1.67374
PATH:05221	Acute myeloid leukemia	Rps6kb2	Rps6kb2	Ribosomal protein S6 kinase beta-2	0.12173	0.542444	1.67374
PATH:05221	Acute myeloid leukemia	Tcf7	Tcf7	Tcf7 protein	0.12173	0.542444	1.67374
PATH:00230	Purine metabolism	Gucy2e	Gucy2e	Guanylyl cyclase GC-E	0.152631	0.653648	1.309
PATH:00230	Purine metabolism	Pde6a	Pde6a	Phosphodiesterase 6A, cGMP-specific, rod, alpha	0.152631	0.653648	1.309
PATH:00230	Purine metabolism	Ak7	Ak7	Adenylate kinase 7	0.152631	0.653648	1.309
PATH:00230	Purine metabolism	Nme1	Nme1	Nucleoside diphosphate kinase A	0.152631	0.653648	1.309
PATH:00230	Purine metabolism	Gucy2c	Gucy2c	Heat-stable enterotoxin receptor	0.152631	0.653648	1.309
PATH:00230	Purine metabolism	Itpa	Itpa	Putative uncharacterized protein	0.152631	0.653648	1.309
PATH:00230	Purine metabolism	Rrm2	Rrm2	Ribonucleoside-diphosphate reductase subunit M2	0.152631	0.653648	1.309
PATH:00230	Purine metabolism	Pgm1	Pgm1	Phosphoglucomutase-2	0.152631	0.653648	1.309
PATH:00230	Purine metabolism	Polr1e	Polr1e	DNA-directed RNA polymerase I subunit RPA49	0.152631	0.653648	1.309
PATH:00230	Purine metabolism	Ak4	Ak4	Adenylate kinase 4, mitochondrial	0.152631	0.653648	1.309
PATH:00230	Purine metabolism	Urah	Urah	5-hydroxyisourate hydrolase	0.152631	0.653648	1.309
PATH:00230	Purine metabolism	Uox	Uox	Uricase	0.152631	0.653648	1.309
PATH:00230	Purine metabolism	Polr3g	Polr3g	DNA-directed RNA polymerase III subunit RPC7	0.152631	0.653648	1.309
PATH:00230	Purine metabolism	Prim1	Prim1	DNA primase small subunit	0.152631	0.653648	1.309
PATH:00230	Purine metabolism	Nt5e	Nt5e	5' nucleotidase, ecto, isoform CRA_a	0.152631	0.653648	1.309
PATH:00230	Purine metabolism	Entpd3	Entpd3	Putative uncharacterized protein	0.152631	0.653648	1.309
PATH:00230	Purine metabolism	Adcy8	Adcy8	Adenylate cyclase type 8	0.152631	0.653648	1.309
PATH:04664	Fc epsilon RI signaling pathway	Mapk13	Mapk13	Mitogen-activated protein kinase 13	0.15315	0.653648	1.47785
PATH:04664	Fc epsilon RI signaling pathway	Pla2g4e	Pla2g4e	Pla2g4e protein	0.15315	0.653648	1.47785
PATH:04664	Fc epsilon RI signaling pathway	Hras1	Hras	GTPase HRas	0.15315	0.653648	1.47785
PATH:04664	Fc epsilon RI signaling pathway	Pla2g4d	Pla2g4d	Phospholipase A2, group IVD	0.15315	0.653648	1.47785
PATH:04664	Fc epsilon RI signaling pathway	Pik3r3	Pik3r3	Phosphatidylinositol 3-kinase regulatory subunit gamma	0.15315	0.653648	1.47785
PATH:04664	Fc epsilon RI signaling pathway	Fcer1a	Fcer1a	High affinity immunoglobulin epsilon receptor subunit alpha	0.15315	0.653648	1.47785
PATH:04664	Fc epsilon RI signaling pathway	Pla2g2f	Pla2g2f	Group IIF secretory phospholipase A2	0.15315	0.653648	1.47785
PATH:04664	Fc epsilon RI signaling pathway	Pla2g2e	Pla2g2e	Group IIE secretory phospholipase A2	0.15315	0.653648	1.47785
PATH:04664	Fc epsilon RI signaling pathway	Pla2g4b	Pla2g4b	Cytosolic phospholipase A2 beta	0.15315	0.653648	1.47785
PATH:03410	Base excision repair	Neil3	Neil3	Endonuclease 8-like 3	0.154405	0.653648	1.74731
PATH:03410	Base excision repair	Smug1	Smug1	Putative uncharacterized protein	0.154405	0.653648	1.74731
PATH:03410	Base excision repair	Gm9855	Gm9855	thymine DNA glycosylase pseudogene	0.154405	0.653648	1.74731
PATH:03410	Base excision repair	Gm5806	Gm5806	predicted gene 5806	0.154405	0.653648	1.74731
PATH:03410	Base excision repair	Tdg	Tdg	G/T mismatch-specific thymine DNA glycosylase	0.154405	0.653648	1.74731
PATH:04971	Gastric acid secretion	Calml3	Calml3	Calmodulin-like protein 3	0.173518	0.714164	1.47341
PATH:04971	Gastric acid secretion	Sstr2	Sstr2	Somatostatin receptor type 2	0.173518	0.714164	1.47341
PATH:04971	Gastric acid secretion	Car2	Car2	Carbonic anhydrase 2	0.173518	0.714164	1.47341
PATH:04971	Gastric acid secretion	Calm4	Calm4	Calm4 protein	0.173518	0.714164	1.47341
PATH:04971	Gastric acid secretion	Mylk3	Mylk3	LOC633594 protein	0.173518	0.714164	1.47341
PATH:04971	Gastric acid secretion	Ezr	Ezr	Ezrin	0.173518	0.714164	1.47341
PATH:04971	Gastric acid secretion	Kcnj15	Kcnj15	Potassium inwardly-rectifying channel, subfamily J, member 15, isoform CRA_a	0.173518	0.714164	1.47341
PATH:04971	Gastric acid secretion	Adcy8	Adcy8	Adenylate cyclase type 8	0.173518	0.714164	1.47341
PATH:00650	Butanoate metabolism	Acsm3	Acsm3	Acyl-coenzyme A synthetase ACSM3, mitochondrial	0.174323	0.714164	1.8172
PATH:00650	Butanoate metabolism	Bdh1	Bdh1	3-hydroxybutyrate dehydrogenase	0.174323	0.714164	1.8172
PATH:00650	Butanoate metabolism	Oxct2a	Oxct2a	TISP10 protein	0.174323	0.714164	1.8172
PATH:00650	Butanoate metabolism	Hmgcs2	Hmgcs2	cDNA fis, clone TRACH2006528,highly similar to HYDROXYMETHYLGLUTARYL-COA SYNTHASE, MITOCHONDRIAL (EC 4.1.3.5)	0.174323	0.714164	1.8172
PATH:04614	Renin-angiotensin system	Ace2	Ace2	Angiotensin I converting enzyme 2	0.177537	0.715783	2.04435
PATH:04614	Renin-angiotensin system	Ctsg	Ctsg	Cathepsin G	0.177537	0.715783	2.04435
PATH:04614	Renin-angiotensin system	Thop1	Thop1	Thimet oligopeptidase	0.177537	0.715783	2.04435
PATH:00471	D-Glutamine and D-glutamate metabolism	Gls2	Gls2	Glutaminase liver isoform, mitochondrial	0.204388	0.784133	4.54301
PATH:04912	GnRH signaling pathway	Calml3	Calml3	Calmodulin-like protein 3	0.205223	0.784133	1.34941
PATH:04912	GnRH signaling pathway	Mapk13	Mapk13	Mitogen-activated protein kinase 13	0.205223	0.784133	1.34941
PATH:04912	GnRH signaling pathway	Pla2g4e	Pla2g4e	Pla2g4e protein	0.205223	0.784133	1.34941
PATH:04912	GnRH signaling pathway	Hras1	Hras	GTPase HRas	0.205223	0.784133	1.34941
PATH:04912	GnRH signaling pathway	Pla2g4d	Pla2g4d	Phospholipase A2, group IVD	0.205223	0.784133	1.34941
PATH:04912	GnRH signaling pathway	Pla2g2f	Pla2g2f	Group IIF secretory phospholipase A2	0.205223	0.784133	1.34941
PATH:04912	GnRH signaling pathway	Calm4	Calm4	Calm4 protein	0.205223	0.784133	1.34941
PATH:04912	GnRH signaling pathway	Pla2g2e	Pla2g2e	Group IIE secretory phospholipase A2	0.205223	0.784133	1.34941
PATH:04912	GnRH signaling pathway	Pla2g4b	Pla2g4b	Cytosolic phospholipase A2 beta	0.205223	0.784133	1.34941
PATH:04912	GnRH signaling pathway	Adcy8	Adcy8	Adenylate cyclase type 8	0.205223	0.784133	1.34941
PATH:05210	Colorectal cancer	Braf	Braf	Serine/threonine-protein kinase B-raf	0.208	0.784133	1.4455
PATH:05210	Colorectal cancer	Ctnnb1	Ctnnb1	Catenin beta-1	0.208	0.784133	1.4455
PATH:05210	Colorectal cancer	Lef1	Lef1	Lymphoid enhancer binding factor 1, isoform CRA_d	0.208	0.784133	1.4455
PATH:05210	Colorectal cancer	Dcc	Dcc	Netrin receptor DCC	0.208	0.784133	1.4455
PATH:05210	Colorectal cancer	Pik3r3	Pik3r3	Phosphatidylinositol 3-kinase regulatory subunit gamma	0.208	0.784133	1.4455
PATH:05210	Colorectal cancer	Birc5	Birc5	Baculoviral IAP repeat-containing protein 5	0.208	0.784133	1.4455
PATH:05210	Colorectal cancer	Tcf7	Tcf7	Tcf7 protein	0.208	0.784133	1.4455
PATH:04370	VEGF signaling pathway	Mapk13	Mapk13	Mitogen-activated protein kinase 13	0.211407	0.784133	1.39785
PATH:04370	VEGF signaling pathway	Pla2g4e	Pla2g4e	Pla2g4e protein	0.211407	0.784133	1.39785
PATH:04370	VEGF signaling pathway	Hras1	Hras	GTPase HRas	0.211407	0.784133	1.39785
PATH:04370	VEGF signaling pathway	Pla2g4d	Pla2g4d	Phospholipase A2, group IVD	0.211407	0.784133	1.39785
PATH:04370	VEGF signaling pathway	Pik3r3	Pik3r3	Phosphatidylinositol 3-kinase regulatory subunit gamma	0.211407	0.784133	1.39785
PATH:04370	VEGF signaling pathway	Pla2g2f	Pla2g2f	Group IIF secretory phospholipase A2	0.211407	0.784133	1.39785
PATH:04370	VEGF signaling pathway	Pla2g2e	Pla2g2e	Group IIE secretory phospholipase A2	0.211407	0.784133	1.39785
PATH:04370	VEGF signaling pathway	Pla2g4b	Pla2g4b	Cytosolic phospholipase A2 beta	0.211407	0.784133	1.39785
PATH:04750	Inflammatory mediator regulation of TRP channels	Calml3	Calml3	Calmodulin-like protein 3	0.212815	0.784133	1.298
PATH:04750	Inflammatory mediator regulation of TRP channels	F2rl1	F2rl1	Proteinase-activated receptor 2	0.212815	0.784133	1.298
PATH:04750	Inflammatory mediator regulation of TRP channels	Mapk13	Mapk13	Mitogen-activated protein kinase 13	0.212815	0.784133	1.298
PATH:04750	Inflammatory mediator regulation of TRP channels	Pla2g4e	Pla2g4e	Pla2g4e protein	0.212815	0.784133	1.298
PATH:04750	Inflammatory mediator regulation of TRP channels	Pla2g4d	Pla2g4d	Phospholipase A2, group IVD	0.212815	0.784133	1.298
PATH:04750	Inflammatory mediator regulation of TRP channels	Trpv3	Trpv3	TRP receptor like protein	0.212815	0.784133	1.298
PATH:04750	Inflammatory mediator regulation of TRP channels	Pik3r3	Pik3r3	Phosphatidylinositol 3-kinase regulatory subunit gamma	0.212815	0.784133	1.298
PATH:04750	Inflammatory mediator regulation of TRP channels	Calm4	Calm4	Calm4 protein	0.212815	0.784133	1.298
PATH:04750	Inflammatory mediator regulation of TRP channels	Pla2g4b	Pla2g4b	Cytosolic phospholipase A2 beta	0.212815	0.784133	1.298
PATH:04750	Inflammatory mediator regulation of TRP channels	Bdkrb2	Bdkrb2	Bradykinin receptor, beta 2, isoform CRA_b	0.212815	0.784133	1.298
PATH:04750	Inflammatory mediator regulation of TRP channels	P2ry2	P2ry2	P2Y purinoceptor 2	0.212815	0.784133	1.298
PATH:04750	Inflammatory mediator regulation of TRP channels	Adcy8	Adcy8	Adenylate cyclase type 8	0.212815	0.784133	1.298
PATH:04964	Proximal tubule bicarbonate reclamation	Slc38a3	Slc38a3	Sodium-coupled neutral amino acid transporter 3	0.2161	0.784133	1.8585
PATH:04964	Proximal tubule bicarbonate reclamation	Car2	Car2	Carbonic anhydrase 2	0.2161	0.784133	1.8585
PATH:04964	Proximal tubule bicarbonate reclamation	Gls2	Gls2	Glutaminase liver isoform, mitochondrial	0.2161	0.784133	1.8585
PATH:04320	Dorso-ventral axis formation	Notch1	Notch1	Neurogenic locus notch homolog protein 1	0.2161	0.784133	1.8585
PATH:04320	Dorso-ventral axis formation	Piwil2	Piwil2	Piwi-like protein 2	0.2161	0.784133	1.8585
PATH:04320	Dorso-ventral axis formation	Spire2	Spire2	Spir-2 protein	0.2161	0.784133	1.8585
PATH:00564	Glycerophospholipid metabolism	Pla2g4e	Pla2g4e	Pla2g4e protein	0.222412	0.795671	1.34793
PATH:00564	Glycerophospholipid metabolism	Pla2g4d	Pla2g4d	Phospholipase A2, group IVD	0.222412	0.795671	1.34793
PATH:00564	Glycerophospholipid metabolism	Lpin3	Lpin3	Phosphatidate phosphatase LPIN3	0.222412	0.795671	1.34793
PATH:00564	Glycerophospholipid metabolism	Pla2g2f	Pla2g2f	Group IIF secretory phospholipase A2	0.222412	0.795671	1.34793
PATH:00564	Glycerophospholipid metabolism	Plb1	Plb1	Phospholipase B1, membrane-associated	0.222412	0.795671	1.34793
PATH:00564	Glycerophospholipid metabolism	Pla2g2e	Pla2g2e	Group IIE secretory phospholipase A2	0.222412	0.795671	1.34793
PATH:00564	Glycerophospholipid metabolism	Pla2g4b	Pla2g4b	Cytosolic phospholipase A2 beta	0.222412	0.795671	1.34793
PATH:00564	Glycerophospholipid metabolism	Lpcat4	Lpcat4	Lysophospholipid acyltransferase LPCAT4	0.222412	0.795671	1.34793
PATH:00564	Glycerophospholipid metabolism	Lypla2	Lypla2	Acyl-protein thioesterase 2	0.222412	0.795671	1.34793
PATH:05223	Non-small cell lung cancer	Braf	Braf	Serine/threonine-protein kinase B-raf	0.225894	0.796904	1.46025
PATH:05223	Non-small cell lung cancer	Erbb2	Erbb2	Receptor tyrosine-protein kinase erbB-2	0.225894	0.796904	1.46025
PATH:05223	Non-small cell lung cancer	Tgfa	Tgfa	Protransforming growth factor alpha	0.225894	0.796904	1.46025
PATH:05223	Non-small cell lung cancer	Hras1	Hras	GTPase HRas	0.225894	0.796904	1.46025
PATH:05223	Non-small cell lung cancer	E2f2	E2f2	Transcription factor E2F2	0.225894	0.796904	1.46025
PATH:05223	Non-small cell lung cancer	Pik3r3	Pik3r3	Phosphatidylinositol 3-kinase regulatory subunit gamma	0.225894	0.796904	1.46025
PATH:04975	Fat digestion and absorption	Pla2g4e	Pla2g4e	Pla2g4e protein	0.232261	0.808141	1.51434
PATH:04975	Fat digestion and absorption	Pla2g4d	Pla2g4d	Phospholipase A2, group IVD	0.232261	0.808141	1.51434
PATH:04975	Fat digestion and absorption	Pla2g2f	Pla2g2f	Group IIF secretory phospholipase A2	0.232261	0.808141	1.51434
PATH:04975	Fat digestion and absorption	Pla2g2e	Pla2g2e	Group IIE secretory phospholipase A2	0.232261	0.808141	1.51434
PATH:04975	Fat digestion and absorption	Pla2g4b	Pla2g4b	Cytosolic phospholipase A2 beta	0.232261	0.808141	1.51434
PATH:00360	Phenylalanine metabolism	4930438A08Rik	4930438A08Rik	Protein 4930438A08Rik	0.235994	0.810032	1.7777
PATH:00360	Phenylalanine metabolism	1700055N04Rik	1700055N04Rik	Protein 1700055N04Rik	0.235994	0.810032	1.7777
PATH:00360	Phenylalanine metabolism	Aldh1a3	Aldh1a3	Aldehyde dehydrogenase family 1 member A3	0.235994	0.810032	1.7777
PATH:03320	PPAR signaling pathway	Slc27a6	Slc27a6	Protein Slc27a6	0.24173	0.818659	1.34608
PATH:03320	PPAR signaling pathway	Fabp7	Fabp7	Fatty acid-binding protein, brain	0.24173	0.818659	1.34608
PATH:03320	PPAR signaling pathway	Olr1	Olr1	Oxidized low-density lipoprotein receptor 1	0.24173	0.818659	1.34608
PATH:03320	PPAR signaling pathway	Acsl3	Acsl3	Long-chain-fatty-acid--CoA ligase 3	0.24173	0.818659	1.34608
PATH:03320	PPAR signaling pathway	Gyk	Gyk	Glycerol kinase	0.24173	0.818659	1.34608
PATH:03320	PPAR signaling pathway	Fads2	Fads2	Delta-6 desaturase	0.24173	0.818659	1.34608
PATH:03320	PPAR signaling pathway	Fabp5	Fabp5	Fatty acid-binding protein, epidermal	0.24173	0.818659	1.34608
PATH:03320	PPAR signaling pathway	Hmgcs2	Hmgcs2	cDNA fis, clone TRACH2006528,highly similar to HYDROXYMETHYLGLUTARYL-COA SYNTHASE, MITOCHONDRIAL (EC 4.1.3.5)	0.24173	0.818659	1.34608
PATH:04913	Ovarian steroidogenesis	Pla2g4e	Pla2g4e	Pla2g4e protein	0.250599	0.823691	1.4099
PATH:04913	Ovarian steroidogenesis	Hsd17b2	Hsd17b2	Estradiol 17-beta-dehydrogenase 2	0.250599	0.823691	1.4099
PATH:04913	Ovarian steroidogenesis	Pla2g4d	Pla2g4d	Phospholipase A2, group IVD	0.250599	0.823691	1.4099
PATH:04913	Ovarian steroidogenesis	Pla2g4b	Pla2g4b	Cytosolic phospholipase A2 beta	0.250599	0.823691	1.4099
PATH:04913	Ovarian steroidogenesis	Cyp1b1	Cyp1b1	Putative uncharacterized protein	0.250599	0.823691	1.4099
PATH:04913	Ovarian steroidogenesis	Adcy8	Adcy8	Adenylate cyclase type 8	0.250599	0.823691	1.4099
PATH:04611	Platelet activation	Col11a1	Col11a1	Collagen alpha-1(XI) chain	0.252732	0.823691	1.24846
PATH:04611	Platelet activation	Mapk13	Mapk13	Mitogen-activated protein kinase 13	0.252732	0.823691	1.24846
PATH:04611	Platelet activation	Pla2g4e	Pla2g4e	Pla2g4e protein	0.252732	0.823691	1.24846
PATH:04611	Platelet activation	Pla2g4d	Pla2g4d	Phospholipase A2, group IVD	0.252732	0.823691	1.24846
PATH:04611	Platelet activation	Pik3r3	Pik3r3	Phosphatidylinositol 3-kinase regulatory subunit gamma	0.252732	0.823691	1.24846
PATH:04611	Platelet activation	Prkci	Prkci	Protein kinase C iota type	0.252732	0.823691	1.24846
PATH:04611	Platelet activation	Mylk3	Mylk3	LOC633594 protein	0.252732	0.823691	1.24846
PATH:04611	Platelet activation	Gp5	Gp5	Platelet glycoprotein V	0.252732	0.823691	1.24846
PATH:04611	Platelet activation	Pla2g4b	Pla2g4b	Cytosolic phospholipase A2 beta	0.252732	0.823691	1.24846
PATH:04611	Platelet activation	Gp1bb	Gp1bb	Platelet glycoprotein Ib beta chain	0.252732	0.823691	1.24846
PATH:04611	Platelet activation	F2r	F2r	Proteinase-activated receptor 1	0.252732	0.823691	1.24846
PATH:04611	Platelet activation	Adcy8	Adcy8	Adenylate cyclase type 8	0.252732	0.823691	1.24846
PATH:04977	Vitamin digestion and absorption	Lrat	Lrat	Lecithin-retinol acyltransferase (Phosphatidylcholine-retinol-O-acyltransferase)	0.256187	0.823691	1.70363
PATH:04977	Vitamin digestion and absorption	Plb1	Plb1	Phospholipase B1, membrane-associated	0.256187	0.823691	1.70363
PATH:04977	Vitamin digestion and absorption	Rbp2	Rbp2	Retinol binding protein 2, cellular	0.256187	0.823691	1.70363
PATH:05310	Asthma	H2-Ea-ps	H2-Ea-ps	I-E alpha MHC class II protein	0.256187	0.823691	1.70363
PATH:05310	Asthma	Fcer1a	Fcer1a	High affinity immunoglobulin epsilon receptor subunit alpha	0.256187	0.823691	1.70363
PATH:05310	Asthma	Prg2	Prg2	Proteoglycan 2, bone marrow	0.256187	0.823691	1.70363
PATH:03022	Basal transcription factors	Gtf2f2	Gtf2f2	General transcription factor IIF, polypeptide 2, isoform CRA_c	0.260382	0.826714	1.4499
PATH:03022	Basal transcription factors	Taf13	Taf13	Transcription initiation factor TFIID subunit 13	0.260382	0.826714	1.4499
PATH:03022	Basal transcription factors	Gtf2e2	Gtf2e2	General transcription factor IIE subunit 2	0.260382	0.826714	1.4499
PATH:03022	Basal transcription factors	Taf9	Taf9	Transcription initiation factor TFIID subunit 9	0.260382	0.826714	1.4499
PATH:03022	Basal transcription factors	Gtf2ird1	Gtf2ird1	General transcription factor II I repeat domain-containing 1	0.260382	0.826714	1.4499
PATH:05211	Renal cell carcinoma	Braf	Braf	Serine/threonine-protein kinase B-raf	0.275287	0.857624	1.32504
PATH:05211	Renal cell carcinoma	Tgfa	Tgfa	Protransforming growth factor alpha	0.275287	0.857624	1.32504
PATH:05211	Renal cell carcinoma	Hras1	Hras	GTPase HRas	0.275287	0.857624	1.32504
PATH:05211	Renal cell carcinoma	Egln3	Egln3	Egl nine homolog 3	0.275287	0.857624	1.32504
PATH:05211	Renal cell carcinoma	Pik3r3	Pik3r3	Phosphatidylinositol 3-kinase regulatory subunit gamma	0.275287	0.857624	1.32504
PATH:05211	Renal cell carcinoma	Pak6	Pak6	Non-specific serine/threonine protein kinase	0.275287	0.857624	1.32504
PATH:05211	Renal cell carcinoma	Pak4	Pak4	Serine/threonine-protein kinase PAK 4	0.275287	0.857624	1.32504
PATH:04514	Cell adhesion molecules (CAMs)	Vtcn1	Vtcn1	V-set domain containing T-cell activation inhibitor 1	0.276871	0.857624	1.20004
PATH:04514	Cell adhesion molecules (CAMs)	H2-Ea-ps	H2-Ea-ps	I-E alpha MHC class II protein	0.276871	0.857624	1.20004
PATH:04514	Cell adhesion molecules (CAMs)	Cldn14	Cldn14	Claudin-14	0.276871	0.857624	1.20004
PATH:04514	Cell adhesion molecules (CAMs)	F11r	F11r	Junctional adhesion molecule A	0.276871	0.857624	1.20004
PATH:04514	Cell adhesion molecules (CAMs)	Cldn1	Cldn1	Claudin-1	0.276871	0.857624	1.20004
PATH:04514	Cell adhesion molecules (CAMs)	Cldn8	Cldn8	Claudin-8	0.276871	0.857624	1.20004
PATH:04514	Cell adhesion molecules (CAMs)	Sdc1	Sdc1	Syndecan-1	0.276871	0.857624	1.20004
PATH:04514	Cell adhesion molecules (CAMs)	Cldn4	Cldn4	Claudin-4	0.276871	0.857624	1.20004
PATH:04514	Cell adhesion molecules (CAMs)	Cldn17	Cldn17	Claudin-17	0.276871	0.857624	1.20004
PATH:04514	Cell adhesion molecules (CAMs)	Pvrl2	Pvrl2	Nectin-2	0.276871	0.857624	1.20004
PATH:04514	Cell adhesion molecules (CAMs)	Cldn3	Cldn3	Claudin-3	0.276871	0.857624	1.20004
PATH:04514	Cell adhesion molecules (CAMs)	Cdh3	Cdh3	Cadherin-3	0.276871	0.857624	1.20004
PATH:04514	Cell adhesion molecules (CAMs)	Cldn10	Cldn10	Cldn10 protein	0.276871	0.857624	1.20004
PATH:04514	Cell adhesion molecules (CAMs)	Ocln	Ocln	Occludin	0.276871	0.857624	1.20004
PATH:04640	Hematopoietic cell lineage	Cd5	Cd5	T-cell surface glycoprotein CD5	0.295126	0.903156	1.26782
PATH:04640	Hematopoietic cell lineage	Gp5	Gp5	Platelet glycoprotein V	0.295126	0.903156	1.26782
PATH:04640	Hematopoietic cell lineage	Itga3	Itga3	Integrin alpha-3	0.295126	0.903156	1.26782
PATH:04640	Hematopoietic cell lineage	Gp1bb	Gp1bb	Platelet glycoprotein Ib beta chain	0.295126	0.903156	1.26782
PATH:04640	Hematopoietic cell lineage	Cd24a	Cd24a	Signal transducer CD24	0.295126	0.903156	1.26782
PATH:04640	Hematopoietic cell lineage	Gm13305	Gm13305	predicted gene 13305	0.295126	0.903156	1.26782
PATH:04640	Hematopoietic cell lineage	Cd9	Cd9	CD9 antigen	0.295126	0.903156	1.26782
PATH:04640	Hematopoietic cell lineage	Il1a	Il1a	Interleukin-1 alpha	0.295126	0.903156	1.26782
PATH:00250	Alanine, aspartate and glutamate metabolism	4930438A08Rik	4930438A08Rik	Protein 4930438A08Rik	0.303321	0.917184	1.43463
PATH:00250	Alanine, aspartate and glutamate metabolism	Ass1	Ass1	Argininosuccinate synthase	0.303321	0.917184	1.43463
PATH:00250	Alanine, aspartate and glutamate metabolism	Gls2	Gls2	Glutaminase liver isoform, mitochondrial	0.303321	0.917184	1.43463
PATH:00250	Alanine, aspartate and glutamate metabolism	Cps1	Cps1	Cps1 protein	0.303321	0.917184	1.43463
PATH:04520	Adherens junction	Erbb2	Erbb2	Receptor tyrosine-protein kinase erbB-2	0.310852	0.928898	1.27204
PATH:04520	Adherens junction	Mllt4	Mllt4	Afadin	0.310852	0.928898	1.27204
PATH:04520	Adherens junction	Ctnnb1	Ctnnb1	Catenin beta-1	0.310852	0.928898	1.27204
PATH:04520	Adherens junction	Lef1	Lef1	Lymphoid enhancer binding factor 1, isoform CRA_d	0.310852	0.928898	1.27204
PATH:04520	Adherens junction	Pvrl2	Pvrl2	Nectin-2	0.310852	0.928898	1.27204
PATH:04520	Adherens junction	Tcf7	Tcf7	Tcf7 protein	0.310852	0.928898	1.27204
PATH:04520	Adherens junction	Pvrl4	Pvrl4	Nectin-4	0.310852	0.928898	1.27204
PATH:04966	Collecting duct acid secretion	Slc4a1	Slc4a1	Band 3 anion transport protein	0.317821	0.93868	1.51434
PATH:04966	Collecting duct acid secretion	Car2	Car2	Carbonic anhydrase 2	0.317821	0.93868	1.51434
PATH:04966	Collecting duct acid secretion	Atp6v0d2	Atp6v0d2	V-type proton ATPase subunit d 2	0.317821	0.93868	1.51434
PATH:05222	Small cell lung cancer	Traf4	Traf4	TNF receptor-associated factor 4	0.328423	0.948086	1.22508
PATH:05222	Small cell lung cancer	Cdkn2b	Cdkn2b	Cyclin-dependent kinase inhibitor p15INK4b	0.328423	0.948086	1.22508
PATH:05222	Small cell lung cancer	E2f2	E2f2	Transcription factor E2F2	0.328423	0.948086	1.22508
PATH:05222	Small cell lung cancer	Pik3r3	Pik3r3	Phosphatidylinositol 3-kinase regulatory subunit gamma	0.328423	0.948086	1.22508
PATH:05222	Small cell lung cancer	Itga3	Itga3	Integrin alpha-3	0.328423	0.948086	1.22508
PATH:05222	Small cell lung cancer	Ccne2	Ccne2	Cyclin E2, isoform CRA_a	0.328423	0.948086	1.22508
PATH:05222	Small cell lung cancer	Lama5	Lama5	Putative uncharacterized protein	0.328423	0.948086	1.22508
PATH:05222	Small cell lung cancer	Cks2	Cks2	Cyclin-dependent kinases regulatory subunit 2	0.328423	0.948086	1.22508
PATH:04724	Glutamatergic synapse	Slc38a3	Slc38a3	Sodium-coupled neutral amino acid transporter 3	0.337637	0.948086	1.17124
PATH:04724	Glutamatergic synapse	Pla2g4e	Pla2g4e	Pla2g4e protein	0.337637	0.948086	1.17124
PATH:04724	Glutamatergic synapse	Pla2g4d	Pla2g4d	Phospholipase A2, group IVD	0.337637	0.948086	1.17124
PATH:04724	Glutamatergic synapse	Pla2g2f	Pla2g2f	Group IIF secretory phospholipase A2	0.337637	0.948086	1.17124
PATH:04724	Glutamatergic synapse	Pla2g2e	Pla2g2e	Group IIE secretory phospholipase A2	0.337637	0.948086	1.17124
PATH:04724	Glutamatergic synapse	Pla2g4b	Pla2g4b	Cytosolic phospholipase A2 beta	0.337637	0.948086	1.17124
PATH:04724	Glutamatergic synapse	Grik3	Grik3	Glutamate receptor ionotropic, kainate 3	0.337637	0.948086	1.17124
PATH:04724	Glutamatergic synapse	Gng4	Gng4	Guanine nucleotide-binding protein G(I)/G(S)/G(O) subunit gamma-4	0.337637	0.948086	1.17124
PATH:04724	Glutamatergic synapse	Gls2	Gls2	Glutaminase liver isoform, mitochondrial	0.337637	0.948086	1.17124
PATH:04724	Glutamatergic synapse	Homer2	Homer2	Homer protein homolog 2	0.337637	0.948086	1.17124
PATH:04724	Glutamatergic synapse	Adcy8	Adcy8	Adenylate cyclase type 8	0.337637	0.948086	1.17124
PATH:00512	Mucin type O-Glycan biosynthesis	Galnt14	Galnt14	Polypeptide N-acetylgalactosaminyltransferase 14	0.338489	0.948086	1.46025
PATH:00512	Mucin type O-Glycan biosynthesis	Galnt6	Galnt6	Polypeptide N-acetylgalactosaminyltransferase 6	0.338489	0.948086	1.46025
PATH:00512	Mucin type O-Glycan biosynthesis	Galnt3	Galnt3	Polypeptide N-acetylgalactosaminyltransferase 3	0.338489	0.948086	1.46025
PATH:03440	Homologous recombination	Blm	Blm	Bloom syndrome protein homolog	0.338489	0.948086	1.46025
PATH:03440	Homologous recombination	Eme1	Eme1	Crossover junction endonuclease EME1	0.338489	0.948086	1.46025
PATH:03440	Homologous recombination	Rad51	Rad51	DNA repair protein RAD51 homolog 1	0.338489	0.948086	1.46025
PATH:04512	ECM-receptor interaction	Col11a1	Col11a1	Collagen alpha-1(XI) chain	0.339668	0.948086	1.21147
PATH:04512	ECM-receptor interaction	Tnc	Tnc	Tnc protein	0.339668	0.948086	1.21147
PATH:04512	ECM-receptor interaction	Gp5	Gp5	Platelet glycoprotein V	0.339668	0.948086	1.21147
PATH:04512	ECM-receptor interaction	Hmmr	Hmmr	Hyaluronan mediated motility receptor	0.339668	0.948086	1.21147
PATH:04512	ECM-receptor interaction	Itga3	Itga3	Integrin alpha-3	0.339668	0.948086	1.21147
PATH:04512	ECM-receptor interaction	Sdc1	Sdc1	Syndecan-1	0.339668	0.948086	1.21147
PATH:04512	ECM-receptor interaction	Gp1bb	Gp1bb	Platelet glycoprotein Ib beta chain	0.339668	0.948086	1.21147
PATH:04512	ECM-receptor interaction	Lama5	Lama5	Putative uncharacterized protein	0.339668	0.948086	1.21147
PATH:04270	Vascular smooth muscle contraction	Calml3	Calml3	Calmodulin-like protein 3	0.347071	0.94831	1.16217
PATH:04270	Vascular smooth muscle contraction	Braf	Braf	Serine/threonine-protein kinase B-raf	0.347071	0.94831	1.16217
PATH:04270	Vascular smooth muscle contraction	Pla2g4e	Pla2g4e	Pla2g4e protein	0.347071	0.94831	1.16217
PATH:04270	Vascular smooth muscle contraction	Pla2g4d	Pla2g4d	Phospholipase A2, group IVD	0.347071	0.94831	1.16217
PATH:04270	Vascular smooth muscle contraction	Pla2g2f	Pla2g2f	Group IIF secretory phospholipase A2	0.347071	0.94831	1.16217
PATH:04270	Vascular smooth muscle contraction	Calm4	Calm4	Calm4 protein	0.347071	0.94831	1.16217
PATH:04270	Vascular smooth muscle contraction	Pla2g2e	Pla2g2e	Group IIE secretory phospholipase A2	0.347071	0.94831	1.16217
PATH:04270	Vascular smooth muscle contraction	Kcnmb4	Kcnmb4	Calcium-activated potassium channel subunit beta-4	0.347071	0.94831	1.16217
PATH:04270	Vascular smooth muscle contraction	Mylk3	Mylk3	LOC633594 protein	0.347071	0.94831	1.16217
PATH:04270	Vascular smooth muscle contraction	Pla2g4b	Pla2g4b	Cytosolic phospholipase A2 beta	0.347071	0.94831	1.16217
PATH:04270	Vascular smooth muscle contraction	Adcy8	Adcy8	Adenylate cyclase type 8	0.347071	0.94831	1.16217
PATH:01230	Biosynthesis of amino acids	Cth	Cth	Cystathionine gamma-lyase	0.347216	0.94831	1.22312
PATH:01230	Biosynthesis of amino acids	Cbs	Cbs	Cystathionine beta-synthase	0.347216	0.94831	1.22312
PATH:01230	Biosynthesis of amino acids	Arg2	Arg2	Arginase-2, mitochondrial	0.347216	0.94831	1.22312
PATH:01230	Biosynthesis of amino acids	Ass1	Ass1	Argininosuccinate synthase	0.347216	0.94831	1.22312
PATH:01230	Biosynthesis of amino acids	Cps1	Cps1	Cps1 protein	0.347216	0.94831	1.22312
PATH:01230	Biosynthesis of amino acids	Shmt1	Shmt1	Serine hydroxymethyltransferase, cytosolic	0.347216	0.94831	1.22312
PATH:01230	Biosynthesis of amino acids	Arg1	Arg1	Arginase-1	0.347216	0.94831	1.22312
PATH:04144	Endocytosis	Epn3	Epn3	Putative uncharacterized protein	0.364018	0.97118	1.10506
PATH:04144	Endocytosis	Fgfr3	Fgfr3	Fibroblast growth factor receptor 3	0.364018	0.97118	1.10506
PATH:04144	Endocytosis	Ret	Ret	Proto-oncogene tyrosine-protein kinase receptor Ret	0.364018	0.97118	1.10506
PATH:04144	Endocytosis	Iqsec3	Iqsec3	IQ motif and SEC7 domain-containing protein 3	0.364018	0.97118	1.10506
PATH:04144	Endocytosis	Hras1	Hras	GTPase HRas	0.364018	0.97118	1.10506
PATH:04144	Endocytosis	Cblc	Cblc	Casitas B-lineage lymphoma c, isoform CRA_b	0.364018	0.97118	1.10506
PATH:04144	Endocytosis	Vps36	Vps36	Vacuolar protein sorting 36 (Yeast)	0.364018	0.97118	1.10506
PATH:04144	Endocytosis	Dnajc6	Dnajc6	Putative tyrosine-protein phosphatase auxilin	0.364018	0.97118	1.10506
PATH:04144	Endocytosis	Prkci	Prkci	Protein kinase C iota type	0.364018	0.97118	1.10506
PATH:04144	Endocytosis	Arap2	Arap2	Arf-GAP with Rho-GAP domain, ANK repeat and PH domain-containing protein 2	0.364018	0.97118	1.10506
PATH:04144	Endocytosis	Chmp4c	Chmp4c	Putative uncharacterized protein	0.364018	0.97118	1.10506
PATH:04144	Endocytosis	Pard6b	Pard6b	Partitioning defective 6 homolog beta	0.364018	0.97118	1.10506
PATH:04144	Endocytosis	F2r	F2r	Proteinase-activated receptor 1	0.364018	0.97118	1.10506
PATH:04144	Endocytosis	Pip5k1b	Pip5k1b	Phosphatidylinositol 4-phosphate 5-kinase type-1 beta	0.364018	0.97118	1.10506
PATH:04144	Endocytosis	Smad6	Smad6	Mothers against decapentaplegic homolog 6	0.364018	0.97118	1.10506
PATH:04144	Endocytosis	Hspa2	Hspa2	Heat shock protein 70-2	0.364018	0.97118	1.10506
PATH:04144	Endocytosis	Pard6g	Pard6g	Putative uncharacterized protein	0.364018	0.97118	1.10506
PATH:04144	Endocytosis	Smad7	Smad7	Mothers against decapentaplegic homolog 7	0.364018	0.97118	1.10506
PATH:05145	Toxoplasmosis	Mapk13	Mapk13	Mitogen-activated protein kinase 13	0.366066	0.97118	1.14442
PATH:05145	Toxoplasmosis	H2-Ea-ps	H2-Ea-ps	I-E alpha MHC class II protein	0.366066	0.97118	1.14442
PATH:05145	Toxoplasmosis	Pla2g4e	Pla2g4e	Pla2g4e protein	0.366066	0.97118	1.14442
PATH:05145	Toxoplasmosis	Pla2g4d	Pla2g4d	Phospholipase A2, group IVD	0.366066	0.97118	1.14442
PATH:05145	Toxoplasmosis	Pik3r3	Pik3r3	Phosphatidylinositol 3-kinase regulatory subunit gamma	0.366066	0.97118	1.14442
PATH:05145	Toxoplasmosis	Ppif	Ppif	Peptidyl-prolyl cis-trans isomerase F, mitochondrial	0.366066	0.97118	1.14442
PATH:05145	Toxoplasmosis	Pla2g2f	Pla2g2f	Group IIF secretory phospholipase A2	0.366066	0.97118	1.14442
PATH:05145	Toxoplasmosis	Pla2g2e	Pla2g2e	Group IIE secretory phospholipase A2	0.366066	0.97118	1.14442
PATH:05145	Toxoplasmosis	Pla2g4b	Pla2g4b	Cytosolic phospholipase A2 beta	0.366066	0.97118	1.14442
PATH:05145	Toxoplasmosis	Lama5	Lama5	Putative uncharacterized protein	0.366066	0.97118	1.14442
PATH:05145	Toxoplasmosis	Hspa2	Hspa2	Heat shock protein 70-2	0.366066	0.97118	1.14442
PATH:00061	Fatty acid biosynthesis	Olah	Olah	S-acyl fatty acid synthase thioesterase, medium chain	0.36706	0.97118	2.27151
PATH:05146	Amoebiasis	Col11a1	Col11a1	Collagen alpha-1(XI) chain	0.375439	0.973202	1.1453
PATH:05146	Amoebiasis	Serpinb2	Serpinb2	Plasminogen activator inhibitor 2, macrophage	0.375439	0.973202	1.1453
PATH:05146	Amoebiasis	Pik3r3	Pik3r3	Phosphatidylinositol 3-kinase regulatory subunit gamma	0.375439	0.973202	1.1453
PATH:05146	Amoebiasis	Ctsg	Ctsg	Cathepsin G	0.375439	0.973202	1.1453
PATH:05146	Amoebiasis	Serpinb3a	Serpinb3a	MCG129038	0.375439	0.973202	1.1453
PATH:05146	Amoebiasis	Arg2	Arg2	Arginase-2, mitochondrial	0.375439	0.973202	1.1453
PATH:05146	Amoebiasis	Serpinb13	Serpinb13	Serpin B13	0.375439	0.973202	1.1453
PATH:05146	Amoebiasis	Lama5	Lama5	Putative uncharacterized protein	0.375439	0.973202	1.1453
PATH:05146	Amoebiasis	Serpinb3d	Serpinb3d	Serine proteinase inhibitor B3-like 1	0.375439	0.973202	1.1453
PATH:05146	Amoebiasis	Arg1	Arg1	Arginase-1	0.375439	0.973202	1.1453
PATH:04726	Serotonergic synapse	Htr1d	Htr1d	5-hydroxytryptamine receptor 1D	0.375488	0.973202	1.12792
PATH:04726	Serotonergic synapse	Braf	Braf	Serine/threonine-protein kinase B-raf	0.375488	0.973202	1.12792
PATH:04726	Serotonergic synapse	Pla2g4e	Pla2g4e	Pla2g4e protein	0.375488	0.973202	1.12792
PATH:04726	Serotonergic synapse	Hras1	Hras	GTPase HRas	0.375488	0.973202	1.12792
PATH:04726	Serotonergic synapse	Pla2g4d	Pla2g4d	Phospholipase A2, group IVD	0.375488	0.973202	1.12792
PATH:04726	Serotonergic synapse	Tph1	Tph1	Tryptophan 5-hydroxylase 1	0.375488	0.973202	1.12792
PATH:04726	Serotonergic synapse	Htr5b	Htr5b	5-hydroxytryptamine receptor 5B	0.375488	0.973202	1.12792
PATH:04726	Serotonergic synapse	Pla2g2f	Pla2g2f	Group IIF secretory phospholipase A2	0.375488	0.973202	1.12792
PATH:04726	Serotonergic synapse	Pla2g2e	Pla2g2e	Group IIE secretory phospholipase A2	0.375488	0.973202	1.12792
PATH:04726	Serotonergic synapse	Pla2g4b	Pla2g4b	Cytosolic phospholipase A2 beta	0.375488	0.973202	1.12792
PATH:04726	Serotonergic synapse	Alox8	Alox8	Arachidonate 8S-lipoxygenase	0.375488	0.973202	1.12792
PATH:04726	Serotonergic synapse	Gng4	Gng4	Guanine nucleotide-binding protein G(I)/G(S)/G(O) subunit gamma-4	0.375488	0.973202	1.12792
PATH:04720	Long-term potentiation	Calml3	Calml3	Calmodulin-like protein 3	0.395377	1	1.18513
PATH:04720	Long-term potentiation	Braf	Braf	Serine/threonine-protein kinase B-raf	0.395377	1	1.18513
PATH:04720	Long-term potentiation	Hras1	Hras	GTPase HRas	0.395377	1	1.18513
PATH:04720	Long-term potentiation	Calm4	Calm4	Calm4 protein	0.395377	1	1.18513
PATH:04720	Long-term potentiation	Rps6ka6	Rps6ka6	Ribosomal protein S6 kinase alpha-6	0.395377	1	1.18513
PATH:04720	Long-term potentiation	Adcy8	Adcy8	Adenylate cyclase type 8	0.395377	1	1.18513
PATH:04972	Pancreatic secretion	Pla2g4e	Pla2g4e	Pla2g4e protein	0.396246	1	1.13575
PATH:04972	Pancreatic secretion	Pla2g4d	Pla2g4d	Phospholipase A2, group IVD	0.396246	1	1.13575
PATH:04972	Pancreatic secretion	Pla2g2f	Pla2g2f	Group IIF secretory phospholipase A2	0.396246	1	1.13575
PATH:04972	Pancreatic secretion	Car2	Car2	Carbonic anhydrase 2	0.396246	1	1.13575
PATH:04972	Pancreatic secretion	Pla2g2e	Pla2g2e	Group IIE secretory phospholipase A2	0.396246	1	1.13575
PATH:04972	Pancreatic secretion	Pla2g4b	Pla2g4b	Cytosolic phospholipase A2 beta	0.396246	1	1.13575
PATH:04972	Pancreatic secretion	Slc26a3	Slc26a3	Chloride anion exchanger	0.396246	1	1.13575
PATH:04972	Pancreatic secretion	Rab27b	Rab27b	Rab27b protein	0.396246	1	1.13575
PATH:04972	Pancreatic secretion	Adcy8	Adcy8	Adenylate cyclase type 8	0.396246	1	1.13575
PATH:04710	Circadian rhythm	Csnk1e	Csnk1e	Casein kinase I isoform epsilon	0.400037	1	1.31894
PATH:04710	Circadian rhythm	Arntl	Arntl	Aryl hydrocarbon receptor nuclear translocator-like, isoform CRA_b	0.400037	1	1.31894
PATH:04710	Circadian rhythm	Cry1	Cry1	Cryptochrome-1	0.400037	1	1.31894
PATH:00270	Cysteine and methionine metabolism	Cth	Cth	Cystathionine gamma-lyase	0.405771	1	1.239
PATH:00270	Cysteine and methionine metabolism	4930438A08Rik	4930438A08Rik	Protein 4930438A08Rik	0.405771	1	1.239
PATH:00270	Cysteine and methionine metabolism	Ahcy	Ahcy	Adenosylhomocysteinase	0.405771	1	1.239
PATH:00270	Cysteine and methionine metabolism	Cbs	Cbs	Cystathionine beta-synthase	0.405771	1	1.239
PATH:05212	Pancreatic cancer	Braf	Braf	Serine/threonine-protein kinase B-raf	0.4088	1	1.1682
PATH:05212	Pancreatic cancer	Erbb2	Erbb2	Receptor tyrosine-protein kinase erbB-2	0.4088	1	1.1682
PATH:05212	Pancreatic cancer	Tgfa	Tgfa	Protransforming growth factor alpha	0.4088	1	1.1682
PATH:05212	Pancreatic cancer	E2f2	E2f2	Transcription factor E2F2	0.4088	1	1.1682
PATH:05212	Pancreatic cancer	Pik3r3	Pik3r3	Phosphatidylinositol 3-kinase regulatory subunit gamma	0.4088	1	1.1682
PATH:05212	Pancreatic cancer	Rad51	Rad51	DNA repair protein RAD51 homolog 1	0.4088	1	1.1682
PATH:00670	One carbon pool by folate	Amt	Amt	Aminomethyltransferase, mitochondrial	0.411421	1	1.43463
PATH:00670	One carbon pool by folate	Shmt1	Shmt1	Serine hydroxymethyltransferase, cytosolic	0.411421	1	1.43463
PATH:04080	Neuroactive ligand-receptor interaction	Htr1d	Htr1d	5-hydroxytryptamine receptor 1D	0.413807	1	1.06326
PATH:04080	Neuroactive ligand-receptor interaction	F2rl1	F2rl1	Proteinase-activated receptor 2	0.413807	1	1.06326
PATH:04080	Neuroactive ligand-receptor interaction	Sstr2	Sstr2	Somatostatin receptor type 2	0.413807	1	1.06326
PATH:04080	Neuroactive ligand-receptor interaction	Lpar6	Lpar6	Lysophosphatidic acid receptor 6	0.413807	1	1.06326
PATH:04080	Neuroactive ligand-receptor interaction	Crhr1	Crhr1	CRH receptor subtype-1 isoform-3	0.413807	1	1.06326
PATH:04080	Neuroactive ligand-receptor interaction	Chrna3	Chrna3	Cholinergic receptor, nicotinic, alpha polypeptide 3	0.413807	1	1.06326
PATH:04080	Neuroactive ligand-receptor interaction	Chrna4	Chrna4	Neuronal acetylcholine receptor subunit alpha-4	0.413807	1	1.06326
PATH:04080	Neuroactive ligand-receptor interaction	Gpr50	Gpr50	Melatonin-related receptor	0.413807	1	1.06326
PATH:04080	Neuroactive ligand-receptor interaction	Htr5b	Htr5b	5-hydroxytryptamine receptor 5B	0.413807	1	1.06326
PATH:04080	Neuroactive ligand-receptor interaction	Galr3	Galr3	Galanin receptor type 3	0.413807	1	1.06326
PATH:04080	Neuroactive ligand-receptor interaction	S1pr3	S1pr3	Sphingosine 1-phosphate receptor 3	0.413807	1	1.06326
PATH:04080	Neuroactive ligand-receptor interaction	Ctsg	Ctsg	Cathepsin G	0.413807	1	1.06326
PATH:04080	Neuroactive ligand-receptor interaction	Mc1r	Mc1r	Melanocyte-stimulating hormone receptor	0.413807	1	1.06326
PATH:04080	Neuroactive ligand-receptor interaction	Gabrp	Gabrp	Gamma-aminobutyric acid receptor subunit pi	0.413807	1	1.06326
PATH:04080	Neuroactive ligand-receptor interaction	Sstr3	Sstr3	Somatostatin receptor type 3	0.413807	1	1.06326
PATH:04080	Neuroactive ligand-receptor interaction	P2rx5	P2rx5	P2X purinoceptor	0.413807	1	1.06326
PATH:04080	Neuroactive ligand-receptor interaction	Grik3	Grik3	Glutamate receptor ionotropic, kainate 3	0.413807	1	1.06326
PATH:04080	Neuroactive ligand-receptor interaction	Glrb	Glrb	Glycine receptor subunit beta	0.413807	1	1.06326
PATH:04080	Neuroactive ligand-receptor interaction	F2r	F2r	Proteinase-activated receptor 1	0.413807	1	1.06326
PATH:04080	Neuroactive ligand-receptor interaction	Bdkrb2	Bdkrb2	Bradykinin receptor, beta 2, isoform CRA_b	0.413807	1	1.06326
PATH:04080	Neuroactive ligand-receptor interaction	P2ry2	P2ry2	P2Y purinoceptor 2	0.413807	1	1.06326
PATH:04080	Neuroactive ligand-receptor interaction	Gpr156	Gpr156	Probable G-protein coupled receptor 156	0.413807	1	1.06326
PATH:00410	beta-Alanine metabolism	Smox	Smox	Spermine oxidase, isoform CRA_a	0.420233	1	1.27772
PATH:00410	beta-Alanine metabolism	1700055N04Rik	1700055N04Rik	Protein 1700055N04Rik	0.420233	1	1.27772
PATH:00410	beta-Alanine metabolism	Aldh1a3	Aldh1a3	Aldehyde dehydrogenase family 1 member A3	0.420233	1	1.27772
PATH:04151	PI3K-Akt signaling pathway	Col11a1	Col11a1	Collagen alpha-1(XI) chain	0.427493	1	1.04839
PATH:04151	PI3K-Akt signaling pathway	Fgf3	Fgf3	Fibroblast growth factor 3	0.427493	1	1.04839
PATH:04151	PI3K-Akt signaling pathway	Brca1	Brca1	Breast cancer type 1 susceptibility protein homolog	0.427493	1	1.04839
PATH:04151	PI3K-Akt signaling pathway	Lpar6	Lpar6	Lysophosphatidic acid receptor 6	0.427493	1	1.04839
PATH:04151	PI3K-Akt signaling pathway	Fgfr3	Fgfr3	Fibroblast growth factor receptor 3	0.427493	1	1.04839
PATH:04151	PI3K-Akt signaling pathway	Ppp2r1b	Ppp2r1b	Serine/threonine-protein phosphatase 2A 65 kDa regulatory subunit A beta isoform	0.427493	1	1.04839
PATH:04151	PI3K-Akt signaling pathway	Hras1	Hras	GTPase HRas	0.427493	1	1.04839
PATH:04151	PI3K-Akt signaling pathway	Fgf22	Fgf22	Fibroblast growth factor 22	0.427493	1	1.04839
PATH:04151	PI3K-Akt signaling pathway	Fgf21	Fgf21	Fibroblast growth factor 21	0.427493	1	1.04839
PATH:04151	PI3K-Akt signaling pathway	Efna1	Efna1	Ephrin-A1	0.427493	1	1.04839
PATH:04151	PI3K-Akt signaling pathway	Pik3r3	Pik3r3	Phosphatidylinositol 3-kinase regulatory subunit gamma	0.427493	1	1.04839
PATH:04151	PI3K-Akt signaling pathway	Efna3	Efna3	Ephrin-A3	0.427493	1	1.04839
PATH:04151	PI3K-Akt signaling pathway	Tnc	Tnc	Tnc protein	0.427493	1	1.04839
PATH:04151	PI3K-Akt signaling pathway	Myb	Myb	Transcriptional activator Myb	0.427493	1	1.04839
PATH:04151	PI3K-Akt signaling pathway	Cdkn1a	Cdkn1a	Cyclin-dependent kinase inhibitor 1A variant 2	0.427493	1	1.04839
PATH:04151	PI3K-Akt signaling pathway	Efna2	Efna2	Ephrin-A2	0.427493	1	1.04839
PATH:04151	PI3K-Akt signaling pathway	Itga3	Itga3	Integrin alpha-3	0.427493	1	1.04839
PATH:04151	PI3K-Akt signaling pathway	Rps6	Rps6	40S ribosomal protein S6	0.427493	1	1.04839
PATH:04151	PI3K-Akt signaling pathway	Rps6kb2	Rps6kb2	Ribosomal protein S6 kinase beta-2	0.427493	1	1.04839
PATH:04151	PI3K-Akt signaling pathway	Ccne2	Ccne2	Cyclin E2, isoform CRA_a	0.427493	1	1.04839
PATH:04151	PI3K-Akt signaling pathway	Efna4	Efna4	Ephrin-A4	0.427493	1	1.04839
PATH:04151	PI3K-Akt signaling pathway	Them4	Them4	Putative uncharacterized protein	0.427493	1	1.04839
PATH:04151	PI3K-Akt signaling pathway	Gng4	Gng4	Guanine nucleotide-binding protein G(I)/G(S)/G(O) subunit gamma-4	0.427493	1	1.04839
PATH:04151	PI3K-Akt signaling pathway	Epha2	Epha2	Ephrin type-A receptor 2	0.427493	1	1.04839
PATH:04151	PI3K-Akt signaling pathway	F2r	F2r	Proteinase-activated receptor 1	0.427493	1	1.04839
PATH:04151	PI3K-Akt signaling pathway	Lama5	Lama5	Putative uncharacterized protein	0.427493	1	1.04839
PATH:04151	PI3K-Akt signaling pathway	Fgf5	Fgf5	Fibroblast growth factor 5	0.427493	1	1.04839
PATH:00140	Steroid hormone biosynthesis	Cyp21a1	Cyp21a1	Steroid 21-hydroxylase	0.433203	1	1.12239
PATH:00140	Steroid hormone biosynthesis	Hsd11b2	Hsd11b2	Corticosteroid 11-beta-dehydrogenase isozyme 2	0.433203	1	1.12239
PATH:00140	Steroid hormone biosynthesis	Hsd17b2	Hsd17b2	Estradiol 17-beta-dehydrogenase 2	0.433203	1	1.12239
PATH:00140	Steroid hormone biosynthesis	Srd5a1	Srd5a1	Srd5a1 protein	0.433203	1	1.12239
PATH:00140	Steroid hormone biosynthesis	Cyp3a16	Cyp3a16	Cytochrome P450, family 3, subfamily a, polypeptide 16	0.433203	1	1.12239
PATH:00140	Steroid hormone biosynthesis	Sult2b1	Sult2b1	Sulfotransferase family cytosolic 2B member 1	0.433203	1	1.12239
PATH:00140	Steroid hormone biosynthesis	Cyp1b1	Cyp1b1	Putative uncharacterized protein	0.433203	1	1.12239
PATH:05220	Chronic myeloid leukemia	Braf	Braf	Serine/threonine-protein kinase B-raf	0.448852	1	1.12019
PATH:05220	Chronic myeloid leukemia	Hras1	Hras	GTPase HRas	0.448852	1	1.12019
PATH:05220	Chronic myeloid leukemia	Cblc	Cblc	Casitas B-lineage lymphoma c, isoform CRA_b	0.448852	1	1.12019
PATH:05220	Chronic myeloid leukemia	E2f2	E2f2	Transcription factor E2F2	0.448852	1	1.12019
PATH:05220	Chronic myeloid leukemia	Pik3r3	Pik3r3	Phosphatidylinositol 3-kinase regulatory subunit gamma	0.448852	1	1.12019
PATH:05220	Chronic myeloid leukemia	Cdkn1a	Cdkn1a	Cyclin-dependent kinase inhibitor 1A variant 2	0.448852	1	1.12019
PATH:00400	Phenylalanine, tyrosine and tryptophan biosynthesis	4930438A08Rik	4930438A08Rik	Protein 4930438A08Rik	0.456607	1	1.70363
PATH:04540	Gap junction	Hras1	Hras	GTPase HRas	0.469758	1	1.08413
PATH:04540	Gap junction	Gja1	Gja1	Gap junction alpha-1 protein	0.469758	1	1.08413
PATH:04540	Gap junction	Cdk1	Cdk1	Cyclin-dependent kinase 1	0.469758	1	1.08413
PATH:04540	Gap junction	Tuba8	Tuba8	Tubulin alpha-8 chain	0.469758	1	1.08413
PATH:04540	Gap junction	Tuba4a	Tuba4a	Tubulin alpha-4A chain	0.469758	1	1.08413
PATH:04540	Gap junction	Tubb3	Tubb3	Tubulin beta 3	0.469758	1	1.08413
PATH:04540	Gap junction	Adcy8	Adcy8	Adenylate cyclase type 8	0.469758	1	1.08413
PATH:00380	Tryptophan metabolism	4930438A08Rik	4930438A08Rik	Protein 4930438A08Rik	0.472663	1	1.13575
PATH:00380	Tryptophan metabolism	Tph1	Tph1	Tryptophan 5-hydroxylase 1	0.472663	1	1.13575
PATH:00380	Tryptophan metabolism	Ccbl1	Ccbl1	Kynurenine--oxoglutarate transaminase 1	0.472663	1	1.13575
PATH:00380	Tryptophan metabolism	Cyp1b1	Cyp1b1	Putative uncharacterized protein	0.472663	1	1.13575
PATH:00600	Sphingolipid metabolism	Cers3	Cers3	Ceramide synthase 3	0.472663	1	1.13575
PATH:00600	Sphingolipid metabolism	Gba2	Gba2	Non-lysosomal glucosylceramidase	0.472663	1	1.13575
PATH:00600	Sphingolipid metabolism	9130409I23Rik	9130409I23Rik	Protein 9130409I23Rik	0.472663	1	1.13575
PATH:00600	Sphingolipid metabolism	Degs2	Degs2	Sphingolipid delta(4)-desaturase/C4-hydroxylase DES2	0.472663	1	1.13575
PATH:04910	Insulin signaling pathway	Calml3	Calml3	Calmodulin-like protein 3	0.481127	1	1.04839
PATH:04910	Insulin signaling pathway	Braf	Braf	Serine/threonine-protein kinase B-raf	0.481127	1	1.04839
PATH:04910	Insulin signaling pathway	Fbp1	Fbp1	Fructose-1,6-bisphosphatase 1	0.481127	1	1.04839
PATH:04910	Insulin signaling pathway	Hras1	Hras	GTPase HRas	0.481127	1	1.04839
PATH:04910	Insulin signaling pathway	Cblc	Cblc	Casitas B-lineage lymphoma c, isoform CRA_b	0.481127	1	1.04839
PATH:04910	Insulin signaling pathway	Pik3r3	Pik3r3	Phosphatidylinositol 3-kinase regulatory subunit gamma	0.481127	1	1.04839
PATH:04910	Insulin signaling pathway	Calm4	Calm4	Calm4 protein	0.481127	1	1.04839
PATH:04910	Insulin signaling pathway	Prkci	Prkci	Protein kinase C iota type	0.481127	1	1.04839
PATH:04910	Insulin signaling pathway	Rps6	Rps6	40S ribosomal protein S6	0.481127	1	1.04839
PATH:04910	Insulin signaling pathway	Rps6kb2	Rps6kb2	Ribosomal protein S6 kinase beta-2	0.481127	1	1.04839
PATH:04910	Insulin signaling pathway	Ppp1r3b	Ppp1r3b	Protein phosphatase 1 regulatory subunit 3B	0.481127	1	1.04839
PATH:04330	Notch signaling pathway	Jag1	Jag1	Putative uncharacterized protein	0.488967	1	1.11257
PATH:04330	Notch signaling pathway	Notch1	Notch1	Neurogenic locus notch homolog protein 1	0.488967	1	1.11257
PATH:04330	Notch signaling pathway	Hes5	Hes5	Transcription factor HES-5	0.488967	1	1.11257
PATH:04330	Notch signaling pathway	Maml3	Maml3	Mastermind-2	0.488967	1	1.11257
PATH:04921	Oxytocin signaling pathway	Calml3	Calml3	Calmodulin-like protein 3	0.494464	1	1.03512
PATH:04921	Oxytocin signaling pathway	Pla2g4e	Pla2g4e	Pla2g4e protein	0.494464	1	1.03512
PATH:04921	Oxytocin signaling pathway	Hras1	Hras	GTPase HRas	0.494464	1	1.03512
PATH:04921	Oxytocin signaling pathway	Pla2g4d	Pla2g4d	Phospholipase A2, group IVD	0.494464	1	1.03512
PATH:04921	Oxytocin signaling pathway	Pik3r3	Pik3r3	Phosphatidylinositol 3-kinase regulatory subunit gamma	0.494464	1	1.03512
PATH:04921	Oxytocin signaling pathway	Cdkn1a	Cdkn1a	Cyclin-dependent kinase inhibitor 1A variant 2	0.494464	1	1.03512
PATH:04921	Oxytocin signaling pathway	Calm4	Calm4	Calm4 protein	0.494464	1	1.03512
PATH:04921	Oxytocin signaling pathway	Mylk3	Mylk3	LOC633594 protein	0.494464	1	1.03512
PATH:04921	Oxytocin signaling pathway	Pla2g4b	Pla2g4b	Cytosolic phospholipase A2 beta	0.494464	1	1.03512
PATH:04921	Oxytocin signaling pathway	Cacng4	Cacng4	Voltage-dependent calcium channel gamma subunit	0.494464	1	1.03512
PATH:04921	Oxytocin signaling pathway	Cacna2d3	Cacna2d3	Voltage-dependent calcium channel subunit alpha-2/delta-3	0.494464	1	1.03512
PATH:04921	Oxytocin signaling pathway	Adcy8	Adcy8	Adenylate cyclase type 8	0.494464	1	1.03512
PATH:00232	Caffeine metabolism	Uox	Uox	Uricase	0.49652	1	1.51434
PATH:03030	DNA replication	Prim1	Prim1	DNA primase small subunit	0.498342	1	1.13575
PATH:03030	DNA replication	Rfc4	Rfc4	Replication factor C subunit 4	0.498342	1	1.13575
PATH:03030	DNA replication	Rnaseh2a	Rnaseh2a	Ribonuclease H2 subunit A	0.498342	1	1.13575
PATH:04020	Calcium signaling pathway	Calml3	Calml3	Calmodulin-like protein 3	0.501221	1	1.02584
PATH:04020	Calcium signaling pathway	Erbb2	Erbb2	Receptor tyrosine-protein kinase erbB-2	0.501221	1	1.02584
PATH:04020	Calcium signaling pathway	Orai2	Orai2	Orai2 protein	0.501221	1	1.02584
PATH:04020	Calcium signaling pathway	Htr5b	Htr5b	5-hydroxytryptamine receptor 5B	0.501221	1	1.02584
PATH:04020	Calcium signaling pathway	Ppif	Ppif	Peptidyl-prolyl cis-trans isomerase F, mitochondrial	0.501221	1	1.02584
PATH:04020	Calcium signaling pathway	Calm4	Calm4	Calm4 protein	0.501221	1	1.02584
PATH:04020	Calcium signaling pathway	Mylk3	Mylk3	LOC633594 protein	0.501221	1	1.02584
PATH:04020	Calcium signaling pathway	Cacna1i	Cacna1i	Protein Cacna1i	0.501221	1	1.02584
PATH:04020	Calcium signaling pathway	P2rx5	P2rx5	P2X purinoceptor	0.501221	1	1.02584
PATH:04020	Calcium signaling pathway	Plcd1	Plcd1	Phosphoinositide phospholipase C	0.501221	1	1.02584
PATH:04020	Calcium signaling pathway	F2r	F2r	Proteinase-activated receptor 1	0.501221	1	1.02584
PATH:04020	Calcium signaling pathway	Bdkrb2	Bdkrb2	Bradykinin receptor, beta 2, isoform CRA_b	0.501221	1	1.02584
PATH:04020	Calcium signaling pathway	Slc25a5	Slc25a5	Solute carrier family 25 member 5	0.501221	1	1.02584
PATH:04020	Calcium signaling pathway	Adcy8	Adcy8	Adenylate cyclase type 8	0.501221	1	1.02584
PATH:01212	Fatty acid metabolism	Elovl6	Elovl6	Elongation of very long chain fatty acids protein 6	0.505061	1	1.09032
PATH:01212	Fatty acid metabolism	Acsl3	Acsl3	Long-chain-fatty-acid--CoA ligase 3	0.505061	1	1.09032
PATH:01212	Fatty acid metabolism	Fads2	Fads2	Delta-6 desaturase	0.505061	1	1.09032
PATH:01212	Fatty acid metabolism	Olah	Olah	S-acyl fatty acid synthase thioesterase, medium chain	0.505061	1	1.09032
PATH:04666	Fc gamma R-mediated phagocytosis	Pla2g4e	Pla2g4e	Pla2g4e protein	0.505716	1	1.04839
PATH:04666	Fc gamma R-mediated phagocytosis	Pik3r3	Pik3r3	Phosphatidylinositol 3-kinase regulatory subunit gamma	0.505716	1	1.04839
PATH:04666	Fc gamma R-mediated phagocytosis	Myo10	Myo10	Unconventional myosin-X	0.505716	1	1.04839
PATH:04666	Fc gamma R-mediated phagocytosis	Rps6kb2	Rps6kb2	Ribosomal protein S6 kinase beta-2	0.505716	1	1.04839
PATH:04666	Fc gamma R-mediated phagocytosis	Marcksl1	Marcksl1	MARCKS-related protein	0.505716	1	1.04839
PATH:04666	Fc gamma R-mediated phagocytosis	Pip5k1b	Pip5k1b	Phosphatidylinositol 4-phosphate 5-kinase type-1 beta	0.505716	1	1.04839
PATH:04666	Fc gamma R-mediated phagocytosis	Limk2	Limk2	LIM domain kinase 2	0.505716	1	1.04839
PATH:03430	Mismatch repair	Rfc4	Rfc4	Replication factor C subunit 4	0.511369	1	1.18513
PATH:03430	Mismatch repair	Exo1	Exo1	Exonuclease 1	0.511369	1	1.18513
PATH:00010	Glycolysis / Gluconeogenesis	Fbp1	Fbp1	Fructose-1,6-bisphosphatase 1	0.524068	1	1.04839
PATH:00010	Glycolysis / Gluconeogenesis	Pgm1	Pgm1	Phosphoglucomutase-2	0.524068	1	1.04839
PATH:00010	Glycolysis / Gluconeogenesis	1700055N04Rik	1700055N04Rik	Protein 1700055N04Rik	0.524068	1	1.04839
PATH:00010	Glycolysis / Gluconeogenesis	Aldh1a3	Aldh1a3	Aldehyde dehydrogenase family 1 member A3	0.524068	1	1.04839
PATH:00010	Glycolysis / Gluconeogenesis	Bpgm	Bpgm	Bisphosphoglycerate mutase	0.524068	1	1.04839
PATH:04150	mTOR signaling pathway	Braf	Braf	Serine/threonine-protein kinase B-raf	0.524068	1	1.04839
PATH:04150	mTOR signaling pathway	Pik3r3	Pik3r3	Phosphatidylinositol 3-kinase regulatory subunit gamma	0.524068	1	1.04839
PATH:04150	mTOR signaling pathway	Rps6	Rps6	40S ribosomal protein S6	0.524068	1	1.04839
PATH:04150	mTOR signaling pathway	Rps6kb2	Rps6kb2	Ribosomal protein S6 kinase beta-2	0.524068	1	1.04839
PATH:04150	mTOR signaling pathway	Rps6ka6	Rps6ka6	Ribosomal protein S6 kinase alpha-6	0.524068	1	1.04839
PATH:00983	Drug metabolism - other enzymes	Cyp3a16	Cyp3a16	Cytochrome P450, family 3, subfamily a, polypeptide 16	0.524068	1	1.04839
PATH:00983	Drug metabolism - other enzymes	Itpa	Itpa	Putative uncharacterized protein	0.524068	1	1.04839
PATH:00983	Drug metabolism - other enzymes	Uck2	Uck2	Uridine-cytidine kinase 2	0.524068	1	1.04839
PATH:00983	Drug metabolism - other enzymes	Tk1	Tk1	Thymidine kinase, cytosolic	0.524068	1	1.04839
PATH:00983	Drug metabolism - other enzymes	Upp1	Upp1	Uridine phosphorylase 1	0.524068	1	1.04839
PATH:00430	Taurine and hypotaurine metabolism	Ggt1	Ggt1	Gamma-glutamyltranspeptidase 1	0.533505	1	1.3629
PATH:04070	Phosphatidylinositol signaling system	Calml3	Calml3	Calmodulin-like protein 3	0.551788	1	1.00956
PATH:04070	Phosphatidylinositol signaling system	Pik3r3	Pik3r3	Phosphatidylinositol 3-kinase regulatory subunit gamma	0.551788	1	1.00956
PATH:04070	Phosphatidylinositol signaling system	Calm4	Calm4	Calm4 protein	0.551788	1	1.00956
PATH:04070	Phosphatidylinositol signaling system	Plcd1	Plcd1	Phosphoinositide phospholipase C	0.551788	1	1.00956
PATH:04070	Phosphatidylinositol signaling system	Pip5k1b	Pip5k1b	Phosphatidylinositol 4-phosphate 5-kinase type-1 beta	0.551788	1	1.00956
PATH:04070	Phosphatidylinositol signaling system	Inpp5j	Inpp5j	Phosphatidylinositol 4,5-bisphosphate 5-phosphatase A	0.551788	1	1.00956
PATH:05204	Chemical carcinogenesis	Cyp3a16	Cyp3a16	Cytochrome P450, family 3, subfamily a, polypeptide 16	0.552306	1	1.00424
PATH:05204	Chemical carcinogenesis	Mgst3	Mgst3	Microsomal glutathione S-transferase 3	0.552306	1	1.00424
PATH:05204	Chemical carcinogenesis	Ccbl1	Ccbl1	Kynurenine--oxoglutarate transaminase 1	0.552306	1	1.00424
PATH:05204	Chemical carcinogenesis	Mgst2	Mgst2	Protein Mgst2	0.552306	1	1.00424
PATH:05204	Chemical carcinogenesis	1700055N04Rik	1700055N04Rik	Protein 1700055N04Rik	0.552306	1	1.00424
PATH:05204	Chemical carcinogenesis	Aldh1a3	Aldh1a3	Aldehyde dehydrogenase family 1 member A3	0.552306	1	1.00424
PATH:05204	Chemical carcinogenesis	Cyp1b1	Cyp1b1	Putative uncharacterized protein	0.552306	1	1.00424
PATH:00601	Glycosphingolipid biosynthesis - lacto and neolacto series	B3galt5	B3galt5	Beta-1,3-galactosyltransferase 5	0.556999	1	1.09032
PATH:00601	Glycosphingolipid biosynthesis - lacto and neolacto series	B3gnt5	B3gnt5	Lactosylceramide 1,3-N-acetyl-beta-D-glucosaminyltransferase	0.556999	1	1.09032
PATH:00980	Metabolism of xenobiotics by cytochrome P450	Cyp2s1	Cyp2s1	Cytochrome P450 2S1	0.57488	1	0.983538
PATH:00980	Metabolism of xenobiotics by cytochrome P450	Cyp3a16	Cyp3a16	Cytochrome P450, family 3, subfamily a, polypeptide 16	0.57488	1	0.983538
PATH:00980	Metabolism of xenobiotics by cytochrome P450	Mgst3	Mgst3	Microsomal glutathione S-transferase 3	0.57488	1	0.983538
PATH:00980	Metabolism of xenobiotics by cytochrome P450	Mgst2	Mgst2	Protein Mgst2	0.57488	1	0.983538
PATH:00980	Metabolism of xenobiotics by cytochrome P450	1700055N04Rik	1700055N04Rik	Protein 1700055N04Rik	0.57488	1	0.983538
PATH:00980	Metabolism of xenobiotics by cytochrome P450	Aldh1a3	Aldh1a3	Aldehyde dehydrogenase family 1 member A3	0.57488	1	0.983538
PATH:00980	Metabolism of xenobiotics by cytochrome P450	Cyp1b1	Cyp1b1	Putative uncharacterized protein	0.57488	1	0.983538
PATH:05034	Alcoholism	Hist1h4i	Hist1h4i	histone cluster 1, H4i	0.605967	1	0.958826
PATH:05034	Alcoholism	Calml3	Calml3	Calmodulin-like protein 3	0.605967	1	0.958826
PATH:05034	Alcoholism	Braf	Braf	Serine/threonine-protein kinase B-raf	0.605967	1	0.958826
PATH:05034	Alcoholism	Hist1h2ac	Hist1h2ac	Histone H2A type 1	0.605967	1	0.958826
PATH:05034	Alcoholism	Npy	Npy	Pro-neuropeptide Y	0.605967	1	0.958826
PATH:05034	Alcoholism	H3f3c	H3f3c	H3 histone, family 3C	0.605967	1	0.958826
PATH:05034	Alcoholism	Hras1	Hras	GTPase HRas	0.605967	1	0.958826
PATH:05034	Alcoholism	Calm4	Calm4	Calm4 protein	0.605967	1	0.958826
PATH:05034	Alcoholism	Gm10257	Gm10257	predicted gene 10257	0.605967	1	0.958826
PATH:05034	Alcoholism	Gng4	Gng4	Guanine nucleotide-binding protein G(I)/G(S)/G(O) subunit gamma-4	0.605967	1	0.958826
PATH:05034	Alcoholism	H2afz	H2afz	Histone H2A.Z	0.605967	1	0.958826
PATH:05034	Alcoholism	H2afx	H2afx	Histone H2AX	0.605967	1	0.958826
PATH:05034	Alcoholism	Hist3h2ba	Hist3h2ba	Histone H2B type 3-A	0.605967	1	0.958826
PATH:05034	Alcoholism	Gm12657	Gm12657	predicted gene 12657	0.605967	1	0.958826
PATH:03450	Non-homologous end-joining	Lig4	Lig4	DNA ligase 4	0.628967	1	1.04839
PATH:04962	Vasopressin-regulated water reabsorption	Aqp3	Aqp3	Aquaporin-3	0.636385	1	0.929252
PATH:04962	Vasopressin-regulated water reabsorption	Dynll1	Dynll1	Dynein light chain 1, cytoplasmic	0.636385	1	0.929252
PATH:04962	Vasopressin-regulated water reabsorption	Arhgdig	Arhgdig	Rho GDP-dissociation inhibitor 3	0.636385	1	0.929252
PATH:00030	Pentose phosphate pathway	Fbp1	Fbp1	Fructose-1,6-bisphosphatase 1	0.638892	1	0.939933
PATH:00030	Pentose phosphate pathway	Pgm1	Pgm1	Phosphoglucomutase-2	0.638892	1	0.939933
PATH:00340	Histidine metabolism	1700055N04Rik	1700055N04Rik	Protein 1700055N04Rik	0.638892	1	0.939933
PATH:00340	Histidine metabolism	Aldh1a3	Aldh1a3	Aldehyde dehydrogenase family 1 member A3	0.638892	1	0.939933
PATH:05133	Pertussis	Calml3	Calml3	Calmodulin-like protein 3	0.641176	1	0.920881
PATH:05133	Pertussis	Mapk13	Mapk13	Mitogen-activated protein kinase 13	0.641176	1	0.920881
PATH:05133	Pertussis	C4bp	C4bp	C4b-binding protein	0.641176	1	0.920881
PATH:05133	Pertussis	Calm4	Calm4	Calm4 protein	0.641176	1	0.920881
PATH:05133	Pertussis	Il1a	Il1a	Interleukin-1 alpha	0.641176	1	0.920881
PATH:04917	Prolactin signaling pathway	Mapk13	Mapk13	Mitogen-activated protein kinase 13	0.641176	1	0.920881
PATH:04917	Prolactin signaling pathway	Hras1	Hras	GTPase HRas	0.641176	1	0.920881
PATH:04917	Prolactin signaling pathway	Pik3r3	Pik3r3	Phosphatidylinositol 3-kinase regulatory subunit gamma	0.641176	1	0.920881
PATH:04917	Prolactin signaling pathway	Tnfsf11	Tnfsf11	Tumor necrosis factor ligand superfamily member 11	0.641176	1	0.920881
PATH:04917	Prolactin signaling pathway	Elf5	Elf5	E74-like factor 5	0.641176	1	0.920881
PATH:04727	GABAergic synapse	Slc38a3	Slc38a3	Sodium-coupled neutral amino acid transporter 3	0.645064	1	0.918811
PATH:04727	GABAergic synapse	Slc6a13	Slc6a13	Sodium- and chloride-dependent GABA transporter 2	0.645064	1	0.918811
PATH:04727	GABAergic synapse	Gabrp	Gabrp	Gamma-aminobutyric acid receptor subunit pi	0.645064	1	0.918811
PATH:04727	GABAergic synapse	Gng4	Gng4	Guanine nucleotide-binding protein G(I)/G(S)/G(O) subunit gamma-4	0.645064	1	0.918811
PATH:04727	GABAergic synapse	Gls2	Gls2	Glutaminase liver isoform, mitochondrial	0.645064	1	0.918811
PATH:04727	GABAergic synapse	Adcy8	Adcy8	Adenylate cyclase type 8	0.645064	1	0.918811
PATH:05322	Systemic lupus erythematosus	Hist1h4i	Hist1h4i	histone cluster 1, H4i	0.653963	1	0.920881
PATH:05322	Systemic lupus erythematosus	H2-Ea-ps	H2-Ea-ps	I-E alpha MHC class II protein	0.653963	1	0.920881
PATH:05322	Systemic lupus erythematosus	Hist1h2ac	Hist1h2ac	Histone H2A type 1	0.653963	1	0.920881
PATH:05322	Systemic lupus erythematosus	H3f3c	H3f3c	H3 histone, family 3C	0.653963	1	0.920881
PATH:05322	Systemic lupus erythematosus	Ctsg	Ctsg	Cathepsin G	0.653963	1	0.920881
PATH:05322	Systemic lupus erythematosus	Gm10257	Gm10257	predicted gene 10257	0.653963	1	0.920881
PATH:05322	Systemic lupus erythematosus	H2afz	H2afz	Histone H2A.Z	0.653963	1	0.920881
PATH:05322	Systemic lupus erythematosus	H2afx	H2afx	Histone H2AX	0.653963	1	0.920881
PATH:05322	Systemic lupus erythematosus	Hist3h2ba	Hist3h2ba	Histone H2B type 3-A	0.653963	1	0.920881
PATH:05322	Systemic lupus erythematosus	Gm12657	Gm12657	predicted gene 12657	0.653963	1	0.920881
PATH:00562	Inositol phosphate metabolism	Plcd1	Plcd1	Phosphoinositide phospholipase C	0.664167	1	0.893707
PATH:00562	Inositol phosphate metabolism	Pip5k1b	Pip5k1b	Phosphatidylinositol 4-phosphate 5-kinase type-1 beta	0.664167	1	0.893707
PATH:00562	Inositol phosphate metabolism	Minpp1	Minpp1	Putative uncharacterized protein	0.664167	1	0.893707
PATH:00562	Inositol phosphate metabolism	Inpp5j	Inpp5j	Phosphatidylinositol 4,5-bisphosphate 5-phosphatase A	0.664167	1	0.893707
PATH:04610	Complement and coagulation cascades	F5	F5	Coagulation factor V	0.66463	1	0.896647
PATH:04610	Complement and coagulation cascades	C4bp	C4bp	C4b-binding protein	0.66463	1	0.896647
PATH:04610	Complement and coagulation cascades	F2r	F2r	Proteinase-activated receptor 1	0.66463	1	0.896647
PATH:04610	Complement and coagulation cascades	Bdkrb2	Bdkrb2	Bradykinin receptor, beta 2, isoform CRA_b	0.66463	1	0.896647
PATH:04610	Complement and coagulation cascades	F12	F12	Coagulation factor XII	0.66463	1	0.896647
PATH:04722	Neurotrophin signaling pathway	Calml3	Calml3	Calmodulin-like protein 3	0.666737	1	0.908602
PATH:04722	Neurotrophin signaling pathway	Braf	Braf	Serine/threonine-protein kinase B-raf	0.666737	1	0.908602
PATH:04722	Neurotrophin signaling pathway	Mapk13	Mapk13	Mitogen-activated protein kinase 13	0.666737	1	0.908602
PATH:04722	Neurotrophin signaling pathway	Hras1	Hras	GTPase HRas	0.666737	1	0.908602
PATH:04722	Neurotrophin signaling pathway	Pik3r3	Pik3r3	Phosphatidylinositol 3-kinase regulatory subunit gamma	0.666737	1	0.908602
PATH:04722	Neurotrophin signaling pathway	Calm4	Calm4	Calm4 protein	0.666737	1	0.908602
PATH:04722	Neurotrophin signaling pathway	Ntf5	Ntf5	Neurotrophin-4	0.666737	1	0.908602
PATH:04722	Neurotrophin signaling pathway	Arhgdig	Arhgdig	Rho GDP-dissociation inhibitor 3	0.666737	1	0.908602
PATH:04722	Neurotrophin signaling pathway	Rps6ka6	Rps6ka6	Ribosomal protein S6 kinase alpha-6	0.666737	1	0.908602
PATH:04970	Salivary secretion	Calml3	Calml3	Calmodulin-like protein 3	0.675976	1	0.885002
PATH:04970	Salivary secretion	Camp	Camp	Cathelin-related antimicrobial peptide	0.675976	1	0.885002
PATH:04970	Salivary secretion	Trpv6	Trpv6	Epithelial calcium channel 2	0.675976	1	0.885002
PATH:04970	Salivary secretion	Calm4	Calm4	Calm4 protein	0.675976	1	0.885002
PATH:04970	Salivary secretion	Adcy8	Adcy8	Adenylate cyclase type 8	0.675976	1	0.885002
PATH:04261	Adrenergic signaling in cardiomyocytes	Calml3	Calml3	Calmodulin-like protein 3	0.678771	1	0.902585
PATH:04261	Adrenergic signaling in cardiomyocytes	Kcne1	Kcne1	Potassium voltage-gated channel subfamily E member 1	0.678771	1	0.902585
PATH:04261	Adrenergic signaling in cardiomyocytes	Mapk13	Mapk13	Mitogen-activated protein kinase 13	0.678771	1	0.902585
PATH:04261	Adrenergic signaling in cardiomyocytes	Ppp2r1b	Ppp2r1b	Serine/threonine-protein phosphatase 2A 65 kDa regulatory subunit A beta isoform	0.678771	1	0.902585
PATH:04261	Adrenergic signaling in cardiomyocytes	Pik3r3	Pik3r3	Phosphatidylinositol 3-kinase regulatory subunit gamma	0.678771	1	0.902585
PATH:04261	Adrenergic signaling in cardiomyocytes	Calm4	Calm4	Calm4 protein	0.678771	1	0.902585
PATH:04261	Adrenergic signaling in cardiomyocytes	Cacng4	Cacng4	Voltage-dependent calcium channel gamma subunit	0.678771	1	0.902585
PATH:04261	Adrenergic signaling in cardiomyocytes	Cacna2d3	Cacna2d3	Voltage-dependent calcium channel subunit alpha-2/delta-3	0.678771	1	0.902585
PATH:04261	Adrenergic signaling in cardiomyocytes	Adcy8	Adcy8	Adenylate cyclase type 8	0.678771	1	0.902585
PATH:04261	Adrenergic signaling in cardiomyocytes	Rapgef4	Rapgef4	Rapgef4 protein	0.678771	1	0.902585
PATH:00603	Glycosphingolipid biosynthesis - globo series	B3galt5	B3galt5	Beta-1,3-galactosyltransferase 5	0.681507	1	0.908602
PATH:04742	Taste transduction	Scnn1g	Scnn1g	Putative uncharacterized protein	0.68903	1	0.865335
PATH:04742	Taste transduction	Scnn1b	Scnn1b	Sodium channel, nonvoltage-gated 1 beta	0.68903	1	0.865335
PATH:04742	Taste transduction	Scnn1a	Scnn1a	Amiloride-sensitive sodium channel subunit alpha	0.68903	1	0.865335
PATH:04742	Taste transduction	Adcy8	Adcy8	Adenylate cyclase type 8	0.68903	1	0.865335
PATH:00760	Nicotinate and nicotinamide metabolism	Nmnat2	Nmnat2	Nicotinamide mononucleotide adenylyltransferase 2	0.692154	1	0.851815
PATH:00760	Nicotinate and nicotinamide metabolism	Nt5e	Nt5e	5' nucleotidase, ecto, isoform CRA_a	0.692154	1	0.851815
PATH:03020	RNA polymerase	Polr1e	Polr1e	DNA-directed RNA polymerase I subunit RPA49	0.692154	1	0.851815
PATH:03020	RNA polymerase	Polr3g	Polr3g	DNA-directed RNA polymerase III subunit RPC7	0.692154	1	0.851815
PATH:00520	Amino sugar and nucleotide sugar metabolism	Chil1	Chil1	Chitinase-3-like protein 1	0.694661	1	0.851815
PATH:00520	Amino sugar and nucleotide sugar metabolism	Pgm1	Pgm1	Phosphoglucomutase-2	0.694661	1	0.851815
PATH:00520	Amino sugar and nucleotide sugar metabolism	Cyb5r2	Cyb5r2	NADH-cytochrome b5 reductase 2	0.694661	1	0.851815
PATH:00970	Aminoacyl-tRNA biosynthesis	Cars	Cars	Putative uncharacterized protein	0.700962	1	0.851815
PATH:00970	Aminoacyl-tRNA biosynthesis	Rars	Rars	Putative uncharacterized protein	0.700962	1	0.851815
PATH:00970	Aminoacyl-tRNA biosynthesis	Gars	Gars	Glycine--tRNA ligase	0.700962	1	0.851815
PATH:00970	Aminoacyl-tRNA biosynthesis	TrnR	TrnR	tRNA	0.700962	1	0.851815
PATH:05164	Influenza A	Mapk13	Mapk13	Mitogen-activated protein kinase 13	0.712154	1	0.881879
PATH:05164	Influenza A	Tmprss13	Tmprss13	Transmembrane protease serine 13	0.712154	1	0.881879
PATH:05164	Influenza A	H2-Ea-ps	H2-Ea-ps	I-E alpha MHC class II protein	0.712154	1	0.881879
PATH:05164	Influenza A	Fdps	Fdps	Putative uncharacterized protein	0.712154	1	0.881879
PATH:05164	Influenza A	Pik3r3	Pik3r3	Phosphatidylinositol 3-kinase regulatory subunit gamma	0.712154	1	0.881879
PATH:05164	Influenza A	Tmprss2	Tmprss2	Putative uncharacterized protein	0.712154	1	0.881879
PATH:05164	Influenza A	Kpna2	Kpna2	Importin subunit alpha-1	0.712154	1	0.881879
PATH:05164	Influenza A	Eif2s1	Eif2s1	Eukaryotic translation initiation factor 2 subunit 1	0.712154	1	0.881879
PATH:05164	Influenza A	Hspa2	Hspa2	Heat shock protein 70-2	0.712154	1	0.881879
PATH:05164	Influenza A	Nxt1	Nxt1	NTF2-related export protein 1	0.712154	1	0.881879
PATH:05164	Influenza A	Il1a	Il1a	Interleukin-1 alpha	0.712154	1	0.881879
PATH:04022	cGMP-PKG signaling pathway	Calml3	Calml3	Calmodulin-like protein 3	0.712154	1	0.881879
PATH:04022	cGMP-PKG signaling pathway	Pik3r3	Pik3r3	Phosphatidylinositol 3-kinase regulatory subunit gamma	0.712154	1	0.881879
PATH:04022	cGMP-PKG signaling pathway	Nppb	Nppb	Brain natriuretic peptide	0.712154	1	0.881879
PATH:04022	cGMP-PKG signaling pathway	Ppif	Ppif	Peptidyl-prolyl cis-trans isomerase F, mitochondrial	0.712154	1	0.881879
PATH:04022	cGMP-PKG signaling pathway	Calm4	Calm4	Calm4 protein	0.712154	1	0.881879
PATH:04022	cGMP-PKG signaling pathway	Kcnmb4	Kcnmb4	Calcium-activated potassium channel subunit beta-4	0.712154	1	0.881879
PATH:04022	cGMP-PKG signaling pathway	Mylk3	Mylk3	LOC633594 protein	0.712154	1	0.881879
PATH:04022	cGMP-PKG signaling pathway	Bdkrb2	Bdkrb2	Bradykinin receptor, beta 2, isoform CRA_b	0.712154	1	0.881879
PATH:04022	cGMP-PKG signaling pathway	Gtf2ird1	Gtf2ird1	General transcription factor II I repeat domain-containing 1	0.712154	1	0.881879
PATH:04022	cGMP-PKG signaling pathway	Slc25a5	Slc25a5	Solute carrier family 25 member 5	0.712154	1	0.881879
PATH:04022	cGMP-PKG signaling pathway	Adcy8	Adcy8	Adenylate cyclase type 8	0.712154	1	0.881879
PATH:05140	Leishmaniasis	Mapk13	Mapk13	Mitogen-activated protein kinase 13	0.712562	1	0.83871
PATH:05140	Leishmaniasis	H2-Ea-ps	H2-Ea-ps	I-E alpha MHC class II protein	0.712562	1	0.83871
PATH:05140	Leishmaniasis	Marcksl1	Marcksl1	MARCKS-related protein	0.712562	1	0.83871
PATH:05140	Leishmaniasis	Il1a	Il1a	Interleukin-1 alpha	0.712562	1	0.83871
PATH:04066	HIF-1 signaling pathway	Erbb2	Erbb2	Receptor tyrosine-protein kinase erbB-2	0.715417	1	0.859489
PATH:04066	HIF-1 signaling pathway	Egln3	Egln3	Egl nine homolog 3	0.715417	1	0.859489
PATH:04066	HIF-1 signaling pathway	Pik3r3	Pik3r3	Phosphatidylinositol 3-kinase regulatory subunit gamma	0.715417	1	0.859489
PATH:04066	HIF-1 signaling pathway	Cdkn1a	Cdkn1a	Cyclin-dependent kinase inhibitor 1A variant 2	0.715417	1	0.859489
PATH:04066	HIF-1 signaling pathway	Rps6	Rps6	40S ribosomal protein S6	0.715417	1	0.859489
PATH:04066	HIF-1 signaling pathway	Edn1	Edn1	Endothelin-1	0.715417	1	0.859489
PATH:04066	HIF-1 signaling pathway	Rps6kb2	Rps6kb2	Ribosomal protein S6 kinase beta-2	0.715417	1	0.859489
PATH:05143	African trypanosomiasis	F2rl1	F2rl1	Proteinase-activated receptor 2	0.723942	1	0.801708
PATH:05143	African trypanosomiasis	Thop1	Thop1	Thimet oligopeptidase	0.723942	1	0.801708
PATH:03015	mRNA surveillance pathway	Ppp2r1b	Ppp2r1b	Serine/threonine-protein phosphatase 2A 65 kDa regulatory subunit A beta isoform	0.725629	1	0.843033
PATH:03015	mRNA surveillance pathway	Ncbp1	Ncbp1	Putative uncharacterized protein	0.725629	1	0.843033
PATH:03015	mRNA surveillance pathway	Hbs1l	Hbs1l	Putative uncharacterized protein	0.725629	1	0.843033
PATH:03015	mRNA surveillance pathway	Msi1	Msi1	RNA-binding protein Musashi homolog 1	0.725629	1	0.843033
PATH:03015	mRNA surveillance pathway	Magoh	Magoh	Protein mago nashi homolog	0.725629	1	0.843033
PATH:03015	mRNA surveillance pathway	Nxt1	Nxt1	NTF2-related export protein 1	0.725629	1	0.843033
PATH:00920	Sulfur metabolism	Sult2b1	Sult2b1	Sulfotransferase family cytosolic 2B member 1	0.726618	1	0.801708
PATH:05150	Staphylococcus aureus infection	H2-Ea-ps	H2-Ea-ps	I-E alpha MHC class II protein	0.733541	1	0.801708
PATH:05150	Staphylococcus aureus infection	Dsg1c	Dsg1c	Desmoglein-1-gamma	0.733541	1	0.801708
PATH:05150	Staphylococcus aureus infection	Dsg1b	Dsg1b	MCG140886	0.733541	1	0.801708
PATH:04915	Estrogen signaling pathway	Calml3	Calml3	Calmodulin-like protein 3	0.734737	1	0.834431
PATH:04915	Estrogen signaling pathway	Hras1	Hras	GTPase HRas	0.734737	1	0.834431
PATH:04915	Estrogen signaling pathway	Pik3r3	Pik3r3	Phosphatidylinositol 3-kinase regulatory subunit gamma	0.734737	1	0.834431
PATH:04915	Estrogen signaling pathway	Calm4	Calm4	Calm4 protein	0.734737	1	0.834431
PATH:04915	Estrogen signaling pathway	Hspa2	Hspa2	Heat shock protein 70-2	0.734737	1	0.834431
PATH:04915	Estrogen signaling pathway	Adcy8	Adcy8	Adenylate cyclase type 8	0.734737	1	0.834431
PATH:05020	Prion diseases	Notch1	Notch1	Neurogenic locus notch homolog protein 1	0.738769	1	0.778802
PATH:05020	Prion diseases	Il1a	Il1a	Interleukin-1 alpha	0.738769	1	0.778802
PATH:00280	Valine, leucine and isoleucine degradation	4930438A08Rik	4930438A08Rik	Protein 4930438A08Rik	0.745602	1	0.78629
PATH:00280	Valine, leucine and isoleucine degradation	Oxct2a	Oxct2a	TISP10 protein	0.745602	1	0.78629
PATH:00280	Valine, leucine and isoleucine degradation	Hmgcs2	Hmgcs2	cDNA fis, clone TRACH2006528,highly similar to HYDROXYMETHYLGLUTARYL-COA SYNTHASE, MITOCHONDRIAL (EC 4.1.3.5)	0.745602	1	0.78629
PATH:00511	Other glycan degradation	Gba2	Gba2	Non-lysosomal glucosylceramidase	0.746722	1	0.757168
PATH:05323	Rheumatoid arthritis	H2-Ea-ps	H2-Ea-ps	I-E alpha MHC class II protein	0.748126	1	0.811252
PATH:05323	Rheumatoid arthritis	Ccl20	Ccl20	C-C motif chemokine 20	0.748126	1	0.811252
PATH:05323	Rheumatoid arthritis	Tnfsf11	Tnfsf11	Tumor necrosis factor ligand superfamily member 11	0.748126	1	0.811252
PATH:05323	Rheumatoid arthritis	Atp6v0d2	Atp6v0d2	V-type proton ATPase subunit d 2	0.748126	1	0.811252
PATH:05323	Rheumatoid arthritis	Il1a	Il1a	Interleukin-1 alpha	0.748126	1	0.811252
PATH:00100	Steroid biosynthesis	Cyp27b1	Cyp27b1	25-hydroxyvitamin D-1 alpha hydroxylase, mitochondrial	0.76535	1	0.717317
PATH:04510	Focal adhesion	Col11a1	Col11a1	Collagen alpha-1(XI) chain	0.766794	1	0.851815
PATH:04510	Focal adhesion	Braf	Braf	Serine/threonine-protein kinase B-raf	0.766794	1	0.851815
PATH:04510	Focal adhesion	Erbb2	Erbb2	Receptor tyrosine-protein kinase erbB-2	0.766794	1	0.851815
PATH:04510	Focal adhesion	Ctnnb1	Ctnnb1	Catenin beta-1	0.766794	1	0.851815
PATH:04510	Focal adhesion	Hras1	Hras	GTPase HRas	0.766794	1	0.851815
PATH:04510	Focal adhesion	Pik3r3	Pik3r3	Phosphatidylinositol 3-kinase regulatory subunit gamma	0.766794	1	0.851815
PATH:04510	Focal adhesion	Pak6	Pak6	Non-specific serine/threonine protein kinase	0.766794	1	0.851815
PATH:04510	Focal adhesion	Tnc	Tnc	Tnc protein	0.766794	1	0.851815
PATH:04510	Focal adhesion	Mylk3	Mylk3	LOC633594 protein	0.766794	1	0.851815
PATH:04510	Focal adhesion	Itga3	Itga3	Integrin alpha-3	0.766794	1	0.851815
PATH:04510	Focal adhesion	Pak4	Pak4	Serine/threonine-protein kinase PAK 4	0.766794	1	0.851815
PATH:04510	Focal adhesion	Lama5	Lama5	Putative uncharacterized protein	0.766794	1	0.851815
PATH:04510	Focal adhesion	Myl10	Myl10	Myosin regulatory light chain 10	0.766794	1	0.851815
PATH:01100	Metabolic pathways	Sephs2	Sephs2	Selenide, water dikinase 2	0.768084	1	0.936857
PATH:01100	Metabolic pathways	Cth	Cth	Cystathionine gamma-lyase	0.768084	1	0.936857
PATH:01100	Metabolic pathways	Cers3	Cers3	Ceramide synthase 3	0.768084	1	0.936857
PATH:01100	Metabolic pathways	Galnt14	Galnt14	Polypeptide N-acetylgalactosaminyltransferase 14	0.768084	1	0.936857
PATH:01100	Metabolic pathways	Ak7	Ak7	Adenylate kinase 7	0.768084	1	0.936857
PATH:01100	Metabolic pathways	Cyp21a1	Cyp21a1	Steroid 21-hydroxylase	0.768084	1	0.936857
PATH:01100	Metabolic pathways	Hsd11b2	Hsd11b2	Corticosteroid 11-beta-dehydrogenase isozyme 2	0.768084	1	0.936857
PATH:01100	Metabolic pathways	Nme1	Nme1	Nucleoside diphosphate kinase A	0.768084	1	0.936857
PATH:01100	Metabolic pathways	Fbp1	Fbp1	Fructose-1,6-bisphosphatase 1	0.768084	1	0.936857
PATH:01100	Metabolic pathways	Pla2g4e	Pla2g4e	Pla2g4e protein	0.768084	1	0.936857
PATH:01100	Metabolic pathways	Bcmo1	Bco1	Beta,beta-carotene 15,15'-monooxygenase	0.768084	1	0.936857
PATH:01100	Metabolic pathways	B3galt5	B3galt5	Beta-1,3-galactosyltransferase 5	0.768084	1	0.936857
PATH:01100	Metabolic pathways	Fdps	Fdps	Putative uncharacterized protein	0.768084	1	0.936857
PATH:01100	Metabolic pathways	Ahcy	Ahcy	Adenosylhomocysteinase	0.768084	1	0.936857
PATH:01100	Metabolic pathways	Hsd17b2	Hsd17b2	Estradiol 17-beta-dehydrogenase 2	0.768084	1	0.936857
PATH:01100	Metabolic pathways	Ggt1	Ggt1	Gamma-glutamyltranspeptidase 1	0.768084	1	0.936857
PATH:01100	Metabolic pathways	Pla2g4d	Pla2g4d	Phospholipase A2, group IVD	0.768084	1	0.936857
PATH:01100	Metabolic pathways	Pigf	Pigf	Phosphatidylinositol-glycan biosynthesis class F protein	0.768084	1	0.936857
PATH:01100	Metabolic pathways	Cyp4f17	Cyp4f17	Protein Cyp4f17	0.768084	1	0.936857
PATH:01100	Metabolic pathways	Amt	Amt	Aminomethyltransferase, mitochondrial	0.768084	1	0.936857
PATH:01100	Metabolic pathways	Ctps	Ctps	CTP synthase 1	0.768084	1	0.936857
PATH:01100	Metabolic pathways	Cyp27b1	Cyp27b1	25-hydroxyvitamin D-1 alpha hydroxylase, mitochondrial	0.768084	1	0.936857
PATH:01100	Metabolic pathways	Lpin3	Lpin3	Phosphatidate phosphatase LPIN3	0.768084	1	0.936857
PATH:01100	Metabolic pathways	Acsl3	Acsl3	Long-chain-fatty-acid--CoA ligase 3	0.768084	1	0.936857
PATH:01100	Metabolic pathways	Tph1	Tph1	Tryptophan 5-hydroxylase 1	0.768084	1	0.936857
PATH:01100	Metabolic pathways	Acsm3	Acsm3	Acyl-coenzyme A synthetase ACSM3, mitochondrial	0.768084	1	0.936857
PATH:01100	Metabolic pathways	Gyk	Gyk	Glycerol kinase	0.768084	1	0.936857
PATH:01100	Metabolic pathways	Pla2g2f	Pla2g2f	Group IIF secretory phospholipase A2	0.768084	1	0.936857
PATH:01100	Metabolic pathways	Cyp3a16	Cyp3a16	Cytochrome P450, family 3, subfamily a, polypeptide 16	0.768084	1	0.936857
PATH:01100	Metabolic pathways	Idi1	Idi1	Isopentenyl-diphosphate delta isomerase	0.768084	1	0.936857
PATH:01100	Metabolic pathways	Plb1	Plb1	Phospholipase B1, membrane-associated	0.768084	1	0.936857
PATH:01100	Metabolic pathways	Itpa	Itpa	Putative uncharacterized protein	0.768084	1	0.936857
PATH:01100	Metabolic pathways	Pla2g2e	Pla2g2e	Group IIE secretory phospholipase A2	0.768084	1	0.936857
PATH:01100	Metabolic pathways	Rrm2	Rrm2	Ribonucleoside-diphosphate reductase subunit M2	0.768084	1	0.936857
PATH:01100	Metabolic pathways	Galnt6	Galnt6	Polypeptide N-acetylgalactosaminyltransferase 6	0.768084	1	0.936857
PATH:01100	Metabolic pathways	Pgm1	Pgm1	Phosphoglucomutase-2	0.768084	1	0.936857
PATH:01100	Metabolic pathways	Gclm	Gclm	Glutamate--cysteine ligase regulatory subunit	0.768084	1	0.936857
PATH:01100	Metabolic pathways	Bdh1	Bdh1	3-hydroxybutyrate dehydrogenase	0.768084	1	0.936857
PATH:01100	Metabolic pathways	Ccbl1	Ccbl1	Kynurenine--oxoglutarate transaminase 1	0.768084	1	0.936857
PATH:01100	Metabolic pathways	Pla2g4b	Pla2g4b	Cytosolic phospholipase A2 beta	0.768084	1	0.936857
PATH:01100	Metabolic pathways	Atp5l	Atp5l	ATP synthase subunit g, mitochondrial	0.768084	1	0.936857
PATH:01100	Metabolic pathways	Csgalnact1	Csgalnact1	Chondroitin sulfate N-acetylgalactosaminyltransferase 1	0.768084	1	0.936857
PATH:01100	Metabolic pathways	Cbs	Cbs	Cystathionine beta-synthase	0.768084	1	0.936857
PATH:01100	Metabolic pathways	Lpcat4	Lpcat4	Lysophospholipid acyltransferase LPCAT4	0.768084	1	0.936857
PATH:01100	Metabolic pathways	Polr1e	Polr1e	DNA-directed RNA polymerase I subunit RPA49	0.768084	1	0.936857
PATH:01100	Metabolic pathways	Uck2	Uck2	Uridine-cytidine kinase 2	0.768084	1	0.936857
PATH:01100	Metabolic pathways	Arg2	Arg2	Arginase-2, mitochondrial	0.768084	1	0.936857
PATH:01100	Metabolic pathways	Olah	Olah	S-acyl fatty acid synthase thioesterase, medium chain	0.768084	1	0.936857
PATH:01100	Metabolic pathways	Ak4	Ak4	Adenylate kinase 4, mitochondrial	0.768084	1	0.936857
PATH:01100	Metabolic pathways	Alox8	Alox8	Arachidonate 8S-lipoxygenase	0.768084	1	0.936857
PATH:01100	Metabolic pathways	B3gnt5	B3gnt5	Lactosylceramide 1,3-N-acetyl-beta-D-glucosaminyltransferase	0.768084	1	0.936857
PATH:01100	Metabolic pathways	Tk1	Tk1	Thymidine kinase, cytosolic	0.768084	1	0.936857
PATH:01100	Metabolic pathways	Dut	Dut	Dutp protein	0.768084	1	0.936857
PATH:01100	Metabolic pathways	Tyr	Tyr	Tyrosinase	0.768084	1	0.936857
PATH:01100	Metabolic pathways	Plcd1	Plcd1	Phosphoinositide phospholipase C	0.768084	1	0.936857
PATH:01100	Metabolic pathways	Ptgds	Ptgds	Prostaglandin-H2 D-isomerase	0.768084	1	0.936857
PATH:01100	Metabolic pathways	Galnt3	Galnt3	Polypeptide N-acetylgalactosaminyltransferase 3	0.768084	1	0.936857
PATH:01100	Metabolic pathways	Ass1	Ass1	Argininosuccinate synthase	0.768084	1	0.936857
PATH:01100	Metabolic pathways	9130409I23Rik	9130409I23Rik	Protein 9130409I23Rik	0.768084	1	0.936857
PATH:01100	Metabolic pathways	Dct	Dct	L-dopachrome tautomerase	0.768084	1	0.936857
PATH:01100	Metabolic pathways	Pip5k1b	Pip5k1b	Phosphatidylinositol 4-phosphate 5-kinase type-1 beta	0.768084	1	0.936857
PATH:01100	Metabolic pathways	Gls2	Gls2	Glutaminase liver isoform, mitochondrial	0.768084	1	0.936857
PATH:01100	Metabolic pathways	Urah	Urah	5-hydroxyisourate hydrolase	0.768084	1	0.936857
PATH:01100	Metabolic pathways	Glt28d2	Glt28d2	Glycosyltransferase 28 domain containing 2	0.768084	1	0.936857
PATH:01100	Metabolic pathways	Uox	Uox	Uricase	0.768084	1	0.936857
PATH:01100	Metabolic pathways	Aldh1a3	Aldh1a3	Aldehyde dehydrogenase family 1 member A3	0.768084	1	0.936857
PATH:01100	Metabolic pathways	Polr3g	Polr3g	DNA-directed RNA polymerase III subunit RPC7	0.768084	1	0.936857
PATH:01100	Metabolic pathways	Nmnat2	Nmnat2	Nicotinamide mononucleotide adenylyltransferase 2	0.768084	1	0.936857
PATH:01100	Metabolic pathways	Degs2	Degs2	Sphingolipid delta(4)-desaturase/C4-hydroxylase DES2	0.768084	1	0.936857
PATH:01100	Metabolic pathways	Lap3	Lap3	Cytosol aminopeptidase	0.768084	1	0.936857
PATH:01100	Metabolic pathways	Cps1	Cps1	Cps1 protein	0.768084	1	0.936857
PATH:01100	Metabolic pathways	Upp1	Upp1	Uridine phosphorylase 1	0.768084	1	0.936857
PATH:01100	Metabolic pathways	Prim1	Prim1	DNA primase small subunit	0.768084	1	0.936857
PATH:01100	Metabolic pathways	Bpgm	Bpgm	Bisphosphoglycerate mutase	0.768084	1	0.936857
PATH:01100	Metabolic pathways	Gclc	Gclc	Glutamate--cysteine ligase catalytic subunit	0.768084	1	0.936857
PATH:01100	Metabolic pathways	Shmt1	Shmt1	Serine hydroxymethyltransferase, cytosolic	0.768084	1	0.936857
PATH:01100	Metabolic pathways	Nt5e	Nt5e	5' nucleotidase, ecto, isoform CRA_a	0.768084	1	0.936857
PATH:01100	Metabolic pathways	Tyrp1	Tyrp1	Tyrosinase-related protein 1	0.768084	1	0.936857
PATH:01100	Metabolic pathways	Inpp5j	Inpp5j	Phosphatidylinositol 4,5-bisphosphate 5-phosphatase A	0.768084	1	0.936857
PATH:01100	Metabolic pathways	Hmgcs2	Hmgcs2	cDNA fis, clone TRACH2006528,highly similar to HYDROXYMETHYLGLUTARYL-COA SYNTHASE, MITOCHONDRIAL (EC 4.1.3.5)	0.768084	1	0.936857
PATH:01100	Metabolic pathways	Ckmt1	Ckmt1	Creatine kinase U-type, mitochondrial	0.768084	1	0.936857
PATH:01100	Metabolic pathways	Mgat5b	Mgat5b	Alpha-1,6-mannosylglycoprotein 6-beta-N-acetylglucosaminyltransferase B	0.768084	1	0.936857
PATH:01100	Metabolic pathways	Arg1	Arg1	Arginase-1	0.768084	1	0.936857
PATH:01100	Metabolic pathways	Atp6v0d2	Atp6v0d2	V-type proton ATPase subunit d 2	0.768084	1	0.936857
PATH:04919	Thyroid hormone signaling pathway	Ctnnb1	Ctnnb1	Catenin beta-1	0.772633	1	0.808502
PATH:04919	Thyroid hormone signaling pathway	Hras1	Hras	GTPase HRas	0.772633	1	0.808502
PATH:04919	Thyroid hormone signaling pathway	Pik3r3	Pik3r3	Phosphatidylinositol 3-kinase regulatory subunit gamma	0.772633	1	0.808502
PATH:04919	Thyroid hormone signaling pathway	Notch1	Notch1	Neurogenic locus notch homolog protein 1	0.772633	1	0.808502
PATH:04919	Thyroid hormone signaling pathway	Dio3	Dio3	Type III iodothyronine deiodinase	0.772633	1	0.808502
PATH:04919	Thyroid hormone signaling pathway	Plcd1	Plcd1	Phosphoinositide phospholipase C	0.772633	1	0.808502
PATH:04919	Thyroid hormone signaling pathway	Wnt4	Wnt4	Protein Wnt-4	0.772633	1	0.808502
PATH:05202	Transcriptional misregulation in cancer	Mycn	Mycn	N-myc proto-oncogene protein	0.772648	1	0.837538
PATH:05202	Transcriptional misregulation in cancer	Jup	Jup	Junction plakoglobin	0.772648	1	0.837538
PATH:05202	Transcriptional misregulation in cancer	H3f3c	H3f3c	H3 histone, family 3C	0.772648	1	0.837538
PATH:05202	Transcriptional misregulation in cancer	Cdkn1a	Cdkn1a	Cyclin-dependent kinase inhibitor 1A variant 2	0.772648	1	0.837538
PATH:05202	Transcriptional misregulation in cancer	Tmprss2	Tmprss2	Putative uncharacterized protein	0.772648	1	0.837538
PATH:05202	Transcriptional misregulation in cancer	Gm10257	Gm10257	predicted gene 10257	0.772648	1	0.837538
PATH:05202	Transcriptional misregulation in cancer	Spint1	Spint1	Putative uncharacterized protein	0.772648	1	0.837538
PATH:05202	Transcriptional misregulation in cancer	Pax3	Pax3	Paired box protein Pax-3	0.772648	1	0.837538
PATH:05202	Transcriptional misregulation in cancer	Tspan7	Tspan7	Tetraspanin-7	0.772648	1	0.837538
PATH:05202	Transcriptional misregulation in cancer	Etv4	Etv4	ETS translocation variant 4	0.772648	1	0.837538
PATH:05202	Transcriptional misregulation in cancer	Gm12657	Gm12657	predicted gene 12657	0.772648	1	0.837538
PATH:04918	Thyroid hormone synthesis	Gpx2	Gpx2	Glutathione peroxidase 2	0.775253	1	0.767833
PATH:04918	Thyroid hormone synthesis	Iyd	Iyd	Iodotyrosine dehalogenase 1	0.775253	1	0.767833
PATH:04918	Thyroid hormone synthesis	Slc5a5	Slc5a5	Sodium/iodide cotransporter	0.775253	1	0.767833
PATH:04918	Thyroid hormone synthesis	Adcy8	Adcy8	Adenylate cyclase type 8	0.775253	1	0.767833
PATH:04976	Bile secretion	Car2	Car2	Carbonic anhydrase 2	0.784578	1	0.757168
PATH:04976	Bile secretion	Slc5a1	Slc5a1	Sodium glucose cotransporter	0.784578	1	0.757168
PATH:04976	Bile secretion	Slco1a5	Slco1a5	Solute carrier organic anion transporter family member 1A5	0.784578	1	0.757168
PATH:04976	Bile secretion	Adcy8	Adcy8	Adenylate cyclase type 8	0.784578	1	0.757168
PATH:04974	Protein digestion and absorption	Col11a1	Col11a1	Collagen alpha-1(XI) chain	0.791901	1	0.765676
PATH:04974	Protein digestion and absorption	Slc6a19	Slc6a19	Sodium-dependent neutral amino acid transporter B(0)AT1	0.791901	1	0.765676
PATH:04974	Protein digestion and absorption	Ace2	Ace2	Angiotensin I converting enzyme 2	0.791901	1	0.765676
PATH:04974	Protein digestion and absorption	Col12a1	Col12a1	Collagen alpha-1(XII) chain	0.791901	1	0.765676
PATH:04974	Protein digestion and absorption	Slc7a8	Slc7a8	Large neutral amino acids transporter small subunit 2	0.791901	1	0.765676
PATH:05203	Viral carcinogenesis	Hist1h4i	Hist1h4i	histone cluster 1, H4i	0.799756	1	0.833216
PATH:05203	Viral carcinogenesis	Cdkn2b	Cdkn2b	Cyclin-dependent kinase inhibitor p15INK4b	0.799756	1	0.833216
PATH:05203	Viral carcinogenesis	Hras1	Hras	GTPase HRas	0.799756	1	0.833216
PATH:05203	Viral carcinogenesis	Pik3r3	Pik3r3	Phosphatidylinositol 3-kinase regulatory subunit gamma	0.799756	1	0.833216
PATH:05203	Viral carcinogenesis	Cdkn1a	Cdkn1a	Cyclin-dependent kinase inhibitor 1A variant 2	0.799756	1	0.833216
PATH:05203	Viral carcinogenesis	Chek1	Chek1	Serine/threonine-protein kinase Chk1	0.799756	1	0.833216
PATH:05203	Viral carcinogenesis	Ccna2	Ccna2	Cyclin-A2	0.799756	1	0.833216
PATH:05203	Viral carcinogenesis	Cdc20	Cdc20	Cell division cycle protein 20 homolog	0.799756	1	0.833216
PATH:05203	Viral carcinogenesis	Gtf2e2	Gtf2e2	General transcription factor IIE subunit 2	0.799756	1	0.833216
PATH:05203	Viral carcinogenesis	Ccne2	Ccne2	Cyclin E2, isoform CRA_a	0.799756	1	0.833216
PATH:05203	Viral carcinogenesis	Cdk1	Cdk1	Cyclin-dependent kinase 1	0.799756	1	0.833216
PATH:05203	Viral carcinogenesis	Hist3h2ba	Hist3h2ba	Histone H2B type 3-A	0.799756	1	0.833216
PATH:05203	Viral carcinogenesis	Egr3	Egr3	Early growth response protein 3	0.799756	1	0.833216
PATH:05203	Viral carcinogenesis	Atp6v0d2	Atp6v0d2	V-type proton ATPase subunit d 2	0.799756	1	0.833216
PATH:05033	Nicotine addiction	Chrna4	Chrna4	Neuronal acetylcholine receptor subunit alpha-4	0.803052	1	0.681452
PATH:05033	Nicotine addiction	Gabrp	Gabrp	Gamma-aminobutyric acid receptor subunit pi	0.803052	1	0.681452
PATH:00532	Glycosaminoglycan biosynthesis - chondroitin sulfate / dermatan sulfate	Csgalnact1	Csgalnact1	Chondroitin sulfate N-acetylgalactosaminyltransferase 1	0.81342	1	0.619501
PATH:04660	T cell receptor signaling pathway	Mapk13	Mapk13	Mitogen-activated protein kinase 13	0.83389	1	0.736704
PATH:04660	T cell receptor signaling pathway	Hras1	Hras	GTPase HRas	0.83389	1	0.736704
PATH:04660	T cell receptor signaling pathway	Cblc	Cblc	Casitas B-lineage lymphoma c, isoform CRA_b	0.83389	1	0.736704
PATH:04660	T cell receptor signaling pathway	Pik3r3	Pik3r3	Phosphatidylinositol 3-kinase regulatory subunit gamma	0.83389	1	0.736704
PATH:04660	T cell receptor signaling pathway	Pak6	Pak6	Non-specific serine/threonine protein kinase	0.83389	1	0.736704
PATH:04660	T cell receptor signaling pathway	Pak4	Pak4	Serine/threonine-protein kinase PAK 4	0.83389	1	0.736704
PATH:05161	Hepatitis B	Hras1	Hras	GTPase HRas	0.844525	1	0.751947
PATH:05161	Hepatitis B	E2f2	E2f2	Transcription factor E2F2	0.844525	1	0.751947
PATH:05161	Hepatitis B	Pik3r3	Pik3r3	Phosphatidylinositol 3-kinase regulatory subunit gamma	0.844525	1	0.751947
PATH:05161	Hepatitis B	Cdkn1a	Cdkn1a	Cyclin-dependent kinase inhibitor 1A variant 2	0.844525	1	0.751947
PATH:05161	Hepatitis B	Ccna2	Ccna2	Cyclin-A2	0.844525	1	0.751947
PATH:05161	Hepatitis B	Birc5	Birc5	Baculoviral IAP repeat-containing protein 5	0.844525	1	0.751947
PATH:05161	Hepatitis B	Ccne2	Ccne2	Cyclin E2, isoform CRA_a	0.844525	1	0.751947
PATH:05161	Hepatitis B	Egr3	Egr3	Early growth response protein 3	0.844525	1	0.751947
PATH:04725	Cholinergic synapse	Chrna3	Chrna3	Cholinergic receptor, nicotinic, alpha polypeptide 3	0.846126	1	0.723665
PATH:04725	Cholinergic synapse	Chrna4	Chrna4	Neuronal acetylcholine receptor subunit alpha-4	0.846126	1	0.723665
PATH:04725	Cholinergic synapse	Hras1	Hras	GTPase HRas	0.846126	1	0.723665
PATH:04725	Cholinergic synapse	Pik3r3	Pik3r3	Phosphatidylinositol 3-kinase regulatory subunit gamma	0.846126	1	0.723665
PATH:04725	Cholinergic synapse	Gng4	Gng4	Guanine nucleotide-binding protein G(I)/G(S)/G(O) subunit gamma-4	0.846126	1	0.723665
PATH:04725	Cholinergic synapse	Adcy8	Adcy8	Adenylate cyclase type 8	0.846126	1	0.723665
PATH:05152	Tuberculosis	Calml3	Calml3	Calmodulin-like protein 3	0.851126	1	0.765676
PATH:05152	Tuberculosis	Mapk13	Mapk13	Mitogen-activated protein kinase 13	0.851126	1	0.765676
PATH:05152	Tuberculosis	H2-Ea-ps	H2-Ea-ps	I-E alpha MHC class II protein	0.851126	1	0.765676
PATH:05152	Tuberculosis	Camp	Camp	Cathelin-related antimicrobial peptide	0.851126	1	0.765676
PATH:05152	Tuberculosis	Cyp27b1	Cyp27b1	25-hydroxyvitamin D-1 alpha hydroxylase, mitochondrial	0.851126	1	0.765676
PATH:05152	Tuberculosis	Plk3	Plk3	Serine/threonine-protein kinase PLK3	0.851126	1	0.765676
PATH:05152	Tuberculosis	Calm4	Calm4	Calm4 protein	0.851126	1	0.765676
PATH:05152	Tuberculosis	Vdr	Vdr	Vitamin D3 receptor	0.851126	1	0.765676
PATH:05152	Tuberculosis	Atp6v0d2	Atp6v0d2	V-type proton ATPase subunit d 2	0.851126	1	0.765676
PATH:05152	Tuberculosis	Il1a	Il1a	Interleukin-1 alpha	0.851126	1	0.765676
PATH:00563	Glycosylphosphatidylinositol(GPI)-anchor biosynthesis	Pigf	Pigf	Phosphatidylinositol-glycan biosynthesis class F protein	0.851657	1	0.545161
PATH:04973	Carbohydrate digestion and absorption	Pik3r3	Pik3r3	Phosphatidylinositol 3-kinase regulatory subunit gamma	0.852894	1	0.605735
PATH:04973	Carbohydrate digestion and absorption	Slc5a1	Slc5a1	Sodium glucose cotransporter	0.852894	1	0.605735
PATH:03420	Nucleotide excision repair	Ercc1	Ercc1	DNA excision repair protein ERCC-1	0.852894	1	0.605735
PATH:03420	Nucleotide excision repair	Rfc4	Rfc4	Replication factor C subunit 4	0.852894	1	0.605735
PATH:04713	Circadian entrainment	Calml3	Calml3	Calmodulin-like protein 3	0.855454	1	0.695359
PATH:04713	Circadian entrainment	Calm4	Calm4	Calm4 protein	0.855454	1	0.695359
PATH:04713	Circadian entrainment	Cacna1i	Cacna1i	Protein Cacna1i	0.855454	1	0.695359
PATH:04713	Circadian entrainment	Gng4	Gng4	Guanine nucleotide-binding protein G(I)/G(S)/G(O) subunit gamma-4	0.855454	1	0.695359
PATH:04713	Circadian entrainment	Adcy8	Adcy8	Adenylate cyclase type 8	0.855454	1	0.695359
PATH:04672	Intestinal immune network for IgA production	H2-Ea-ps	H2-Ea-ps	I-E alpha MHC class II protein	0.861369	1	0.592567
PATH:04672	Intestinal immune network for IgA production	Tnfrsf13c	Tnfrsf13c	BAFF receptor	0.861369	1	0.592567
PATH:00982	Drug metabolism - cytochrome P450	Cyp3a16	Cyp3a16	Cytochrome P450, family 3, subfamily a, polypeptide 16	0.861402	1	0.688335
PATH:00982	Drug metabolism - cytochrome P450	Mgst3	Mgst3	Microsomal glutathione S-transferase 3	0.861402	1	0.688335
PATH:00982	Drug metabolism - cytochrome P450	Mgst2	Mgst2	Protein Mgst2	0.861402	1	0.688335
PATH:00982	Drug metabolism - cytochrome P450	1700055N04Rik	1700055N04Rik	Protein 1700055N04Rik	0.861402	1	0.688335
PATH:00982	Drug metabolism - cytochrome P450	Aldh1a3	Aldh1a3	Aldehyde dehydrogenase family 1 member A3	0.861402	1	0.688335
PATH:04723	Retrograde endocannabinoid signaling	Mapk13	Mapk13	Mitogen-activated protein kinase 13	0.88318	1	0.661604
PATH:04723	Retrograde endocannabinoid signaling	Gabrp	Gabrp	Gamma-aminobutyric acid receptor subunit pi	0.88318	1	0.661604
PATH:04723	Retrograde endocannabinoid signaling	Gng4	Gng4	Guanine nucleotide-binding protein G(I)/G(S)/G(O) subunit gamma-4	0.88318	1	0.661604
PATH:04723	Retrograde endocannabinoid signaling	Adcy8	Adcy8	Adenylate cyclase type 8	0.88318	1	0.661604
PATH:04723	Retrograde endocannabinoid signaling	Rims1	Rims1	Regulating synaptic membrane exocytosis protein 1	0.88318	1	0.661604
PATH:05030	Cocaine addiction	Rgs9	Rgs9	Rgs9 protein	0.88418	1	0.556287
PATH:05030	Cocaine addiction	Gpsm1	Gpsm1	G-protein-signaling modulator 1	0.88418	1	0.556287
PATH:04911	Insulin secretion	Kcnmb4	Kcnmb4	Calcium-activated potassium channel subunit beta-4	0.890495	1	0.626622
PATH:04911	Insulin secretion	Pclo	Pclo	Protein piccolo	0.890495	1	0.626622
PATH:04911	Insulin secretion	Adcy8	Adcy8	Adenylate cyclase type 8	0.890495	1	0.626622
PATH:04911	Insulin secretion	Rapgef4	Rapgef4	Rapgef4 protein	0.890495	1	0.626622
PATH:00510	N-Glycan biosynthesis	Glt28d2	Glt28d2	Glycosyltransferase 28 domain containing 2	0.890978	1	0.545161
PATH:00510	N-Glycan biosynthesis	Mgat5b	Mgat5b	Alpha-1,6-mannosylglycoprotein 6-beta-N-acetylglucosaminyltransferase B	0.890978	1	0.545161
PATH:00630	Glyoxylate and dicarboxylate metabolism	Shmt1	Shmt1	Serine hydroxymethyltransferase, cytosolic	0.8988	1	0.454301
PATH:05414	Dilated cardiomyopathy	Itga3	Itga3	Integrin alpha-3	0.900462	1	0.612541
PATH:05414	Dilated cardiomyopathy	Cacng4	Cacng4	Voltage-dependent calcium channel gamma subunit	0.900462	1	0.612541
PATH:05414	Dilated cardiomyopathy	Cacna2d3	Cacna2d3	Voltage-dependent calcium channel subunit alpha-2/delta-3	0.900462	1	0.612541
PATH:05414	Dilated cardiomyopathy	Adcy8	Adcy8	Adenylate cyclase type 8	0.900462	1	0.612541
PATH:00830	Retinol metabolism	Lrat	Lrat	Lecithin-retinol acyltransferase (Phosphatidylcholine-retinol-O-acyltransferase)	0.905139	1	0.605735
PATH:00830	Retinol metabolism	Bcmo1	Bco1	Beta,beta-carotene 15,15'-monooxygenase	0.905139	1	0.605735
PATH:00830	Retinol metabolism	Cyp2s1	Cyp2s1	Cytochrome P450 2S1	0.905139	1	0.605735
PATH:00830	Retinol metabolism	Cyp3a16	Cyp3a16	Cytochrome P450, family 3, subfamily a, polypeptide 16	0.905139	1	0.605735
PATH:04380	Osteoclast differentiation	Mapk13	Mapk13	Mitogen-activated protein kinase 13	0.912586	1	0.643891
PATH:04380	Osteoclast differentiation	Fosl1	Fosl1	Fos-related antigen 1	0.912586	1	0.643891
PATH:04380	Osteoclast differentiation	Pik3r3	Pik3r3	Phosphatidylinositol 3-kinase regulatory subunit gamma	0.912586	1	0.643891
PATH:04380	Osteoclast differentiation	Tnfsf11	Tnfsf11	Tumor necrosis factor ligand superfamily member 11	0.912586	1	0.643891
PATH:04380	Osteoclast differentiation	Fhl2	Fhl2	Four and a half LIM domains protein 2	0.912586	1	0.643891
PATH:04380	Osteoclast differentiation	Il1a	Il1a	Interleukin-1 alpha	0.912586	1	0.643891
PATH:00052	Galactose metabolism	Pgm1	Pgm1	Phosphoglucomutase-2	0.913161	1	0.425907
PATH:04961	Endocrine and other factor-regulated calcium reabsorption	Bdkrb2	Bdkrb2	Bradykinin receptor, beta 2, isoform CRA_b	0.919738	1	0.495601
PATH:04961	Endocrine and other factor-regulated calcium reabsorption	Vdr	Vdr	Vitamin D3 receptor	0.919738	1	0.495601
PATH:00561	Glycerolipid metabolism	Lpin3	Lpin3	Phosphatidate phosphatase LPIN3	0.919738	1	0.495601
PATH:00561	Glycerolipid metabolism	Gyk	Gyk	Glycerol kinase	0.919738	1	0.495601
PATH:05332	Graft-versus-host disease	H2-Ea-ps	H2-Ea-ps	I-E alpha MHC class II protein	0.919738	1	0.495601
PATH:05332	Graft-versus-host disease	Il1a	Il1a	Interleukin-1 alpha	0.919738	1	0.495601
PATH:05134	Legionellosis	Hbs1l	Hbs1l	Putative uncharacterized protein	0.929109	1	0.478212
PATH:05134	Legionellosis	Hspa2	Hspa2	Heat shock protein 70-2	0.929109	1	0.478212
PATH:05340	Primary immunodeficiency	Tnfrsf13c	Tnfrsf13c	BAFF receptor	0.93098	1	0.389401
PATH:04130	SNARE interactions in vesicular transport	Stx19	Stx19	Syntaxin-19	0.93098	1	0.389401
PATH:04728	Dopaminergic synapse	Calml3	Calml3	Calmodulin-like protein 3	0.9324	1	0.614844
PATH:04728	Dopaminergic synapse	Mapk13	Mapk13	Mitogen-activated protein kinase 13	0.9324	1	0.614844
PATH:04728	Dopaminergic synapse	Ppp2r1b	Ppp2r1b	Serine/threonine-protein phosphatase 2A 65 kDa regulatory subunit A beta isoform	0.9324	1	0.614844
PATH:04728	Dopaminergic synapse	Calm4	Calm4	Calm4 protein	0.9324	1	0.614844
PATH:04728	Dopaminergic synapse	Arntl	Arntl	Aryl hydrocarbon receptor nuclear translocator-like, isoform CRA_b	0.9324	1	0.614844
PATH:04728	Dopaminergic synapse	Gng4	Gng4	Guanine nucleotide-binding protein G(I)/G(S)/G(O) subunit gamma-4	0.9324	1	0.614844
PATH:05132	Salmonella infection	Mapk13	Mapk13	Mitogen-activated protein kinase 13	0.936399	1	0.517558
PATH:05132	Salmonella infection	Klc3	Klc3	Kinesin light chain 3	0.936399	1	0.517558
PATH:05132	Salmonella infection	Il1a	Il1a	Interleukin-1 alpha	0.936399	1	0.517558
PATH:05100	Bacterial invasion of epithelial cells	Ctnnb1	Ctnnb1	Catenin beta-1	0.936399	1	0.517558
PATH:05100	Bacterial invasion of epithelial cells	Cblc	Cblc	Casitas B-lineage lymphoma c, isoform CRA_b	0.936399	1	0.517558
PATH:05100	Bacterial invasion of epithelial cells	Pik3r3	Pik3r3	Phosphatidylinositol 3-kinase regulatory subunit gamma	0.936399	1	0.517558
PATH:05321	Inflammatory bowel disease (IBD)	H2-Ea-ps	H2-Ea-ps	I-E alpha MHC class II protein	0.93744	1	0.462001
PATH:05321	Inflammatory bowel disease (IBD)	Il1a	Il1a	Interleukin-1 alpha	0.93744	1	0.462001
PATH:04940	Type I diabetes mellitus	H2-Ea-ps	H2-Ea-ps	I-E alpha MHC class II protein	0.941249	1	0.454301
PATH:04940	Type I diabetes mellitus	Il1a	Il1a	Interleukin-1 alpha	0.941249	1	0.454301
PATH:04146	Peroxisome	Pex26	Pex26	Peroxisome assembly protein 26	0.946169	1	0.498623
PATH:04146	Peroxisome	Acsl3	Acsl3	Long-chain-fatty-acid--CoA ligase 3	0.946169	1	0.498623
PATH:04146	Peroxisome	Crot	Crot	Putative uncharacterized protein	0.946169	1	0.498623
PATH:05142	Chagas disease (American trypanosomiasis)	Mapk13	Mapk13	Mitogen-activated protein kinase 13	0.950413	1	0.529283
PATH:05142	Chagas disease (American trypanosomiasis)	Ppp2r1b	Ppp2r1b	Serine/threonine-protein phosphatase 2A 65 kDa regulatory subunit A beta isoform	0.950413	1	0.529283
PATH:05142	Chagas disease (American trypanosomiasis)	Pik3r3	Pik3r3	Phosphatidylinositol 3-kinase regulatory subunit gamma	0.950413	1	0.529283
PATH:05142	Chagas disease (American trypanosomiasis)	Bdkrb2	Bdkrb2	Bradykinin receptor, beta 2, isoform CRA_b	0.950413	1	0.529283
PATH:04120	Ubiquitin mediated proteolysis	Brca1	Brca1	Breast cancer type 1 susceptibility protein homolog	0.950416	1	0.584101
PATH:04120	Ubiquitin mediated proteolysis	Ube2c	Ube2c	Ubiquitin-conjugating enzyme E2C	0.950416	1	0.584101
PATH:04120	Ubiquitin mediated proteolysis	Cblc	Cblc	Casitas B-lineage lymphoma c, isoform CRA_b	0.950416	1	0.584101
PATH:04120	Ubiquitin mediated proteolysis	Cdc20	Cdc20	Cell division cycle protein 20 homolog	0.950416	1	0.584101
PATH:04120	Ubiquitin mediated proteolysis	Siah1b	Siah1b	E3 ubiquitin-protein ligase SIAH1B	0.950416	1	0.584101
PATH:04120	Ubiquitin mediated proteolysis	Sae1	Sae1	SUMO-activating enzyme subunit 1	0.950416	1	0.584101
PATH:04721	Synaptic vesicle cycle	Rims1	Rims1	Regulating synaptic membrane exocytosis protein 1	0.951398	1	0.432668
PATH:04721	Synaptic vesicle cycle	Atp6v0d2	Atp6v0d2	V-type proton ATPase subunit d 2	0.951398	1	0.432668
PATH:05410	Hypertrophic cardiomyopathy (HCM)	Itga3	Itga3	Integrin alpha-3	0.951889	1	0.486751
PATH:05410	Hypertrophic cardiomyopathy (HCM)	Cacng4	Cacng4	Voltage-dependent calcium channel gamma subunit	0.951889	1	0.486751
PATH:05410	Hypertrophic cardiomyopathy (HCM)	Cacna2d3	Cacna2d3	Voltage-dependent calcium channel subunit alpha-2/delta-3	0.951889	1	0.486751
PATH:04140	Regulation of autophagy	Atg4b	Atg4b	Cysteine protease ATG4B	0.952939	1	0.340726
PATH:00051	Fructose and mannose metabolism	Fbp1	Fbp1	Fructose-1,6-bisphosphatase 1	0.952939	1	0.340726
PATH:05169	Epstein-Barr virus infection	Mapk13	Mapk13	Mitogen-activated protein kinase 13	0.954656	1	0.642879
PATH:05169	Epstein-Barr virus infection	Pik3r3	Pik3r3	Phosphatidylinositol 3-kinase regulatory subunit gamma	0.954656	1	0.642879
PATH:05169	Epstein-Barr virus infection	Cdkn1a	Cdkn1a	Cyclin-dependent kinase inhibitor 1A variant 2	0.954656	1	0.642879
PATH:05169	Epstein-Barr virus infection	Ccna2	Ccna2	Cyclin-A2	0.954656	1	0.642879
PATH:05169	Epstein-Barr virus infection	Gtf2e2	Gtf2e2	General transcription factor IIE subunit 2	0.954656	1	0.642879
PATH:05169	Epstein-Barr virus infection	Ptma	Ptma	Prothymosin alpha	0.954656	1	0.642879
PATH:05169	Epstein-Barr virus infection	Cdk1	Cdk1	Cyclin-dependent kinase 1	0.954656	1	0.642879
PATH:05169	Epstein-Barr virus infection	Hspa2	Hspa2	Heat shock protein 70-2	0.954656	1	0.642879
PATH:05169	Epstein-Barr virus infection	Polr3g	Polr3g	DNA-directed RNA polymerase III subunit RPC7	0.954656	1	0.642879
PATH:05169	Epstein-Barr virus infection	Entpd3	Entpd3	Putative uncharacterized protein	0.954656	1	0.642879
PATH:04062	Chemokine signaling pathway	Braf	Braf	Serine/threonine-protein kinase B-raf	0.963061	1	0.613306
PATH:04062	Chemokine signaling pathway	Tiam2	Tiam2	T-lymphoma invasion and metastasis-inducing protein 2	0.963061	1	0.613306
PATH:04062	Chemokine signaling pathway	Hras1	Hras	GTPase HRas	0.963061	1	0.613306
PATH:04062	Chemokine signaling pathway	Pik3r3	Pik3r3	Phosphatidylinositol 3-kinase regulatory subunit gamma	0.963061	1	0.613306
PATH:04062	Chemokine signaling pathway	Gm4356	Gm4356	guanine nucleotide binding protein (G protein), gamma 5 pseudogene	0.963061	1	0.613306
PATH:04062	Chemokine signaling pathway	Cxcl14	Cxcl14	Cxcl14 protein	0.963061	1	0.613306
PATH:04062	Chemokine signaling pathway	Gng4	Gng4	Guanine nucleotide-binding protein G(I)/G(S)/G(O) subunit gamma-4	0.963061	1	0.613306
PATH:04062	Chemokine signaling pathway	Ccl20	Ccl20	C-C motif chemokine 20	0.963061	1	0.613306
PATH:04062	Chemokine signaling pathway	Adcy8	Adcy8	Adenylate cyclase type 8	0.963061	1	0.613306
PATH:04668	TNF signaling pathway	Mapk13	Mapk13	Mitogen-activated protein kinase 13	0.963718	1	0.500148
PATH:04668	TNF signaling pathway	Pik3r3	Pik3r3	Phosphatidylinositol 3-kinase regulatory subunit gamma	0.963718	1	0.500148
PATH:04668	TNF signaling pathway	Edn1	Edn1	Endothelin-1	0.963718	1	0.500148
PATH:04668	TNF signaling pathway	Ccl20	Ccl20	C-C motif chemokine 20	0.963718	1	0.500148
PATH:00620	Pyruvate metabolism	Hagh	Hagh	Hydroxyacylglutathione hydrolase, mitochondrial	0.965364	1	0.309751
PATH:05416	Viral myocarditis	H2-Ea-ps	H2-Ea-ps	I-E alpha MHC class II protein	0.965824	1	0.454301
PATH:05416	Viral myocarditis	Myh15	Myh15	Protein Myh15	0.965824	1	0.454301
PATH:05416	Viral myocarditis	Myh14	Myh14	Myosin-14	0.965824	1	0.454301
PATH:05031	Amphetamine addiction	Calml3	Calml3	Calmodulin-like protein 3	0.966901	1	0.395044
PATH:05031	Amphetamine addiction	Calm4	Calm4	Calm4 protein	0.966901	1	0.395044
PATH:01200	Carbon metabolism	Fbp1	Fbp1	Fructose-1,6-bisphosphatase 1	0.967359	1	0.491136
PATH:01200	Carbon metabolism	Amt	Amt	Aminomethyltransferase, mitochondrial	0.967359	1	0.491136
PATH:01200	Carbon metabolism	Cps1	Cps1	Cps1 protein	0.967359	1	0.491136
PATH:01200	Carbon metabolism	Shmt1	Shmt1	Serine hydroxymethyltransferase, cytosolic	0.967359	1	0.491136
PATH:05032	Morphine addiction	Gabrp	Gabrp	Gamma-aminobutyric acid receptor subunit pi	0.969555	1	0.444425
PATH:05032	Morphine addiction	Gng4	Gng4	Guanine nucleotide-binding protein G(I)/G(S)/G(O) subunit gamma-4	0.969555	1	0.444425
PATH:05032	Morphine addiction	Adcy8	Adcy8	Adenylate cyclase type 8	0.969555	1	0.444425
PATH:04920	Adipocytokine signaling pathway	Npy	Npy	Pro-neuropeptide Y	0.970918	1	0.383916
PATH:04920	Adipocytokine signaling pathway	Acsl3	Acsl3	Long-chain-fatty-acid--CoA ligase 3	0.970918	1	0.383916
PATH:04141	Protein processing in endoplasmic reticulum	Lman1l	Lman1l	Protein ERGIC-53-like	0.970926	1	0.561195
PATH:04141	Protein processing in endoplasmic reticulum	Bag2	Bag2	BAG family molecular chaperone regulator 2	0.970926	1	0.561195
PATH:04141	Protein processing in endoplasmic reticulum	Yod1	Yod1	YOD1 OTU deubiquitinating enzyme 1 homologue (S. cerevisiae)	0.970926	1	0.561195
PATH:04141	Protein processing in endoplasmic reticulum	Ero1l	Ero1l	Putative uncharacterized protein	0.970926	1	0.561195
PATH:04141	Protein processing in endoplasmic reticulum	Eif2s1	Eif2s1	Eukaryotic translation initiation factor 2 subunit 1	0.970926	1	0.561195
PATH:04141	Protein processing in endoplasmic reticulum	Dnajb2	Dnajb2	DnaJ homolog subfamily B member 2	0.970926	1	0.561195
PATH:04141	Protein processing in endoplasmic reticulum	Hspa2	Hspa2	Heat shock protein 70-2	0.970926	1	0.561195
PATH:00071	Fatty acid degradation	Acsl3	Acsl3	Long-chain-fatty-acid--CoA ligase 3	0.974513	1	0.283938
PATH:00514	Other types of O-glycan biosynthesis	Mgat5b	Mgat5b	Alpha-1,6-mannosylglycoprotein 6-beta-N-acetylglucosaminyltransferase B	0.976395	1	0.278144
PATH:05162	Measles	Pik3r3	Pik3r3	Phosphatidylinositol 3-kinase regulatory subunit gamma	0.976622	1	0.49741
PATH:05162	Measles	Ccne2	Ccne2	Cyclin E2, isoform CRA_a	0.976622	1	0.49741
PATH:05162	Measles	Eif2s1	Eif2s1	Eukaryotic translation initiation factor 2 subunit 1	0.976622	1	0.49741
PATH:05162	Measles	Hspa2	Hspa2	Heat shock protein 70-2	0.976622	1	0.49741
PATH:05162	Measles	Il1a	Il1a	Interleukin-1 alpha	0.976622	1	0.49741
PATH:04060	Cytokine-cytokine receptor interaction	Bmp7	Bmp7	Bone morphogenetic protein 7	0.976976	1	0.619501
PATH:04060	Cytokine-cytokine receptor interaction	Cntfr	Cntfr	Ciliary neurotrophic factor receptor subunit alpha	0.976976	1	0.619501
PATH:04060	Cytokine-cytokine receptor interaction	Tnfrsf12a	Tnfrsf12a	Tumor necrosis factor receptor superfamily member 12A	0.976976	1	0.619501
PATH:04060	Cytokine-cytokine receptor interaction	Bmp2	Bmp2	Bone morphogenetic protein 2	0.976976	1	0.619501
PATH:04060	Cytokine-cytokine receptor interaction	Cxcl14	Cxcl14	Cxcl14 protein	0.976976	1	0.619501
PATH:04060	Cytokine-cytokine receptor interaction	Tnfrsf13c	Tnfrsf13c	BAFF receptor	0.976976	1	0.619501
PATH:04060	Cytokine-cytokine receptor interaction	Tnfrsf19	Tnfrsf19	Tumor necrosis factor receptor superfamily member 19	0.976976	1	0.619501
PATH:04060	Cytokine-cytokine receptor interaction	Inhbb	Inhbb	Inhibin beta B chain	0.976976	1	0.619501
PATH:04060	Cytokine-cytokine receptor interaction	Ccl20	Ccl20	C-C motif chemokine 20	0.976976	1	0.619501
PATH:04060	Cytokine-cytokine receptor interaction	Tnfsf11	Tnfsf11	Tumor necrosis factor ligand superfamily member 11	0.976976	1	0.619501
PATH:04060	Cytokine-cytokine receptor interaction	Gm13305	Gm13305	predicted gene 13305	0.976976	1	0.619501
PATH:04060	Cytokine-cytokine receptor interaction	Il1a	Il1a	Interleukin-1 alpha	0.976976	1	0.619501
PATH:05144	Malaria	Sdc1	Sdc1	Syndecan-1	0.978138	1	0.272581
PATH:04930	Type II diabetes mellitus	Pik3r3	Pik3r3	Phosphatidylinositol 3-kinase regulatory subunit gamma	0.978138	1	0.272581
PATH:00310	Lysine degradation	Suv39h2	Suv39h2	Histone-lysine N-methyltransferase SUV39H2	0.979753	1	0.267236
PATH:04662	B cell receptor signaling pathway	Hras1	Hras	GTPase HRas	0.980344	1	0.354001
PATH:04662	B cell receptor signaling pathway	Pik3r3	Pik3r3	Phosphatidylinositol 3-kinase regulatory subunit gamma	0.980344	1	0.354001
PATH:05330	Allograft rejection	H2-Ea-ps	H2-Ea-ps	I-E alpha MHC class II protein	0.982634	1	0.257152
PATH:00500	Starch and sucrose metabolism	Pgm1	Pgm1	Phosphoglucomutase-2	0.982634	1	0.257152
PATH:04612	Antigen processing and presentation	H2-Ea-ps	H2-Ea-ps	I-E alpha MHC class II protein	0.982769	1	0.345039
PATH:04612	Antigen processing and presentation	Hspa2	Hspa2	Heat shock protein 70-2	0.982769	1	0.345039
PATH:04260	Cardiac muscle contraction	Cacng4	Cacng4	Voltage-dependent calcium channel gamma subunit	0.982769	1	0.345039
PATH:04260	Cardiac muscle contraction	Cacna2d3	Cacna2d3	Voltage-dependent calcium channel subunit alpha-2/delta-3	0.982769	1	0.345039
PATH:04142	Lysosome	Ctsg	Ctsg	Cathepsin G	0.982965	1	0.443221
PATH:04142	Lysosome	Ctse	Ctse	Cathepsin E	0.982965	1	0.443221
PATH:04142	Lysosome	Ap1m2	Ap1m2	Putative uncharacterized protein	0.982965	1	0.443221
PATH:04142	Lysosome	Atp6v0d2	Atp6v0d2	V-type proton ATPase subunit d 2	0.982965	1	0.443221
PATH:03018	RNA degradation	Exosc2	Exosc2	Exosome complex component RRP4	0.985872	1	0.332415
PATH:03018	RNA degradation	Btg3	Btg3	B cell translocation gene 3	0.985872	1	0.332415
PATH:05014	Amyotrophic lateral sclerosis (ALS)	Mapk13	Mapk13	Mitogen-activated protein kinase 13	0.986206	1	0.243376
PATH:04210	Apoptosis	Pik3r3	Pik3r3	Phosphatidylinositol 3-kinase regulatory subunit gamma	0.989876	1	0.313311
PATH:04210	Apoptosis	Il1a	Il1a	Interleukin-1 alpha	0.989876	1	0.313311
PATH:04621	NOD-like receptor signaling pathway	Mapk13	Mapk13	Mitogen-activated protein kinase 13	0.990605	1	0.223427
PATH:04145	Phagosome	H2-Ea-ps	H2-Ea-ps	I-E alpha MHC class II protein	0.990826	1	0.467281
PATH:04145	Phagosome	Olr1	Olr1	Oxidized low-density lipoprotein receptor 1	0.990826	1	0.467281
PATH:04145	Phagosome	Tuba8	Tuba8	Tubulin alpha-8 chain	0.990826	1	0.467281
PATH:04145	Phagosome	Tuba4a	Tuba4a	Tubulin alpha-4A chain	0.990826	1	0.467281
PATH:04145	Phagosome	Tubb3	Tubb3	Tubulin beta 3	0.990826	1	0.467281
PATH:04145	Phagosome	Atp6v0d2	Atp6v0d2	V-type proton ATPase subunit d 2	0.990826	1	0.467281
PATH:04623	Cytosolic DNA-sensing pathway	Polr3g	Polr3g	DNA-directed RNA polymerase III subunit RPC7	0.991944	1	0.216334
PATH:03040	Spliceosome	Ppil1	Ppil1	Peptidyl-prolyl cis-trans isomerase-like 1	0.992691	1	0.395044
PATH:03040	Spliceosome	Ncbp1	Ncbp1	Putative uncharacterized protein	0.992691	1	0.395044
PATH:03040	Spliceosome	Hspa2	Hspa2	Heat shock protein 70-2	0.992691	1	0.395044
PATH:03040	Spliceosome	Magoh	Magoh	Protein mago nashi homolog	0.992691	1	0.395044
PATH:05320	Autoimmune thyroid disease	H2-Ea-ps	H2-Ea-ps	I-E alpha MHC class II protein	0.994515	1	0.200427
PATH:05168	Herpes simplex infection	Taf13	Taf13	Transcription initiation factor TFIID subunit 13	0.994535	1	0.465382
PATH:05168	Herpes simplex infection	H2-Ea-ps	H2-Ea-ps	I-E alpha MHC class II protein	0.994535	1	0.465382
PATH:05168	Herpes simplex infection	Arntl	Arntl	Aryl hydrocarbon receptor nuclear translocator-like, isoform CRA_b	0.994535	1	0.465382
PATH:05168	Herpes simplex infection	Eif2s1	Eif2s1	Eukaryotic translation initiation factor 2 subunit 1	0.994535	1	0.465382
PATH:05168	Herpes simplex infection	Pvrl2	Pvrl2	Nectin-2	0.994535	1	0.465382
PATH:05168	Herpes simplex infection	Gtf2ird1	Gtf2ird1	General transcription factor II I repeat domain-containing 1	0.994535	1	0.465382
PATH:05168	Herpes simplex infection	Cdk1	Cdk1	Cyclin-dependent kinase 1	0.994535	1	0.465382
PATH:04650	Natural killer cell mediated cytotoxicity	Braf	Braf	Serine/threonine-protein kinase B-raf	0.994703	1	0.33791
PATH:04650	Natural killer cell mediated cytotoxicity	Hras1	Hras	GTPase HRas	0.994703	1	0.33791
PATH:04650	Natural killer cell mediated cytotoxicity	Pik3r3	Pik3r3	Phosphatidylinositol 3-kinase regulatory subunit gamma	0.994703	1	0.33791
PATH:04622	RIG-I-like receptor signaling pathway	Mapk13	Mapk13	Mitogen-activated protein kinase 13	0.994921	1	0.197522
PATH:04064	NF-kappa B signaling pathway	Tnfrsf13c	Tnfrsf13c	BAFF receptor	0.995796	1	0.272581
PATH:04064	NF-kappa B signaling pathway	Tnfsf11	Tnfsf11	Tumor necrosis factor ligand superfamily member 11	0.995796	1	0.272581
PATH:04620	Toll-like receptor signaling pathway	Mapk13	Mapk13	Mitogen-activated protein kinase 13	0.996074	1	0.269882
PATH:04620	Toll-like receptor signaling pathway	Pik3r3	Pik3r3	Phosphatidylinositol 3-kinase regulatory subunit gamma	0.996074	1	0.269882
PATH:04630	Jak-STAT signaling pathway	Cntfr	Cntfr	Ciliary neurotrophic factor receptor subunit alpha	0.997458	1	0.349462
PATH:04630	Jak-STAT signaling pathway	Cblc	Cblc	Casitas B-lineage lymphoma c, isoform CRA_b	0.997458	1	0.349462
PATH:04630	Jak-STAT signaling pathway	Pik3r3	Pik3r3	Phosphatidylinositol 3-kinase regulatory subunit gamma	0.997458	1	0.349462
PATH:04630	Jak-STAT signaling pathway	Gm13305	Gm13305	predicted gene 13305	0.997458	1	0.349462
PATH:00190	Oxidative phosphorylation	Atp12a	Atp12a	Potassium-transporting ATPase alpha chain 2	0.998603	1	0.287937
PATH:00190	Oxidative phosphorylation	Atp5l	Atp5l	ATP synthase subunit g, mitochondrial	0.998603	1	0.287937
PATH:00190	Oxidative phosphorylation	Atp6v0d2	Atp6v0d2	V-type proton ATPase subunit d 2	0.998603	1	0.287937
PATH:05012	Parkinson's disease	Gpr37	Gpr37	Prosaposin receptor GPR37	0.999317	1	0.267236
PATH:05012	Parkinson's disease	Ppif	Ppif	Peptidyl-prolyl cis-trans isomerase F, mitochondrial	0.999317	1	0.267236
PATH:05012	Parkinson's disease	Slc25a5	Slc25a5	Solute carrier family 25 member 5	0.999317	1	0.267236
PATH:04932	Non-alcoholic fatty liver disease (NAFLD)	Pik3r3	Pik3r3	Phosphatidylinositol 3-kinase regulatory subunit gamma	0.99936	1	0.265501
PATH:04932	Non-alcoholic fatty liver disease (NAFLD)	Eif2s1	Eif2s1	Eukaryotic translation initiation factor 2 subunit 1	0.99936	1	0.265501
PATH:04932	Non-alcoholic fatty liver disease (NAFLD)	Il1a	Il1a	Interleukin-1 alpha	0.99936	1	0.265501
PATH:05016	Huntington's disease	Dnaic2	Dnaic2	Dynein intermediate chain 2, axonemal	0.99995	1	0.212954
PATH:05016	Huntington's disease	Ppif	Ppif	Peptidyl-prolyl cis-trans isomerase F, mitochondrial	0.99995	1	0.212954
PATH:05016	Huntington's disease	Slc25a5	Slc25a5	Solute carrier family 25 member 5	0.99995	1	0.212954
PATH:05010	Alzheimer's disease	Calml3	Calml3	Calmodulin-like protein 3	0.999985	1	0.151434
PATH:05010	Alzheimer's disease	Calm4	Calm4	Calm4 protein	0.999985	1	0.151434
PATH:04740	Olfactory transduction	Calml3	Calml3	Calmodulin-like protein 3	1	1	0.0381766
PATH:04740	Olfactory transduction	Guca1b	Guca1b	Guanylyl cyclase-activating protein 2	1	1	0.0381766
PATH:04740	Olfactory transduction	Calm4	Calm4	Calm4 protein	1	1	0.0381766

## Sheet: UpPathway_Result
PathwayID	PathwayTerm	DifGene	AllDifGene	GeneInPathway	AllGene	P-Value	FDR	Enrichment	(-log10P)
PATH:04020	Calcium signaling pathway	66	1025	186	7605	1.1333e-14	2.99192e-12	2.63273	13.9457
PATH:05150	Staphylococcus aureus infection	30	1025	51	7605	3.52115e-14	4.64792e-12	4.36442	13.4533
PATH:04380	Osteoclast differentiation	50	1025	127	7605	2.09987e-13	1.84789e-11	2.92107	12.6778
PATH:04060	Cytokine-cytokine receptor interaction	79	1025	264	7605	1.0306e-12	6.80195e-11	2.22023	11.9869
PATH:05414	Dilated cardiomyopathy	38	1025	89	7605	9.13665e-12	4.82415e-10	3.16788	11.0392
PATH:05416	Viral myocarditis	38	1025	90	7605	1.38025e-11	6.07312e-10	3.13268	10.86
PATH:05140	Leishmaniasis	31	1025	65	7605	2.34591e-11	8.84744e-10	3.53854	10.6297
PATH:04145	Phagosome	57	1025	175	7605	4.23286e-11	1.39684e-09	2.41664	10.3734
PATH:05146	Amoebiasis	44	1025	119	7605	7.10525e-11	2.08421e-09	2.74335	10.1484
PATH:05162	Measles	48	1025	137	7605	8.74217e-11	2.30793e-09	2.59954	10.0584
PATH:05410	Hypertrophic cardiomyopathy (HCM)	35	1025	84	7605	1.39355e-10	3.34453e-09	3.09146	9.85588
PATH:04514	Cell adhesion molecules (CAMs)	52	1025	159	7605	2.60828e-10	5.73823e-09	2.42651	9.58365
PATH:05152	Tuberculosis	56	1025	178	7605	2.84782e-10	5.78326e-09	2.33423	9.54549
PATH:05164	Influenza A	54	1025	170	7605	4.00687e-10	7.55581e-09	2.35679	9.39719
PATH:04151	PI3K-Akt signaling pathway	89	1025	351	7605	7.46613e-10	1.31404e-08	1.8813	9.1269
PATH:04261	Adrenergic signaling in cardiomyocytes	49	1025	151	7605	1.16774e-09	1.92678e-08	2.40766	8.93265
PATH:04022	cGMP-PKG signaling pathway	52	1025	170	7605	3.76661e-09	5.84933e-08	2.2695	8.42405
PATH:04062	Chemokine signaling pathway	58	1025	200	7605	4.40531e-09	6.46111e-08	2.15166	8.35602
PATH:04921	Oxytocin signaling pathway	49	1025	158	7605	6.44453e-09	8.9545e-08	2.30099	8.19081
PATH:04611	Platelet activation	43	1025	131	7605	8.329e-09	1.09943e-07	2.43541	8.07941
PATH:04620	Toll-like receptor signaling pathway	36	1025	101	7605	1.20623e-08	1.5164e-07	2.64458	7.91857
PATH:04015	Rap1 signaling pathway	60	1025	216	7605	1.42174e-08	1.70609e-07	2.06098	7.84718
PATH:04510	Focal adhesion	58	1025	208	7605	2.14016e-08	2.40239e-07	2.0689	7.66955
PATH:05142	Chagas disease (American trypanosomiasis)	36	1025	103	7605	2.18399e-08	2.40239e-07	2.59323	7.66075
PATH:04010	MAPK signaling pathway	70	1025	271	7605	2.3782e-08	2.51138e-07	1.91648	7.62375
PATH:05145	Toxoplasmosis	42	1025	131	7605	2.69801e-08	2.73952e-07	2.37877	7.56896
PATH:04971	Gastric acid secretion	29	1025	74	7605	2.82725e-08	2.76442e-07	2.90765	7.54864
PATH:04911	Insulin secretion	32	1025	87	7605	3.29991e-08	3.11134e-07	2.72902	7.4815
PATH:04970	Salivary secretion	29	1025	77	7605	7.96556e-08	7.19745e-07	2.79436	7.09878
PATH:05168	Herpes simplex infection	56	1025	205	7605	8.17892e-08	7.19745e-07	2.02679	7.0873
PATH:04640	Hematopoietic cell lineage	31	1025	86	7605	9.27812e-08	7.90136e-07	2.67448	7.03254
PATH:04725	Cholinergic synapse	37	1025	113	7605	9.88649e-08	8.15635e-07	2.4294	7.00496
PATH:04672	Intestinal immune network for IgA production	21	1025	46	7605	1.0549e-07	8.43918e-07	3.38717	6.97679
PATH:05144	Malaria	22	1025	50	7605	1.18553e-07	8.9423e-07	3.26459	6.92609
PATH:04930	Type II diabetes mellitus	22	1025	50	7605	1.18553e-07	8.9423e-07	3.26459	6.92609
PATH:05323	Rheumatoid arthritis	30	1025	84	7605	1.89386e-07	1.38883e-06	2.64983	6.72265
PATH:05330	Allograft rejection	22	1025	53	7605	4.12801e-07	2.94539e-06	3.0798	6.38426
PATH:05205	Proteoglycans in cancer	58	1025	226	7605	4.93449e-07	3.42817e-06	1.90412	6.30676
PATH:05321	Inflammatory bowel disease (IBD)	23	1025	59	7605	8.6319e-07	5.84313e-06	2.89235	6.06389
PATH:05332	Graft-versus-host disease	22	1025	55	7605	8.87476e-07	5.85734e-06	2.9678	6.05184
PATH:04512	ECM-receptor interaction	30	1025	90	7605	1.04559e-06	6.73259e-06	2.47317	5.98064
PATH:04662	B cell receptor signaling pathway	27	1025	77	7605	1.17468e-06	7.38373e-06	2.60165	5.93008
PATH:05412	Arrhythmogenic right ventricular cardiomyopathy (ARVC)	26	1025	74	7605	1.7709e-06	1.08725e-05	2.60686	5.75181
PATH:04650	Natural killer cell mediated cytotoxicity	36	1025	121	7605	2.00737e-06	1.20442e-05	2.20746	5.69737
PATH:04612	Antigen processing and presentation	27	1025	79	7605	2.08377e-06	1.22248e-05	2.53578	5.68115
PATH:05310	Asthma	13	1025	24	7605	2.65819e-06	1.52557e-05	4.0189	5.57541
PATH:04666	Fc gamma R-mediated phagocytosis	29	1025	91	7605	4.40653e-06	2.47516e-05	2.36446	5.3559
PATH:05133	Pertussis	25	1025	74	7605	6.27306e-06	3.45019e-05	2.50659	5.20252
PATH:04713	Circadian entrainment	30	1025	98	7605	7.54737e-06	4.06634e-05	2.27128	5.1222
PATH:04668	TNF signaling pathway	32	1025	109	7605	1.00411e-05	5.30168e-05	2.17821	4.99822
PATH:04961	Endocrine and other factor-regulated calcium reabsorption	20	1025	55	7605	1.53035e-05	7.92182e-05	2.698	4.81521
PATH:04940	Type I diabetes mellitus	21	1025	60	7605	1.85847e-05	9.43529e-05	2.59683	4.73085
PATH:04621	NOD-like receptor signaling pathway	21	1025	61	7605	2.47964e-05	0.000123514	2.55426	4.60561
PATH:04610	Complement and coagulation cascades	24	1025	76	7605	3.44477e-05	0.000168411	2.343	4.46284
PATH:04080	Neuroactive ligand-receptor interaction	62	1025	282	7605	4.50147e-05	0.000216071	1.63124	4.34665
PATH:05320	Autoimmune thyroid disease	22	1025	68	7605	4.79181e-05	0.0002259	2.40043	4.3195
PATH:04810	Regulation of actin cytoskeleton	51	1025	220	7605	5.0567e-05	0.000234205	1.71998	4.29613
PATH:05143	African trypanosomiasis	14	1025	34	7605	6.0072e-05	0.000273431	3.05509	4.22133
PATH:04270	Vascular smooth muscle contraction	34	1025	129	7605	6.44963e-05	0.000288594	1.95553	4.19046
PATH:04630	Jak-STAT signaling pathway	39	1025	156	7605	6.90311e-05	0.000303737	1.85488	4.16095
PATH:04974	Protein digestion and absorption	26	1025	89	7605	7.35118e-05	0.00031815	2.1675	4.13364
PATH:05166	HTLV-I infection	61	1025	281	7605	7.65243e-05	0.000325845	1.61064	4.1162
PATH:04064	NF-kappa B signaling pathway	28	1025	100	7605	9.02297e-05	0.000378105	2.07746	4.04465
PATH:05134	Legionellosis	19	1025	57	7605	9.88466e-05	0.000407742	2.47317	4.00504
PATH:04670	Leukocyte transendothelial migration	32	1025	122	7605	0.000115907	0.000470763	1.9461	3.93589
PATH:04014	Ras signaling pathway	51	1025	228	7605	0.000133989	0.000535955	1.65963	3.87293
PATH:02010	ABC transporters	16	1025	46	7605	0.000197903	0.000779797	2.5807	3.70355
PATH:04918	Thyroid hormone synthesis	21	1025	71	7605	0.000293834	0.00114077	2.1945	3.5319
PATH:05020	Prion diseases	13	1025	35	7605	0.000374033	0.00141064	2.75582	3.42709
PATH:05340	Primary immunodeficiency	13	1025	35	7605	0.000374033	0.00141064	2.75582	3.42709
PATH:04960	Aldosterone-regulated sodium reabsorption	15	1025	44	7605	0.000400111	0.00148774	2.52938	3.39782
PATH:04540	Gap junction	24	1025	88	7605	0.000432258	0.00158494	2.0235	3.36426
PATH:04973	Carbohydrate digestion and absorption	15	1025	45	7605	0.000526553	0.00190425	2.47317	3.27856
PATH:04260	Cardiac muscle contraction	22	1025	79	7605	0.000541113	0.00193046	2.06619	3.26671
PATH:05202	Transcriptional misregulation in cancer	40	1025	179	7605	0.000703108	0.00247494	1.65799	3.15298
PATH:05032	Morphine addiction	24	1025	92	7605	0.000869706	0.00298409	1.93552	3.06063
PATH:04972	Pancreatic secretion	27	1025	108	7605	0.000870359	0.00298409	1.85488	3.0603
PATH:00531	Glycosaminoglycan degradation	9	1025	21	7605	0.00090891	0.00307631	3.17979	3.04148
PATH:04664	Fc epsilon RI signaling pathway	22	1025	83	7605	0.00111961	0.00371396	1.96662	2.95093
PATH:04910	Insulin signaling pathway	33	1025	143	7605	0.00112544	0.00371396	1.7122	2.94868
PATH:05161	Hepatitis B	33	1025	145	7605	0.00144448	0.00470794	1.68858	2.84029
PATH:04142	Lysosome	29	1025	123	7605	0.00154585	0.00497688	1.74932	2.81083
PATH:04976	Bile secretion	19	1025	72	7605	0.00251405	0.00799648	1.95793	2.59963
PATH:04723	Retrograde endocannabinoid signaling	24	1025	103	7605	0.00444569	0.0139722	1.72882	2.35206
PATH:04210	Apoptosis	21	1025	87	7605	0.00488735	0.0151795	1.79092	2.31093
PATH:05218	Melanoma	18	1025	71	7605	0.00512621	0.0157363	1.881	2.2902
PATH:04919	Thyroid hormone signaling pathway	26	1025	118	7605	0.00690605	0.0209563	1.63481	2.16077
PATH:05100	Bacterial invasion of epithelial cells	19	1025	79	7605	0.0075276	0.0225828	1.78444	2.12334
PATH:00512	Mucin type O-Glycan biosynthesis	9	1025	28	7605	0.0088902	0.0263709	2.38484	2.05109
PATH:04915	Estrogen signaling pathway	22	1025	98	7605	0.00990691	0.0288026	1.6656	2.00406
PATH:04070	Phosphatidylinositol signaling system	19	1025	81	7605	0.00992818	0.0288026	1.74038	2.00313
PATH:04066	HIF-1 signaling pathway	24	1025	111	7605	0.0116554	0.033446	1.60422	1.93347
PATH:04727	GABAergic synapse	20	1025	89	7605	0.0133833	0.0379914	1.66731	1.87344
PATH:04750	Inflammatory mediator regulation of TRP channels	26	1025	126	7605	0.0161502	0.045358	1.53101	1.79182
PATH:04730	Long-term depression	17	1025	74	7605	0.0174697	0.0480416	1.70448	1.75772
PATH:04917	Prolactin signaling pathway	17	1025	74	7605	0.0174697	0.0480416	1.70448	1.75772
PATH:04728	Dopaminergic synapse	27	1025	133	7605	0.0177217	0.0482321	1.50622	1.7515
PATH:04623	Cytosolic DNA-sensing pathway	15	1025	63	7605	0.0180613	0.048655	1.76655	1.74325
PATH:05031	Amphetamine addiction	16	1025	69	7605	0.0190528	0.0508074	1.72047	1.72004
PATH:04724	Glutamatergic synapse	26	1025	128	7605	0.0195668	0.0516535	1.50709	1.70848
PATH:00524	Butirosin and neomycin biosynthesis	3	1025	5	7605	0.0197614	0.0516535	4.45171	1.70418
PATH:00500	Starch and sucrose metabolism	13	1025	53	7605	0.021076	0.0545498	1.81988	1.67621
PATH:04964	Proximal tubule bicarbonate reclamation	7	1025	22	7605	0.0215067	0.0551241	2.36075	1.66743
PATH:00760	Nicotinate and nicotinamide metabolism	9	1025	32	7605	0.0220006	0.0558477	2.08674	1.65757
PATH:00330	Arginine and proline metabolism	14	1025	59	7605	0.0225509	0.0566993	1.76056	1.64684
PATH:04150	mTOR signaling pathway	15	1025	65	7605	0.0237267	0.0590928	1.7122	1.62476
PATH:05200	Pathways in cancer	57	1025	329	7605	0.0251192	0.0619764	1.28545	1.59999
PATH:00511	Other glycan degradation	6	1025	18	7605	0.0260054	0.0635687	2.47317	1.58494
PATH:04726	Serotonergic synapse	28	1025	145	7605	0.0295943	0.0716779	1.43273	1.52879
PATH:05160	Hepatitis C	27	1025	140	7605	0.0327013	0.0784832	1.43091	1.48543
PATH:05322	Systemic lupus erythematosus	28	1025	148	7605	0.037552	0.0893129	1.40369	1.42537
PATH:05169	Epstein-Barr virus infection	38	1025	212	7605	0.0380002	0.0895719	1.32991	1.42021
PATH:04660	T cell receptor signaling pathway	22	1025	111	7605	0.0385378	0.0900352	1.47053	1.41411
PATH:00604	Glycosphingolipid biosynthesis - ganglio series	5	1025	15	7605	0.0413128	0.0948398	2.47317	1.38392
PATH:00603	Glycosphingolipid biosynthesis - globo series	5	1025	15	7605	0.0413128	0.0948398	2.47317	1.38392
PATH:04912	GnRH signaling pathway	20	1025	101	7605	0.0473226	0.1077	1.46921	1.32493
PATH:05214	Glioma	14	1025	65	7605	0.0482458	0.108862	1.59805	1.31654
PATH:04920	Adipocytokine signaling pathway	15	1025	71	7605	0.0486592	0.108865	1.5675	1.31283
PATH:00052	Galactose metabolism	8	1025	32	7605	0.0573365	0.1272	1.85488	1.24157
PATH:05132	Salmonella infection	16	1025	79	7605	0.0596317	0.13119	1.50269	1.22452
PATH:04720	Long-term potentiation	14	1025	69	7605	0.0738362	0.161097	1.50541	1.13173
PATH:00340	Histidine metabolism	7	1025	29	7605	0.0856704	0.185385	1.79092	1.06717
PATH:04932	Non-alcoholic fatty liver disease (NAFLD)	27	1025	154	7605	0.0886609	0.190297	1.30082	1.05227
PATH:04978	Mineral absorption	10	1025	47	7605	0.0925621	0.197068	1.57862	1.03357
PATH:04370	VEGF signaling pathway	15	1025	78	7605	0.0958655	0.202468	1.42683	1.01834
PATH:04144	Endocytosis	37	1025	222	7605	0.0971088	0.203466	1.23659	1.01274
PATH:00520	Amino sugar and nucleotide sugar metabolism	10	1025	48	7605	0.103537	0.215226	1.54573	0.984906
PATH:00230	Purine metabolism	30	1025	177	7605	0.10664	0.219946	1.25754	0.972078
PATH:00562	Inositol phosphate metabolism	12	1025	61	7605	0.111729	0.228655	1.45958	0.951833
PATH:05030	Cocaine addiction	10	1025	49	7605	0.115229	0.234004	1.51419	0.938437
PATH:04916	Melanogenesis	18	1025	100	7605	0.119981	0.241794	1.33551	0.920887
PATH:04520	Adherens junction	14	1025	75	7605	0.126415	0.25283	1.38498	0.898202
PATH:05212	Pancreatic cancer	13	1025	70	7605	0.141272	0.280419	1.37791	0.849945
PATH:00010	Glycolysis / Gluconeogenesis	12	1025	65	7605	0.158153	0.311585	1.36976	0.800923
PATH:05203	Viral carcinogenesis	36	1025	229	7605	0.180063	0.352124	1.16639	0.744575
PATH:04914	Progesterone-mediated oocyte maturation	15	1025	87	7605	0.187862	0.362206	1.27923	0.72616
PATH:04360	Axon guidance	22	1025	134	7605	0.187963	0.362206	1.21813	0.725928
PATH:04068	FoxO signaling pathway	22	1025	135	7605	0.19775	0.378304	1.20911	0.703884
PATH:04622	RIG-I-like receptor signaling pathway	12	1025	69	7605	0.212872	0.404303	1.29035	0.671882
PATH:05221	Acute myeloid leukemia	10	1025	57	7605	0.232288	0.438028	1.30167	0.633974
PATH:00564	Glycerophospholipid metabolism	15	1025	91	7605	0.23898	0.447452	1.223	0.621638
PATH:05220	Chronic myeloid leukemia	12	1025	73	7605	0.274398	0.510148	1.21965	0.56162
PATH:04614	Renin-angiotensin system	4	1025	20	7605	0.279334	0.515693	1.4839	0.553877
PATH:04530	Tight junction	21	1025	137	7605	0.296176	0.542989	1.1373	0.52845
PATH:05010	Alzheimer's disease	27	1025	180	7605	0.30366	0.55287	1.11293	0.517613
PATH:05222	Small cell lung cancer	14	1025	89	7605	0.309083	0.555088	1.16711	0.509925
PATH:05215	Prostate cancer	14	1025	89	7605	0.309083	0.555088	1.16711	0.509925
PATH:00533	Glycosaminoglycan biosynthesis - keratan sulfate	3	1025	15	7605	0.329137	0.587109	1.4839	0.482624
PATH:05014	Amyotrophic lateral sclerosis (ALS)	9	1025	56	7605	0.339337	0.601241	1.19242	0.469369
PATH:00750	Vitamin B6 metabolism	2	1025	9	7605	0.347326	0.611293	1.64878	0.459263
PATH:00471	D-Glutamine and D-glutamate metabolism	1	1025	3	7605	0.352331	0.611943	2.47317	0.45305
PATH:00300	Lysine biosynthesis	1	1025	3	7605	0.352331	0.611943	2.47317	0.45305
PATH:04722	Neurotrophin signaling pathway	20	1025	135	7605	0.360108	0.621362	1.09919	0.443568
PATH:00910	Nitrogen metabolism	4	1025	23	7605	0.376432	0.64113	1.29035	0.424313
PATH:04913	Ovarian steroidogenesis	9	1025	58	7605	0.379614	0.64113	1.1513	0.420657
PATH:04962	Vasopressin-regulated water reabsorption	7	1025	44	7605	0.381278	0.64113	1.18038	0.418758
PATH:00620	Pyruvate metabolism	7	1025	44	7605	0.381278	0.64113	1.18038	0.418758
PATH:04012	ErbB signaling pathway	13	1025	87	7605	0.389872	0.651432	1.10866	0.409077
PATH:00430	Taurine and hypotaurine metabolism	2	1025	10	7605	0.398707	0.662003	1.4839	0.399347
PATH:04710	Circadian rhythm	5	1025	31	7605	0.408222	0.670309	1.1967	0.389104
PATH:04977	Vitamin digestion and absorption	4	1025	24	7605	0.408787	0.670309	1.23659	0.388503
PATH:04350	TGF-beta signaling pathway	13	1025	89	7605	0.423167	0.689605	1.08375	0.373488
PATH:00410	beta-Alanine metabolism	5	1025	32	7605	0.43636	0.706743	1.1593	0.360155
PATH:00730	Thiamine metabolism	1	1025	4	7605	0.439658	0.707742	1.85488	0.356885
PATH:00590	Arachidonic acid metabolism	14	1025	98	7605	0.45144	0.722303	1.05993	0.3454
PATH:00051	Fructose and mannose metabolism	6	1025	40	7605	0.457261	0.72721	1.11293	0.339836
PATH:04950	Maturity onset diabetes of the young	4	1025	26	7605	0.472245	0.746543	1.14146	0.325833
PATH:04742	Taste transduction	9	1025	63	7605	0.480732	0.755435	1.05993	0.318097
PATH:00480	Glutathione metabolism	8	1025	56	7605	0.488325	0.75834	1.05993	0.311291
PATH:05223	Non-small cell lung cancer	8	1025	56	7605	0.488325	0.75834	1.05993	0.311291
PATH:00740	Riboflavin metabolism	2	1025	12	7605	0.495127	0.764407	1.23659	0.305283
PATH:05211	Renal cell carcinoma	10	1025	72	7605	0.511486	0.785071	1.03049	0.291166
PATH:05210	Colorectal cancer	9	1025	66	7605	0.539678	0.823555	1.01175	0.267865
PATH:00980	Metabolism of xenobiotics by cytochrome P450	13	1025	97	7605	0.554273	0.836488	0.994368	0.256277
PATH:00860	Porphyrin and chlorophyll metabolism	6	1025	44	7605	0.55449	0.836488	1.01175	0.256106
PATH:05213	Endometrial cancer	7	1025	52	7605	0.563007	0.844511	0.99878	0.249486
PATH:00460	Cyanoamino acid metabolism	1	1025	6	7605	0.580602	0.861117	1.23659	0.236122
PATH:00061	Fatty acid biosynthesis	1	1025	6	7605	0.580602	0.861117	1.23659	0.236122
PATH:00532	Glycosaminoglycan biosynthesis - chondroitin sulfate / dermatan sulfate	3	1025	22	7605	0.585153	0.863019	1.01175	0.23273
PATH:00250	Alanine, aspartate and glutamate metabolism	5	1025	38	7605	0.595039	0.869231	0.976252	0.225455
PATH:04115	p53 signaling pathway	9	1025	69	7605	0.59595	0.869231	0.967762	0.22479
PATH:00561	Glycerolipid metabolism	7	1025	55	7605	0.624895	0.906236	0.944302	0.204193
PATH:04721	Synaptic vesicle cycle	8	1025	63	7605	0.628186	0.906236	0.94216	0.201912
PATH:05033	Nicotine addiction	5	1025	40	7605	0.642113	0.912455	0.927439	0.192388
PATH:00260	Glycine, serine and threonine metabolism	5	1025	40	7605	0.642113	0.912455	0.927439	0.192388
PATH:00600	Sphingolipid metabolism	6	1025	48	7605	0.642866	0.912455	0.927439	0.191879
PATH:00120	Primary bile acid biosynthesis	2	1025	16	7605	0.655817	0.920934	0.927439	0.183217
PATH:00770	Pantothenate and CoA biosynthesis	2	1025	16	7605	0.655817	0.920934	0.927439	0.183217
PATH:03320	PPAR signaling pathway	10	1025	81	7605	0.66701	0.931696	0.915989	0.175868
PATH:00601	Glycosphingolipid biosynthesis - lacto and neolacto series	3	1025	25	7605	0.674131	0.933154	0.890341	0.171256
PATH:04114	Oocyte meiosis	14	1025	113	7605	0.675123	0.933154	0.919232	0.170617
PATH:00040	Pentose and glucuronate interconversions	4	1025	34	7605	0.690826	0.949885	0.872884	0.160631
PATH:00534	Glycosaminoglycan biosynthesis - heparan sulfate / heparin	3	1025	26	7605	0.700464	0.958147	0.856098	0.154614
PATH:00350	Tyrosine metabolism	5	1025	43	7605	0.705982	0.960717	0.862734	0.151207
PATH:00232	Caffeine metabolism	1	1025	9	7605	0.728469	0.986235	0.82439	0.137589
PATH:00100	Steroid biosynthesis	2	1025	19	7605	0.747397	1	0.781001	0.126448
PATH:00670	One carbon pool by folate	2	1025	19	7605	0.747397	1	0.781001	0.126448
PATH:00130	Ubiquinone and other terpenoid-quinone biosynthesis	1	1025	10	7605	0.765109	1	0.741951	0.116277
PATH:00072	Synthesis and degradation of ketone bodies	1	1025	10	7605	0.765109	1	0.741951	0.116277
PATH:00030	Pentose phosphate pathway	3	1025	29	7605	0.769689	1	0.767536	0.113685
PATH:00982	Drug metabolism - cytochrome P450	11	1025	99	7605	0.79739	1	0.82439	0.0983294
PATH:00565	Ether lipid metabolism	4	1025	41	7605	0.822084	1	0.723855	0.0850838
PATH:01212	Fatty acid metabolism	5	1025	50	7605	0.822588	1	0.741951	0.0848178
PATH:00510	N-Glycan biosynthesis	5	1025	50	7605	0.822588	1	0.741951	0.0848178
PATH:00360	Phenylalanine metabolism	2	1025	23	7605	0.836345	1	0.645175	0.0776145
PATH:05204	Chemical carcinogenesis	10	1025	95	7605	0.841507	1	0.781001	0.0749422
PATH:01230	Biosynthesis of amino acids	8	1025	78	7605	0.842964	1	0.760976	0.0741912
PATH:04390	Hippo signaling pathway	17	1025	154	7605	0.845351	1	0.819037	0.0729631
PATH:00290	Valine, leucine and isoleucine biosynthesis	1	1025	13	7605	0.847962	1	0.570732	0.0716236
PATH:03450	Non-homologous end-joining	1	1025	13	7605	0.847962	1	0.570732	0.0716236
PATH:00592	alpha-Linolenic acid metabolism	2	1025	25	7605	0.869247	1	0.593561	0.0608569
PATH:01040	Biosynthesis of unsaturated fatty acids	2	1025	25	7605	0.869247	1	0.593561	0.0608569
PATH:04340	Hedgehog signaling pathway	5	1025	54	7605	0.870419	1	0.686992	0.0602718
PATH:04975	Fat digestion and absorption	4	1025	45	7605	0.873822	1	0.659512	0.0585769
PATH:05016	Huntington's disease	21	1025	192	7605	0.877196	1	0.811509	0.0569034
PATH:00983	Drug metabolism - other enzymes	6	1025	65	7605	0.887772	1	0.684878	0.0516985
PATH:05012	Parkinson's disease	16	1025	153	7605	0.892895	1	0.775897	0.0491994
PATH:00380	Tryptophan metabolism	4	1025	48	7605	0.90358	1	0.618293	0.0440335
PATH:00071	Fatty acid degradation	4	1025	48	7605	0.90358	1	0.618293	0.0440335
PATH:04744	Phototransduction	2	1025	28	7605	0.907332	1	0.529965	0.0422339
PATH:00514	Other types of O-glycan biosynthesis	4	1025	49	7605	0.912021	1	0.605674	0.0399951
PATH:04310	Wnt signaling pathway	16	1025	158	7605	0.918198	1	0.751343	0.0370637
PATH:04140	Regulation of autophagy	3	1025	40	7605	0.92062	1	0.556463	0.0359196
PATH:00310	Lysine degradation	4	1025	51	7605	0.926953	1	0.581923	0.0329423
PATH:00591	Linoleic acid metabolism	4	1025	52	7605	0.933528	1	0.570732	0.0298727
PATH:05219	Bladder cancer	3	1025	42	7605	0.935472	1	0.529965	0.0289691
PATH:01210	2-Oxocarboxylic acid metabolism	1	1025	19	7605	0.936338	1	0.390501	0.0285675
PATH:04146	Peroxisome	7	1025	82	7605	0.938341	1	0.633373	0.0276395
PATH:00450	Selenocompound metabolism	2	1025	32	7605	0.942139	1	0.46372	0.0258851
PATH:00640	Propanoate metabolism	2	1025	32	7605	0.942139	1	0.46372	0.0258851
PATH:01200	Carbon metabolism	10	1025	111	7605	0.943536	1	0.668425	0.0252415
PATH:03050	Proteasome	3	1025	45	7605	0.953	1	0.494634	0.0209071
PATH:04320	Dorso-ventral axis formation	1	1025	22	7605	0.958816	1	0.337251	0.0182647
PATH:05034	Alcoholism	19	1025	199	7605	0.964907	1	0.708396	0.0155144
PATH:00830	Retinol metabolism	7	1025	90	7605	0.967849	1	0.577073	0.0141924
PATH:00563	Glycosylphosphatidylinositol(GPI)-anchor biosynthesis	1	1025	25	7605	0.973363	1	0.29678	0.0117253
PATH:00280	Valine, leucine and isoleucine degradation	3	1025	52	7605	0.978123	1	0.428049	0.00960662
PATH:04966	Collecting duct acid secretion	1	1025	27	7605	0.98008	1	0.274797	0.00873849
PATH:00053	Ascorbate and aldarate metabolism	1	1025	27	7605	0.98008	1	0.274797	0.00873849
PATH:03060	Protein export	1	1025	28	7605	0.982774	1	0.264983	0.00754619
PATH:05217	Basal cell carcinoma	3	1025	55	7605	0.984382	1	0.404701	0.00683625
PATH:00270	Cysteine and methionine metabolism	2	1025	44	7605	0.986735	1	0.337251	0.00579945
PATH:05216	Thyroid cancer	1	1025	30	7605	0.98712	1	0.247317	0.0056301
PATH:00650	Butanoate metabolism	1	1025	30	7605	0.98712	1	0.247317	0.0056301
PATH:00630	Glyoxylate and dicarboxylate metabolism	1	1025	30	7605	0.98712	1	0.247317	0.0056301
PATH:01100	Metabolic pathways	140	1025	1222	7605	0.99035	1	0.850026	0.00421108
PATH:00020	Citrate cycle (TCA cycle)	1	1025	32	7605	0.99037	1	0.23186	0.00420254
PATH:00240	Pyrimidine metabolism	7	1025	106	7605	0.992211	1	0.489968	0.00339612
PATH:04330	Notch signaling pathway	2	1025	49	7605	0.992958	1	0.302837	0.00306894
PATH:04130	SNARE interactions in vesicular transport	1	1025	35	7605	0.993775	1	0.211986	0.00271183
PATH:03410	Base excision repair	1	1025	39	7605	0.996522	1	0.190244	0.00151309
PATH:04120	Ubiquitin mediated proteolysis	9	1025	140	7605	0.997621	1	0.476969	0.00103446
PATH:05206	MicroRNAs in cancer	22	1025	270	7605	0.997913	1	0.604553	0.000907353
PATH:03015	mRNA surveillance pathway	5	1025	97	7605	0.997929	1	0.382449	0.000900355
PATH:00140	Steroid hormone biosynthesis	4	1025	85	7605	0.99794	1	0.349154	0.000895568
PATH:04141	Protein processing in endoplasmic reticulum	11	1025	170	7605	0.998939	1	0.480086	0.000461015
PATH:03018	RNA degradation	3	1025	82	7605	0.999371	1	0.271446	0.000273419
PATH:00970	Aminoacyl-tRNA biosynthesis	1	1025	64	7605	0.999909	1	0.11593	3.94338e-05
PATH:00190	Oxidative phosphorylation	6	1025	142	7605	0.999945	1	0.313501	2.40662e-05
PATH:04110	Cell cycle	3	1025	126	7605	0.999998	1	0.176655	9.68242e-07
PATH:03013	RNA transport	3	1025	172	7605	1	1	0.12941	1.97986e-09
PATH:03040	Spliceosome	1	1025	138	7605	1	1	0.0537646	7.5151e-10
PATH:03010	Ribosome	1	1025	159	7605	1	1	0.0466636	2.90691e-11
PATH:04740	Olfactory transduction	7	1025	1071	7605	1	1	0.0484935	0

## Sheet: UpPathway2Gene
PathwayID	PathwayTerm	QueryID	Symbol	Description	P-Value	FDR	Enrichment
PATH:04020	Calcium signaling pathway	Ptafr	Ptafr	Platelet activating factor receptor	1.1333e-14	2.99192e-12	2.63273
PATH:04020	Calcium signaling pathway	Slc25a4	Slc25a4	ADP/ATP translocase 1	1.1333e-14	2.99192e-12	2.63273
PATH:04020	Calcium signaling pathway	Cysltr1	Cysltr1	Cysteinyl leukotriene receptor 1	1.1333e-14	2.99192e-12	2.63273
PATH:04020	Calcium signaling pathway	Prkacb	Prkacb	cAMP-dependent protein kinase catalytic subunit beta transcript variant 5	1.1333e-14	2.99192e-12	2.63273
PATH:04020	Calcium signaling pathway	Mylk4	Mylk4	Myosin light chain kinase family member 4	1.1333e-14	2.99192e-12	2.63273
PATH:04020	Calcium signaling pathway	Slc8a1	Slc8a1	Sodium/calcium exchanger 1	1.1333e-14	2.99192e-12	2.63273
PATH:04020	Calcium signaling pathway	P2rx4	P2rx4	P2X purinoceptor	1.1333e-14	2.99192e-12	2.63273
PATH:04020	Calcium signaling pathway	Adrb2	Adrb2	Beta-2 adrenoceptor	1.1333e-14	2.99192e-12	2.63273
PATH:04020	Calcium signaling pathway	P2rx2	P2rx2	P2X purinoceptor 2	1.1333e-14	2.99192e-12	2.63273
PATH:04020	Calcium signaling pathway	Cacna1c	Cacna1c	Voltage-dependent L-type calcium channel subunit alpha-1C	1.1333e-14	2.99192e-12	2.63273
PATH:04020	Calcium signaling pathway	Chrm3	Chrm3	Muscarinic acetylcholine receptor M3	1.1333e-14	2.99192e-12	2.63273
PATH:04020	Calcium signaling pathway	Itpr1	Itpr1	Inositol 1,4,5-trisphosphate receptor type 1	1.1333e-14	2.99192e-12	2.63273
PATH:04020	Calcium signaling pathway	Cacna1f	Cacna1f	Voltage-dependent L-type calcium channel subunit alpha-1F	1.1333e-14	2.99192e-12	2.63273
PATH:04020	Calcium signaling pathway	Gnas	Gnas	Guanine nucleotide-binding protein G(s) subunit alpha isoforms short	1.1333e-14	2.99192e-12	2.63273
PATH:04020	Calcium signaling pathway	Adra1a	Adra1a	Alpha-1A adrenergic receptor	1.1333e-14	2.99192e-12	2.63273
PATH:04020	Calcium signaling pathway	Plcg2	Plcg2	1-phosphatidylinositol 4,5-bisphosphate phosphodiesterase gamma-2	1.1333e-14	2.99192e-12	2.63273
PATH:04020	Calcium signaling pathway	Ptgfr	Ptgfr	Prostaglandin F2-alpha receptor	1.1333e-14	2.99192e-12	2.63273
PATH:04020	Calcium signaling pathway	Phkg1	Phkg1	Phosphorylase b kinase gamma catalytic chain, skeletal muscle/heart isoform	1.1333e-14	2.99192e-12	2.63273
PATH:04020	Calcium signaling pathway	Pdgfrb	Pdgfrb	Tyrosine-protein kinase receptor	1.1333e-14	2.99192e-12	2.63273
PATH:04020	Calcium signaling pathway	Cd38	Cd38	ADP-ribosyl cyclase/cyclic ADP-ribose hydrolase 1	1.1333e-14	2.99192e-12	2.63273
PATH:04020	Calcium signaling pathway	Ptger3	Ptger3	Prostaglandin E2 receptor EP3 subtype	1.1333e-14	2.99192e-12	2.63273
PATH:04020	Calcium signaling pathway	Slc8a3	Slc8a3	Protein Slc8a3	1.1333e-14	2.99192e-12	2.63273
PATH:04020	Calcium signaling pathway	Adora2b	Adora2b	Adenosine receptor A2b	1.1333e-14	2.99192e-12	2.63273
PATH:04020	Calcium signaling pathway	Phka1	Phka1	Phosphorylase b kinase regulatory subunit alpha, skeletal muscle isoform	1.1333e-14	2.99192e-12	2.63273
PATH:04020	Calcium signaling pathway	Grin2d	Grin2d	NMDA ionotropic glutamate receptor epsilon 4 subunit type 1	1.1333e-14	2.99192e-12	2.63273
PATH:04020	Calcium signaling pathway	Mylk	Mylk	Myosin, light polypeptide kinase	1.1333e-14	2.99192e-12	2.63273
PATH:04020	Calcium signaling pathway	Agtr1a	Agtr1a	Type-1A angiotensin II receptor	1.1333e-14	2.99192e-12	2.63273
PATH:04020	Calcium signaling pathway	Plcb4	Plcb4	Phosphoinositide phospholipase C	1.1333e-14	2.99192e-12	2.63273
PATH:04020	Calcium signaling pathway	Adora2a	Adora2a	Adenosine receptor A2a	1.1333e-14	2.99192e-12	2.63273
PATH:04020	Calcium signaling pathway	Atp2a1	Atp2a1	Sarcoplasmic/endoplasmic reticulum calcium ATPase 1	1.1333e-14	2.99192e-12	2.63273
PATH:04020	Calcium signaling pathway	Htr2a	Htr2a	5-hydroxytryptamine receptor 2A	1.1333e-14	2.99192e-12	2.63273
PATH:04020	Calcium signaling pathway	Cacna1h	Cacna1h	Voltage-dependent T-type calcium channel subunit alpha-1H	1.1333e-14	2.99192e-12	2.63273
PATH:04020	Calcium signaling pathway	Pln	Pln	Cardiac phospholamban	1.1333e-14	2.99192e-12	2.63273
PATH:04020	Calcium signaling pathway	P2rx6	P2rx6	P2X purinoceptor 6	1.1333e-14	2.99192e-12	2.63273
PATH:04020	Calcium signaling pathway	Camk2a	Camk2a	Calcium/calmodulin-dependent protein kinase II alpha, isoform CRA_b	1.1333e-14	2.99192e-12	2.63273
PATH:04020	Calcium signaling pathway	Camk2b	Camk2b	Calcium/calmodulin-dependent protein kinase type II subunit beta	1.1333e-14	2.99192e-12	2.63273
PATH:04020	Calcium signaling pathway	Nos1	Nos1	Nitric oxide synthase, brain	1.1333e-14	2.99192e-12	2.63273
PATH:04020	Calcium signaling pathway	Plcb2	Plcb2	1-phosphatidylinositol 4,5-bisphosphate phosphodiesterase beta-2	1.1333e-14	2.99192e-12	2.63273
PATH:04020	Calcium signaling pathway	Adrb1	Adrb1	Beta-1 adrenergic receptor	1.1333e-14	2.99192e-12	2.63273
PATH:04020	Calcium signaling pathway	Adcy1	Adcy1	Adenylate cyclase type 1	1.1333e-14	2.99192e-12	2.63273
PATH:04020	Calcium signaling pathway	Pde1b	Pde1b	Calcium/calmodulin-dependent 3',5'-cyclic nucleotide phosphodiesterase 1B	1.1333e-14	2.99192e-12	2.63273
PATH:04020	Calcium signaling pathway	P2rx7	P2rx7	P2X purinoceptor 7	1.1333e-14	2.99192e-12	2.63273
PATH:04020	Calcium signaling pathway	Oxtr	Oxtr	Oxytocin receptor	1.1333e-14	2.99192e-12	2.63273
PATH:04020	Calcium signaling pathway	Cacna1d	Cacna1d	Cacna1d protein	1.1333e-14	2.99192e-12	2.63273
PATH:04020	Calcium signaling pathway	Ryr2	Ryr2	Ryanodine receptor 2	1.1333e-14	2.99192e-12	2.63273
PATH:04020	Calcium signaling pathway	Cacna1e	Cacna1e	Voltage-dependent R-type calcium channel subunit alpha-1E	1.1333e-14	2.99192e-12	2.63273
PATH:04020	Calcium signaling pathway	Tnnc2	Tnnc2	Troponin C, skeletal muscle	1.1333e-14	2.99192e-12	2.63273
PATH:04020	Calcium signaling pathway	Htr7	Htr7	5-hydroxytryptamine receptor 7	1.1333e-14	2.99192e-12	2.63273
PATH:04020	Calcium signaling pathway	Gnaq	Gnaq	Guanine nucleotide-binding protein G(q) subunit alpha	1.1333e-14	2.99192e-12	2.63273
PATH:04020	Calcium signaling pathway	Orai3	Orai3	Calcium release-activated calcium channel 3	1.1333e-14	2.99192e-12	2.63273
PATH:04020	Calcium signaling pathway	Pdgfra	Pdgfra	Platelet-derived growth factor receptor alpha	1.1333e-14	2.99192e-12	2.63273
PATH:04020	Calcium signaling pathway	Plcd4	Plcd4	Phosphoinositide phospholipase C	1.1333e-14	2.99192e-12	2.63273
PATH:04020	Calcium signaling pathway	Adcy9	Adcy9	Adenylate cyclase type 9	1.1333e-14	2.99192e-12	2.63273
PATH:04020	Calcium signaling pathway	Hrh1	Hrh1	Histamine H1 receptor	1.1333e-14	2.99192e-12	2.63273
PATH:04020	Calcium signaling pathway	Atp2a3	Atp2a3	Calcium-transporting ATPase	1.1333e-14	2.99192e-12	2.63273
PATH:04020	Calcium signaling pathway	Chp2	Chp2	Calcineurin B homologous protein 2	1.1333e-14	2.99192e-12	2.63273
PATH:04020	Calcium signaling pathway	Hrh2	Hrh2	Histamine H2 receptor	1.1333e-14	2.99192e-12	2.63273
PATH:04020	Calcium signaling pathway	Cysltr2	Cysltr2	Cysteinyl leukotriene 2 receptor	1.1333e-14	2.99192e-12	2.63273
PATH:04020	Calcium signaling pathway	Prkcb	Prkcb	Protein kinase C beta type	1.1333e-14	2.99192e-12	2.63273
PATH:04020	Calcium signaling pathway	Adcy7	Adcy7	Adenylate cyclase type 7	1.1333e-14	2.99192e-12	2.63273
PATH:04020	Calcium signaling pathway	Plce1	Plce1	Phosphoinositide phospholipase C	1.1333e-14	2.99192e-12	2.63273
PATH:04020	Calcium signaling pathway	Cacna1a	Cacna1a	Voltage-dependent P/Q-type calcium channel subunit alpha-1A	1.1333e-14	2.99192e-12	2.63273
PATH:04020	Calcium signaling pathway	Cacna1b	Cacna1b	Voltage-dependent N-type calcium channel subunit alpha-1B	1.1333e-14	2.99192e-12	2.63273
PATH:04020	Calcium signaling pathway	Bst1	Bst1	ADP-ribosyl cyclase/cyclic ADP-ribose hydrolase 2	1.1333e-14	2.99192e-12	2.63273
PATH:04020	Calcium signaling pathway	Ryr1	Ryr1	Ryanodine receptor 1	1.1333e-14	2.99192e-12	2.63273
PATH:04020	Calcium signaling pathway	Cacna1s	Cacna1s	Cacna1s protein	1.1333e-14	2.99192e-12	2.63273
PATH:05150	Staphylococcus aureus infection	Ptafr	Ptafr	Platelet activating factor receptor	3.52115e-14	4.64792e-12	4.36442
PATH:05150	Staphylococcus aureus infection	H2-Ab1	H2-Ab1	MHC class II antigen A beta 1	3.52115e-14	4.64792e-12	4.36442
PATH:05150	Staphylococcus aureus infection	Fcgr3	Fcgr3	Low affinity immunoglobulin gamma Fc region receptor III	3.52115e-14	4.64792e-12	4.36442
PATH:05150	Staphylococcus aureus infection	C2	C2	Complement C2	3.52115e-14	4.64792e-12	4.36442
PATH:05150	Staphylococcus aureus infection	Il10	Il10	Interleukin-10	3.52115e-14	4.64792e-12	4.36442
PATH:05150	Staphylococcus aureus infection	H2-DMa	H2-DMa	Class II histocompatibility antigen, M alpha chain	3.52115e-14	4.64792e-12	4.36442
PATH:05150	Staphylococcus aureus infection	C3ar1	C3ar1	C3a anaphylatoxin chemotactic receptor	3.52115e-14	4.64792e-12	4.36442
PATH:05150	Staphylococcus aureus infection	H2-DMb2	H2-DMb2	Histocompatibility 2, class II, locus Mb2	3.52115e-14	4.64792e-12	4.36442
PATH:05150	Staphylococcus aureus infection	C3	C3	Complement component 3d	3.52115e-14	4.64792e-12	4.36442
PATH:05150	Staphylococcus aureus infection	C1ra	C1ra	Putative uncharacterized protein	3.52115e-14	4.64792e-12	4.36442
PATH:05150	Staphylococcus aureus infection	C5ar1	C5ar1	C5a anaphylatoxin chemotactic receptor 1	3.52115e-14	4.64792e-12	4.36442
PATH:05150	Staphylococcus aureus infection	Icam1	Icam1	Intercellular adhesion molecule 1	3.52115e-14	4.64792e-12	4.36442
PATH:05150	Staphylococcus aureus infection	H2-Ob	H2-Ob	MHC class II antigen O region beta locus isoform-003	3.52115e-14	4.64792e-12	4.36442
PATH:05150	Staphylococcus aureus infection	Cfb	Cfb	Complement factor B	3.52115e-14	4.64792e-12	4.36442
PATH:05150	Staphylococcus aureus infection	C4b	C4b	Complement component 4B (Childo blood group)	3.52115e-14	4.64792e-12	4.36442
PATH:05150	Staphylococcus aureus infection	C1qc	C1qc	Complement C1q subcomponent subunit C	3.52115e-14	4.64792e-12	4.36442
PATH:05150	Staphylococcus aureus infection	Fcgr2b	Fcgr2b	Low affinity immunoglobulin gamma Fc region receptor II	3.52115e-14	4.64792e-12	4.36442
PATH:05150	Staphylococcus aureus infection	H2-Aa	H2-Aa	Beta-2-microglobulin	3.52115e-14	4.64792e-12	4.36442
PATH:05150	Staphylococcus aureus infection	Fcgr4	Fcgr4	Fc gamma RIIIa receptor	3.52115e-14	4.64792e-12	4.36442
PATH:05150	Staphylococcus aureus infection	Fcgr1	Fcgr1	High affinity immunoglobulin gamma Fc receptor I	3.52115e-14	4.64792e-12	4.36442
PATH:05150	Staphylococcus aureus infection	Fpr2	Fpr2	Formyl peptide receptor 2	3.52115e-14	4.64792e-12	4.36442
PATH:05150	Staphylococcus aureus infection	Cfh	Cfh	Complement factor H	3.52115e-14	4.64792e-12	4.36442
PATH:05150	Staphylococcus aureus infection	C1qa	C1qa	Complement C1q subcomponent subunit A	3.52115e-14	4.64792e-12	4.36442
PATH:05150	Staphylococcus aureus infection	Itgb2	Itgb2	Integrin beta-2	3.52115e-14	4.64792e-12	4.36442
PATH:05150	Staphylococcus aureus infection	Selplg	Selplg	Selectin, platelet (P-selectin) ligand, isoform CRA_b	3.52115e-14	4.64792e-12	4.36442
PATH:05150	Staphylococcus aureus infection	C1qb	C1qb	Complement C1q subcomponent subunit B	3.52115e-14	4.64792e-12	4.36442
PATH:05150	Staphylococcus aureus infection	H2-DMb1	H2-DMb1	Class II histocompatibility antigen, M beta 1 chain	3.52115e-14	4.64792e-12	4.36442
PATH:05150	Staphylococcus aureus infection	Fpr1	Fpr1	fMet-Leu-Phe receptor	3.52115e-14	4.64792e-12	4.36442
PATH:05150	Staphylococcus aureus infection	Itgam	Itgam	CD11b	3.52115e-14	4.64792e-12	4.36442
PATH:05150	Staphylococcus aureus infection	H2-Eb1	H2-Eb1	Putative MHC class II antigen E beta 1 isoform 2	3.52115e-14	4.64792e-12	4.36442
PATH:04380	Osteoclast differentiation	Btk	Btk	Tyrosine-protein kinase BTK	2.09987e-13	1.84789e-11	2.92107
PATH:04380	Osteoclast differentiation	Fcgr3	Fcgr3	Low affinity immunoglobulin gamma Fc region receptor III	2.09987e-13	1.84789e-11	2.92107
PATH:04380	Osteoclast differentiation	Il1b	Il1b	Interleukin-1 beta	2.09987e-13	1.84789e-11	2.92107
PATH:04380	Osteoclast differentiation	Tnf	Tnf	Tumor necrosis factor alpha	2.09987e-13	1.84789e-11	2.92107
PATH:04380	Osteoclast differentiation	Fos	Fos	Proto-oncogene c-Fos	2.09987e-13	1.84789e-11	2.92107
PATH:04380	Osteoclast differentiation	Csf1r	Csf1r	Macrophage colony-stimulating factor 1 receptor	2.09987e-13	1.84789e-11	2.92107
PATH:04380	Osteoclast differentiation	Ncf4	Ncf4	Neutrophil cytosol factor 4	2.09987e-13	1.84789e-11	2.92107
PATH:04380	Osteoclast differentiation	Pik3r1	Pik3r1	Phosphatidylinositol 3-kinase regulatory subunit alpha	2.09987e-13	1.84789e-11	2.92107
PATH:04380	Osteoclast differentiation	Lilra6	Lilra6	PIRA3	2.09987e-13	1.84789e-11	2.92107
PATH:04380	Osteoclast differentiation	Plcg2	Plcg2	1-phosphatidylinositol 4,5-bisphosphate phosphodiesterase gamma-2	2.09987e-13	1.84789e-11	2.92107
PATH:04380	Osteoclast differentiation	Nfatc1	Nfatc1	Nuclear factor of-activated T-cells, cytoplasmic 1	2.09987e-13	1.84789e-11	2.92107
PATH:04380	Osteoclast differentiation	Stat2	Stat2	Signal transducer and activator of transcription 2	2.09987e-13	1.84789e-11	2.92107
PATH:04380	Osteoclast differentiation	Ifnar2	Ifnar2	Interferon alpha/beta receptor 2	2.09987e-13	1.84789e-11	2.92107
PATH:04380	Osteoclast differentiation	Tgfbr2	Tgfbr2	TGF-beta receptor type-2	2.09987e-13	1.84789e-11	2.92107
PATH:04380	Osteoclast differentiation	Irf9	Irf9	Interferon regulatory factor 9	2.09987e-13	1.84789e-11	2.92107
PATH:04380	Osteoclast differentiation	Cybb	Cybb	Cytochrome b-245 heavy chain	2.09987e-13	1.84789e-11	2.92107
PATH:04380	Osteoclast differentiation	Stat1	Stat1	Signal transducer and activator of transcription 1	2.09987e-13	1.84789e-11	2.92107
PATH:04380	Osteoclast differentiation	Cyba	Cyba	Cytochrome b-245, alpha polypeptide, isoform CRA_a	2.09987e-13	1.84789e-11	2.92107
PATH:04380	Osteoclast differentiation	Tgfb1	Tgfb1	Transforming growth factor beta-1	2.09987e-13	1.84789e-11	2.92107
PATH:04380	Osteoclast differentiation	Syk	Syk	Tyrosine-protein kinase SYK	2.09987e-13	1.84789e-11	2.92107
PATH:04380	Osteoclast differentiation	Socs1	Socs1	Suppressor of cytokine signaling 1	2.09987e-13	1.84789e-11	2.92107
PATH:04380	Osteoclast differentiation	Ncf1	Ncf1	Neutrophil cytosol factor 1	2.09987e-13	1.84789e-11	2.92107
PATH:04380	Osteoclast differentiation	Pira6	Pira6	paired-Ig-like receptor A6	2.09987e-13	1.84789e-11	2.92107
PATH:04380	Osteoclast differentiation	Sirpa	Sirpa	Tyrosine-protein phosphatase non-receptor type substrate 1	2.09987e-13	1.84789e-11	2.92107
PATH:04380	Osteoclast differentiation	Fcgr2b	Fcgr2b	Low affinity immunoglobulin gamma Fc region receptor II	2.09987e-13	1.84789e-11	2.92107
PATH:04380	Osteoclast differentiation	Fosb	Fosb	FBJ osteosarcoma oncogene B	2.09987e-13	1.84789e-11	2.92107
PATH:04380	Osteoclast differentiation	Nfatc2	Nfatc2	Nuclear factor of-activated T-cells, cytoplasmic 2	2.09987e-13	1.84789e-11	2.92107
PATH:04380	Osteoclast differentiation	Pik3r5	Pik3r5	Phosphoinositide-3-kinase, regulatory subunit 5, p101	2.09987e-13	1.84789e-11	2.92107
PATH:04380	Osteoclast differentiation	Fcgr4	Fcgr4	Fc gamma RIIIa receptor	2.09987e-13	1.84789e-11	2.92107
PATH:04380	Osteoclast differentiation	Pirb	Pirb	Lilrb3 protein	2.09987e-13	1.84789e-11	2.92107
PATH:04380	Osteoclast differentiation	Csf1	Csf1	Macrophage colony-stimulating factor 1	2.09987e-13	1.84789e-11	2.92107
PATH:04380	Osteoclast differentiation	Lcp2	Lcp2	Lymphocyte cytosolic protein 2	2.09987e-13	1.84789e-11	2.92107
PATH:04380	Osteoclast differentiation	Fcgr1	Fcgr1	High affinity immunoglobulin gamma Fc receptor I	2.09987e-13	1.84789e-11	2.92107
PATH:04380	Osteoclast differentiation	Socs3	Socs3	Suppressor of cytokine signaling 3	2.09987e-13	1.84789e-11	2.92107
PATH:04380	Osteoclast differentiation	Pik3cd	Pik3cd	Phosphatidylinositol 4,5-bisphosphate 3-kinase catalytic subunit delta isoform	2.09987e-13	1.84789e-11	2.92107
PATH:04380	Osteoclast differentiation	Tgfb2	Tgfb2	Transforming growth factor beta-2	2.09987e-13	1.84789e-11	2.92107
PATH:04380	Osteoclast differentiation	Ncf2	Ncf2	Neutrophil cytosol factor 2	2.09987e-13	1.84789e-11	2.92107
PATH:04380	Osteoclast differentiation	Chp2	Chp2	Calcineurin B homologous protein 2	2.09987e-13	1.84789e-11	2.92107
PATH:04380	Osteoclast differentiation	Sirpb1a	Sirpb1a	Putative uncharacterized protein	2.09987e-13	1.84789e-11	2.92107
PATH:04380	Osteoclast differentiation	Gab2	Gab2	Grb2 associated binder 2	2.09987e-13	1.84789e-11	2.92107
PATH:04380	Osteoclast differentiation	Tnfrsf11a	Tnfrsf11a	Tumor necrosis factor receptor superfamily member 11A	2.09987e-13	1.84789e-11	2.92107
PATH:04380	Osteoclast differentiation	Map2k6	Map2k6	Dual-specificity mitogen-activated protein kinase kinase 6	2.09987e-13	1.84789e-11	2.92107
PATH:04380	Osteoclast differentiation	Itgb3	Itgb3	Integrin beta-3	2.09987e-13	1.84789e-11	2.92107
PATH:04380	Osteoclast differentiation	Pik3cg	Pik3cg	Phosphoinositide-3-kinase gamma polypeptide	2.09987e-13	1.84789e-11	2.92107
PATH:04380	Osteoclast differentiation	Spi1	Spi1	Transcription factor PU.1	2.09987e-13	1.84789e-11	2.92107
PATH:04380	Osteoclast differentiation	Pira1	Pira1	PIRA1	2.09987e-13	1.84789e-11	2.92107
PATH:04380	Osteoclast differentiation	Tyrobp	Tyrobp	TYRO protein tyrosine kinase-binding protein	2.09987e-13	1.84789e-11	2.92107
PATH:04380	Osteoclast differentiation	Jak1	Jak1	Tyrosine-protein kinase JAK1	2.09987e-13	1.84789e-11	2.92107
PATH:04380	Osteoclast differentiation	Trem2	Trem2	Putative uncharacterized protein	2.09987e-13	1.84789e-11	2.92107
PATH:04380	Osteoclast differentiation	Map3k14	Map3k14	Map3k14 protein	2.09987e-13	1.84789e-11	2.92107
PATH:04060	Cytokine-cytokine receptor interaction	Il6ra	Il6ra	IL-6 receptor (Mutated)	1.0306e-12	6.80195e-11	2.22023
PATH:04060	Cytokine-cytokine receptor interaction	Csf2rb2	Csf2rb2	Interleukin-3 receptor class 2 subunit beta	1.0306e-12	6.80195e-11	2.22023
PATH:04060	Cytokine-cytokine receptor interaction	Ccr5	Ccr5	C-C chemokine receptor type 5	1.0306e-12	6.80195e-11	2.22023
PATH:04060	Cytokine-cytokine receptor interaction	Lifr	Lifr	Leukemia inhibitory factor receptor	1.0306e-12	6.80195e-11	2.22023
PATH:04060	Cytokine-cytokine receptor interaction	Il15	Il15	Interleukin-15	1.0306e-12	6.80195e-11	2.22023
PATH:04060	Cytokine-cytokine receptor interaction	Lep	Lep	Leptin	1.0306e-12	6.80195e-11	2.22023
PATH:04060	Cytokine-cytokine receptor interaction	Tnfsf12	Tnfsf12	Tumor necrosis factor ligand superfamily member 12	1.0306e-12	6.80195e-11	2.22023
PATH:04060	Cytokine-cytokine receptor interaction	Il1b	Il1b	Interleukin-1 beta	1.0306e-12	6.80195e-11	2.22023
PATH:04060	Cytokine-cytokine receptor interaction	Xcl1	Xcl1	Lymphotactin	1.0306e-12	6.80195e-11	2.22023
PATH:04060	Cytokine-cytokine receptor interaction	Fasl	Fasl	Fas ligand	1.0306e-12	6.80195e-11	2.22023
PATH:04060	Cytokine-cytokine receptor interaction	Osm	Osm	Oncostatin-M	1.0306e-12	6.80195e-11	2.22023
PATH:04060	Cytokine-cytokine receptor interaction	Il2rg	Il2rg	Cytokine receptor common subunit gamma	1.0306e-12	6.80195e-11	2.22023
PATH:04060	Cytokine-cytokine receptor interaction	Pdgfb	Pdgfb	Platelet-derived growth factor subunit B	1.0306e-12	6.80195e-11	2.22023
PATH:04060	Cytokine-cytokine receptor interaction	Tnf	Tnf	Tumor necrosis factor alpha	1.0306e-12	6.80195e-11	2.22023
PATH:04060	Cytokine-cytokine receptor interaction	Csf3r	Csf3r	Granulocyte colony-stimulating factor receptor	1.0306e-12	6.80195e-11	2.22023
PATH:04060	Cytokine-cytokine receptor interaction	Ccl6	Ccl6	C-C motif chemokine 6	1.0306e-12	6.80195e-11	2.22023
PATH:04060	Cytokine-cytokine receptor interaction	Csf1r	Csf1r	Macrophage colony-stimulating factor 1 receptor	1.0306e-12	6.80195e-11	2.22023
PATH:04060	Cytokine-cytokine receptor interaction	Il10	Il10	Interleukin-10	1.0306e-12	6.80195e-11	2.22023
PATH:04060	Cytokine-cytokine receptor interaction	Ccr1	Ccr1	C-C chemokine receptor type 1	1.0306e-12	6.80195e-11	2.22023
PATH:04060	Cytokine-cytokine receptor interaction	Tnfsf9	Tnfsf9	Tumor necrosis factor ligand superfamily member 9	1.0306e-12	6.80195e-11	2.22023
PATH:04060	Cytokine-cytokine receptor interaction	Tnfrsf1b	Tnfrsf1b	Tumor necrosis factor receptor superfamily member 1B	1.0306e-12	6.80195e-11	2.22023
PATH:04060	Cytokine-cytokine receptor interaction	Ccl24	Ccl24	C-C motif chemokine 24	1.0306e-12	6.80195e-11	2.22023
PATH:04060	Cytokine-cytokine receptor interaction	Il1r2	Il1r2	Interleukin-1 receptor type 2	1.0306e-12	6.80195e-11	2.22023
PATH:04060	Cytokine-cytokine receptor interaction	Pf4	Pf4	C-X-C motif chemokine	1.0306e-12	6.80195e-11	2.22023
PATH:04060	Cytokine-cytokine receptor interaction	Ccl4	Ccl4	C-C motif chemokine 4	1.0306e-12	6.80195e-11	2.22023
PATH:04060	Cytokine-cytokine receptor interaction	Xcr1	Xcr1	Chemokine (C motif) receptor 1	1.0306e-12	6.80195e-11	2.22023
PATH:04060	Cytokine-cytokine receptor interaction	Pdgfrb	Pdgfrb	Tyrosine-protein kinase receptor	1.0306e-12	6.80195e-11	2.22023
PATH:04060	Cytokine-cytokine receptor interaction	Il4ra	Il4ra	Il4ra protein	1.0306e-12	6.80195e-11	2.22023
PATH:04060	Cytokine-cytokine receptor interaction	Egf	Egf	Pro-epidermal growth factor	1.0306e-12	6.80195e-11	2.22023
PATH:04060	Cytokine-cytokine receptor interaction	Ifnar2	Ifnar2	Interferon alpha/beta receptor 2	1.0306e-12	6.80195e-11	2.22023
PATH:04060	Cytokine-cytokine receptor interaction	Il13	Il13	Interleukin-13	1.0306e-12	6.80195e-11	2.22023
PATH:04060	Cytokine-cytokine receptor interaction	Tgfbr2	Tgfbr2	TGF-beta receptor type-2	1.0306e-12	6.80195e-11	2.22023
PATH:04060	Cytokine-cytokine receptor interaction	Cd40	Cd40	Tumor necrosis factor receptor superfamily member 5	1.0306e-12	6.80195e-11	2.22023
PATH:04060	Cytokine-cytokine receptor interaction	Eda2r	Eda2r	Eda2r protein	1.0306e-12	6.80195e-11	2.22023
PATH:04060	Cytokine-cytokine receptor interaction	Tgfb1	Tgfb1	Transforming growth factor beta-1	1.0306e-12	6.80195e-11	2.22023
PATH:04060	Cytokine-cytokine receptor interaction	Il10rb	Il10rb	Interleukin-10 receptor subunit beta	1.0306e-12	6.80195e-11	2.22023
PATH:04060	Cytokine-cytokine receptor interaction	Epor	Epor	Erythropoietin receptor	1.0306e-12	6.80195e-11	2.22023
PATH:04060	Cytokine-cytokine receptor interaction	Il3ra	Il3ra	Interleukin-3 receptor subunit alpha	1.0306e-12	6.80195e-11	2.22023
PATH:04060	Cytokine-cytokine receptor interaction	Ghr	Ghr	Growth hormone receptor	1.0306e-12	6.80195e-11	2.22023
PATH:04060	Cytokine-cytokine receptor interaction	Tnfsf13	Tnfsf13	Tumor necrosis factor ligand superfamily member 13	1.0306e-12	6.80195e-11	2.22023
PATH:04060	Cytokine-cytokine receptor interaction	Il6	Il6	Interleukin 6, isoform CRA_b	1.0306e-12	6.80195e-11	2.22023
PATH:04060	Cytokine-cytokine receptor interaction	Cxcl9	Cxcl9	C-X-C motif chemokine 9	1.0306e-12	6.80195e-11	2.22023
PATH:04060	Cytokine-cytokine receptor interaction	Cxcr3	Cxcr3	C-X-C chemokine receptor type 3	1.0306e-12	6.80195e-11	2.22023
PATH:04060	Cytokine-cytokine receptor interaction	Ccr2	Ccr2	C-C chemokine receptor type 2	1.0306e-12	6.80195e-11	2.22023
PATH:04060	Cytokine-cytokine receptor interaction	Cxcl10	Cxcl10	C-X-C motif chemokine 10	1.0306e-12	6.80195e-11	2.22023
PATH:04060	Cytokine-cytokine receptor interaction	Tnfrsf14	Tnfrsf14	Protein Tnfrsf14	1.0306e-12	6.80195e-11	2.22023
PATH:04060	Cytokine-cytokine receptor interaction	Ccl5	Ccl5	C-C motif chemokine 5	1.0306e-12	6.80195e-11	2.22023
PATH:04060	Cytokine-cytokine receptor interaction	Figf	Figf	Vascular endothelial growth factor D	1.0306e-12	6.80195e-11	2.22023
PATH:04060	Cytokine-cytokine receptor interaction	Il2rb	Il2rb	Interleukin-2 receptor subunit beta	1.0306e-12	6.80195e-11	2.22023
PATH:04060	Cytokine-cytokine receptor interaction	Csf2rb	Csf2rb	Cytokine receptor common subunit beta	1.0306e-12	6.80195e-11	2.22023
PATH:04060	Cytokine-cytokine receptor interaction	Csf1	Csf1	Macrophage colony-stimulating factor 1	1.0306e-12	6.80195e-11	2.22023
PATH:04060	Cytokine-cytokine receptor interaction	Il6st	Il6st	Interleukin-6 signal transductor	1.0306e-12	6.80195e-11	2.22023
PATH:04060	Cytokine-cytokine receptor interaction	Pdgfc	Pdgfc	Platelet-derived growth factor C	1.0306e-12	6.80195e-11	2.22023
PATH:04060	Cytokine-cytokine receptor interaction	Kdr	Kdr	Vascular endothelial growth factor receptor 2	1.0306e-12	6.80195e-11	2.22023
PATH:04060	Cytokine-cytokine receptor interaction	Tnfrsf13b	Tnfrsf13b	Tumor necrosis factor receptor superfamily, member 13b	1.0306e-12	6.80195e-11	2.22023
PATH:04060	Cytokine-cytokine receptor interaction	Pdgfd	Pdgfd	Platelet-derived growth factor D	1.0306e-12	6.80195e-11	2.22023
PATH:04060	Cytokine-cytokine receptor interaction	Ccl11	Ccl11	Eotaxin	1.0306e-12	6.80195e-11	2.22023
PATH:04060	Cytokine-cytokine receptor interaction	Il10ra	Il10ra	Interleukin-10 receptor subunit alpha	1.0306e-12	6.80195e-11	2.22023
PATH:04060	Cytokine-cytokine receptor interaction	Tgfb2	Tgfb2	Transforming growth factor beta-2	1.0306e-12	6.80195e-11	2.22023
PATH:04060	Cytokine-cytokine receptor interaction	Tnfrsf21	Tnfrsf21	Putative uncharacterized protein	1.0306e-12	6.80195e-11	2.22023
PATH:04060	Cytokine-cytokine receptor interaction	Pdgfra	Pdgfra	Platelet-derived growth factor receptor alpha	1.0306e-12	6.80195e-11	2.22023
PATH:04060	Cytokine-cytokine receptor interaction	Il17ra	Il17ra	Interleukin-17 receptor A	1.0306e-12	6.80195e-11	2.22023
PATH:04060	Cytokine-cytokine receptor interaction	Il20ra	Il20ra	Interleukin-20 receptor 1a	1.0306e-12	6.80195e-11	2.22023
PATH:04060	Cytokine-cytokine receptor interaction	Ccl21a	Ccl21a	C-C motif chemokine 21a	1.0306e-12	6.80195e-11	2.22023
PATH:04060	Cytokine-cytokine receptor interaction	Crlf2	Crlf2	Crlf2 protein	1.0306e-12	6.80195e-11	2.22023
PATH:04060	Cytokine-cytokine receptor interaction	Ccl2	Ccl2	C-C motif chemokine 2	1.0306e-12	6.80195e-11	2.22023
PATH:04060	Cytokine-cytokine receptor interaction	Ccl9	Ccl9	C-C motif chemokine 9	1.0306e-12	6.80195e-11	2.22023
PATH:04060	Cytokine-cytokine receptor interaction	Ccl12	Ccl12	C-C motif chemokine 12	1.0306e-12	6.80195e-11	2.22023
PATH:04060	Cytokine-cytokine receptor interaction	Tnfsf13b	Tnfsf13b	Tumor necrosis factor (Ligand) superfamily, member 13b, isoform CRA_a	1.0306e-12	6.80195e-11	2.22023
PATH:04060	Cytokine-cytokine receptor interaction	Gm13306	Gm13306	predicted gene 13306	1.0306e-12	6.80195e-11	2.22023
PATH:04060	Cytokine-cytokine receptor interaction	Flt3	Flt3	Receptor protein-tyrosine kinase	1.0306e-12	6.80195e-11	2.22023
PATH:04060	Cytokine-cytokine receptor interaction	Tnfrsf11a	Tnfrsf11a	Tumor necrosis factor receptor superfamily member 11A	1.0306e-12	6.80195e-11	2.22023
PATH:04060	Cytokine-cytokine receptor interaction	Ccl8	Ccl8	C-C motif chemokine 8	1.0306e-12	6.80195e-11	2.22023
PATH:04060	Cytokine-cytokine receptor interaction	Cx3cr1	Cx3cr1	C-X3-C chemokine receptor 1	1.0306e-12	6.80195e-11	2.22023
PATH:04060	Cytokine-cytokine receptor interaction	Csf2ra	Csf2ra	Granulocyte-macrophage colony-stimulating factor receptor alpha-chain deletion isoform	1.0306e-12	6.80195e-11	2.22023
PATH:04060	Cytokine-cytokine receptor interaction	Tnfsf10	Tnfsf10	Tumor necrosis factor ligand superfamily member 10	1.0306e-12	6.80195e-11	2.22023
PATH:04060	Cytokine-cytokine receptor interaction	Flt3l	Flt3l	FMS-like tyrosine kinase 3 ligand, isoform CRA_g	1.0306e-12	6.80195e-11	2.22023
PATH:04060	Cytokine-cytokine receptor interaction	Ccl7	Ccl7	C-C motif chemokine 7	1.0306e-12	6.80195e-11	2.22023
PATH:04060	Cytokine-cytokine receptor interaction	Ackr3	Ackr3	Atypical chemokine receptor 3	1.0306e-12	6.80195e-11	2.22023
PATH:05414	Dilated cardiomyopathy	Sgcd	Sgcd	Delta-sarcoglycan	9.13665e-12	4.82415e-10	3.16788
PATH:05414	Dilated cardiomyopathy	Itga4	Itga4	Integrin alpha-4	9.13665e-12	4.82415e-10	3.16788
PATH:05414	Dilated cardiomyopathy	Prkacb	Prkacb	cAMP-dependent protein kinase catalytic subunit beta transcript variant 5	9.13665e-12	4.82415e-10	3.16788
PATH:05414	Dilated cardiomyopathy	Slc8a1	Slc8a1	Sodium/calcium exchanger 1	9.13665e-12	4.82415e-10	3.16788
PATH:05414	Dilated cardiomyopathy	Cacng6	Cacng6	Voltage-dependent calcium channel gamma-6 subunit	9.13665e-12	4.82415e-10	3.16788
PATH:05414	Dilated cardiomyopathy	Tnf	Tnf	Tumor necrosis factor alpha	9.13665e-12	4.82415e-10	3.16788
PATH:05414	Dilated cardiomyopathy	Cacna1c	Cacna1c	Voltage-dependent L-type calcium channel subunit alpha-1C	9.13665e-12	4.82415e-10	3.16788
PATH:05414	Dilated cardiomyopathy	Lama2	Lama2	Laminin subunit alpha-2	9.13665e-12	4.82415e-10	3.16788
PATH:05414	Dilated cardiomyopathy	Cacna1f	Cacna1f	Voltage-dependent L-type calcium channel subunit alpha-1F	9.13665e-12	4.82415e-10	3.16788
PATH:05414	Dilated cardiomyopathy	Gnas	Gnas	Guanine nucleotide-binding protein G(s) subunit alpha isoforms short	9.13665e-12	4.82415e-10	3.16788
PATH:05414	Dilated cardiomyopathy	Cacnb2	Cacnb2	Voltage-dependent L-type calcium channel subunit beta-2	9.13665e-12	4.82415e-10	3.16788
PATH:05414	Dilated cardiomyopathy	Tgfb1	Tgfb1	Transforming growth factor beta-1	9.13665e-12	4.82415e-10	3.16788
PATH:05414	Dilated cardiomyopathy	Pln	Pln	Cardiac phospholamban	9.13665e-12	4.82415e-10	3.16788
PATH:05414	Dilated cardiomyopathy	Cacng1	Cacng1	Voltage-dependent calcium channel gamma-1 subunit	9.13665e-12	4.82415e-10	3.16788
PATH:05414	Dilated cardiomyopathy	Adrb1	Adrb1	Beta-1 adrenergic receptor	9.13665e-12	4.82415e-10	3.16788
PATH:05414	Dilated cardiomyopathy	Adcy1	Adcy1	Adenylate cyclase type 1	9.13665e-12	4.82415e-10	3.16788
PATH:05414	Dilated cardiomyopathy	Cacna1d	Cacna1d	Cacna1d protein	9.13665e-12	4.82415e-10	3.16788
PATH:05414	Dilated cardiomyopathy	Sgcg	Sgcg	Gamma-sarcoglycan	9.13665e-12	4.82415e-10	3.16788
PATH:05414	Dilated cardiomyopathy	Ryr2	Ryr2	Ryanodine receptor 2	9.13665e-12	4.82415e-10	3.16788
PATH:05414	Dilated cardiomyopathy	Des	Des	Desmin	9.13665e-12	4.82415e-10	3.16788
PATH:05414	Dilated cardiomyopathy	Sgca	Sgca	Alpha-sarcoglycan	9.13665e-12	4.82415e-10	3.16788
PATH:05414	Dilated cardiomyopathy	Igf1	Igf1	Insulin-like growth factor I	9.13665e-12	4.82415e-10	3.16788
PATH:05414	Dilated cardiomyopathy	Cacnb1	Cacnb1	Voltage-dependent L-type calcium channel subunit beta-1	9.13665e-12	4.82415e-10	3.16788
PATH:05414	Dilated cardiomyopathy	Mybpc3	Mybpc3	Mybpc3 protein	9.13665e-12	4.82415e-10	3.16788
PATH:05414	Dilated cardiomyopathy	Actb	Actb	Beta-actin	9.13665e-12	4.82415e-10	3.16788
PATH:05414	Dilated cardiomyopathy	Tgfb2	Tgfb2	Transforming growth factor beta-2	9.13665e-12	4.82415e-10	3.16788
PATH:05414	Dilated cardiomyopathy	Adcy9	Adcy9	Adenylate cyclase type 9	9.13665e-12	4.82415e-10	3.16788
PATH:05414	Dilated cardiomyopathy	Cacna2d1	Cacna2d1	Voltage-dependent calcium channel subunit alpha-2/delta-1	9.13665e-12	4.82415e-10	3.16788
PATH:05414	Dilated cardiomyopathy	Ttn	Ttn	Titin	9.13665e-12	4.82415e-10	3.16788
PATH:05414	Dilated cardiomyopathy	Itga9	Itga9	Integrin alpha-9	9.13665e-12	4.82415e-10	3.16788
PATH:05414	Dilated cardiomyopathy	Tpm1	Tpm1	Tpm1 protein	9.13665e-12	4.82415e-10	3.16788
PATH:05414	Dilated cardiomyopathy	Adcy7	Adcy7	Adenylate cyclase type 7	9.13665e-12	4.82415e-10	3.16788
PATH:05414	Dilated cardiomyopathy	Itgb3	Itgb3	Integrin beta-3	9.13665e-12	4.82415e-10	3.16788
PATH:05414	Dilated cardiomyopathy	Actc1	Actc1	Actin, alpha cardiac muscle 1	9.13665e-12	4.82415e-10	3.16788
PATH:05414	Dilated cardiomyopathy	Tpm2	Tpm2	Tropomyosin beta chain	9.13665e-12	4.82415e-10	3.16788
PATH:05414	Dilated cardiomyopathy	Itgb7	Itgb7	Integrin beta-7	9.13665e-12	4.82415e-10	3.16788
PATH:05414	Dilated cardiomyopathy	Cacna1s	Cacna1s	Cacna1s protein	9.13665e-12	4.82415e-10	3.16788
PATH:05414	Dilated cardiomyopathy	Adcy5	Adcy5	Adenylate cyclase type 5	9.13665e-12	4.82415e-10	3.16788
PATH:05416	Viral myocarditis	Sgcd	Sgcd	Delta-sarcoglycan	1.38025e-11	6.07312e-10	3.13268
PATH:05416	Viral myocarditis	H2-Ab1	H2-Ab1	MHC class II antigen A beta 1	1.38025e-11	6.07312e-10	3.13268
PATH:05416	Viral myocarditis	Cav1	Cav1	Caveolin-1	1.38025e-11	6.07312e-10	3.13268
PATH:05416	Viral myocarditis	Myh3	Myh3	Myosin-3	1.38025e-11	6.07312e-10	3.13268
PATH:05416	Viral myocarditis	H2-Q10	H2-Q10	LOC676837 protein	1.38025e-11	6.07312e-10	3.13268
PATH:05416	Viral myocarditis	Casp8	Casp8	Caspase-8	1.38025e-11	6.07312e-10	3.13268
PATH:05416	Viral myocarditis	H2-Q2	H2-Q2	Protein H2-Q2	1.38025e-11	6.07312e-10	3.13268
PATH:05416	Viral myocarditis	Daf2	Daf2	Daf2 protein	1.38025e-11	6.07312e-10	3.13268
PATH:05416	Viral myocarditis	Lama2	Lama2	Laminin subunit alpha-2	1.38025e-11	6.07312e-10	3.13268
PATH:05416	Viral myocarditis	H2-DMa	H2-DMa	Class II histocompatibility antigen, M alpha chain	1.38025e-11	6.07312e-10	3.13268
PATH:05416	Viral myocarditis	Myh8	Myh8	Myosin, heavy polypeptide 8, skeletal muscle, perinatal	1.38025e-11	6.07312e-10	3.13268
PATH:05416	Viral myocarditis	Prf1	Prf1	Perforin 1 (Pore forming protein)	1.38025e-11	6.07312e-10	3.13268
PATH:05416	Viral myocarditis	H2-M3	H2-M3	MHC class I like protein GS24	1.38025e-11	6.07312e-10	3.13268
PATH:05416	Viral myocarditis	H2-DMb2	H2-DMb2	Histocompatibility 2, class II, locus Mb2	1.38025e-11	6.07312e-10	3.13268
PATH:05416	Viral myocarditis	Myh13	Myh13	Protein Myh13	1.38025e-11	6.07312e-10	3.13268
PATH:05416	Viral myocarditis	Cd40	Cd40	Tumor necrosis factor receptor superfamily member 5	1.38025e-11	6.07312e-10	3.13268
PATH:05416	Viral myocarditis	H2-D1	H2-D1	H-2 class I histocompatibility antigen, D-P alpha chain	1.38025e-11	6.07312e-10	3.13268
PATH:05416	Viral myocarditis	H2-Bl	H2-Bl	Major histocompatibility complex class I b	1.38025e-11	6.07312e-10	3.13268
PATH:05416	Viral myocarditis	Icam1	Icam1	Intercellular adhesion molecule 1	1.38025e-11	6.07312e-10	3.13268
PATH:05416	Viral myocarditis	H2-Ob	H2-Ob	MHC class II antigen O region beta locus isoform-003	1.38025e-11	6.07312e-10	3.13268
PATH:05416	Viral myocarditis	H2-Aa	H2-Aa	Beta-2-microglobulin	1.38025e-11	6.07312e-10	3.13268
PATH:05416	Viral myocarditis	Sgcg	Sgcg	Gamma-sarcoglycan	1.38025e-11	6.07312e-10	3.13268
PATH:05416	Viral myocarditis	Myh4	Myh4	Skeletal muscle myosin heavy chain II-b transcript variant 6	1.38025e-11	6.07312e-10	3.13268
PATH:05416	Viral myocarditis	Sgca	Sgca	Alpha-sarcoglycan	1.38025e-11	6.07312e-10	3.13268
PATH:05416	Viral myocarditis	Myh11	Myh11	Myosin-11	1.38025e-11	6.07312e-10	3.13268
PATH:05416	Viral myocarditis	H2-T24	H2-T24	Protein H2-T24	1.38025e-11	6.07312e-10	3.13268
PATH:05416	Viral myocarditis	Cd55	Cd55	Complement decay-accelerating factor, GPI-anchored	1.38025e-11	6.07312e-10	3.13268
PATH:05416	Viral myocarditis	H2-Q7	H2-Q7	H-2 class I histocompatibility antigen, Q7 alpha chain	1.38025e-11	6.07312e-10	3.13268
PATH:05416	Viral myocarditis	Actb	Actb	Beta-actin	1.38025e-11	6.07312e-10	3.13268
PATH:05416	Viral myocarditis	H2-Q1	H2-Q1	Protein H2-Q1	1.38025e-11	6.07312e-10	3.13268
PATH:05416	Viral myocarditis	Myh1	Myh1	Myosin, heavy polypeptide 1, skeletal muscle, adult	1.38025e-11	6.07312e-10	3.13268
PATH:05416	Viral myocarditis	Itgb2	Itgb2	Integrin beta-2	1.38025e-11	6.07312e-10	3.13268
PATH:05416	Viral myocarditis	Cd86	Cd86	T-lymphocyte activation antigen CD86	1.38025e-11	6.07312e-10	3.13268
PATH:05416	Viral myocarditis	Rac2	Rac2	Ras-related C3 botulinum toxin substrate 2	1.38025e-11	6.07312e-10	3.13268
PATH:05416	Viral myocarditis	Cd80	Cd80	T-lymphocyte activation antigen CD80	1.38025e-11	6.07312e-10	3.13268
PATH:05416	Viral myocarditis	H2-DMb1	H2-DMb1	Class II histocompatibility antigen, M beta 1 chain	1.38025e-11	6.07312e-10	3.13268
PATH:05416	Viral myocarditis	Myh2	Myh2	Protein Myh2	1.38025e-11	6.07312e-10	3.13268
PATH:05416	Viral myocarditis	H2-Eb1	H2-Eb1	Putative MHC class II antigen E beta 1 isoform 2	1.38025e-11	6.07312e-10	3.13268
PATH:05140	Leishmaniasis	H2-Ab1	H2-Ab1	MHC class II antigen A beta 1	2.34591e-11	8.84744e-10	3.53854
PATH:05140	Leishmaniasis	Itga4	Itga4	Integrin alpha-4	2.34591e-11	8.84744e-10	3.53854
PATH:05140	Leishmaniasis	Fcgr3	Fcgr3	Low affinity immunoglobulin gamma Fc region receptor III	2.34591e-11	8.84744e-10	3.53854
PATH:05140	Leishmaniasis	Il1b	Il1b	Interleukin-1 beta	2.34591e-11	8.84744e-10	3.53854
PATH:05140	Leishmaniasis	Tnf	Tnf	Tumor necrosis factor alpha	2.34591e-11	8.84744e-10	3.53854
PATH:05140	Leishmaniasis	Fos	Fos	Proto-oncogene c-Fos	2.34591e-11	8.84744e-10	3.53854
PATH:05140	Leishmaniasis	Ncf4	Ncf4	Neutrophil cytosol factor 4	2.34591e-11	8.84744e-10	3.53854
PATH:05140	Leishmaniasis	Il10	Il10	Interleukin-10	2.34591e-11	8.84744e-10	3.53854
PATH:05140	Leishmaniasis	H2-DMa	H2-DMa	Class II histocompatibility antigen, M alpha chain	2.34591e-11	8.84744e-10	3.53854
PATH:05140	Leishmaniasis	H2-DMb2	H2-DMb2	Histocompatibility 2, class II, locus Mb2	2.34591e-11	8.84744e-10	3.53854
PATH:05140	Leishmaniasis	Stat1	Stat1	Signal transducer and activator of transcription 1	2.34591e-11	8.84744e-10	3.53854
PATH:05140	Leishmaniasis	C3	C3	Complement component 3d	2.34591e-11	8.84744e-10	3.53854
PATH:05140	Leishmaniasis	Cyba	Cyba	Cytochrome b-245, alpha polypeptide, isoform CRA_a	2.34591e-11	8.84744e-10	3.53854
PATH:05140	Leishmaniasis	Tgfb1	Tgfb1	Transforming growth factor beta-1	2.34591e-11	8.84744e-10	3.53854
PATH:05140	Leishmaniasis	Ncf1	Ncf1	Neutrophil cytosol factor 1	2.34591e-11	8.84744e-10	3.53854
PATH:05140	Leishmaniasis	Tlr4	Tlr4	Toll-like receptor 4	2.34591e-11	8.84744e-10	3.53854
PATH:05140	Leishmaniasis	H2-Ob	H2-Ob	MHC class II antigen O region beta locus isoform-003	2.34591e-11	8.84744e-10	3.53854
PATH:05140	Leishmaniasis	H2-Aa	H2-Aa	Beta-2-microglobulin	2.34591e-11	8.84744e-10	3.53854
PATH:05140	Leishmaniasis	Irak4	Irak4	Interleukin-1 receptor-associated kinase 4	2.34591e-11	8.84744e-10	3.53854
PATH:05140	Leishmaniasis	Fcgr4	Fcgr4	Fc gamma RIIIa receptor	2.34591e-11	8.84744e-10	3.53854
PATH:05140	Leishmaniasis	Fcgr1	Fcgr1	High affinity immunoglobulin gamma Fc receptor I	2.34591e-11	8.84744e-10	3.53854
PATH:05140	Leishmaniasis	Tlr2	Tlr2	Toll-like receptor 2	2.34591e-11	8.84744e-10	3.53854
PATH:05140	Leishmaniasis	Tgfb2	Tgfb2	Transforming growth factor beta-2	2.34591e-11	8.84744e-10	3.53854
PATH:05140	Leishmaniasis	Ncf2	Ncf2	Neutrophil cytosol factor 2	2.34591e-11	8.84744e-10	3.53854
PATH:05140	Leishmaniasis	Itgb2	Itgb2	Integrin beta-2	2.34591e-11	8.84744e-10	3.53854
PATH:05140	Leishmaniasis	Ptpn6	Ptpn6	Tyrosine-protein phosphatase non-receptor type 6	2.34591e-11	8.84744e-10	3.53854
PATH:05140	Leishmaniasis	Prkcb	Prkcb	Protein kinase C beta type	2.34591e-11	8.84744e-10	3.53854
PATH:05140	Leishmaniasis	H2-DMb1	H2-DMb1	Class II histocompatibility antigen, M beta 1 chain	2.34591e-11	8.84744e-10	3.53854
PATH:05140	Leishmaniasis	Itgam	Itgam	CD11b	2.34591e-11	8.84744e-10	3.53854
PATH:05140	Leishmaniasis	Jak1	Jak1	Tyrosine-protein kinase JAK1	2.34591e-11	8.84744e-10	3.53854
PATH:05140	Leishmaniasis	H2-Eb1	H2-Eb1	Putative MHC class II antigen E beta 1 isoform 2	2.34591e-11	8.84744e-10	3.53854
PATH:04145	Phagosome	Cd209c	Cd209c	CD209 antigen-like protein C	4.23286e-11	1.39684e-09	2.41664
PATH:04145	Phagosome	H2-Ab1	H2-Ab1	MHC class II antigen A beta 1	4.23286e-11	1.39684e-09	2.41664
PATH:04145	Phagosome	Gm4184	Gm4184	predicted gene 4184	4.23286e-11	1.39684e-09	2.41664
PATH:04145	Phagosome	Fcgr3	Fcgr3	Low affinity immunoglobulin gamma Fc region receptor III	4.23286e-11	1.39684e-09	2.41664
PATH:04145	Phagosome	H2-Q10	H2-Q10	LOC676837 protein	4.23286e-11	1.39684e-09	2.41664
PATH:04145	Phagosome	H2-Q2	H2-Q2	Protein H2-Q2	4.23286e-11	1.39684e-09	2.41664
PATH:04145	Phagosome	Coro1a	Coro1a	Coronin-1A	4.23286e-11	1.39684e-09	2.41664
PATH:04145	Phagosome	Ncf4	Ncf4	Neutrophil cytosol factor 4	4.23286e-11	1.39684e-09	2.41664
PATH:04145	Phagosome	H2-DMa	H2-DMa	Class II histocompatibility antigen, M alpha chain	4.23286e-11	1.39684e-09	2.41664
PATH:04145	Phagosome	Colec12	Colec12	Collectin-12	4.23286e-11	1.39684e-09	2.41664
PATH:04145	Phagosome	Cd14	Cd14	Monocyte differentiation antigen CD14	4.23286e-11	1.39684e-09	2.41664
PATH:04145	Phagosome	Mpo	Mpo	Myeloperoxidase	4.23286e-11	1.39684e-09	2.41664
PATH:04145	Phagosome	Mrc2	Mrc2	C-type mannose receptor 2	4.23286e-11	1.39684e-09	2.41664
PATH:04145	Phagosome	H2-M3	H2-M3	MHC class I like protein GS24	4.23286e-11	1.39684e-09	2.41664
PATH:04145	Phagosome	Mrc1	Mrc1	Macrophage mannose receptor 1	4.23286e-11	1.39684e-09	2.41664
PATH:04145	Phagosome	Cd209e	Cd209e	CD209e antigen	4.23286e-11	1.39684e-09	2.41664
PATH:04145	Phagosome	Comp	Comp	Cartilage oligomeric matrix protein	4.23286e-11	1.39684e-09	2.41664
PATH:04145	Phagosome	Cd209f	Cd209f	MCG132033, isoform CRA_a	4.23286e-11	1.39684e-09	2.41664
PATH:04145	Phagosome	Cybb	Cybb	Cytochrome b-245 heavy chain	4.23286e-11	1.39684e-09	2.41664
PATH:04145	Phagosome	H2-DMb2	H2-DMb2	Histocompatibility 2, class II, locus Mb2	4.23286e-11	1.39684e-09	2.41664
PATH:04145	Phagosome	Marco	Marco	Macrophage receptor MARCO	4.23286e-11	1.39684e-09	2.41664
PATH:04145	Phagosome	C3	C3	Complement component 3d	4.23286e-11	1.39684e-09	2.41664
PATH:04145	Phagosome	Cyba	Cyba	Cytochrome b-245, alpha polypeptide, isoform CRA_a	4.23286e-11	1.39684e-09	2.41664
PATH:04145	Phagosome	Tlr6	Tlr6	Toll-like receptor 6	4.23286e-11	1.39684e-09	2.41664
PATH:04145	Phagosome	H2-D1	H2-D1	H-2 class I histocompatibility antigen, D-P alpha chain	4.23286e-11	1.39684e-09	2.41664
PATH:04145	Phagosome	Ncf1	Ncf1	Neutrophil cytosol factor 1	4.23286e-11	1.39684e-09	2.41664
PATH:04145	Phagosome	C1ra	C1ra	Putative uncharacterized protein	4.23286e-11	1.39684e-09	2.41664
PATH:04145	Phagosome	H2-Bl	H2-Bl	Major histocompatibility complex class I b	4.23286e-11	1.39684e-09	2.41664
PATH:04145	Phagosome	Tlr4	Tlr4	Toll-like receptor 4	4.23286e-11	1.39684e-09	2.41664
PATH:04145	Phagosome	H2-Ob	H2-Ob	MHC class II antigen O region beta locus isoform-003	4.23286e-11	1.39684e-09	2.41664
PATH:04145	Phagosome	Cd209b	Cd209b	CD209b antigen, isoform CRA_a	4.23286e-11	1.39684e-09	2.41664
PATH:04145	Phagosome	Ctss	Ctss	Cathepsin S	4.23286e-11	1.39684e-09	2.41664
PATH:04145	Phagosome	Nos1	Nos1	Nitric oxide synthase, brain	4.23286e-11	1.39684e-09	2.41664
PATH:04145	Phagosome	Cd209g	Cd209g	Protein Cd209g	4.23286e-11	1.39684e-09	2.41664
PATH:04145	Phagosome	Fcgr2b	Fcgr2b	Low affinity immunoglobulin gamma Fc region receptor II	4.23286e-11	1.39684e-09	2.41664
PATH:04145	Phagosome	Rilp	Rilp	Rab interacting lysosomal protein	4.23286e-11	1.39684e-09	2.41664
PATH:04145	Phagosome	H2-Aa	H2-Aa	Beta-2-microglobulin	4.23286e-11	1.39684e-09	2.41664
PATH:04145	Phagosome	Fcgr4	Fcgr4	Fc gamma RIIIa receptor	4.23286e-11	1.39684e-09	2.41664
PATH:04145	Phagosome	H2-T24	H2-T24	Protein H2-T24	4.23286e-11	1.39684e-09	2.41664
PATH:04145	Phagosome	Cd209d	Cd209d	CD209 antigen-like protein D	4.23286e-11	1.39684e-09	2.41664
PATH:04145	Phagosome	Fcgr1	Fcgr1	High affinity immunoglobulin gamma Fc receptor I	4.23286e-11	1.39684e-09	2.41664
PATH:04145	Phagosome	Thbs2	Thbs2	Thrombospondin-2	4.23286e-11	1.39684e-09	2.41664
PATH:04145	Phagosome	H2-Q7	H2-Q7	H-2 class I histocompatibility antigen, Q7 alpha chain	4.23286e-11	1.39684e-09	2.41664
PATH:04145	Phagosome	Actb	Actb	Beta-actin	4.23286e-11	1.39684e-09	2.41664
PATH:04145	Phagosome	H2-Q1	H2-Q1	Protein H2-Q1	4.23286e-11	1.39684e-09	2.41664
PATH:04145	Phagosome	Tlr2	Tlr2	Toll-like receptor 2	4.23286e-11	1.39684e-09	2.41664
PATH:04145	Phagosome	Ncf2	Ncf2	Neutrophil cytosol factor 2	4.23286e-11	1.39684e-09	2.41664
PATH:04145	Phagosome	Itgb2	Itgb2	Integrin beta-2	4.23286e-11	1.39684e-09	2.41664
PATH:04145	Phagosome	Pla2r1	Pla2r1	Secretory phospholipase A2 receptor	4.23286e-11	1.39684e-09	2.41664
PATH:04145	Phagosome	Tap1	Tap1	Transporter 1 ATP-binding cassette sub-family B	4.23286e-11	1.39684e-09	2.41664
PATH:04145	Phagosome	Itgb3	Itgb3	Integrin beta-3	4.23286e-11	1.39684e-09	2.41664
PATH:04145	Phagosome	H2-DMb1	H2-DMb1	Class II histocompatibility antigen, M beta 1 chain	4.23286e-11	1.39684e-09	2.41664
PATH:04145	Phagosome	Cd209a	Cd209a	CD209 antigen-like protein A	4.23286e-11	1.39684e-09	2.41664
PATH:04145	Phagosome	Tap2	Tap2	Transporter 2 ATP-binding cassette sub-family B	4.23286e-11	1.39684e-09	2.41664
PATH:04145	Phagosome	Itgam	Itgam	CD11b	4.23286e-11	1.39684e-09	2.41664
PATH:04145	Phagosome	Tubb4a	Tubb4a	Tubulin beta-4A chain	4.23286e-11	1.39684e-09	2.41664
PATH:04145	Phagosome	H2-Eb1	H2-Eb1	Putative MHC class II antigen E beta 1 isoform 2	4.23286e-11	1.39684e-09	2.41664
PATH:05146	Amoebiasis	Prkacb	Prkacb	cAMP-dependent protein kinase catalytic subunit beta transcript variant 5	7.10525e-11	2.08421e-09	2.74335
PATH:05146	Amoebiasis	Il1b	Il1b	Interleukin-1 beta	7.10525e-11	2.08421e-09	2.74335
PATH:05146	Amoebiasis	Actn2	Actn2	Alpha-actinin-2	7.10525e-11	2.08421e-09	2.74335
PATH:05146	Amoebiasis	Tnf	Tnf	Tumor necrosis factor alpha	7.10525e-11	2.08421e-09	2.74335
PATH:05146	Amoebiasis	Col5a2	Col5a2	Collagen alpha-2(V) chain	7.10525e-11	2.08421e-09	2.74335
PATH:05146	Amoebiasis	Serpinb9	Serpinb9	Serine (Or cysteine) peptidase inhibitor, clade B, member 9	7.10525e-11	2.08421e-09	2.74335
PATH:05146	Amoebiasis	Lama2	Lama2	Laminin subunit alpha-2	7.10525e-11	2.08421e-09	2.74335
PATH:05146	Amoebiasis	Il10	Il10	Interleukin-10	7.10525e-11	2.08421e-09	2.74335
PATH:05146	Amoebiasis	Col1a1	Col1a1	Collagen alpha-1(I) chain	7.10525e-11	2.08421e-09	2.74335
PATH:05146	Amoebiasis	Lamc1	Lamc1	Laminin subunit gamma-1	7.10525e-11	2.08421e-09	2.74335
PATH:05146	Amoebiasis	Cd14	Cd14	Monocyte differentiation antigen CD14	7.10525e-11	2.08421e-09	2.74335
PATH:05146	Amoebiasis	Pik3r1	Pik3r1	Phosphatidylinositol 3-kinase regulatory subunit alpha	7.10525e-11	2.08421e-09	2.74335
PATH:05146	Amoebiasis	Gnas	Gnas	Guanine nucleotide-binding protein G(s) subunit alpha isoforms short	7.10525e-11	2.08421e-09	2.74335
PATH:05146	Amoebiasis	Actn3	Actn3	Alpha-actinin-3	7.10525e-11	2.08421e-09	2.74335
PATH:05146	Amoebiasis	Lama4	Lama4	Laminin subunit alpha-4	7.10525e-11	2.08421e-09	2.74335
PATH:05146	Amoebiasis	Il1r2	Il1r2	Interleukin-1 receptor type 2	7.10525e-11	2.08421e-09	2.74335
PATH:05146	Amoebiasis	Plcb4	Plcb4	Phosphoinositide phospholipase C	7.10525e-11	2.08421e-09	2.74335
PATH:05146	Amoebiasis	Tgfb1	Tgfb1	Transforming growth factor beta-1	7.10525e-11	2.08421e-09	2.74335
PATH:05146	Amoebiasis	Serpinb1c	Serpinb1c	Leukocyte elastase inhibitor C	7.10525e-11	2.08421e-09	2.74335
PATH:05146	Amoebiasis	Fn1	Fn1	Fibronectin	7.10525e-11	2.08421e-09	2.74335
PATH:05146	Amoebiasis	Tlr4	Tlr4	Toll-like receptor 4	7.10525e-11	2.08421e-09	2.74335
PATH:05146	Amoebiasis	Serpinb9b	Serpinb9b	Putative uncharacterized protein	7.10525e-11	2.08421e-09	2.74335
PATH:05146	Amoebiasis	Il6	Il6	Interleukin 6, isoform CRA_b	7.10525e-11	2.08421e-09	2.74335
PATH:05146	Amoebiasis	Plcb2	Plcb2	1-phosphatidylinositol 4,5-bisphosphate phosphodiesterase beta-2	7.10525e-11	2.08421e-09	2.74335
PATH:05146	Amoebiasis	Adcy1	Adcy1	Adenylate cyclase type 1	7.10525e-11	2.08421e-09	2.74335
PATH:05146	Amoebiasis	Lama1	Lama1	Laminin subunit alpha-1	7.10525e-11	2.08421e-09	2.74335
PATH:05146	Amoebiasis	Col5a1	Col5a1	Collagen alpha-1(V) chain	7.10525e-11	2.08421e-09	2.74335
PATH:05146	Amoebiasis	Pik3r5	Pik3r5	Phosphoinositide-3-kinase, regulatory subunit 5, p101	7.10525e-11	2.08421e-09	2.74335
PATH:05146	Amoebiasis	Serpinb6b	Serpinb6b	Protein Serpinb6b	7.10525e-11	2.08421e-09	2.74335
PATH:05146	Amoebiasis	Col3a1	Col3a1	Collagen alpha-1(III) chain	7.10525e-11	2.08421e-09	2.74335
PATH:05146	Amoebiasis	Pik3cd	Pik3cd	Phosphatidylinositol 4,5-bisphosphate 3-kinase catalytic subunit delta isoform	7.10525e-11	2.08421e-09	2.74335
PATH:05146	Amoebiasis	Gnaq	Gnaq	Guanine nucleotide-binding protein G(q) subunit alpha	7.10525e-11	2.08421e-09	2.74335
PATH:05146	Amoebiasis	Col1a2	Col1a2	Collagen alpha-2(I) chain	7.10525e-11	2.08421e-09	2.74335
PATH:05146	Amoebiasis	Tlr2	Tlr2	Toll-like receptor 2	7.10525e-11	2.08421e-09	2.74335
PATH:05146	Amoebiasis	Tgfb2	Tgfb2	Transforming growth factor beta-2	7.10525e-11	2.08421e-09	2.74335
PATH:05146	Amoebiasis	Col4a3	Col4a3	Collagen alpha-3(IV) chain	7.10525e-11	2.08421e-09	2.74335
PATH:05146	Amoebiasis	Itgb2	Itgb2	Integrin beta-2	7.10525e-11	2.08421e-09	2.74335
PATH:05146	Amoebiasis	Col4a4	Col4a4	Putative uncharacterized protein	7.10525e-11	2.08421e-09	2.74335
PATH:05146	Amoebiasis	Serpinb1a	Serpinb1a	Putative uncharacterized protein	7.10525e-11	2.08421e-09	2.74335
PATH:05146	Amoebiasis	Prkcb	Prkcb	Protein kinase C beta type	7.10525e-11	2.08421e-09	2.74335
PATH:05146	Amoebiasis	Lamb2	Lamb2	Putative uncharacterized protein	7.10525e-11	2.08421e-09	2.74335
PATH:05146	Amoebiasis	Pik3cg	Pik3cg	Phosphoinositide-3-kinase gamma polypeptide	7.10525e-11	2.08421e-09	2.74335
PATH:05146	Amoebiasis	Itgam	Itgam	CD11b	7.10525e-11	2.08421e-09	2.74335
PATH:05146	Amoebiasis	Serpinb6a	Serpinb6a	Serpin B6	7.10525e-11	2.08421e-09	2.74335
PATH:05162	Measles	Cd209c	Cd209c	CD209 antigen-like protein C	8.74217e-11	2.30793e-09	2.59954
PATH:05162	Measles	Ddx58	Ddx58	Ddx58 protein	8.74217e-11	2.30793e-09	2.59954
PATH:05162	Measles	Stat5a	Stat5a	Signal transducer and activator of transcription 5A	8.74217e-11	2.30793e-09	2.59954
PATH:05162	Measles	Il1b	Il1b	Interleukin-1 beta	8.74217e-11	2.30793e-09	2.59954
PATH:05162	Measles	Fasl	Fasl	Fas ligand	8.74217e-11	2.30793e-09	2.59954
PATH:05162	Measles	Il2rg	Il2rg	Cytokine receptor common subunit gamma	8.74217e-11	2.30793e-09	2.59954
PATH:05162	Measles	Dok1	Dok1	Docking protein 1	8.74217e-11	2.30793e-09	2.59954
PATH:05162	Measles	Irf7	Irf7	Interferon regulatory factor 7, isoform CRA_b	8.74217e-11	2.30793e-09	2.59954
PATH:05162	Measles	Pik3r1	Pik3r1	Phosphatidylinositol 3-kinase regulatory subunit alpha	8.74217e-11	2.30793e-09	2.59954
PATH:05162	Measles	Oas1g	Oas1g	Oas1g protein	8.74217e-11	2.30793e-09	2.59954
PATH:05162	Measles	Oas2	Oas2	2'-5'-oligoadenylate synthase 2	8.74217e-11	2.30793e-09	2.59954
PATH:05162	Measles	Stat2	Stat2	Signal transducer and activator of transcription 2	8.74217e-11	2.30793e-09	2.59954
PATH:05162	Measles	Cd209e	Cd209e	CD209e antigen	8.74217e-11	2.30793e-09	2.59954
PATH:05162	Measles	Tlr9	Tlr9	Toll-like receptor 9	8.74217e-11	2.30793e-09	2.59954
PATH:05162	Measles	Ifnar2	Ifnar2	Interferon alpha/beta receptor 2	8.74217e-11	2.30793e-09	2.59954
PATH:05162	Measles	Il13	Il13	Interleukin-13	8.74217e-11	2.30793e-09	2.59954
PATH:05162	Measles	Irf9	Irf9	Interferon regulatory factor 9	8.74217e-11	2.30793e-09	2.59954
PATH:05162	Measles	Cd209f	Cd209f	MCG132033, isoform CRA_a	8.74217e-11	2.30793e-09	2.59954
PATH:05162	Measles	Oas3	Oas3	2'-5'-oligoadenylate synthase 3	8.74217e-11	2.30793e-09	2.59954
PATH:05162	Measles	Stat1	Stat1	Signal transducer and activator of transcription 1	8.74217e-11	2.30793e-09	2.59954
PATH:05162	Measles	Adar	Adar	Adenosine deaminase acting on RNA	8.74217e-11	2.30793e-09	2.59954
PATH:05162	Measles	Tlr7	Tlr7	Toll-like receptor 7	8.74217e-11	2.30793e-09	2.59954
PATH:05162	Measles	Tlr4	Tlr4	Toll-like receptor 4	8.74217e-11	2.30793e-09	2.59954
PATH:05162	Measles	Eif2ak2	Eif2ak2	Interferon-induced, double-stranded RNA-activated protein kinase	8.74217e-11	2.30793e-09	2.59954
PATH:05162	Measles	Hspa1l	Hspa1l	Inducible heat shock protein 70	8.74217e-11	2.30793e-09	2.59954
PATH:05162	Measles	Mx2	Mx2	Interferon-induced Mx2	8.74217e-11	2.30793e-09	2.59954
PATH:05162	Measles	Cd209b	Cd209b	CD209b antigen, isoform CRA_a	8.74217e-11	2.30793e-09	2.59954
PATH:05162	Measles	Il6	Il6	Interleukin 6, isoform CRA_b	8.74217e-11	2.30793e-09	2.59954
PATH:05162	Measles	Ifih1	Ifih1	Melanoma differentiation-associated protein 5	8.74217e-11	2.30793e-09	2.59954
PATH:05162	Measles	Cd209g	Cd209g	Protein Cd209g	8.74217e-11	2.30793e-09	2.59954
PATH:05162	Measles	Fcgr2b	Fcgr2b	Low affinity immunoglobulin gamma Fc region receptor II	8.74217e-11	2.30793e-09	2.59954
PATH:05162	Measles	Stat5b	Stat5b	Signal transducer and activator of transcription 5B	8.74217e-11	2.30793e-09	2.59954
PATH:05162	Measles	Il2rb	Il2rb	Interleukin-2 receptor subunit beta	8.74217e-11	2.30793e-09	2.59954
PATH:05162	Measles	Tnfaip3	Tnfaip3	Tumor necrosis factor alpha-induced protein 3	8.74217e-11	2.30793e-09	2.59954
PATH:05162	Measles	Irak4	Irak4	Interleukin-1 receptor-associated kinase 4	8.74217e-11	2.30793e-09	2.59954
PATH:05162	Measles	Pik3r5	Pik3r5	Phosphoinositide-3-kinase, regulatory subunit 5, p101	8.74217e-11	2.30793e-09	2.59954
PATH:05162	Measles	Jak3	Jak3	Tyrosine-protein kinase JAK3	8.74217e-11	2.30793e-09	2.59954
PATH:05162	Measles	Cd209d	Cd209d	CD209 antigen-like protein D	8.74217e-11	2.30793e-09	2.59954
PATH:05162	Measles	Oas1a	Oas1a	2'-5'-oligoadenylate synthase 1A	8.74217e-11	2.30793e-09	2.59954
PATH:05162	Measles	Pik3cd	Pik3cd	Phosphatidylinositol 4,5-bisphosphate 3-kinase catalytic subunit delta isoform	8.74217e-11	2.30793e-09	2.59954
PATH:05162	Measles	Tlr2	Tlr2	Toll-like receptor 2	8.74217e-11	2.30793e-09	2.59954
PATH:05162	Measles	Oas1b	Oas1b	Inactive 2'-5'-oligoadenylate synthase 1B	8.74217e-11	2.30793e-09	2.59954
PATH:05162	Measles	Ikbke	Ikbke	Inhibitor of nuclear factor kappa-B kinase subunit epsilon	8.74217e-11	2.30793e-09	2.59954
PATH:05162	Measles	Tnfsf10	Tnfsf10	Tumor necrosis factor ligand superfamily member 10	8.74217e-11	2.30793e-09	2.59954
PATH:05162	Measles	Cd209a	Cd209a	CD209 antigen-like protein A	8.74217e-11	2.30793e-09	2.59954
PATH:05162	Measles	Pik3cg	Pik3cg	Phosphoinositide-3-kinase gamma polypeptide	8.74217e-11	2.30793e-09	2.59954
PATH:05162	Measles	Jak1	Jak1	Tyrosine-protein kinase JAK1	8.74217e-11	2.30793e-09	2.59954
PATH:05162	Measles	Cd3e	Cd3e	CD3 antigen epsilon polypeptide	8.74217e-11	2.30793e-09	2.59954
PATH:05410	Hypertrophic cardiomyopathy (HCM)	Sgcd	Sgcd	Delta-sarcoglycan	1.39355e-10	3.34453e-09	3.09146
PATH:05410	Hypertrophic cardiomyopathy (HCM)	Itga4	Itga4	Integrin alpha-4	1.39355e-10	3.34453e-09	3.09146
PATH:05410	Hypertrophic cardiomyopathy (HCM)	Slc8a1	Slc8a1	Sodium/calcium exchanger 1	1.39355e-10	3.34453e-09	3.09146
PATH:05410	Hypertrophic cardiomyopathy (HCM)	Cacng6	Cacng6	Voltage-dependent calcium channel gamma-6 subunit	1.39355e-10	3.34453e-09	3.09146
PATH:05410	Hypertrophic cardiomyopathy (HCM)	Tnf	Tnf	Tumor necrosis factor alpha	1.39355e-10	3.34453e-09	3.09146
PATH:05410	Hypertrophic cardiomyopathy (HCM)	Cacna1c	Cacna1c	Voltage-dependent L-type calcium channel subunit alpha-1C	1.39355e-10	3.34453e-09	3.09146
PATH:05410	Hypertrophic cardiomyopathy (HCM)	Lama2	Lama2	Laminin subunit alpha-2	1.39355e-10	3.34453e-09	3.09146
PATH:05410	Hypertrophic cardiomyopathy (HCM)	Cacna1f	Cacna1f	Voltage-dependent L-type calcium channel subunit alpha-1F	1.39355e-10	3.34453e-09	3.09146
PATH:05410	Hypertrophic cardiomyopathy (HCM)	Cacnb2	Cacnb2	Voltage-dependent L-type calcium channel subunit beta-2	1.39355e-10	3.34453e-09	3.09146
PATH:05410	Hypertrophic cardiomyopathy (HCM)	Tgfb1	Tgfb1	Transforming growth factor beta-1	1.39355e-10	3.34453e-09	3.09146
PATH:05410	Hypertrophic cardiomyopathy (HCM)	Ace	Ace	Angiotensin-converting enzyme	1.39355e-10	3.34453e-09	3.09146
PATH:05410	Hypertrophic cardiomyopathy (HCM)	Prkag3	Prkag3	5'-AMP-activated protein kinase subunit gamma-3	1.39355e-10	3.34453e-09	3.09146
PATH:05410	Hypertrophic cardiomyopathy (HCM)	Il6	Il6	Interleukin 6, isoform CRA_b	1.39355e-10	3.34453e-09	3.09146
PATH:05410	Hypertrophic cardiomyopathy (HCM)	Prkaa2	Prkaa2	AMP-activated protein kinase alpha-2 variant B	1.39355e-10	3.34453e-09	3.09146
PATH:05410	Hypertrophic cardiomyopathy (HCM)	Cacng1	Cacng1	Voltage-dependent calcium channel gamma-1 subunit	1.39355e-10	3.34453e-09	3.09146
PATH:05410	Hypertrophic cardiomyopathy (HCM)	Cacna1d	Cacna1d	Cacna1d protein	1.39355e-10	3.34453e-09	3.09146
PATH:05410	Hypertrophic cardiomyopathy (HCM)	Sgcg	Sgcg	Gamma-sarcoglycan	1.39355e-10	3.34453e-09	3.09146
PATH:05410	Hypertrophic cardiomyopathy (HCM)	Ryr2	Ryr2	Ryanodine receptor 2	1.39355e-10	3.34453e-09	3.09146
PATH:05410	Hypertrophic cardiomyopathy (HCM)	Des	Des	Desmin	1.39355e-10	3.34453e-09	3.09146
PATH:05410	Hypertrophic cardiomyopathy (HCM)	Sgca	Sgca	Alpha-sarcoglycan	1.39355e-10	3.34453e-09	3.09146
PATH:05410	Hypertrophic cardiomyopathy (HCM)	Igf1	Igf1	Insulin-like growth factor I	1.39355e-10	3.34453e-09	3.09146
PATH:05410	Hypertrophic cardiomyopathy (HCM)	Cacnb1	Cacnb1	Voltage-dependent L-type calcium channel subunit beta-1	1.39355e-10	3.34453e-09	3.09146
PATH:05410	Hypertrophic cardiomyopathy (HCM)	Mybpc3	Mybpc3	Mybpc3 protein	1.39355e-10	3.34453e-09	3.09146
PATH:05410	Hypertrophic cardiomyopathy (HCM)	Actb	Actb	Beta-actin	1.39355e-10	3.34453e-09	3.09146
PATH:05410	Hypertrophic cardiomyopathy (HCM)	Tgfb2	Tgfb2	Transforming growth factor beta-2	1.39355e-10	3.34453e-09	3.09146
PATH:05410	Hypertrophic cardiomyopathy (HCM)	Cacna2d1	Cacna2d1	Voltage-dependent calcium channel subunit alpha-2/delta-1	1.39355e-10	3.34453e-09	3.09146
PATH:05410	Hypertrophic cardiomyopathy (HCM)	Ttn	Ttn	Titin	1.39355e-10	3.34453e-09	3.09146
PATH:05410	Hypertrophic cardiomyopathy (HCM)	Itga9	Itga9	Integrin alpha-9	1.39355e-10	3.34453e-09	3.09146
PATH:05410	Hypertrophic cardiomyopathy (HCM)	Tpm1	Tpm1	Tpm1 protein	1.39355e-10	3.34453e-09	3.09146
PATH:05410	Hypertrophic cardiomyopathy (HCM)	Itgb3	Itgb3	Integrin beta-3	1.39355e-10	3.34453e-09	3.09146
PATH:05410	Hypertrophic cardiomyopathy (HCM)	Prkab2	Prkab2	5'-AMP-activated protein kinase subunit beta-2	1.39355e-10	3.34453e-09	3.09146
PATH:05410	Hypertrophic cardiomyopathy (HCM)	Actc1	Actc1	Actin, alpha cardiac muscle 1	1.39355e-10	3.34453e-09	3.09146
PATH:05410	Hypertrophic cardiomyopathy (HCM)	Tpm2	Tpm2	Tropomyosin beta chain	1.39355e-10	3.34453e-09	3.09146
PATH:05410	Hypertrophic cardiomyopathy (HCM)	Itgb7	Itgb7	Integrin beta-7	1.39355e-10	3.34453e-09	3.09146
PATH:05410	Hypertrophic cardiomyopathy (HCM)	Cacna1s	Cacna1s	Cacna1s protein	1.39355e-10	3.34453e-09	3.09146
PATH:04514	Cell adhesion molecules (CAMs)	Cntn2	Cntn2	Contactin-2	2.60828e-10	5.73823e-09	2.42651
PATH:04514	Cell adhesion molecules (CAMs)	H2-Ab1	H2-Ab1	MHC class II antigen A beta 1	2.60828e-10	5.73823e-09	2.42651
PATH:04514	Cell adhesion molecules (CAMs)	Itga4	Itga4	Integrin alpha-4	2.60828e-10	5.73823e-09	2.42651
PATH:04514	Cell adhesion molecules (CAMs)	H2-Q10	H2-Q10	LOC676837 protein	2.60828e-10	5.73823e-09	2.42651
PATH:04514	Cell adhesion molecules (CAMs)	Cntnap2	Cntnap2	Cntnap2 protein	2.60828e-10	5.73823e-09	2.42651
PATH:04514	Cell adhesion molecules (CAMs)	Mag	Mag	Myelin-associated glycoprotein (65 AA)	2.60828e-10	5.73823e-09	2.42651
PATH:04514	Cell adhesion molecules (CAMs)	H2-Q2	H2-Q2	Protein H2-Q2	2.60828e-10	5.73823e-09	2.42651
PATH:04514	Cell adhesion molecules (CAMs)	Cd2	Cd2	T-cell surface antigen CD2	2.60828e-10	5.73823e-09	2.42651
PATH:04514	Cell adhesion molecules (CAMs)	Cldn19	Cldn19	Claudin-19	2.60828e-10	5.73823e-09	2.42651
PATH:04514	Cell adhesion molecules (CAMs)	Cd274	Cd274	PD-L1	2.60828e-10	5.73823e-09	2.42651
PATH:04514	Cell adhesion molecules (CAMs)	Cadm3	Cadm3	Immunoglobulin superfamily, member 4B, isoform CRA_a	2.60828e-10	5.73823e-09	2.42651
PATH:04514	Cell adhesion molecules (CAMs)	H2-DMa	H2-DMa	Class II histocompatibility antigen, M alpha chain	2.60828e-10	5.73823e-09	2.42651
PATH:04514	Cell adhesion molecules (CAMs)	Mpz	Mpz	Myelin protein P0	2.60828e-10	5.73823e-09	2.42651
PATH:04514	Cell adhesion molecules (CAMs)	H2-M3	H2-M3	MHC class I like protein GS24	2.60828e-10	5.73823e-09	2.42651
PATH:04514	Cell adhesion molecules (CAMs)	H2-DMb2	H2-DMb2	Histocompatibility 2, class II, locus Mb2	2.60828e-10	5.73823e-09	2.42651
PATH:04514	Cell adhesion molecules (CAMs)	Cd40	Cd40	Tumor necrosis factor receptor superfamily member 5	2.60828e-10	5.73823e-09	2.42651
PATH:04514	Cell adhesion molecules (CAMs)	Cd226	Cd226	CD226 antigen, isoform CRA_b	2.60828e-10	5.73823e-09	2.42651
PATH:04514	Cell adhesion molecules (CAMs)	H2-D1	H2-D1	H-2 class I histocompatibility antigen, D-P alpha chain	2.60828e-10	5.73823e-09	2.42651
PATH:04514	Cell adhesion molecules (CAMs)	Ncam2	Ncam2	Neural cell adhesion molecule 2	2.60828e-10	5.73823e-09	2.42651
PATH:04514	Cell adhesion molecules (CAMs)	Sdc3	Sdc3	Syndecan-3	2.60828e-10	5.73823e-09	2.42651
PATH:04514	Cell adhesion molecules (CAMs)	H2-Bl	H2-Bl	Major histocompatibility complex class I b	2.60828e-10	5.73823e-09	2.42651
PATH:04514	Cell adhesion molecules (CAMs)	Icam1	Icam1	Intercellular adhesion molecule 1	2.60828e-10	5.73823e-09	2.42651
PATH:04514	Cell adhesion molecules (CAMs)	H2-Ob	H2-Ob	MHC class II antigen O region beta locus isoform-003	2.60828e-10	5.73823e-09	2.42651
PATH:04514	Cell adhesion molecules (CAMs)	Ntng1	Ntng1	Netrin-G1	2.60828e-10	5.73823e-09	2.42651
PATH:04514	Cell adhesion molecules (CAMs)	Nfasc	Nfasc	Neurofascin	2.60828e-10	5.73823e-09	2.42651
PATH:04514	Cell adhesion molecules (CAMs)	Nrxn1	Nrxn1	Neurexin-1-beta	2.60828e-10	5.73823e-09	2.42651
PATH:04514	Cell adhesion molecules (CAMs)	Cd4	Cd4	T4 surface glycoprotein	2.60828e-10	5.73823e-09	2.42651
PATH:04514	Cell adhesion molecules (CAMs)	Ptprm	Ptprm	Receptor-type tyrosine-protein phosphatase mu	2.60828e-10	5.73823e-09	2.42651
PATH:04514	Cell adhesion molecules (CAMs)	H2-Aa	H2-Aa	Beta-2-microglobulin	2.60828e-10	5.73823e-09	2.42651
PATH:04514	Cell adhesion molecules (CAMs)	Sele	Sele	E-selectin	2.60828e-10	5.73823e-09	2.42651
PATH:04514	Cell adhesion molecules (CAMs)	Cdh15	Cdh15	Cadherin-15	2.60828e-10	5.73823e-09	2.42651
PATH:04514	Cell adhesion molecules (CAMs)	Cd34	Cd34	Putative uncharacterized protein	2.60828e-10	5.73823e-09	2.42651
PATH:04514	Cell adhesion molecules (CAMs)	H2-T24	H2-T24	Protein H2-T24	2.60828e-10	5.73823e-09	2.42651
PATH:04514	Cell adhesion molecules (CAMs)	H2-Q7	H2-Q7	H-2 class I histocompatibility antigen, Q7 alpha chain	2.60828e-10	5.73823e-09	2.42651
PATH:04514	Cell adhesion molecules (CAMs)	Ptprc	Ptprc	Receptor-type tyrosine-protein phosphatase C	2.60828e-10	5.73823e-09	2.42651
PATH:04514	Cell adhesion molecules (CAMs)	H2-Q1	H2-Q1	Protein H2-Q1	2.60828e-10	5.73823e-09	2.42651
PATH:04514	Cell adhesion molecules (CAMs)	Sell	Sell	L-selectin isoform v2	2.60828e-10	5.73823e-09	2.42651
PATH:04514	Cell adhesion molecules (CAMs)	Negr1	Negr1	Neuronal growth regulator 1	2.60828e-10	5.73823e-09	2.42651
PATH:04514	Cell adhesion molecules (CAMs)	Itga9	Itga9	Integrin alpha-9	2.60828e-10	5.73823e-09	2.42651
PATH:04514	Cell adhesion molecules (CAMs)	Itgb2	Itgb2	Integrin beta-2	2.60828e-10	5.73823e-09	2.42651
PATH:04514	Cell adhesion molecules (CAMs)	Vcam1	Vcam1	Vascular cell adhesion protein 1	2.60828e-10	5.73823e-09	2.42651
PATH:04514	Cell adhesion molecules (CAMs)	Siglec1	Siglec1	Sialoadhesin	2.60828e-10	5.73823e-09	2.42651
PATH:04514	Cell adhesion molecules (CAMs)	Cd86	Cd86	T-lymphocyte activation antigen CD86	2.60828e-10	5.73823e-09	2.42651
PATH:04514	Cell adhesion molecules (CAMs)	Cd80	Cd80	T-lymphocyte activation antigen CD80	2.60828e-10	5.73823e-09	2.42651
PATH:04514	Cell adhesion molecules (CAMs)	Cdh4	Cdh4	Cadherin-4	2.60828e-10	5.73823e-09	2.42651
PATH:04514	Cell adhesion molecules (CAMs)	Selplg	Selplg	Selectin, platelet (P-selectin) ligand, isoform CRA_b	2.60828e-10	5.73823e-09	2.42651
PATH:04514	Cell adhesion molecules (CAMs)	H2-DMb1	H2-DMb1	Class II histocompatibility antigen, M beta 1 chain	2.60828e-10	5.73823e-09	2.42651
PATH:04514	Cell adhesion molecules (CAMs)	Pdcd1lg2	Pdcd1lg2	Programmed cell death 1 ligand 2, isoform CRA_b	2.60828e-10	5.73823e-09	2.42651
PATH:04514	Cell adhesion molecules (CAMs)	Cdh2	Cdh2	Cadherin-2	2.60828e-10	5.73823e-09	2.42651
PATH:04514	Cell adhesion molecules (CAMs)	Itgb7	Itgb7	Integrin beta-7	2.60828e-10	5.73823e-09	2.42651
PATH:04514	Cell adhesion molecules (CAMs)	Itgam	Itgam	CD11b	2.60828e-10	5.73823e-09	2.42651
PATH:04514	Cell adhesion molecules (CAMs)	H2-Eb1	H2-Eb1	Putative MHC class II antigen E beta 1 isoform 2	2.60828e-10	5.73823e-09	2.42651
PATH:05152	Tuberculosis	Cd209c	Cd209c	CD209 antigen-like protein C	2.84782e-10	5.78326e-09	2.33423
PATH:05152	Tuberculosis	Lbp	Lbp	Lipopolysaccharide-binding protein	2.84782e-10	5.78326e-09	2.33423
PATH:05152	Tuberculosis	H2-Ab1	H2-Ab1	MHC class II antigen A beta 1	2.84782e-10	5.78326e-09	2.33423
PATH:05152	Tuberculosis	Fcgr3	Fcgr3	Low affinity immunoglobulin gamma Fc region receptor III	2.84782e-10	5.78326e-09	2.33423
PATH:05152	Tuberculosis	Il1b	Il1b	Interleukin-1 beta	2.84782e-10	5.78326e-09	2.33423
PATH:05152	Tuberculosis	Casp8	Casp8	Caspase-8	2.84782e-10	5.78326e-09	2.33423
PATH:05152	Tuberculosis	Tnf	Tnf	Tumor necrosis factor alpha	2.84782e-10	5.78326e-09	2.33423
PATH:05152	Tuberculosis	Apaf1	Apaf1	Apoptotic peptidase activating factor 1, isoform CRA_a	2.84782e-10	5.78326e-09	2.33423
PATH:05152	Tuberculosis	Coro1a	Coro1a	Coronin-1A	2.84782e-10	5.78326e-09	2.33423
PATH:05152	Tuberculosis	Il10	Il10	Interleukin-10	2.84782e-10	5.78326e-09	2.33423
PATH:05152	Tuberculosis	Itgax	Itgax	Putative uncharacterized protein	2.84782e-10	5.78326e-09	2.33423
PATH:05152	Tuberculosis	Ciita	Ciita	MHC class II transactivator	2.84782e-10	5.78326e-09	2.33423
PATH:05152	Tuberculosis	H2-DMa	H2-DMa	Class II histocompatibility antigen, M alpha chain	2.84782e-10	5.78326e-09	2.33423
PATH:05152	Tuberculosis	Cd14	Cd14	Monocyte differentiation antigen CD14	2.84782e-10	5.78326e-09	2.33423
PATH:05152	Tuberculosis	Card9	Card9	Caspase recruitment domain-containing protein 9	2.84782e-10	5.78326e-09	2.33423
PATH:05152	Tuberculosis	Mrc2	Mrc2	C-type mannose receptor 2	2.84782e-10	5.78326e-09	2.33423
PATH:05152	Tuberculosis	Mrc1	Mrc1	Macrophage mannose receptor 1	2.84782e-10	5.78326e-09	2.33423
PATH:05152	Tuberculosis	Cd209e	Cd209e	CD209e antigen	2.84782e-10	5.78326e-09	2.33423
PATH:05152	Tuberculosis	Tlr9	Tlr9	Toll-like receptor 9	2.84782e-10	5.78326e-09	2.33423
PATH:05152	Tuberculosis	Fcer1g	Fcer1g	High affinity immunoglobulin epsilon receptor subunit gamma	2.84782e-10	5.78326e-09	2.33423
PATH:05152	Tuberculosis	Cd209f	Cd209f	MCG132033, isoform CRA_a	2.84782e-10	5.78326e-09	2.33423
PATH:05152	Tuberculosis	H2-DMb2	H2-DMb2	Histocompatibility 2, class II, locus Mb2	2.84782e-10	5.78326e-09	2.33423
PATH:05152	Tuberculosis	Stat1	Stat1	Signal transducer and activator of transcription 1	2.84782e-10	5.78326e-09	2.33423
PATH:05152	Tuberculosis	Lsp1	Lsp1	Lymphocyte-specific protein 1	2.84782e-10	5.78326e-09	2.33423
PATH:05152	Tuberculosis	C3	C3	Complement component 3d	2.84782e-10	5.78326e-09	2.33423
PATH:05152	Tuberculosis	Cd74	Cd74	H-2 class II histocompatibility antigen gamma chain	2.84782e-10	5.78326e-09	2.33423
PATH:05152	Tuberculosis	Tgfb1	Tgfb1	Transforming growth factor beta-1	2.84782e-10	5.78326e-09	2.33423
PATH:05152	Tuberculosis	Il10rb	Il10rb	Interleukin-10 receptor subunit beta	2.84782e-10	5.78326e-09	2.33423
PATH:05152	Tuberculosis	Syk	Syk	Tyrosine-protein kinase SYK	2.84782e-10	5.78326e-09	2.33423
PATH:05152	Tuberculosis	Tlr6	Tlr6	Toll-like receptor 6	2.84782e-10	5.78326e-09	2.33423
PATH:05152	Tuberculosis	Tlr4	Tlr4	Toll-like receptor 4	2.84782e-10	5.78326e-09	2.33423
PATH:05152	Tuberculosis	Camk2a	Camk2a	Calcium/calmodulin-dependent protein kinase II alpha, isoform CRA_b	2.84782e-10	5.78326e-09	2.33423
PATH:05152	Tuberculosis	H2-Ob	H2-Ob	MHC class II antigen O region beta locus isoform-003	2.84782e-10	5.78326e-09	2.33423
PATH:05152	Tuberculosis	Tlr1	Tlr1	Toll-like receptor 1	2.84782e-10	5.78326e-09	2.33423
PATH:05152	Tuberculosis	Camk2b	Camk2b	Calcium/calmodulin-dependent protein kinase type II subunit beta	2.84782e-10	5.78326e-09	2.33423
PATH:05152	Tuberculosis	Cd209b	Cd209b	CD209b antigen, isoform CRA_a	2.84782e-10	5.78326e-09	2.33423
PATH:05152	Tuberculosis	Ctss	Ctss	Cathepsin S	2.84782e-10	5.78326e-09	2.33423
PATH:05152	Tuberculosis	Il6	Il6	Interleukin 6, isoform CRA_b	2.84782e-10	5.78326e-09	2.33423
PATH:05152	Tuberculosis	Cd209g	Cd209g	Protein Cd209g	2.84782e-10	5.78326e-09	2.33423
PATH:05152	Tuberculosis	Fcgr2b	Fcgr2b	Low affinity immunoglobulin gamma Fc region receptor II	2.84782e-10	5.78326e-09	2.33423
PATH:05152	Tuberculosis	H2-Aa	H2-Aa	Beta-2-microglobulin	2.84782e-10	5.78326e-09	2.33423
PATH:05152	Tuberculosis	Irak4	Irak4	Interleukin-1 receptor-associated kinase 4	2.84782e-10	5.78326e-09	2.33423
PATH:05152	Tuberculosis	Fcgr4	Fcgr4	Fc gamma RIIIa receptor	2.84782e-10	5.78326e-09	2.33423
PATH:05152	Tuberculosis	Cd209d	Cd209d	CD209 antigen-like protein D	2.84782e-10	5.78326e-09	2.33423
PATH:05152	Tuberculosis	Fcgr1	Fcgr1	High affinity immunoglobulin gamma Fc receptor I	2.84782e-10	5.78326e-09	2.33423
PATH:05152	Tuberculosis	Il10ra	Il10ra	Interleukin-10 receptor subunit alpha	2.84782e-10	5.78326e-09	2.33423
PATH:05152	Tuberculosis	Tlr2	Tlr2	Toll-like receptor 2	2.84782e-10	5.78326e-09	2.33423
PATH:05152	Tuberculosis	Tgfb2	Tgfb2	Transforming growth factor beta-2	2.84782e-10	5.78326e-09	2.33423
PATH:05152	Tuberculosis	Itgb2	Itgb2	Integrin beta-2	2.84782e-10	5.78326e-09	2.33423
PATH:05152	Tuberculosis	Chp2	Chp2	Calcineurin B homologous protein 2	2.84782e-10	5.78326e-09	2.33423
PATH:05152	Tuberculosis	Pla2r1	Pla2r1	Secretory phospholipase A2 receptor	2.84782e-10	5.78326e-09	2.33423
PATH:05152	Tuberculosis	H2-DMb1	H2-DMb1	Class II histocompatibility antigen, M beta 1 chain	2.84782e-10	5.78326e-09	2.33423
PATH:05152	Tuberculosis	Cd209a	Cd209a	CD209 antigen-like protein A	2.84782e-10	5.78326e-09	2.33423
PATH:05152	Tuberculosis	Itgam	Itgam	CD11b	2.84782e-10	5.78326e-09	2.33423
PATH:05152	Tuberculosis	Jak1	Jak1	Tyrosine-protein kinase JAK1	2.84782e-10	5.78326e-09	2.33423
PATH:05152	Tuberculosis	H2-Eb1	H2-Eb1	Putative MHC class II antigen E beta 1 isoform 2	2.84782e-10	5.78326e-09	2.33423
PATH:05164	Influenza A	H2-Ab1	H2-Ab1	MHC class II antigen A beta 1	4.00687e-10	7.55581e-09	2.35679
PATH:05164	Influenza A	Ddx58	Ddx58	Ddx58 protein	4.00687e-10	7.55581e-09	2.35679
PATH:05164	Influenza A	Il1b	Il1b	Interleukin-1 beta	4.00687e-10	7.55581e-09	2.35679
PATH:05164	Influenza A	Fasl	Fasl	Fas ligand	4.00687e-10	7.55581e-09	2.35679
PATH:05164	Influenza A	Tnf	Tnf	Tumor necrosis factor alpha	4.00687e-10	7.55581e-09	2.35679
PATH:05164	Influenza A	Irf7	Irf7	Interferon regulatory factor 7, isoform CRA_b	4.00687e-10	7.55581e-09	2.35679
PATH:05164	Influenza A	Ciita	Ciita	MHC class II transactivator	4.00687e-10	7.55581e-09	2.35679
PATH:05164	Influenza A	H2-DMa	H2-DMa	Class II histocompatibility antigen, M alpha chain	4.00687e-10	7.55581e-09	2.35679
PATH:05164	Influenza A	Pik3r1	Pik3r1	Phosphatidylinositol 3-kinase regulatory subunit alpha	4.00687e-10	7.55581e-09	2.35679
PATH:05164	Influenza A	Rsad2	Rsad2	Radical S-adenosyl methionine domain-containing protein 2	4.00687e-10	7.55581e-09	2.35679
PATH:05164	Influenza A	Rnasel	Rnasel	Ribonuclease L (2', 5'-oligoisoadenylate synthetase-dependent)	4.00687e-10	7.55581e-09	2.35679
PATH:05164	Influenza A	Oas1g	Oas1g	Oas1g protein	4.00687e-10	7.55581e-09	2.35679
PATH:05164	Influenza A	Oas2	Oas2	2'-5'-oligoadenylate synthase 2	4.00687e-10	7.55581e-09	2.35679
PATH:05164	Influenza A	Stat2	Stat2	Signal transducer and activator of transcription 2	4.00687e-10	7.55581e-09	2.35679
PATH:05164	Influenza A	Pml	Pml	Promyelocytic leukemia	4.00687e-10	7.55581e-09	2.35679
PATH:05164	Influenza A	Ifnar2	Ifnar2	Interferon alpha/beta receptor 2	4.00687e-10	7.55581e-09	2.35679
PATH:05164	Influenza A	Irf9	Irf9	Interferon regulatory factor 9	4.00687e-10	7.55581e-09	2.35679
PATH:05164	Influenza A	H2-DMb2	H2-DMb2	Histocompatibility 2, class II, locus Mb2	4.00687e-10	7.55581e-09	2.35679
PATH:05164	Influenza A	Oas3	Oas3	2'-5'-oligoadenylate synthase 3	4.00687e-10	7.55581e-09	2.35679
PATH:05164	Influenza A	Stat1	Stat1	Signal transducer and activator of transcription 1	4.00687e-10	7.55581e-09	2.35679
PATH:05164	Influenza A	Adar	Adar	Adenosine deaminase acting on RNA	4.00687e-10	7.55581e-09	2.35679
PATH:05164	Influenza A	Tlr7	Tlr7	Toll-like receptor 7	4.00687e-10	7.55581e-09	2.35679
PATH:05164	Influenza A	Tlr4	Tlr4	Toll-like receptor 4	4.00687e-10	7.55581e-09	2.35679
PATH:05164	Influenza A	Eif2ak2	Eif2ak2	Interferon-induced, double-stranded RNA-activated protein kinase	4.00687e-10	7.55581e-09	2.35679
PATH:05164	Influenza A	Icam1	Icam1	Intercellular adhesion molecule 1	4.00687e-10	7.55581e-09	2.35679
PATH:05164	Influenza A	H2-Ob	H2-Ob	MHC class II antigen O region beta locus isoform-003	4.00687e-10	7.55581e-09	2.35679
PATH:05164	Influenza A	Hspa1l	Hspa1l	Inducible heat shock protein 70	4.00687e-10	7.55581e-09	2.35679
PATH:05164	Influenza A	Mx2	Mx2	Interferon-induced Mx2	4.00687e-10	7.55581e-09	2.35679
PATH:05164	Influenza A	Il6	Il6	Interleukin 6, isoform CRA_b	4.00687e-10	7.55581e-09	2.35679
PATH:05164	Influenza A	Ifih1	Ifih1	Melanoma differentiation-associated protein 5	4.00687e-10	7.55581e-09	2.35679
PATH:05164	Influenza A	Cxcl10	Cxcl10	C-X-C motif chemokine 10	4.00687e-10	7.55581e-09	2.35679
PATH:05164	Influenza A	H2-Aa	H2-Aa	Beta-2-microglobulin	4.00687e-10	7.55581e-09	2.35679
PATH:05164	Influenza A	Ccl5	Ccl5	C-C motif chemokine 5	4.00687e-10	7.55581e-09	2.35679
PATH:05164	Influenza A	Tlr3	Tlr3	Putative uncharacterized protein	4.00687e-10	7.55581e-09	2.35679
PATH:05164	Influenza A	Irak4	Irak4	Interleukin-1 receptor-associated kinase 4	4.00687e-10	7.55581e-09	2.35679
PATH:05164	Influenza A	Pik3r5	Pik3r5	Phosphoinositide-3-kinase, regulatory subunit 5, p101	4.00687e-10	7.55581e-09	2.35679
PATH:05164	Influenza A	Il33	Il33	Interleukin-33	4.00687e-10	7.55581e-09	2.35679
PATH:05164	Influenza A	Socs3	Socs3	Suppressor of cytokine signaling 3	4.00687e-10	7.55581e-09	2.35679
PATH:05164	Influenza A	Oas1a	Oas1a	2'-5'-oligoadenylate synthase 1A	4.00687e-10	7.55581e-09	2.35679
PATH:05164	Influenza A	Pik3cd	Pik3cd	Phosphatidylinositol 4,5-bisphosphate 3-kinase catalytic subunit delta isoform	4.00687e-10	7.55581e-09	2.35679
PATH:05164	Influenza A	Trim25	Trim25	Putative uncharacterized protein	4.00687e-10	7.55581e-09	2.35679
PATH:05164	Influenza A	Actb	Actb	Beta-actin	4.00687e-10	7.55581e-09	2.35679
PATH:05164	Influenza A	Oas1b	Oas1b	Inactive 2'-5'-oligoadenylate synthase 1B	4.00687e-10	7.55581e-09	2.35679
PATH:05164	Influenza A	Nlrp3	Nlrp3	NACHT, LRR and PYD domains-containing protein 3	4.00687e-10	7.55581e-09	2.35679
PATH:05164	Influenza A	Ccl2	Ccl2	C-C motif chemokine 2	4.00687e-10	7.55581e-09	2.35679
PATH:05164	Influenza A	Ccl12	Ccl12	C-C motif chemokine 12	4.00687e-10	7.55581e-09	2.35679
PATH:05164	Influenza A	Prkcb	Prkcb	Protein kinase C beta type	4.00687e-10	7.55581e-09	2.35679
PATH:05164	Influenza A	Ikbke	Ikbke	Inhibitor of nuclear factor kappa-B kinase subunit epsilon	4.00687e-10	7.55581e-09	2.35679
PATH:05164	Influenza A	Map2k6	Map2k6	Dual-specificity mitogen-activated protein kinase kinase 6	4.00687e-10	7.55581e-09	2.35679
PATH:05164	Influenza A	H2-DMb1	H2-DMb1	Class II histocompatibility antigen, M beta 1 chain	4.00687e-10	7.55581e-09	2.35679
PATH:05164	Influenza A	Tnfsf10	Tnfsf10	Tumor necrosis factor ligand superfamily member 10	4.00687e-10	7.55581e-09	2.35679
PATH:05164	Influenza A	Pik3cg	Pik3cg	Phosphoinositide-3-kinase gamma polypeptide	4.00687e-10	7.55581e-09	2.35679
PATH:05164	Influenza A	Jak1	Jak1	Tyrosine-protein kinase JAK1	4.00687e-10	7.55581e-09	2.35679
PATH:05164	Influenza A	H2-Eb1	H2-Eb1	Putative MHC class II antigen E beta 1 isoform 2	4.00687e-10	7.55581e-09	2.35679
PATH:04151	PI3K-Akt signaling pathway	Il6ra	Il6ra	IL-6 receptor (Mutated)	7.46613e-10	1.31404e-08	1.8813
PATH:04151	PI3K-Akt signaling pathway	Itga4	Itga4	Integrin alpha-4	7.46613e-10	1.31404e-08	1.8813
PATH:04151	PI3K-Akt signaling pathway	Fasl	Fasl	Fas ligand	7.46613e-10	1.31404e-08	1.8813
PATH:04151	PI3K-Akt signaling pathway	Osm	Osm	Oncostatin-M	7.46613e-10	1.31404e-08	1.8813
PATH:04151	PI3K-Akt signaling pathway	Il2rg	Il2rg	Cytokine receptor common subunit gamma	7.46613e-10	1.31404e-08	1.8813
PATH:04151	PI3K-Akt signaling pathway	Pdgfb	Pdgfb	Platelet-derived growth factor subunit B	7.46613e-10	1.31404e-08	1.8813
PATH:04151	PI3K-Akt signaling pathway	Col6a6	Col6a6	Uncharacterized protein	7.46613e-10	1.31404e-08	1.8813
PATH:04151	PI3K-Akt signaling pathway	Col5a2	Col5a2	Collagen alpha-2(V) chain	7.46613e-10	1.31404e-08	1.8813
PATH:04151	PI3K-Akt signaling pathway	Csf3r	Csf3r	Granulocyte colony-stimulating factor receptor	7.46613e-10	1.31404e-08	1.8813
PATH:04151	PI3K-Akt signaling pathway	Lama2	Lama2	Laminin subunit alpha-2	7.46613e-10	1.31404e-08	1.8813
PATH:04151	PI3K-Akt signaling pathway	Lpar1	Lpar1	Lysophosphatidic acid receptor 1	7.46613e-10	1.31404e-08	1.8813
PATH:04151	PI3K-Akt signaling pathway	Csf1r	Csf1r	Macrophage colony-stimulating factor 1 receptor	7.46613e-10	1.31404e-08	1.8813
PATH:04151	PI3K-Akt signaling pathway	Col1a1	Col1a1	Collagen alpha-1(I) chain	7.46613e-10	1.31404e-08	1.8813
PATH:04151	PI3K-Akt signaling pathway	Lamc1	Lamc1	Laminin subunit gamma-1	7.46613e-10	1.31404e-08	1.8813
PATH:04151	PI3K-Akt signaling pathway	Pik3ap1	Pik3ap1	Phosphoinositide 3-kinase adapter protein 1	7.46613e-10	1.31404e-08	1.8813
PATH:04151	PI3K-Akt signaling pathway	Insr	Insr	Insulin receptor isoform B	7.46613e-10	1.31404e-08	1.8813
PATH:04151	PI3K-Akt signaling pathway	Pik3r1	Pik3r1	Phosphatidylinositol 3-kinase regulatory subunit alpha	7.46613e-10	1.31404e-08	1.8813
PATH:04151	PI3K-Akt signaling pathway	Lama4	Lama4	Laminin subunit alpha-4	7.46613e-10	1.31404e-08	1.8813
PATH:04151	PI3K-Akt signaling pathway	Vwf	Vwf	Vwf protein	7.46613e-10	1.31404e-08	1.8813
PATH:04151	PI3K-Akt signaling pathway	Pdgfrb	Pdgfrb	Tyrosine-protein kinase receptor	7.46613e-10	1.31404e-08	1.8813
PATH:04151	PI3K-Akt signaling pathway	Fgf18	Fgf18	Fibroblast growth factor 18	7.46613e-10	1.31404e-08	1.8813
PATH:04151	PI3K-Akt signaling pathway	Fgf11	Fgf11	Fibroblast growth factor 11	7.46613e-10	1.31404e-08	1.8813
PATH:04151	PI3K-Akt signaling pathway	Il4ra	Il4ra	Il4ra protein	7.46613e-10	1.31404e-08	1.8813
PATH:04151	PI3K-Akt signaling pathway	Egf	Egf	Pro-epidermal growth factor	7.46613e-10	1.31404e-08	1.8813
PATH:04151	PI3K-Akt signaling pathway	Ifnar2	Ifnar2	Interferon alpha/beta receptor 2	7.46613e-10	1.31404e-08	1.8813
PATH:04151	PI3K-Akt signaling pathway	Comp	Comp	Cartilage oligomeric matrix protein	7.46613e-10	1.31404e-08	1.8813
PATH:04151	PI3K-Akt signaling pathway	Gng13	Gng13	Guanine nucleotide-binding protein G(I)/G(S)/G(O) subunit gamma-13	7.46613e-10	1.31404e-08	1.8813
PATH:04151	PI3K-Akt signaling pathway	Ppp2r2c	Ppp2r2c	Serine/threonine-protein phosphatase 2A 55 kDa regulatory subunit B gamma isoform	7.46613e-10	1.31404e-08	1.8813
PATH:04151	PI3K-Akt signaling pathway	Reln	Reln	Reelin splicing isoform MR-1A	7.46613e-10	1.31404e-08	1.8813
PATH:04151	PI3K-Akt signaling pathway	Creb3l1	Creb3l1	Cyclic AMP-responsive element-binding protein 3-like protein 1	7.46613e-10	1.31404e-08	1.8813
PATH:04151	PI3K-Akt signaling pathway	Gng2	Gng2	Guanine nucleotide-binding protein G(I)/G(S)/G(O) subunit gamma-2	7.46613e-10	1.31404e-08	1.8813
PATH:04151	PI3K-Akt signaling pathway	Fgfr4	Fgfr4	Fibroblast growth factor receptor 4 splice variant 17a	7.46613e-10	1.31404e-08	1.8813
PATH:04151	PI3K-Akt signaling pathway	Syk	Syk	Tyrosine-protein kinase SYK	7.46613e-10	1.31404e-08	1.8813
PATH:04151	PI3K-Akt signaling pathway	Nr4a1	Nr4a1	Nuclear receptor subfamily 4 group A member 1	7.46613e-10	1.31404e-08	1.8813
PATH:04151	PI3K-Akt signaling pathway	Fn1	Fn1	Fibronectin	7.46613e-10	1.31404e-08	1.8813
PATH:04151	PI3K-Akt signaling pathway	Epor	Epor	Erythropoietin receptor	7.46613e-10	1.31404e-08	1.8813
PATH:04151	PI3K-Akt signaling pathway	Il3ra	Il3ra	Interleukin-3 receptor subunit alpha	7.46613e-10	1.31404e-08	1.8813
PATH:04151	PI3K-Akt signaling pathway	Ghr	Ghr	Growth hormone receptor	7.46613e-10	1.31404e-08	1.8813
PATH:04151	PI3K-Akt signaling pathway	Tlr4	Tlr4	Toll-like receptor 4	7.46613e-10	1.31404e-08	1.8813
PATH:04151	PI3K-Akt signaling pathway	Gys2	Gys2	Glycogen [starch] synthase, liver	7.46613e-10	1.31404e-08	1.8813
PATH:04151	PI3K-Akt signaling pathway	Il6	Il6	Interleukin 6, isoform CRA_b	7.46613e-10	1.31404e-08	1.8813
PATH:04151	PI3K-Akt signaling pathway	Prkaa2	Prkaa2	AMP-activated protein kinase alpha-2 variant B	7.46613e-10	1.31404e-08	1.8813
PATH:04151	PI3K-Akt signaling pathway	Gys1	Gys1	Glycogen [starch] synthase, muscle	7.46613e-10	1.31404e-08	1.8813
PATH:04151	PI3K-Akt signaling pathway	Lama1	Lama1	Laminin subunit alpha-1	7.46613e-10	1.31404e-08	1.8813
PATH:04151	PI3K-Akt signaling pathway	Gng7	Gng7	Guanine nucleotide-binding protein subunit gamma	7.46613e-10	1.31404e-08	1.8813
PATH:04151	PI3K-Akt signaling pathway	Fgf2	Fgf2	Fibroblast growth factor 2	7.46613e-10	1.31404e-08	1.8813
PATH:04151	PI3K-Akt signaling pathway	Col5a1	Col5a1	Collagen alpha-1(V) chain	7.46613e-10	1.31404e-08	1.8813
PATH:04151	PI3K-Akt signaling pathway	Figf	Figf	Vascular endothelial growth factor D	7.46613e-10	1.31404e-08	1.8813
PATH:04151	PI3K-Akt signaling pathway	Angpt4	Angpt4	Angiopoietin 4	7.46613e-10	1.31404e-08	1.8813
PATH:04151	PI3K-Akt signaling pathway	Il2rb	Il2rb	Interleukin-2 receptor subunit beta	7.46613e-10	1.31404e-08	1.8813
PATH:04151	PI3K-Akt signaling pathway	Pik3r5	Pik3r5	Phosphoinositide-3-kinase, regulatory subunit 5, p101	7.46613e-10	1.31404e-08	1.8813
PATH:04151	PI3K-Akt signaling pathway	Tek	Tek	Receptor protein-tyrosine kinase	7.46613e-10	1.31404e-08	1.8813
PATH:04151	PI3K-Akt signaling pathway	Jak3	Jak3	Tyrosine-protein kinase JAK3	7.46613e-10	1.31404e-08	1.8813
PATH:04151	PI3K-Akt signaling pathway	Csf1	Csf1	Macrophage colony-stimulating factor 1	7.46613e-10	1.31404e-08	1.8813
PATH:04151	PI3K-Akt signaling pathway	Lpar4	Lpar4	P2Y purinoceptor 9	7.46613e-10	1.31404e-08	1.8813
PATH:04151	PI3K-Akt signaling pathway	Pkn1	Pkn1	Serine/threonine-protein kinase N1	7.46613e-10	1.31404e-08	1.8813
PATH:04151	PI3K-Akt signaling pathway	Pdgfc	Pdgfc	Platelet-derived growth factor C	7.46613e-10	1.31404e-08	1.8813
PATH:04151	PI3K-Akt signaling pathway	Igf1	Igf1	Insulin-like growth factor I	7.46613e-10	1.31404e-08	1.8813
PATH:04151	PI3K-Akt signaling pathway	Vtn	Vtn	Vitronectin	7.46613e-10	1.31404e-08	1.8813
PATH:04151	PI3K-Akt signaling pathway	Kdr	Kdr	Vascular endothelial growth factor receptor 2	7.46613e-10	1.31404e-08	1.8813
PATH:04151	PI3K-Akt signaling pathway	Pdgfd	Pdgfd	Platelet-derived growth factor D	7.46613e-10	1.31404e-08	1.8813
PATH:04151	PI3K-Akt signaling pathway	Col3a1	Col3a1	Collagen alpha-1(III) chain	7.46613e-10	1.31404e-08	1.8813
PATH:04151	PI3K-Akt signaling pathway	Thbs2	Thbs2	Thrombospondin-2	7.46613e-10	1.31404e-08	1.8813
PATH:04151	PI3K-Akt signaling pathway	Pik3cd	Pik3cd	Phosphatidylinositol 4,5-bisphosphate 3-kinase catalytic subunit delta isoform	7.46613e-10	1.31404e-08	1.8813
PATH:04151	PI3K-Akt signaling pathway	Col1a2	Col1a2	Collagen alpha-2(I) chain	7.46613e-10	1.31404e-08	1.8813
PATH:04151	PI3K-Akt signaling pathway	Col6a5	Col6a5	Collagen alpha-5(VI) chain	7.46613e-10	1.31404e-08	1.8813
PATH:04151	PI3K-Akt signaling pathway	Ngf	Ngf	Beta-nerve growth factor	7.46613e-10	1.31404e-08	1.8813
PATH:04151	PI3K-Akt signaling pathway	Tlr2	Tlr2	Toll-like receptor 2	7.46613e-10	1.31404e-08	1.8813
PATH:04151	PI3K-Akt signaling pathway	Chad	Chad	Chondroadherin	7.46613e-10	1.31404e-08	1.8813
PATH:04151	PI3K-Akt signaling pathway	Col4a3	Col4a3	Collagen alpha-3(IV) chain	7.46613e-10	1.31404e-08	1.8813
PATH:04151	PI3K-Akt signaling pathway	Pdgfra	Pdgfra	Platelet-derived growth factor receptor alpha	7.46613e-10	1.31404e-08	1.8813
PATH:04151	PI3K-Akt signaling pathway	Fgf7	Fgf7	Fibroblast growth factor 7	7.46613e-10	1.31404e-08	1.8813
PATH:04151	PI3K-Akt signaling pathway	Itga9	Itga9	Integrin alpha-9	7.46613e-10	1.31404e-08	1.8813
PATH:04151	PI3K-Akt signaling pathway	Col6a3	Col6a3	Protein Col6a3	7.46613e-10	1.31404e-08	1.8813
PATH:04151	PI3K-Akt signaling pathway	Col4a4	Col4a4	Putative uncharacterized protein	7.46613e-10	1.31404e-08	1.8813
PATH:04151	PI3K-Akt signaling pathway	Fgf13	Fgf13	Fibroblast growth factor 13	7.46613e-10	1.31404e-08	1.8813
PATH:04151	PI3K-Akt signaling pathway	Creb3l3	Creb3l3	Cyclic AMP-responsive element-binding protein 3-like protein 3	7.46613e-10	1.31404e-08	1.8813
PATH:04151	PI3K-Akt signaling pathway	Fgf6	Fgf6	Fibroblast growth factor 6	7.46613e-10	1.31404e-08	1.8813
PATH:04151	PI3K-Akt signaling pathway	Angpt1	Angpt1	Angiopoietin-1	7.46613e-10	1.31404e-08	1.8813
PATH:04151	PI3K-Akt signaling pathway	Fgf9	Fgf9	Fibroblast growth factor 9	7.46613e-10	1.31404e-08	1.8813
PATH:04151	PI3K-Akt signaling pathway	Itgb3	Itgb3	Integrin beta-3	7.46613e-10	1.31404e-08	1.8813
PATH:04151	PI3K-Akt signaling pathway	Irs1	Irs1	Insulin receptor substrate 1	7.46613e-10	1.31404e-08	1.8813
PATH:04151	PI3K-Akt signaling pathway	Tnxb	Tnxb	Clcn1 protein	7.46613e-10	1.31404e-08	1.8813
PATH:04151	PI3K-Akt signaling pathway	Lamb2	Lamb2	Putative uncharacterized protein	7.46613e-10	1.31404e-08	1.8813
PATH:04151	PI3K-Akt signaling pathway	Pik3cg	Pik3cg	Phosphoinositide-3-kinase gamma polypeptide	7.46613e-10	1.31404e-08	1.8813
PATH:04151	PI3K-Akt signaling pathway	Itgb7	Itgb7	Integrin beta-7	7.46613e-10	1.31404e-08	1.8813
PATH:04151	PI3K-Akt signaling pathway	Jak1	Jak1	Tyrosine-protein kinase JAK1	7.46613e-10	1.31404e-08	1.8813
PATH:04151	PI3K-Akt signaling pathway	Eif4e1b	Eif4e1b	Eukaryotic translation initiation factor 4E type 1B	7.46613e-10	1.31404e-08	1.8813
PATH:04151	PI3K-Akt signaling pathway	Ppp2r3a	Ppp2r3a	3222402P14Rik protein	7.46613e-10	1.31404e-08	1.8813
PATH:04261	Adrenergic signaling in cardiomyocytes	Prkacb	Prkacb	cAMP-dependent protein kinase catalytic subunit beta transcript variant 5	1.16774e-09	1.92678e-08	2.40766
PATH:04261	Adrenergic signaling in cardiomyocytes	Slc8a1	Slc8a1	Sodium/calcium exchanger 1	1.16774e-09	1.92678e-08	2.40766
PATH:04261	Adrenergic signaling in cardiomyocytes	Cacng6	Cacng6	Voltage-dependent calcium channel gamma-6 subunit	1.16774e-09	1.92678e-08	2.40766
PATH:04261	Adrenergic signaling in cardiomyocytes	Adrb2	Adrb2	Beta-2 adrenoceptor	1.16774e-09	1.92678e-08	2.40766
PATH:04261	Adrenergic signaling in cardiomyocytes	Atp1b4	Atp1b4	Atp1b4 protein	1.16774e-09	1.92678e-08	2.40766
PATH:04261	Adrenergic signaling in cardiomyocytes	Cacna1c	Cacna1c	Voltage-dependent L-type calcium channel subunit alpha-1C	1.16774e-09	1.92678e-08	2.40766
PATH:04261	Adrenergic signaling in cardiomyocytes	Atp1a3	Atp1a3	Sodium/potassium-transporting ATPase subunit alpha-3	1.16774e-09	1.92678e-08	2.40766
PATH:04261	Adrenergic signaling in cardiomyocytes	Scn5a	Scn5a	Sodium channel voltage-gated type V alpha polypeptide	1.16774e-09	1.92678e-08	2.40766
PATH:04261	Adrenergic signaling in cardiomyocytes	Cacna1f	Cacna1f	Voltage-dependent L-type calcium channel subunit alpha-1F	1.16774e-09	1.92678e-08	2.40766
PATH:04261	Adrenergic signaling in cardiomyocytes	Pik3r1	Pik3r1	Phosphatidylinositol 3-kinase regulatory subunit alpha	1.16774e-09	1.92678e-08	2.40766
PATH:04261	Adrenergic signaling in cardiomyocytes	Gnas	Gnas	Guanine nucleotide-binding protein G(s) subunit alpha isoforms short	1.16774e-09	1.92678e-08	2.40766
PATH:04261	Adrenergic signaling in cardiomyocytes	Adra1a	Adra1a	Alpha-1A adrenergic receptor	1.16774e-09	1.92678e-08	2.40766
PATH:04261	Adrenergic signaling in cardiomyocytes	Atp1a4	Atp1a4	Na+/K+ ATPase alpha 4 subunit	1.16774e-09	1.92678e-08	2.40766
PATH:04261	Adrenergic signaling in cardiomyocytes	Cacnb2	Cacnb2	Voltage-dependent L-type calcium channel subunit beta-2	1.16774e-09	1.92678e-08	2.40766
PATH:04261	Adrenergic signaling in cardiomyocytes	Agtr1a	Agtr1a	Type-1A angiotensin II receptor	1.16774e-09	1.92678e-08	2.40766
PATH:04261	Adrenergic signaling in cardiomyocytes	Ppp2r2c	Ppp2r2c	Serine/threonine-protein phosphatase 2A 55 kDa regulatory subunit B gamma isoform	1.16774e-09	1.92678e-08	2.40766
PATH:04261	Adrenergic signaling in cardiomyocytes	Atp1a2	Atp1a2	Sodium/potassium-transporting ATPase subunit alpha-2	1.16774e-09	1.92678e-08	2.40766
PATH:04261	Adrenergic signaling in cardiomyocytes	Plcb4	Plcb4	Phosphoinositide phospholipase C	1.16774e-09	1.92678e-08	2.40766
PATH:04261	Adrenergic signaling in cardiomyocytes	Creb3l1	Creb3l1	Cyclic AMP-responsive element-binding protein 3-like protein 1	1.16774e-09	1.92678e-08	2.40766
PATH:04261	Adrenergic signaling in cardiomyocytes	Pln	Pln	Cardiac phospholamban	1.16774e-09	1.92678e-08	2.40766
PATH:04261	Adrenergic signaling in cardiomyocytes	Camk2a	Camk2a	Calcium/calmodulin-dependent protein kinase II alpha, isoform CRA_b	1.16774e-09	1.92678e-08	2.40766
PATH:04261	Adrenergic signaling in cardiomyocytes	Scn4b	Scn4b	Sodium channel beta4 subunit	1.16774e-09	1.92678e-08	2.40766
PATH:04261	Adrenergic signaling in cardiomyocytes	Camk2b	Camk2b	Calcium/calmodulin-dependent protein kinase type II subunit beta	1.16774e-09	1.92678e-08	2.40766
PATH:04261	Adrenergic signaling in cardiomyocytes	Plcb2	Plcb2	1-phosphatidylinositol 4,5-bisphosphate phosphodiesterase beta-2	1.16774e-09	1.92678e-08	2.40766
PATH:04261	Adrenergic signaling in cardiomyocytes	Cacng1	Cacng1	Voltage-dependent calcium channel gamma-1 subunit	1.16774e-09	1.92678e-08	2.40766
PATH:04261	Adrenergic signaling in cardiomyocytes	Adrb1	Adrb1	Beta-1 adrenergic receptor	1.16774e-09	1.92678e-08	2.40766
PATH:04261	Adrenergic signaling in cardiomyocytes	Adcy1	Adcy1	Adenylate cyclase type 1	1.16774e-09	1.92678e-08	2.40766
PATH:04261	Adrenergic signaling in cardiomyocytes	Scn7a	Scn7a	Sodium channel protein	1.16774e-09	1.92678e-08	2.40766
PATH:04261	Adrenergic signaling in cardiomyocytes	Cacna1d	Cacna1d	Cacna1d protein	1.16774e-09	1.92678e-08	2.40766
PATH:04261	Adrenergic signaling in cardiomyocytes	Pik3r5	Pik3r5	Phosphoinositide-3-kinase, regulatory subunit 5, p101	1.16774e-09	1.92678e-08	2.40766
PATH:04261	Adrenergic signaling in cardiomyocytes	Gnai2	Gnai2	Guanine nucleotide-binding protein G(i) subunit alpha-2	1.16774e-09	1.92678e-08	2.40766
PATH:04261	Adrenergic signaling in cardiomyocytes	Ryr2	Ryr2	Ryanodine receptor 2	1.16774e-09	1.92678e-08	2.40766
PATH:04261	Adrenergic signaling in cardiomyocytes	Cacnb1	Cacnb1	Voltage-dependent L-type calcium channel subunit beta-1	1.16774e-09	1.92678e-08	2.40766
PATH:04261	Adrenergic signaling in cardiomyocytes	Scn1b	Scn1b	Sodium channel subunit beta-1	1.16774e-09	1.92678e-08	2.40766
PATH:04261	Adrenergic signaling in cardiomyocytes	Agtr2	Agtr2	Type-2 angiotensin II receptor	1.16774e-09	1.92678e-08	2.40766
PATH:04261	Adrenergic signaling in cardiomyocytes	Pik3cd	Pik3cd	Phosphatidylinositol 4,5-bisphosphate 3-kinase catalytic subunit delta isoform	1.16774e-09	1.92678e-08	2.40766
PATH:04261	Adrenergic signaling in cardiomyocytes	Gnaq	Gnaq	Guanine nucleotide-binding protein G(q) subunit alpha	1.16774e-09	1.92678e-08	2.40766
PATH:04261	Adrenergic signaling in cardiomyocytes	Adcy9	Adcy9	Adenylate cyclase type 9	1.16774e-09	1.92678e-08	2.40766
PATH:04261	Adrenergic signaling in cardiomyocytes	Cacna2d1	Cacna2d1	Voltage-dependent calcium channel subunit alpha-2/delta-1	1.16774e-09	1.92678e-08	2.40766
PATH:04261	Adrenergic signaling in cardiomyocytes	Tpm1	Tpm1	Tpm1 protein	1.16774e-09	1.92678e-08	2.40766
PATH:04261	Adrenergic signaling in cardiomyocytes	Creb3l3	Creb3l3	Cyclic AMP-responsive element-binding protein 3-like protein 3	1.16774e-09	1.92678e-08	2.40766
PATH:04261	Adrenergic signaling in cardiomyocytes	Adcy7	Adcy7	Adenylate cyclase type 7	1.16774e-09	1.92678e-08	2.40766
PATH:04261	Adrenergic signaling in cardiomyocytes	Actc1	Actc1	Actin, alpha cardiac muscle 1	1.16774e-09	1.92678e-08	2.40766
PATH:04261	Adrenergic signaling in cardiomyocytes	Pik3cg	Pik3cg	Phosphoinositide-3-kinase gamma polypeptide	1.16774e-09	1.92678e-08	2.40766
PATH:04261	Adrenergic signaling in cardiomyocytes	Tpm2	Tpm2	Tropomyosin beta chain	1.16774e-09	1.92678e-08	2.40766
PATH:04261	Adrenergic signaling in cardiomyocytes	Atp1b2	Atp1b2	Sodium/potassium-transporting ATPase subunit beta-2	1.16774e-09	1.92678e-08	2.40766
PATH:04261	Adrenergic signaling in cardiomyocytes	Cacna1s	Cacna1s	Cacna1s protein	1.16774e-09	1.92678e-08	2.40766
PATH:04261	Adrenergic signaling in cardiomyocytes	Adcy5	Adcy5	Adenylate cyclase type 5	1.16774e-09	1.92678e-08	2.40766
PATH:04261	Adrenergic signaling in cardiomyocytes	Ppp2r3a	Ppp2r3a	3222402P14Rik protein	1.16774e-09	1.92678e-08	2.40766
PATH:04022	cGMP-PKG signaling pathway	Pde3a	Pde3a	Phosphodiesterase 3A, cGMP inhibited	3.76661e-09	5.84933e-08	2.2695
PATH:04022	cGMP-PKG signaling pathway	Slc25a4	Slc25a4	ADP/ATP translocase 1	3.76661e-09	5.84933e-08	2.2695
PATH:04022	cGMP-PKG signaling pathway	Mylk4	Mylk4	Myosin light chain kinase family member 4	3.76661e-09	5.84933e-08	2.2695
PATH:04022	cGMP-PKG signaling pathway	Adra2c	Adra2c	Alpha-2C adrenergic receptor	3.76661e-09	5.84933e-08	2.2695
PATH:04022	cGMP-PKG signaling pathway	Slc8a1	Slc8a1	Sodium/calcium exchanger 1	3.76661e-09	5.84933e-08	2.2695
PATH:04022	cGMP-PKG signaling pathway	Adrb2	Adrb2	Beta-2 adrenoceptor	3.76661e-09	5.84933e-08	2.2695
PATH:04022	cGMP-PKG signaling pathway	Atp1b4	Atp1b4	Atp1b4 protein	3.76661e-09	5.84933e-08	2.2695
PATH:04022	cGMP-PKG signaling pathway	Cacna1c	Cacna1c	Voltage-dependent L-type calcium channel subunit alpha-1C	3.76661e-09	5.84933e-08	2.2695
PATH:04022	cGMP-PKG signaling pathway	Atp1a3	Atp1a3	Sodium/potassium-transporting ATPase subunit alpha-3	3.76661e-09	5.84933e-08	2.2695
PATH:04022	cGMP-PKG signaling pathway	Itpr1	Itpr1	Inositol 1,4,5-trisphosphate receptor type 1	3.76661e-09	5.84933e-08	2.2695
PATH:04022	cGMP-PKG signaling pathway	Cacna1f	Cacna1f	Voltage-dependent L-type calcium channel subunit alpha-1F	3.76661e-09	5.84933e-08	2.2695
PATH:04022	cGMP-PKG signaling pathway	Insr	Insr	Insulin receptor isoform B	3.76661e-09	5.84933e-08	2.2695
PATH:04022	cGMP-PKG signaling pathway	Prkg1	Prkg1	cGMP-dependent protein kinase 1	3.76661e-09	5.84933e-08	2.2695
PATH:04022	cGMP-PKG signaling pathway	Pik3r1	Pik3r1	Phosphatidylinositol 3-kinase regulatory subunit alpha	3.76661e-09	5.84933e-08	2.2695
PATH:04022	cGMP-PKG signaling pathway	Adra1a	Adra1a	Alpha-1A adrenergic receptor	3.76661e-09	5.84933e-08	2.2695
PATH:04022	cGMP-PKG signaling pathway	Atp1a4	Atp1a4	Na+/K+ ATPase alpha 4 subunit	3.76661e-09	5.84933e-08	2.2695
PATH:04022	cGMP-PKG signaling pathway	Nfatc1	Nfatc1	Nuclear factor of-activated T-cells, cytoplasmic 1	3.76661e-09	5.84933e-08	2.2695
PATH:04022	cGMP-PKG signaling pathway	Slc8a3	Slc8a3	Protein Slc8a3	3.76661e-09	5.84933e-08	2.2695
PATH:04022	cGMP-PKG signaling pathway	Mylk	Mylk	Myosin, light polypeptide kinase	3.76661e-09	5.84933e-08	2.2695
PATH:04022	cGMP-PKG signaling pathway	Agtr1a	Agtr1a	Type-1A angiotensin II receptor	3.76661e-09	5.84933e-08	2.2695
PATH:04022	cGMP-PKG signaling pathway	Atp1a2	Atp1a2	Sodium/potassium-transporting ATPase subunit alpha-2	3.76661e-09	5.84933e-08	2.2695
PATH:04022	cGMP-PKG signaling pathway	Plcb4	Plcb4	Phosphoinositide phospholipase C	3.76661e-09	5.84933e-08	2.2695
PATH:04022	cGMP-PKG signaling pathway	Creb3l1	Creb3l1	Cyclic AMP-responsive element-binding protein 3-like protein 1	3.76661e-09	5.84933e-08	2.2695
PATH:04022	cGMP-PKG signaling pathway	Atp2a1	Atp2a1	Sarcoplasmic/endoplasmic reticulum calcium ATPase 1	3.76661e-09	5.84933e-08	2.2695
PATH:04022	cGMP-PKG signaling pathway	Pln	Pln	Cardiac phospholamban	3.76661e-09	5.84933e-08	2.2695
PATH:04022	cGMP-PKG signaling pathway	Mef2c	Mef2c	Myocyte enhancer factor 2C, isoform CRA_b	3.76661e-09	5.84933e-08	2.2695
PATH:04022	cGMP-PKG signaling pathway	Plcb2	Plcb2	1-phosphatidylinositol 4,5-bisphosphate phosphodiesterase beta-2	3.76661e-09	5.84933e-08	2.2695
PATH:04022	cGMP-PKG signaling pathway	Pde2a	Pde2a	Putative uncharacterized protein	3.76661e-09	5.84933e-08	2.2695
PATH:04022	cGMP-PKG signaling pathway	Adrb1	Adrb1	Beta-1 adrenergic receptor	3.76661e-09	5.84933e-08	2.2695
PATH:04022	cGMP-PKG signaling pathway	Adcy1	Adcy1	Adenylate cyclase type 1	3.76661e-09	5.84933e-08	2.2695
PATH:04022	cGMP-PKG signaling pathway	Nfatc2	Nfatc2	Nuclear factor of-activated T-cells, cytoplasmic 2	3.76661e-09	5.84933e-08	2.2695
PATH:04022	cGMP-PKG signaling pathway	Cacna1d	Cacna1d	Cacna1d protein	3.76661e-09	5.84933e-08	2.2695
PATH:04022	cGMP-PKG signaling pathway	Pik3r5	Pik3r5	Phosphoinositide-3-kinase, regulatory subunit 5, p101	3.76661e-09	5.84933e-08	2.2695
PATH:04022	cGMP-PKG signaling pathway	Gnai2	Gnai2	Guanine nucleotide-binding protein G(i) subunit alpha-2	3.76661e-09	5.84933e-08	2.2695
PATH:04022	cGMP-PKG signaling pathway	Npr1	Npr1	Atrial natriuretic peptide receptor 1	3.76661e-09	5.84933e-08	2.2695
PATH:04022	cGMP-PKG signaling pathway	Pik3cd	Pik3cd	Phosphatidylinositol 4,5-bisphosphate 3-kinase catalytic subunit delta isoform	3.76661e-09	5.84933e-08	2.2695
PATH:04022	cGMP-PKG signaling pathway	Mrvi1	Mrvi1	Protein MRVI1	3.76661e-09	5.84933e-08	2.2695
PATH:04022	cGMP-PKG signaling pathway	Gnaq	Gnaq	Guanine nucleotide-binding protein G(q) subunit alpha	3.76661e-09	5.84933e-08	2.2695
PATH:04022	cGMP-PKG signaling pathway	Irs3	Irs3	Protein Irs3	3.76661e-09	5.84933e-08	2.2695
PATH:04022	cGMP-PKG signaling pathway	Kcnma1	Kcnma1	Calcium-activated potassium channel subunit alpha-1	3.76661e-09	5.84933e-08	2.2695
PATH:04022	cGMP-PKG signaling pathway	Adcy9	Adcy9	Adenylate cyclase type 9	3.76661e-09	5.84933e-08	2.2695
PATH:04022	cGMP-PKG signaling pathway	Atp2a3	Atp2a3	Calcium-transporting ATPase	3.76661e-09	5.84933e-08	2.2695
PATH:04022	cGMP-PKG signaling pathway	Gucy1a2	Gucy1a2	Protein Gucy1a2	3.76661e-09	5.84933e-08	2.2695
PATH:04022	cGMP-PKG signaling pathway	Creb3l3	Creb3l3	Cyclic AMP-responsive element-binding protein 3-like protein 3	3.76661e-09	5.84933e-08	2.2695
PATH:04022	cGMP-PKG signaling pathway	Kcnmb1	Kcnmb1	Potassium large conductance calcium-activated channel, subfamily M, beta member 1	3.76661e-09	5.84933e-08	2.2695
PATH:04022	cGMP-PKG signaling pathway	Adcy7	Adcy7	Adenylate cyclase type 7	3.76661e-09	5.84933e-08	2.2695
PATH:04022	cGMP-PKG signaling pathway	Irs1	Irs1	Insulin receptor substrate 1	3.76661e-09	5.84933e-08	2.2695
PATH:04022	cGMP-PKG signaling pathway	Adra2a	Adra2a	Alpha-2A adrenergic receptor	3.76661e-09	5.84933e-08	2.2695
PATH:04022	cGMP-PKG signaling pathway	Pik3cg	Pik3cg	Phosphoinositide-3-kinase gamma polypeptide	3.76661e-09	5.84933e-08	2.2695
PATH:04022	cGMP-PKG signaling pathway	Atp1b2	Atp1b2	Sodium/potassium-transporting ATPase subunit beta-2	3.76661e-09	5.84933e-08	2.2695
PATH:04022	cGMP-PKG signaling pathway	Cacna1s	Cacna1s	Cacna1s protein	3.76661e-09	5.84933e-08	2.2695
PATH:04022	cGMP-PKG signaling pathway	Adcy5	Adcy5	Adenylate cyclase type 5	3.76661e-09	5.84933e-08	2.2695
PATH:04062	Chemokine signaling pathway	Shc2	Shc2	SHC-transforming protein 2	4.40531e-09	6.46111e-08	2.15166
PATH:04062	Chemokine signaling pathway	Vav2	Vav2	Guanine nucleotide exchange factor VAV2	4.40531e-09	6.46111e-08	2.15166
PATH:04062	Chemokine signaling pathway	Ccr5	Ccr5	C-C chemokine receptor type 5	4.40531e-09	6.46111e-08	2.15166
PATH:04062	Chemokine signaling pathway	Prkacb	Prkacb	cAMP-dependent protein kinase catalytic subunit beta transcript variant 5	4.40531e-09	6.46111e-08	2.15166
PATH:04062	Chemokine signaling pathway	Lyn	Lyn	Tyrosine-protein kinase Lyn	4.40531e-09	6.46111e-08	2.15166
PATH:04062	Chemokine signaling pathway	Arrb2	Arrb2	Beta-arrestin-2	4.40531e-09	6.46111e-08	2.15166
PATH:04062	Chemokine signaling pathway	Was	Was	Wiskott-Aldrich syndrome protein homolog	4.40531e-09	6.46111e-08	2.15166
PATH:04062	Chemokine signaling pathway	Arrb1	Arrb1	Beta-arrestin-1	4.40531e-09	6.46111e-08	2.15166
PATH:04062	Chemokine signaling pathway	Xcl1	Xcl1	Lymphotactin	4.40531e-09	6.46111e-08	2.15166
PATH:04062	Chemokine signaling pathway	Ccl6	Ccl6	C-C motif chemokine 6	4.40531e-09	6.46111e-08	2.15166
PATH:04062	Chemokine signaling pathway	Ccr1	Ccr1	C-C chemokine receptor type 1	4.40531e-09	6.46111e-08	2.15166
PATH:04062	Chemokine signaling pathway	Pik3r1	Pik3r1	Phosphatidylinositol 3-kinase regulatory subunit alpha	4.40531e-09	6.46111e-08	2.15166
PATH:04062	Chemokine signaling pathway	Gm11787	Gm11787	predicted gene 11787	4.40531e-09	6.46111e-08	2.15166
PATH:04062	Chemokine signaling pathway	Ccl24	Ccl24	C-C motif chemokine 24	4.40531e-09	6.46111e-08	2.15166
PATH:04062	Chemokine signaling pathway	Pf4	Pf4	C-X-C motif chemokine	4.40531e-09	6.46111e-08	2.15166
PATH:04062	Chemokine signaling pathway	Ccl4	Ccl4	C-C motif chemokine 4	4.40531e-09	6.46111e-08	2.15166
PATH:04062	Chemokine signaling pathway	Xcr1	Xcr1	Chemokine (C motif) receptor 1	4.40531e-09	6.46111e-08	2.15166
PATH:04062	Chemokine signaling pathway	Stat2	Stat2	Signal transducer and activator of transcription 2	4.40531e-09	6.46111e-08	2.15166
PATH:04062	Chemokine signaling pathway	Gng13	Gng13	Guanine nucleotide-binding protein G(I)/G(S)/G(O) subunit gamma-13	4.40531e-09	6.46111e-08	2.15166
PATH:04062	Chemokine signaling pathway	Prex1	Prex1	Phosphatidylinositol-3,4, 5-trisphosphate-dependent Rac exchange factor 1	4.40531e-09	6.46111e-08	2.15166
PATH:04062	Chemokine signaling pathway	Plcb4	Plcb4	Phosphoinositide phospholipase C	4.40531e-09	6.46111e-08	2.15166
PATH:04062	Chemokine signaling pathway	Stat1	Stat1	Signal transducer and activator of transcription 1	4.40531e-09	6.46111e-08	2.15166
PATH:04062	Chemokine signaling pathway	Gng2	Gng2	Guanine nucleotide-binding protein G(I)/G(S)/G(O) subunit gamma-2	4.40531e-09	6.46111e-08	2.15166
PATH:04062	Chemokine signaling pathway	Elmo1	Elmo1	MKIAA0281 protein	4.40531e-09	6.46111e-08	2.15166
PATH:04062	Chemokine signaling pathway	Ncf1	Ncf1	Neutrophil cytosol factor 1	4.40531e-09	6.46111e-08	2.15166
PATH:04062	Chemokine signaling pathway	Vav1	Vav1	Proto-oncogene vav	4.40531e-09	6.46111e-08	2.15166
PATH:04062	Chemokine signaling pathway	Plcb2	Plcb2	1-phosphatidylinositol 4,5-bisphosphate phosphodiesterase beta-2	4.40531e-09	6.46111e-08	2.15166
PATH:04062	Chemokine signaling pathway	Cxcl9	Cxcl9	C-X-C motif chemokine 9	4.40531e-09	6.46111e-08	2.15166
PATH:04062	Chemokine signaling pathway	Cxcr3	Cxcr3	C-X-C chemokine receptor type 3	4.40531e-09	6.46111e-08	2.15166
PATH:04062	Chemokine signaling pathway	Ccr2	Ccr2	C-C chemokine receptor type 2	4.40531e-09	6.46111e-08	2.15166
PATH:04062	Chemokine signaling pathway	Adcy1	Adcy1	Adenylate cyclase type 1	4.40531e-09	6.46111e-08	2.15166
PATH:04062	Chemokine signaling pathway	Stat5b	Stat5b	Signal transducer and activator of transcription 5B	4.40531e-09	6.46111e-08	2.15166
PATH:04062	Chemokine signaling pathway	Cxcl10	Cxcl10	C-X-C motif chemokine 10	4.40531e-09	6.46111e-08	2.15166
PATH:04062	Chemokine signaling pathway	Gng7	Gng7	Guanine nucleotide-binding protein subunit gamma	4.40531e-09	6.46111e-08	2.15166
PATH:04062	Chemokine signaling pathway	Ccl5	Ccl5	C-C motif chemokine 5	4.40531e-09	6.46111e-08	2.15166
PATH:04062	Chemokine signaling pathway	Fgr	Fgr	Tyrosine-protein kinase Fgr	4.40531e-09	6.46111e-08	2.15166
PATH:04062	Chemokine signaling pathway	Rap1b	Rap1b	RAS related protein 1b, isoform CRA_a	4.40531e-09	6.46111e-08	2.15166
PATH:04062	Chemokine signaling pathway	Pik3r5	Pik3r5	Phosphoinositide-3-kinase, regulatory subunit 5, p101	4.40531e-09	6.46111e-08	2.15166
PATH:04062	Chemokine signaling pathway	Gnai2	Gnai2	Guanine nucleotide-binding protein G(i) subunit alpha-2	4.40531e-09	6.46111e-08	2.15166
PATH:04062	Chemokine signaling pathway	Jak3	Jak3	Tyrosine-protein kinase JAK3	4.40531e-09	6.46111e-08	2.15166
PATH:04062	Chemokine signaling pathway	Ccl11	Ccl11	Eotaxin	4.40531e-09	6.46111e-08	2.15166
PATH:04062	Chemokine signaling pathway	Pik3cd	Pik3cd	Phosphatidylinositol 4,5-bisphosphate 3-kinase catalytic subunit delta isoform	4.40531e-09	6.46111e-08	2.15166
PATH:04062	Chemokine signaling pathway	Hck	Hck	Non-specific protein-tyrosine kinase	4.40531e-09	6.46111e-08	2.15166
PATH:04062	Chemokine signaling pathway	Adcy9	Adcy9	Adenylate cyclase type 9	4.40531e-09	6.46111e-08	2.15166
PATH:04062	Chemokine signaling pathway	Dock2	Dock2	Dedicator of cytokinesis protein 2	4.40531e-09	6.46111e-08	2.15166
PATH:04062	Chemokine signaling pathway	Ccl21a	Ccl21a	C-C motif chemokine 21a	4.40531e-09	6.46111e-08	2.15166
PATH:04062	Chemokine signaling pathway	Ccl2	Ccl2	C-C motif chemokine 2	4.40531e-09	6.46111e-08	2.15166
PATH:04062	Chemokine signaling pathway	Ccl9	Ccl9	C-C motif chemokine 9	4.40531e-09	6.46111e-08	2.15166
PATH:04062	Chemokine signaling pathway	Rac2	Rac2	Ras-related C3 botulinum toxin substrate 2	4.40531e-09	6.46111e-08	2.15166
PATH:04062	Chemokine signaling pathway	Ccl12	Ccl12	C-C motif chemokine 12	4.40531e-09	6.46111e-08	2.15166
PATH:04062	Chemokine signaling pathway	Prkcb	Prkcb	Protein kinase C beta type	4.40531e-09	6.46111e-08	2.15166
PATH:04062	Chemokine signaling pathway	Adcy7	Adcy7	Adenylate cyclase type 7	4.40531e-09	6.46111e-08	2.15166
PATH:04062	Chemokine signaling pathway	Gm13306	Gm13306	predicted gene 13306	4.40531e-09	6.46111e-08	2.15166
PATH:04062	Chemokine signaling pathway	Ccl8	Ccl8	C-C motif chemokine 8	4.40531e-09	6.46111e-08	2.15166
PATH:04062	Chemokine signaling pathway	Cx3cr1	Cx3cr1	C-X3-C chemokine receptor 1	4.40531e-09	6.46111e-08	2.15166
PATH:04062	Chemokine signaling pathway	Pik3cg	Pik3cg	Phosphoinositide-3-kinase gamma polypeptide	4.40531e-09	6.46111e-08	2.15166
PATH:04062	Chemokine signaling pathway	Ccl7	Ccl7	C-C motif chemokine 7	4.40531e-09	6.46111e-08	2.15166
PATH:04062	Chemokine signaling pathway	Adcy5	Adcy5	Adenylate cyclase type 5	4.40531e-09	6.46111e-08	2.15166
PATH:04921	Oxytocin signaling pathway	Prkacb	Prkacb	cAMP-dependent protein kinase catalytic subunit beta transcript variant 5	6.44453e-09	8.9545e-08	2.30099
PATH:04921	Oxytocin signaling pathway	Mylk4	Mylk4	Myosin light chain kinase family member 4	6.44453e-09	8.9545e-08	2.30099
PATH:04921	Oxytocin signaling pathway	Cacng6	Cacng6	Voltage-dependent calcium channel gamma-6 subunit	6.44453e-09	8.9545e-08	2.30099
PATH:04921	Oxytocin signaling pathway	Cacna1c	Cacna1c	Voltage-dependent L-type calcium channel subunit alpha-1C	6.44453e-09	8.9545e-08	2.30099
PATH:04921	Oxytocin signaling pathway	Fos	Fos	Proto-oncogene c-Fos	6.44453e-09	8.9545e-08	2.30099
PATH:04921	Oxytocin signaling pathway	Itpr1	Itpr1	Inositol 1,4,5-trisphosphate receptor type 1	6.44453e-09	8.9545e-08	2.30099
PATH:04921	Oxytocin signaling pathway	Cacna1f	Cacna1f	Voltage-dependent L-type calcium channel subunit alpha-1F	6.44453e-09	8.9545e-08	2.30099
PATH:04921	Oxytocin signaling pathway	Pik3r1	Pik3r1	Phosphatidylinositol 3-kinase regulatory subunit alpha	6.44453e-09	8.9545e-08	2.30099
PATH:04921	Oxytocin signaling pathway	Gnas	Gnas	Guanine nucleotide-binding protein G(s) subunit alpha isoforms short	6.44453e-09	8.9545e-08	2.30099
PATH:04921	Oxytocin signaling pathway	Cacnb2	Cacnb2	Voltage-dependent L-type calcium channel subunit beta-2	6.44453e-09	8.9545e-08	2.30099
PATH:04921	Oxytocin signaling pathway	Camkk2	Camkk2	Putative uncharacterized protein	6.44453e-09	8.9545e-08	2.30099
PATH:04921	Oxytocin signaling pathway	Nfatc1	Nfatc1	Nuclear factor of-activated T-cells, cytoplasmic 1	6.44453e-09	8.9545e-08	2.30099
PATH:04921	Oxytocin signaling pathway	Cd38	Cd38	ADP-ribosyl cyclase/cyclic ADP-ribose hydrolase 1	6.44453e-09	8.9545e-08	2.30099
PATH:04921	Oxytocin signaling pathway	Kcnj12	Kcnj12	ATP-sensitive inward rectifier potassium channel 12	6.44453e-09	8.9545e-08	2.30099
PATH:04921	Oxytocin signaling pathway	Mylk	Mylk	Myosin, light polypeptide kinase	6.44453e-09	8.9545e-08	2.30099
PATH:04921	Oxytocin signaling pathway	Plcb4	Plcb4	Phosphoinositide phospholipase C	6.44453e-09	8.9545e-08	2.30099
PATH:04921	Oxytocin signaling pathway	Camk2a	Camk2a	Calcium/calmodulin-dependent protein kinase II alpha, isoform CRA_b	6.44453e-09	8.9545e-08	2.30099
PATH:04921	Oxytocin signaling pathway	Prkag3	Prkag3	5'-AMP-activated protein kinase subunit gamma-3	6.44453e-09	8.9545e-08	2.30099
PATH:04921	Oxytocin signaling pathway	Camk2b	Camk2b	Calcium/calmodulin-dependent protein kinase type II subunit beta	6.44453e-09	8.9545e-08	2.30099
PATH:04921	Oxytocin signaling pathway	Mef2c	Mef2c	Myocyte enhancer factor 2C, isoform CRA_b	6.44453e-09	8.9545e-08	2.30099
PATH:04921	Oxytocin signaling pathway	Plcb2	Plcb2	1-phosphatidylinositol 4,5-bisphosphate phosphodiesterase beta-2	6.44453e-09	8.9545e-08	2.30099
PATH:04921	Oxytocin signaling pathway	Prkaa2	Prkaa2	AMP-activated protein kinase alpha-2 variant B	6.44453e-09	8.9545e-08	2.30099
PATH:04921	Oxytocin signaling pathway	Cacng1	Cacng1	Voltage-dependent calcium channel gamma-1 subunit	6.44453e-09	8.9545e-08	2.30099
PATH:04921	Oxytocin signaling pathway	Adcy1	Adcy1	Adenylate cyclase type 1	6.44453e-09	8.9545e-08	2.30099
PATH:04921	Oxytocin signaling pathway	Nfatc2	Nfatc2	Nuclear factor of-activated T-cells, cytoplasmic 2	6.44453e-09	8.9545e-08	2.30099
PATH:04921	Oxytocin signaling pathway	Oxtr	Oxtr	Oxytocin receptor	6.44453e-09	8.9545e-08	2.30099
PATH:04921	Oxytocin signaling pathway	Cacna1d	Cacna1d	Cacna1d protein	6.44453e-09	8.9545e-08	2.30099
PATH:04921	Oxytocin signaling pathway	Pik3r5	Pik3r5	Phosphoinositide-3-kinase, regulatory subunit 5, p101	6.44453e-09	8.9545e-08	2.30099
PATH:04921	Oxytocin signaling pathway	Gnai2	Gnai2	Guanine nucleotide-binding protein G(i) subunit alpha-2	6.44453e-09	8.9545e-08	2.30099
PATH:04921	Oxytocin signaling pathway	Ryr2	Ryr2	Ryanodine receptor 2	6.44453e-09	8.9545e-08	2.30099
PATH:04921	Oxytocin signaling pathway	Kcnj2	Kcnj2	Inward rectifier potassium channel 2	6.44453e-09	8.9545e-08	2.30099
PATH:04921	Oxytocin signaling pathway	Npr1	Npr1	Atrial natriuretic peptide receptor 1	6.44453e-09	8.9545e-08	2.30099
PATH:04921	Oxytocin signaling pathway	Cacnb1	Cacnb1	Voltage-dependent L-type calcium channel subunit beta-1	6.44453e-09	8.9545e-08	2.30099
PATH:04921	Oxytocin signaling pathway	Ppp1r12b	Ppp1r12b	Protein phosphatase 1 regulatory subunit 12B	6.44453e-09	8.9545e-08	2.30099
PATH:04921	Oxytocin signaling pathway	Pik3cd	Pik3cd	Phosphatidylinositol 4,5-bisphosphate 3-kinase catalytic subunit delta isoform	6.44453e-09	8.9545e-08	2.30099
PATH:04921	Oxytocin signaling pathway	Gnaq	Gnaq	Guanine nucleotide-binding protein G(q) subunit alpha	6.44453e-09	8.9545e-08	2.30099
PATH:04921	Oxytocin signaling pathway	Actb	Actb	Beta-actin	6.44453e-09	8.9545e-08	2.30099
PATH:04921	Oxytocin signaling pathway	Adcy9	Adcy9	Adenylate cyclase type 9	6.44453e-09	8.9545e-08	2.30099
PATH:04921	Oxytocin signaling pathway	Cacna2d1	Cacna2d1	Voltage-dependent calcium channel subunit alpha-2/delta-1	6.44453e-09	8.9545e-08	2.30099
PATH:04921	Oxytocin signaling pathway	Gucy1a2	Gucy1a2	Protein Gucy1a2	6.44453e-09	8.9545e-08	2.30099
PATH:04921	Oxytocin signaling pathway	Prkcb	Prkcb	Protein kinase C beta type	6.44453e-09	8.9545e-08	2.30099
PATH:04921	Oxytocin signaling pathway	Adcy7	Adcy7	Adenylate cyclase type 7	6.44453e-09	8.9545e-08	2.30099
PATH:04921	Oxytocin signaling pathway	Camk1d	Camk1d	Calcium/calmodulin-dependent protein kinase ID	6.44453e-09	8.9545e-08	2.30099
PATH:04921	Oxytocin signaling pathway	Camk1	Camk1	Calcium/calmodulin-dependent protein kinase type 1	6.44453e-09	8.9545e-08	2.30099
PATH:04921	Oxytocin signaling pathway	Prkab2	Prkab2	5'-AMP-activated protein kinase subunit beta-2	6.44453e-09	8.9545e-08	2.30099
PATH:04921	Oxytocin signaling pathway	Pik3cg	Pik3cg	Phosphoinositide-3-kinase gamma polypeptide	6.44453e-09	8.9545e-08	2.30099
PATH:04921	Oxytocin signaling pathway	Ryr1	Ryr1	Ryanodine receptor 1	6.44453e-09	8.9545e-08	2.30099
PATH:04921	Oxytocin signaling pathway	Cacna1s	Cacna1s	Cacna1s protein	6.44453e-09	8.9545e-08	2.30099
PATH:04921	Oxytocin signaling pathway	Adcy5	Adcy5	Adenylate cyclase type 5	6.44453e-09	8.9545e-08	2.30099
PATH:04611	Platelet activation	Prkacb	Prkacb	cAMP-dependent protein kinase catalytic subunit beta transcript variant 5	8.329e-09	1.09943e-07	2.43541
PATH:04611	Platelet activation	Btk	Btk	Tyrosine-protein kinase BTK	8.329e-09	1.09943e-07	2.43541
PATH:04611	Platelet activation	Lyn	Lyn	Tyrosine-protein kinase Lyn	8.329e-09	1.09943e-07	2.43541
PATH:04611	Platelet activation	Mylk4	Mylk4	Myosin light chain kinase family member 4	8.329e-09	1.09943e-07	2.43541
PATH:04611	Platelet activation	Tbxas1	Tbxas1	Thromboxane-A synthase	8.329e-09	1.09943e-07	2.43541
PATH:04611	Platelet activation	Ptgir	Ptgir	Prostacyclin receptor	8.329e-09	1.09943e-07	2.43541
PATH:04611	Platelet activation	Col5a2	Col5a2	Collagen alpha-2(V) chain	8.329e-09	1.09943e-07	2.43541
PATH:04611	Platelet activation	Apbb1ip	Apbb1ip	Amyloid beta (A4) protein-binding, family B, member 1 interacting protein, isoform CRA_a	8.329e-09	1.09943e-07	2.43541
PATH:04611	Platelet activation	Itpr1	Itpr1	Inositol 1,4,5-trisphosphate receptor type 1	8.329e-09	1.09943e-07	2.43541
PATH:04611	Platelet activation	Col1a1	Col1a1	Collagen alpha-1(I) chain	8.329e-09	1.09943e-07	2.43541
PATH:04611	Platelet activation	Prkg1	Prkg1	cGMP-dependent protein kinase 1	8.329e-09	1.09943e-07	2.43541
PATH:04611	Platelet activation	Pik3r1	Pik3r1	Phosphatidylinositol 3-kinase regulatory subunit alpha	8.329e-09	1.09943e-07	2.43541
PATH:04611	Platelet activation	Gnas	Gnas	Guanine nucleotide-binding protein G(s) subunit alpha isoforms short	8.329e-09	1.09943e-07	2.43541
PATH:04611	Platelet activation	Plcg2	Plcg2	1-phosphatidylinositol 4,5-bisphosphate phosphodiesterase gamma-2	8.329e-09	1.09943e-07	2.43541
PATH:04611	Platelet activation	Gm11787	Gm11787	predicted gene 11787	8.329e-09	1.09943e-07	2.43541
PATH:04611	Platelet activation	Vwf	Vwf	Vwf protein	8.329e-09	1.09943e-07	2.43541
PATH:04611	Platelet activation	Tln1	Tln1	Talin-1	8.329e-09	1.09943e-07	2.43541
PATH:04611	Platelet activation	Fermt3	Fermt3	Putative uncharacterized protein	8.329e-09	1.09943e-07	2.43541
PATH:04611	Platelet activation	Fcer1g	Fcer1g	High affinity immunoglobulin epsilon receptor subunit gamma	8.329e-09	1.09943e-07	2.43541
PATH:04611	Platelet activation	Mylk	Mylk	Myosin, light polypeptide kinase	8.329e-09	1.09943e-07	2.43541
PATH:04611	Platelet activation	P2ry12	P2ry12	Purinergic receptor P2Y, G-protein coupled 12, isoform CRA_a	8.329e-09	1.09943e-07	2.43541
PATH:04611	Platelet activation	Plcb4	Plcb4	Phosphoinositide phospholipase C	8.329e-09	1.09943e-07	2.43541
PATH:04611	Platelet activation	Syk	Syk	Tyrosine-protein kinase SYK	8.329e-09	1.09943e-07	2.43541
PATH:04611	Platelet activation	Ptgs1	Ptgs1	Prostaglandin G/H synthase 1	8.329e-09	1.09943e-07	2.43541
PATH:04611	Platelet activation	Plcb2	Plcb2	1-phosphatidylinositol 4,5-bisphosphate phosphodiesterase beta-2	8.329e-09	1.09943e-07	2.43541
PATH:04611	Platelet activation	Adcy1	Adcy1	Adenylate cyclase type 1	8.329e-09	1.09943e-07	2.43541
PATH:04611	Platelet activation	Col5a1	Col5a1	Collagen alpha-1(V) chain	8.329e-09	1.09943e-07	2.43541
PATH:04611	Platelet activation	Rap1b	Rap1b	RAS related protein 1b, isoform CRA_a	8.329e-09	1.09943e-07	2.43541
PATH:04611	Platelet activation	Pik3r5	Pik3r5	Phosphoinositide-3-kinase, regulatory subunit 5, p101	8.329e-09	1.09943e-07	2.43541
PATH:04611	Platelet activation	Gnai2	Gnai2	Guanine nucleotide-binding protein G(i) subunit alpha-2	8.329e-09	1.09943e-07	2.43541
PATH:04611	Platelet activation	Lcp2	Lcp2	Lymphocyte cytosolic protein 2	8.329e-09	1.09943e-07	2.43541
PATH:04611	Platelet activation	Col3a1	Col3a1	Collagen alpha-1(III) chain	8.329e-09	1.09943e-07	2.43541
PATH:04611	Platelet activation	Pik3cd	Pik3cd	Phosphatidylinositol 4,5-bisphosphate 3-kinase catalytic subunit delta isoform	8.329e-09	1.09943e-07	2.43541
PATH:04611	Platelet activation	Gnaq	Gnaq	Guanine nucleotide-binding protein G(q) subunit alpha	8.329e-09	1.09943e-07	2.43541
PATH:04611	Platelet activation	Col1a2	Col1a2	Collagen alpha-2(I) chain	8.329e-09	1.09943e-07	2.43541
PATH:04611	Platelet activation	Actb	Actb	Beta-actin	8.329e-09	1.09943e-07	2.43541
PATH:04611	Platelet activation	Rasgrp1	Rasgrp1	RAS guanyl-releasing protein 1	8.329e-09	1.09943e-07	2.43541
PATH:04611	Platelet activation	Adcy9	Adcy9	Adenylate cyclase type 9	8.329e-09	1.09943e-07	2.43541
PATH:04611	Platelet activation	Gucy1a2	Gucy1a2	Protein Gucy1a2	8.329e-09	1.09943e-07	2.43541
PATH:04611	Platelet activation	Adcy7	Adcy7	Adenylate cyclase type 7	8.329e-09	1.09943e-07	2.43541
PATH:04611	Platelet activation	Itgb3	Itgb3	Integrin beta-3	8.329e-09	1.09943e-07	2.43541
PATH:04611	Platelet activation	Pik3cg	Pik3cg	Phosphoinositide-3-kinase gamma polypeptide	8.329e-09	1.09943e-07	2.43541
PATH:04611	Platelet activation	Adcy5	Adcy5	Adenylate cyclase type 5	8.329e-09	1.09943e-07	2.43541
PATH:04620	Toll-like receptor signaling pathway	Lbp	Lbp	Lipopolysaccharide-binding protein	1.20623e-08	1.5164e-07	2.64458
PATH:04620	Toll-like receptor signaling pathway	Il1b	Il1b	Interleukin-1 beta	1.20623e-08	1.5164e-07	2.64458
PATH:04620	Toll-like receptor signaling pathway	Casp8	Casp8	Caspase-8	1.20623e-08	1.5164e-07	2.64458
PATH:04620	Toll-like receptor signaling pathway	Ticam2	Ticam2	TIR domain-containing adapter molecule 2	1.20623e-08	1.5164e-07	2.64458
PATH:04620	Toll-like receptor signaling pathway	Tnf	Tnf	Tumor necrosis factor alpha	1.20623e-08	1.5164e-07	2.64458
PATH:04620	Toll-like receptor signaling pathway	Fos	Fos	Proto-oncogene c-Fos	1.20623e-08	1.5164e-07	2.64458
PATH:04620	Toll-like receptor signaling pathway	Irf7	Irf7	Interferon regulatory factor 7, isoform CRA_b	1.20623e-08	1.5164e-07	2.64458
PATH:04620	Toll-like receptor signaling pathway	Cd14	Cd14	Monocyte differentiation antigen CD14	1.20623e-08	1.5164e-07	2.64458
PATH:04620	Toll-like receptor signaling pathway	Pik3r1	Pik3r1	Phosphatidylinositol 3-kinase regulatory subunit alpha	1.20623e-08	1.5164e-07	2.64458
PATH:04620	Toll-like receptor signaling pathway	Ccl4	Ccl4	C-C motif chemokine 4	1.20623e-08	1.5164e-07	2.64458
PATH:04620	Toll-like receptor signaling pathway	Tlr9	Tlr9	Toll-like receptor 9	1.20623e-08	1.5164e-07	2.64458
PATH:04620	Toll-like receptor signaling pathway	Ifnar2	Ifnar2	Interferon alpha/beta receptor 2	1.20623e-08	1.5164e-07	2.64458
PATH:04620	Toll-like receptor signaling pathway	Stat1	Stat1	Signal transducer and activator of transcription 1	1.20623e-08	1.5164e-07	2.64458
PATH:04620	Toll-like receptor signaling pathway	Cd40	Cd40	Tumor necrosis factor receptor superfamily member 5	1.20623e-08	1.5164e-07	2.64458
PATH:04620	Toll-like receptor signaling pathway	Tlr6	Tlr6	Toll-like receptor 6	1.20623e-08	1.5164e-07	2.64458
PATH:04620	Toll-like receptor signaling pathway	Tlr7	Tlr7	Toll-like receptor 7	1.20623e-08	1.5164e-07	2.64458
PATH:04620	Toll-like receptor signaling pathway	Tlr8	Tlr8	Toll-like receptor 8	1.20623e-08	1.5164e-07	2.64458
PATH:04620	Toll-like receptor signaling pathway	Tlr4	Tlr4	Toll-like receptor 4	1.20623e-08	1.5164e-07	2.64458
PATH:04620	Toll-like receptor signaling pathway	Tlr1	Tlr1	Toll-like receptor 1	1.20623e-08	1.5164e-07	2.64458
PATH:04620	Toll-like receptor signaling pathway	Il6	Il6	Interleukin 6, isoform CRA_b	1.20623e-08	1.5164e-07	2.64458
PATH:04620	Toll-like receptor signaling pathway	Cxcl9	Cxcl9	C-X-C motif chemokine 9	1.20623e-08	1.5164e-07	2.64458
PATH:04620	Toll-like receptor signaling pathway	Ly96	Ly96	Lymphocyte antigen 96	1.20623e-08	1.5164e-07	2.64458
PATH:04620	Toll-like receptor signaling pathway	Cxcl10	Cxcl10	C-X-C motif chemokine 10	1.20623e-08	1.5164e-07	2.64458
PATH:04620	Toll-like receptor signaling pathway	Ccl5	Ccl5	C-C motif chemokine 5	1.20623e-08	1.5164e-07	2.64458
PATH:04620	Toll-like receptor signaling pathway	Tlr3	Tlr3	Putative uncharacterized protein	1.20623e-08	1.5164e-07	2.64458
PATH:04620	Toll-like receptor signaling pathway	Irak4	Irak4	Interleukin-1 receptor-associated kinase 4	1.20623e-08	1.5164e-07	2.64458
PATH:04620	Toll-like receptor signaling pathway	Pik3r5	Pik3r5	Phosphoinositide-3-kinase, regulatory subunit 5, p101	1.20623e-08	1.5164e-07	2.64458
PATH:04620	Toll-like receptor signaling pathway	Irf5	Irf5	Interferon regulatory factor 5 bone marrow variant	1.20623e-08	1.5164e-07	2.64458
PATH:04620	Toll-like receptor signaling pathway	Pik3cd	Pik3cd	Phosphatidylinositol 4,5-bisphosphate 3-kinase catalytic subunit delta isoform	1.20623e-08	1.5164e-07	2.64458
PATH:04620	Toll-like receptor signaling pathway	Tlr2	Tlr2	Toll-like receptor 2	1.20623e-08	1.5164e-07	2.64458
PATH:04620	Toll-like receptor signaling pathway	Cd86	Cd86	T-lymphocyte activation antigen CD86	1.20623e-08	1.5164e-07	2.64458
PATH:04620	Toll-like receptor signaling pathway	Cd80	Cd80	T-lymphocyte activation antigen CD80	1.20623e-08	1.5164e-07	2.64458
PATH:04620	Toll-like receptor signaling pathway	Ikbke	Ikbke	Inhibitor of nuclear factor kappa-B kinase subunit epsilon	1.20623e-08	1.5164e-07	2.64458
PATH:04620	Toll-like receptor signaling pathway	Map2k6	Map2k6	Dual-specificity mitogen-activated protein kinase kinase 6	1.20623e-08	1.5164e-07	2.64458
PATH:04620	Toll-like receptor signaling pathway	Pik3cg	Pik3cg	Phosphoinositide-3-kinase gamma polypeptide	1.20623e-08	1.5164e-07	2.64458
PATH:04620	Toll-like receptor signaling pathway	Tlr5	Tlr5	Toll-like receptor 5	1.20623e-08	1.5164e-07	2.64458
PATH:04015	Rap1 signaling pathway	Pdgfb	Pdgfb	Platelet-derived growth factor subunit B	1.42174e-08	1.70609e-07	2.06098
PATH:04015	Rap1 signaling pathway	Apbb1ip	Apbb1ip	Amyloid beta (A4) protein-binding, family B, member 1 interacting protein, isoform CRA_a	1.42174e-08	1.70609e-07	2.06098
PATH:04015	Rap1 signaling pathway	Lpar1	Lpar1	Lysophosphatidic acid receptor 1	1.42174e-08	1.70609e-07	2.06098
PATH:04015	Rap1 signaling pathway	Csf1r	Csf1r	Macrophage colony-stimulating factor 1 receptor	1.42174e-08	1.70609e-07	2.06098
PATH:04015	Rap1 signaling pathway	Insr	Insr	Insulin receptor isoform B	1.42174e-08	1.70609e-07	2.06098
PATH:04015	Rap1 signaling pathway	Pik3r1	Pik3r1	Phosphatidylinositol 3-kinase regulatory subunit alpha	1.42174e-08	1.70609e-07	2.06098
PATH:04015	Rap1 signaling pathway	Gnas	Gnas	Guanine nucleotide-binding protein G(s) subunit alpha isoforms short	1.42174e-08	1.70609e-07	2.06098
PATH:04015	Rap1 signaling pathway	Sipa1	Sipa1	Signal-induced proliferation-associated protein 1	1.42174e-08	1.70609e-07	2.06098
PATH:04015	Rap1 signaling pathway	Tln1	Tln1	Talin-1	1.42174e-08	1.70609e-07	2.06098
PATH:04015	Rap1 signaling pathway	Pdgfrb	Pdgfrb	Tyrosine-protein kinase receptor	1.42174e-08	1.70609e-07	2.06098
PATH:04015	Rap1 signaling pathway	Fgf18	Fgf18	Fibroblast growth factor 18	1.42174e-08	1.70609e-07	2.06098
PATH:04015	Rap1 signaling pathway	Fgf11	Fgf11	Fibroblast growth factor 11	1.42174e-08	1.70609e-07	2.06098
PATH:04015	Rap1 signaling pathway	Egf	Egf	Pro-epidermal growth factor	1.42174e-08	1.70609e-07	2.06098
PATH:04015	Rap1 signaling pathway	Adora2b	Adora2b	Adenosine receptor A2b	1.42174e-08	1.70609e-07	2.06098
PATH:04015	Rap1 signaling pathway	Mras	Mras	Ras-related protein M-Ras	1.42174e-08	1.70609e-07	2.06098
PATH:04015	Rap1 signaling pathway	Plcb4	Plcb4	Phosphoinositide phospholipase C	1.42174e-08	1.70609e-07	2.06098
PATH:04015	Rap1 signaling pathway	Adora2a	Adora2a	Adenosine receptor A2a	1.42174e-08	1.70609e-07	2.06098
PATH:04015	Rap1 signaling pathway	Fgfr4	Fgfr4	Fibroblast growth factor receptor 4 splice variant 17a	1.42174e-08	1.70609e-07	2.06098
PATH:04015	Rap1 signaling pathway	Plcb2	Plcb2	1-phosphatidylinositol 4,5-bisphosphate phosphodiesterase beta-2	1.42174e-08	1.70609e-07	2.06098
PATH:04015	Rap1 signaling pathway	Adcy1	Adcy1	Adenylate cyclase type 1	1.42174e-08	1.70609e-07	2.06098
PATH:04015	Rap1 signaling pathway	Fgf2	Fgf2	Fibroblast growth factor 2	1.42174e-08	1.70609e-07	2.06098
PATH:04015	Rap1 signaling pathway	Figf	Figf	Vascular endothelial growth factor D	1.42174e-08	1.70609e-07	2.06098
PATH:04015	Rap1 signaling pathway	Angpt4	Angpt4	Angiopoietin 4	1.42174e-08	1.70609e-07	2.06098
PATH:04015	Rap1 signaling pathway	Fyb	Fyb	FYN binding protein, isoform CRA_f	1.42174e-08	1.70609e-07	2.06098
PATH:04015	Rap1 signaling pathway	Rap1b	Rap1b	RAS related protein 1b, isoform CRA_a	1.42174e-08	1.70609e-07	2.06098
PATH:04015	Rap1 signaling pathway	Pik3r5	Pik3r5	Phosphoinositide-3-kinase, regulatory subunit 5, p101	1.42174e-08	1.70609e-07	2.06098
PATH:04015	Rap1 signaling pathway	Tek	Tek	Receptor protein-tyrosine kinase	1.42174e-08	1.70609e-07	2.06098
PATH:04015	Rap1 signaling pathway	Gnai2	Gnai2	Guanine nucleotide-binding protein G(i) subunit alpha-2	1.42174e-08	1.70609e-07	2.06098
PATH:04015	Rap1 signaling pathway	Csf1	Csf1	Macrophage colony-stimulating factor 1	1.42174e-08	1.70609e-07	2.06098
PATH:04015	Rap1 signaling pathway	Lpar4	Lpar4	P2Y purinoceptor 9	1.42174e-08	1.70609e-07	2.06098
PATH:04015	Rap1 signaling pathway	Lcp2	Lcp2	Lymphocyte cytosolic protein 2	1.42174e-08	1.70609e-07	2.06098
PATH:04015	Rap1 signaling pathway	Pdgfc	Pdgfc	Platelet-derived growth factor C	1.42174e-08	1.70609e-07	2.06098
PATH:04015	Rap1 signaling pathway	Igf1	Igf1	Insulin-like growth factor I	1.42174e-08	1.70609e-07	2.06098
PATH:04015	Rap1 signaling pathway	Kdr	Kdr	Vascular endothelial growth factor receptor 2	1.42174e-08	1.70609e-07	2.06098
PATH:04015	Rap1 signaling pathway	Pdgfd	Pdgfd	Platelet-derived growth factor D	1.42174e-08	1.70609e-07	2.06098
PATH:04015	Rap1 signaling pathway	Pik3cd	Pik3cd	Phosphatidylinositol 4,5-bisphosphate 3-kinase catalytic subunit delta isoform	1.42174e-08	1.70609e-07	2.06098
PATH:04015	Rap1 signaling pathway	Gnaq	Gnaq	Guanine nucleotide-binding protein G(q) subunit alpha	1.42174e-08	1.70609e-07	2.06098
PATH:04015	Rap1 signaling pathway	Actb	Actb	Beta-actin	1.42174e-08	1.70609e-07	2.06098
PATH:04015	Rap1 signaling pathway	Ngf	Ngf	Beta-nerve growth factor	1.42174e-08	1.70609e-07	2.06098
PATH:04015	Rap1 signaling pathway	Pdgfra	Pdgfra	Platelet-derived growth factor receptor alpha	1.42174e-08	1.70609e-07	2.06098
PATH:04015	Rap1 signaling pathway	Adcy9	Adcy9	Adenylate cyclase type 9	1.42174e-08	1.70609e-07	2.06098
PATH:04015	Rap1 signaling pathway	Fgf7	Fgf7	Fibroblast growth factor 7	1.42174e-08	1.70609e-07	2.06098
PATH:04015	Rap1 signaling pathway	Skap1	Skap1	Src kinase-associated phosphoprotein 1	1.42174e-08	1.70609e-07	2.06098
PATH:04015	Rap1 signaling pathway	Itgb2	Itgb2	Integrin beta-2	1.42174e-08	1.70609e-07	2.06098
PATH:04015	Rap1 signaling pathway	Rasgrp3	Rasgrp3	RasGRP3	1.42174e-08	1.70609e-07	2.06098
PATH:04015	Rap1 signaling pathway	Rac2	Rac2	Ras-related C3 botulinum toxin substrate 2	1.42174e-08	1.70609e-07	2.06098
PATH:04015	Rap1 signaling pathway	Fgf13	Fgf13	Fibroblast growth factor 13	1.42174e-08	1.70609e-07	2.06098
PATH:04015	Rap1 signaling pathway	Prkcb	Prkcb	Protein kinase C beta type	1.42174e-08	1.70609e-07	2.06098
PATH:04015	Rap1 signaling pathway	Fgf6	Fgf6	Fibroblast growth factor 6	1.42174e-08	1.70609e-07	2.06098
PATH:04015	Rap1 signaling pathway	Adcy7	Adcy7	Adenylate cyclase type 7	1.42174e-08	1.70609e-07	2.06098
PATH:04015	Rap1 signaling pathway	Map2k6	Map2k6	Dual-specificity mitogen-activated protein kinase kinase 6	1.42174e-08	1.70609e-07	2.06098
PATH:04015	Rap1 signaling pathway	Angpt1	Angpt1	Angiopoietin-1	1.42174e-08	1.70609e-07	2.06098
PATH:04015	Rap1 signaling pathway	Plce1	Plce1	Phosphoinositide phospholipase C	1.42174e-08	1.70609e-07	2.06098
PATH:04015	Rap1 signaling pathway	Fgf9	Fgf9	Fibroblast growth factor 9	1.42174e-08	1.70609e-07	2.06098
PATH:04015	Rap1 signaling pathway	Itgb3	Itgb3	Integrin beta-3	1.42174e-08	1.70609e-07	2.06098
PATH:04015	Rap1 signaling pathway	Fpr1	Fpr1	fMet-Leu-Phe receptor	1.42174e-08	1.70609e-07	2.06098
PATH:04015	Rap1 signaling pathway	Pik3cg	Pik3cg	Phosphoinositide-3-kinase gamma polypeptide	1.42174e-08	1.70609e-07	2.06098
PATH:04015	Rap1 signaling pathway	Itgam	Itgam	CD11b	1.42174e-08	1.70609e-07	2.06098
PATH:04015	Rap1 signaling pathway	Rgs14	Rgs14	Regulator of G-protein-signaling 14	1.42174e-08	1.70609e-07	2.06098
PATH:04015	Rap1 signaling pathway	Adcy5	Adcy5	Adenylate cyclase type 5	1.42174e-08	1.70609e-07	2.06098
PATH:04510	Focal adhesion	Shc2	Shc2	SHC-transforming protein 2	2.14016e-08	2.40239e-07	2.0689
PATH:04510	Focal adhesion	Vav2	Vav2	Guanine nucleotide exchange factor VAV2	2.14016e-08	2.40239e-07	2.0689
PATH:04510	Focal adhesion	Cav1	Cav1	Caveolin-1	2.14016e-08	2.40239e-07	2.0689
PATH:04510	Focal adhesion	Itga4	Itga4	Integrin alpha-4	2.14016e-08	2.40239e-07	2.0689
PATH:04510	Focal adhesion	Mylk4	Mylk4	Myosin light chain kinase family member 4	2.14016e-08	2.40239e-07	2.0689
PATH:04510	Focal adhesion	Actn2	Actn2	Alpha-actinin-2	2.14016e-08	2.40239e-07	2.0689
PATH:04510	Focal adhesion	Pdgfb	Pdgfb	Platelet-derived growth factor subunit B	2.14016e-08	2.40239e-07	2.0689
PATH:04510	Focal adhesion	Col6a6	Col6a6	Uncharacterized protein	2.14016e-08	2.40239e-07	2.0689
PATH:04510	Focal adhesion	Col5a2	Col5a2	Collagen alpha-2(V) chain	2.14016e-08	2.40239e-07	2.0689
PATH:04510	Focal adhesion	Lama2	Lama2	Laminin subunit alpha-2	2.14016e-08	2.40239e-07	2.0689
PATH:04510	Focal adhesion	Col1a1	Col1a1	Collagen alpha-1(I) chain	2.14016e-08	2.40239e-07	2.0689
PATH:04510	Focal adhesion	Lamc1	Lamc1	Laminin subunit gamma-1	2.14016e-08	2.40239e-07	2.0689
PATH:04510	Focal adhesion	Flnc	Flnc	Filamin-C	2.14016e-08	2.40239e-07	2.0689
PATH:04510	Focal adhesion	Pik3r1	Pik3r1	Phosphatidylinositol 3-kinase regulatory subunit alpha	2.14016e-08	2.40239e-07	2.0689
PATH:04510	Focal adhesion	Actn3	Actn3	Alpha-actinin-3	2.14016e-08	2.40239e-07	2.0689
PATH:04510	Focal adhesion	Lama4	Lama4	Laminin subunit alpha-4	2.14016e-08	2.40239e-07	2.0689
PATH:04510	Focal adhesion	Vwf	Vwf	Vwf protein	2.14016e-08	2.40239e-07	2.0689
PATH:04510	Focal adhesion	Tln1	Tln1	Talin-1	2.14016e-08	2.40239e-07	2.0689
PATH:04510	Focal adhesion	Pdgfrb	Pdgfrb	Tyrosine-protein kinase receptor	2.14016e-08	2.40239e-07	2.0689
PATH:04510	Focal adhesion	Egf	Egf	Pro-epidermal growth factor	2.14016e-08	2.40239e-07	2.0689
PATH:04510	Focal adhesion	Comp	Comp	Cartilage oligomeric matrix protein	2.14016e-08	2.40239e-07	2.0689
PATH:04510	Focal adhesion	Mylk	Mylk	Myosin, light polypeptide kinase	2.14016e-08	2.40239e-07	2.0689
PATH:04510	Focal adhesion	Reln	Reln	Reelin splicing isoform MR-1A	2.14016e-08	2.40239e-07	2.0689
PATH:04510	Focal adhesion	Parvb	Parvb	Beta-parvin	2.14016e-08	2.40239e-07	2.0689
PATH:04510	Focal adhesion	Fn1	Fn1	Fibronectin	2.14016e-08	2.40239e-07	2.0689
PATH:04510	Focal adhesion	Cav3	Cav3	Caveolin-3	2.14016e-08	2.40239e-07	2.0689
PATH:04510	Focal adhesion	Vav1	Vav1	Proto-oncogene vav	2.14016e-08	2.40239e-07	2.0689
PATH:04510	Focal adhesion	Mylpf	Mylpf	Myosin regulatory light chain 2, skeletal muscle isoform	2.14016e-08	2.40239e-07	2.0689
PATH:04510	Focal adhesion	Lama1	Lama1	Laminin subunit alpha-1	2.14016e-08	2.40239e-07	2.0689
PATH:04510	Focal adhesion	Col5a1	Col5a1	Collagen alpha-1(V) chain	2.14016e-08	2.40239e-07	2.0689
PATH:04510	Focal adhesion	Figf	Figf	Vascular endothelial growth factor D	2.14016e-08	2.40239e-07	2.0689
PATH:04510	Focal adhesion	Rap1b	Rap1b	RAS related protein 1b, isoform CRA_a	2.14016e-08	2.40239e-07	2.0689
PATH:04510	Focal adhesion	Pik3r5	Pik3r5	Phosphoinositide-3-kinase, regulatory subunit 5, p101	2.14016e-08	2.40239e-07	2.0689
PATH:04510	Focal adhesion	Pdgfc	Pdgfc	Platelet-derived growth factor C	2.14016e-08	2.40239e-07	2.0689
PATH:04510	Focal adhesion	Igf1	Igf1	Insulin-like growth factor I	2.14016e-08	2.40239e-07	2.0689
PATH:04510	Focal adhesion	Vtn	Vtn	Vitronectin	2.14016e-08	2.40239e-07	2.0689
PATH:04510	Focal adhesion	Kdr	Kdr	Vascular endothelial growth factor receptor 2	2.14016e-08	2.40239e-07	2.0689
PATH:04510	Focal adhesion	Pdgfd	Pdgfd	Platelet-derived growth factor D	2.14016e-08	2.40239e-07	2.0689
PATH:04510	Focal adhesion	Col3a1	Col3a1	Collagen alpha-1(III) chain	2.14016e-08	2.40239e-07	2.0689
PATH:04510	Focal adhesion	Ppp1r12b	Ppp1r12b	Protein phosphatase 1 regulatory subunit 12B	2.14016e-08	2.40239e-07	2.0689
PATH:04510	Focal adhesion	Thbs2	Thbs2	Thrombospondin-2	2.14016e-08	2.40239e-07	2.0689
PATH:04510	Focal adhesion	Pik3cd	Pik3cd	Phosphatidylinositol 4,5-bisphosphate 3-kinase catalytic subunit delta isoform	2.14016e-08	2.40239e-07	2.0689
PATH:04510	Focal adhesion	Col1a2	Col1a2	Collagen alpha-2(I) chain	2.14016e-08	2.40239e-07	2.0689
PATH:04510	Focal adhesion	Actb	Actb	Beta-actin	2.14016e-08	2.40239e-07	2.0689
PATH:04510	Focal adhesion	Col6a5	Col6a5	Collagen alpha-5(VI) chain	2.14016e-08	2.40239e-07	2.0689
PATH:04510	Focal adhesion	Chad	Chad	Chondroadherin	2.14016e-08	2.40239e-07	2.0689
PATH:04510	Focal adhesion	Col4a3	Col4a3	Collagen alpha-3(IV) chain	2.14016e-08	2.40239e-07	2.0689
PATH:04510	Focal adhesion	Pdgfra	Pdgfra	Platelet-derived growth factor receptor alpha	2.14016e-08	2.40239e-07	2.0689
PATH:04510	Focal adhesion	Itga9	Itga9	Integrin alpha-9	2.14016e-08	2.40239e-07	2.0689
PATH:04510	Focal adhesion	Col6a3	Col6a3	Protein Col6a3	2.14016e-08	2.40239e-07	2.0689
PATH:04510	Focal adhesion	Col4a4	Col4a4	Putative uncharacterized protein	2.14016e-08	2.40239e-07	2.0689
PATH:04510	Focal adhesion	Rac2	Rac2	Ras-related C3 botulinum toxin substrate 2	2.14016e-08	2.40239e-07	2.0689
PATH:04510	Focal adhesion	Prkcb	Prkcb	Protein kinase C beta type	2.14016e-08	2.40239e-07	2.0689
PATH:04510	Focal adhesion	Itgb3	Itgb3	Integrin beta-3	2.14016e-08	2.40239e-07	2.0689
PATH:04510	Focal adhesion	Tnxb	Tnxb	Clcn1 protein	2.14016e-08	2.40239e-07	2.0689
PATH:04510	Focal adhesion	Lamb2	Lamb2	Putative uncharacterized protein	2.14016e-08	2.40239e-07	2.0689
PATH:04510	Focal adhesion	Pik3cg	Pik3cg	Phosphoinositide-3-kinase gamma polypeptide	2.14016e-08	2.40239e-07	2.0689
PATH:04510	Focal adhesion	Itgb7	Itgb7	Integrin beta-7	2.14016e-08	2.40239e-07	2.0689
PATH:05142	Chagas disease (American trypanosomiasis)	Il1b	Il1b	Interleukin-1 beta	2.18399e-08	2.40239e-07	2.59323
PATH:05142	Chagas disease (American trypanosomiasis)	Casp8	Casp8	Caspase-8	2.18399e-08	2.40239e-07	2.59323
PATH:05142	Chagas disease (American trypanosomiasis)	Fasl	Fasl	Fas ligand	2.18399e-08	2.40239e-07	2.59323
PATH:05142	Chagas disease (American trypanosomiasis)	Tnf	Tnf	Tumor necrosis factor alpha	2.18399e-08	2.40239e-07	2.59323
PATH:05142	Chagas disease (American trypanosomiasis)	Fos	Fos	Proto-oncogene c-Fos	2.18399e-08	2.40239e-07	2.59323
PATH:05142	Chagas disease (American trypanosomiasis)	Il10	Il10	Interleukin-10	2.18399e-08	2.40239e-07	2.59323
PATH:05142	Chagas disease (American trypanosomiasis)	Pik3r1	Pik3r1	Phosphatidylinositol 3-kinase regulatory subunit alpha	2.18399e-08	2.40239e-07	2.59323
PATH:05142	Chagas disease (American trypanosomiasis)	Gnas	Gnas	Guanine nucleotide-binding protein G(s) subunit alpha isoforms short	2.18399e-08	2.40239e-07	2.59323
PATH:05142	Chagas disease (American trypanosomiasis)	Serpine1	Serpine1	Serine or cysteine peptidase inhibitor clade E member 1	2.18399e-08	2.40239e-07	2.59323
PATH:05142	Chagas disease (American trypanosomiasis)	Tlr9	Tlr9	Toll-like receptor 9	2.18399e-08	2.40239e-07	2.59323
PATH:05142	Chagas disease (American trypanosomiasis)	Tgfbr2	Tgfbr2	TGF-beta receptor type-2	2.18399e-08	2.40239e-07	2.59323
PATH:05142	Chagas disease (American trypanosomiasis)	Ppp2r2c	Ppp2r2c	Serine/threonine-protein phosphatase 2A 55 kDa regulatory subunit B gamma isoform	2.18399e-08	2.40239e-07	2.59323
PATH:05142	Chagas disease (American trypanosomiasis)	Plcb4	Plcb4	Phosphoinositide phospholipase C	2.18399e-08	2.40239e-07	2.59323
PATH:05142	Chagas disease (American trypanosomiasis)	C3	C3	Complement component 3d	2.18399e-08	2.40239e-07	2.59323
PATH:05142	Chagas disease (American trypanosomiasis)	Tgfb1	Tgfb1	Transforming growth factor beta-1	2.18399e-08	2.40239e-07	2.59323
PATH:05142	Chagas disease (American trypanosomiasis)	Tlr6	Tlr6	Toll-like receptor 6	2.18399e-08	2.40239e-07	2.59323
PATH:05142	Chagas disease (American trypanosomiasis)	Ace	Ace	Angiotensin-converting enzyme	2.18399e-08	2.40239e-07	2.59323
PATH:05142	Chagas disease (American trypanosomiasis)	Tlr4	Tlr4	Toll-like receptor 4	2.18399e-08	2.40239e-07	2.59323
PATH:05142	Chagas disease (American trypanosomiasis)	Il6	Il6	Interleukin 6, isoform CRA_b	2.18399e-08	2.40239e-07	2.59323
PATH:05142	Chagas disease (American trypanosomiasis)	Plcb2	Plcb2	1-phosphatidylinositol 4,5-bisphosphate phosphodiesterase beta-2	2.18399e-08	2.40239e-07	2.59323
PATH:05142	Chagas disease (American trypanosomiasis)	C1qc	C1qc	Complement C1q subcomponent subunit C	2.18399e-08	2.40239e-07	2.59323
PATH:05142	Chagas disease (American trypanosomiasis)	Adcy1	Adcy1	Adenylate cyclase type 1	2.18399e-08	2.40239e-07	2.59323
PATH:05142	Chagas disease (American trypanosomiasis)	Ccl5	Ccl5	C-C motif chemokine 5	2.18399e-08	2.40239e-07	2.59323
PATH:05142	Chagas disease (American trypanosomiasis)	Irak4	Irak4	Interleukin-1 receptor-associated kinase 4	2.18399e-08	2.40239e-07	2.59323
PATH:05142	Chagas disease (American trypanosomiasis)	Pik3r5	Pik3r5	Phosphoinositide-3-kinase, regulatory subunit 5, p101	2.18399e-08	2.40239e-07	2.59323
PATH:05142	Chagas disease (American trypanosomiasis)	Gnai2	Gnai2	Guanine nucleotide-binding protein G(i) subunit alpha-2	2.18399e-08	2.40239e-07	2.59323
PATH:05142	Chagas disease (American trypanosomiasis)	Pik3cd	Pik3cd	Phosphatidylinositol 4,5-bisphosphate 3-kinase catalytic subunit delta isoform	2.18399e-08	2.40239e-07	2.59323
PATH:05142	Chagas disease (American trypanosomiasis)	Gnaq	Gnaq	Guanine nucleotide-binding protein G(q) subunit alpha	2.18399e-08	2.40239e-07	2.59323
PATH:05142	Chagas disease (American trypanosomiasis)	C1qa	C1qa	Complement C1q subcomponent subunit A	2.18399e-08	2.40239e-07	2.59323
PATH:05142	Chagas disease (American trypanosomiasis)	Tlr2	Tlr2	Toll-like receptor 2	2.18399e-08	2.40239e-07	2.59323
PATH:05142	Chagas disease (American trypanosomiasis)	Tgfb2	Tgfb2	Transforming growth factor beta-2	2.18399e-08	2.40239e-07	2.59323
PATH:05142	Chagas disease (American trypanosomiasis)	Ccl2	Ccl2	C-C motif chemokine 2	2.18399e-08	2.40239e-07	2.59323
PATH:05142	Chagas disease (American trypanosomiasis)	Ccl12	Ccl12	C-C motif chemokine 12	2.18399e-08	2.40239e-07	2.59323
PATH:05142	Chagas disease (American trypanosomiasis)	C1qb	C1qb	Complement C1q subcomponent subunit B	2.18399e-08	2.40239e-07	2.59323
PATH:05142	Chagas disease (American trypanosomiasis)	Pik3cg	Pik3cg	Phosphoinositide-3-kinase gamma polypeptide	2.18399e-08	2.40239e-07	2.59323
PATH:05142	Chagas disease (American trypanosomiasis)	Cd3e	Cd3e	CD3 antigen epsilon polypeptide	2.18399e-08	2.40239e-07	2.59323
PATH:04010	MAPK signaling pathway	Prkacb	Prkacb	cAMP-dependent protein kinase catalytic subunit beta transcript variant 5	2.3782e-08	2.51138e-07	1.91648
PATH:04010	MAPK signaling pathway	Arrb2	Arrb2	Beta-arrestin-2	2.3782e-08	2.51138e-07	1.91648
PATH:04010	MAPK signaling pathway	Arrb1	Arrb1	Beta-arrestin-1	2.3782e-08	2.51138e-07	1.91648
PATH:04010	MAPK signaling pathway	Il1b	Il1b	Interleukin-1 beta	2.3782e-08	2.51138e-07	1.91648
PATH:04010	MAPK signaling pathway	Cacng6	Cacng6	Voltage-dependent calcium channel gamma-6 subunit	2.3782e-08	2.51138e-07	1.91648
PATH:04010	MAPK signaling pathway	Fasl	Fasl	Fas ligand	2.3782e-08	2.51138e-07	1.91648
PATH:04010	MAPK signaling pathway	Pdgfb	Pdgfb	Platelet-derived growth factor subunit B	2.3782e-08	2.51138e-07	1.91648
PATH:04010	MAPK signaling pathway	Tnf	Tnf	Tumor necrosis factor alpha	2.3782e-08	2.51138e-07	1.91648
PATH:04010	MAPK signaling pathway	Cacna1c	Cacna1c	Voltage-dependent L-type calcium channel subunit alpha-1C	2.3782e-08	2.51138e-07	1.91648
PATH:04010	MAPK signaling pathway	Fos	Fos	Proto-oncogene c-Fos	2.3782e-08	2.51138e-07	1.91648
PATH:04010	MAPK signaling pathway	Cacna1f	Cacna1f	Voltage-dependent L-type calcium channel subunit alpha-1F	2.3782e-08	2.51138e-07	1.91648
PATH:04010	MAPK signaling pathway	Flnc	Flnc	Filamin-C	2.3782e-08	2.51138e-07	1.91648
PATH:04010	MAPK signaling pathway	Ptpn5	Ptpn5	Tyrosine-protein phosphatase non-receptor type 5	2.3782e-08	2.51138e-07	1.91648
PATH:04010	MAPK signaling pathway	Cd14	Cd14	Monocyte differentiation antigen CD14	2.3782e-08	2.51138e-07	1.91648
PATH:04010	MAPK signaling pathway	Il1r2	Il1r2	Interleukin-1 receptor type 2	2.3782e-08	2.51138e-07	1.91648
PATH:04010	MAPK signaling pathway	Cacnb2	Cacnb2	Voltage-dependent L-type calcium channel subunit beta-2	2.3782e-08	2.51138e-07	1.91648
PATH:04010	MAPK signaling pathway	Rasgrf2	Rasgrf2	Ras-specific guanine nucleotide-releasing factor 2	2.3782e-08	2.51138e-07	1.91648
PATH:04010	MAPK signaling pathway	Dusp3	Dusp3	Dual-specificity protein phosphatase 3	2.3782e-08	2.51138e-07	1.91648
PATH:04010	MAPK signaling pathway	Pdgfrb	Pdgfrb	Tyrosine-protein kinase receptor	2.3782e-08	2.51138e-07	1.91648
PATH:04010	MAPK signaling pathway	Fgf18	Fgf18	Fibroblast growth factor 18	2.3782e-08	2.51138e-07	1.91648
PATH:04010	MAPK signaling pathway	Mapt	Mapt	Microtubule-associated protein tau	2.3782e-08	2.51138e-07	1.91648
PATH:04010	MAPK signaling pathway	Fgf11	Fgf11	Fibroblast growth factor 11	2.3782e-08	2.51138e-07	1.91648
PATH:04010	MAPK signaling pathway	Nfatc1	Nfatc1	Nuclear factor of-activated T-cells, cytoplasmic 1	2.3782e-08	2.51138e-07	1.91648
PATH:04010	MAPK signaling pathway	Egf	Egf	Pro-epidermal growth factor	2.3782e-08	2.51138e-07	1.91648
PATH:04010	MAPK signaling pathway	Nf1	Nf1	Neurofibromin	2.3782e-08	2.51138e-07	1.91648
PATH:04010	MAPK signaling pathway	Tgfbr2	Tgfbr2	TGF-beta receptor type-2	2.3782e-08	2.51138e-07	1.91648
PATH:04010	MAPK signaling pathway	Dusp1	Dusp1	Dual specificity protein phosphatase 1	2.3782e-08	2.51138e-07	1.91648
PATH:04010	MAPK signaling pathway	Mras	Mras	Ras-related protein M-Ras	2.3782e-08	2.51138e-07	1.91648
PATH:04010	MAPK signaling pathway	Map4k1	Map4k1	Mitogen-activated protein kinase kinase kinase kinase 1	2.3782e-08	2.51138e-07	1.91648
PATH:04010	MAPK signaling pathway	Fgfr4	Fgfr4	Fibroblast growth factor receptor 4 splice variant 17a	2.3782e-08	2.51138e-07	1.91648
PATH:04010	MAPK signaling pathway	Tgfb1	Tgfb1	Transforming growth factor beta-1	2.3782e-08	2.51138e-07	1.91648
PATH:04010	MAPK signaling pathway	Cacna1h	Cacna1h	Voltage-dependent T-type calcium channel subunit alpha-1H	2.3782e-08	2.51138e-07	1.91648
PATH:04010	MAPK signaling pathway	Nr4a1	Nr4a1	Nuclear receptor subfamily 4 group A member 1	2.3782e-08	2.51138e-07	1.91648
PATH:04010	MAPK signaling pathway	Ntf3	Ntf3	Neurotrophin-3	2.3782e-08	2.51138e-07	1.91648
PATH:04010	MAPK signaling pathway	Hspa1l	Hspa1l	Inducible heat shock protein 70	2.3782e-08	2.51138e-07	1.91648
PATH:04010	MAPK signaling pathway	Mef2c	Mef2c	Myocyte enhancer factor 2C, isoform CRA_b	2.3782e-08	2.51138e-07	1.91648
PATH:04010	MAPK signaling pathway	Cacng1	Cacng1	Voltage-dependent calcium channel gamma-1 subunit	2.3782e-08	2.51138e-07	1.91648
PATH:04010	MAPK signaling pathway	Rps6ka2	Rps6ka2	Putative uncharacterized protein	2.3782e-08	2.51138e-07	1.91648
PATH:04010	MAPK signaling pathway	Pla2g5	Pla2g5	Calcium-dependent phospholipase A2	2.3782e-08	2.51138e-07	1.91648
PATH:04010	MAPK signaling pathway	Mecom	Mecom	Evi1 protein	2.3782e-08	2.51138e-07	1.91648
PATH:04010	MAPK signaling pathway	Nfatc2	Nfatc2	Nuclear factor of-activated T-cells, cytoplasmic 2	2.3782e-08	2.51138e-07	1.91648
PATH:04010	MAPK signaling pathway	Fgf2	Fgf2	Fibroblast growth factor 2	2.3782e-08	2.51138e-07	1.91648
PATH:04010	MAPK signaling pathway	Gadd45g	Gadd45g	Growth arrest and DNA-damage-inducible 45 gamma	2.3782e-08	2.51138e-07	1.91648
PATH:04010	MAPK signaling pathway	Cacna1d	Cacna1d	Cacna1d protein	2.3782e-08	2.51138e-07	1.91648
PATH:04010	MAPK signaling pathway	Ntrk2	Ntrk2	Neurotrophic tyrosine kinase receptor, type2, splicing variant T3 alpha	2.3782e-08	2.51138e-07	1.91648
PATH:04010	MAPK signaling pathway	Pla2g2d	Pla2g2d	Phospholipase A(2)	2.3782e-08	2.51138e-07	1.91648
PATH:04010	MAPK signaling pathway	Rap1b	Rap1b	RAS related protein 1b, isoform CRA_a	2.3782e-08	2.51138e-07	1.91648
PATH:04010	MAPK signaling pathway	Rasgrp4	Rasgrp4	RAS guanyl-releasing protein 4	2.3782e-08	2.51138e-07	1.91648
PATH:04010	MAPK signaling pathway	Cacna1e	Cacna1e	Voltage-dependent R-type calcium channel subunit alpha-1E	2.3782e-08	2.51138e-07	1.91648
PATH:04010	MAPK signaling pathway	Cacnb1	Cacnb1	Voltage-dependent L-type calcium channel subunit beta-1	2.3782e-08	2.51138e-07	1.91648
PATH:04010	MAPK signaling pathway	Ngf	Ngf	Beta-nerve growth factor	2.3782e-08	2.51138e-07	1.91648
PATH:04010	MAPK signaling pathway	Tgfb2	Tgfb2	Transforming growth factor beta-2	2.3782e-08	2.51138e-07	1.91648
PATH:04010	MAPK signaling pathway	Rasgrp1	Rasgrp1	RAS guanyl-releasing protein 1	2.3782e-08	2.51138e-07	1.91648
PATH:04010	MAPK signaling pathway	Pdgfra	Pdgfra	Platelet-derived growth factor receptor alpha	2.3782e-08	2.51138e-07	1.91648
PATH:04010	MAPK signaling pathway	Cacna2d1	Cacna2d1	Voltage-dependent calcium channel subunit alpha-2/delta-1	2.3782e-08	2.51138e-07	1.91648
PATH:04010	MAPK signaling pathway	Fgf7	Fgf7	Fibroblast growth factor 7	2.3782e-08	2.51138e-07	1.91648
PATH:04010	MAPK signaling pathway	Chp2	Chp2	Calcineurin B homologous protein 2	2.3782e-08	2.51138e-07	1.91648
PATH:04010	MAPK signaling pathway	Rasgrp3	Rasgrp3	RasGRP3	2.3782e-08	2.51138e-07	1.91648
PATH:04010	MAPK signaling pathway	Rac2	Rac2	Ras-related C3 botulinum toxin substrate 2	2.3782e-08	2.51138e-07	1.91648
PATH:04010	MAPK signaling pathway	Fgf13	Fgf13	Fibroblast growth factor 13	2.3782e-08	2.51138e-07	1.91648
PATH:04010	MAPK signaling pathway	Prkcb	Prkcb	Protein kinase C beta type	2.3782e-08	2.51138e-07	1.91648
PATH:04010	MAPK signaling pathway	Fgf6	Fgf6	Fibroblast growth factor 6	2.3782e-08	2.51138e-07	1.91648
PATH:04010	MAPK signaling pathway	Map2k6	Map2k6	Dual-specificity mitogen-activated protein kinase kinase 6	2.3782e-08	2.51138e-07	1.91648
PATH:04010	MAPK signaling pathway	Fgf9	Fgf9	Fibroblast growth factor 9	2.3782e-08	2.51138e-07	1.91648
PATH:04010	MAPK signaling pathway	Cacna1a	Cacna1a	Voltage-dependent P/Q-type calcium channel subunit alpha-1A	2.3782e-08	2.51138e-07	1.91648
PATH:04010	MAPK signaling pathway	Cacna1b	Cacna1b	Voltage-dependent N-type calcium channel subunit alpha-1B	2.3782e-08	2.51138e-07	1.91648
PATH:04010	MAPK signaling pathway	Ptpn7	Ptpn7	Protein-tyrosine-phosphatase	2.3782e-08	2.51138e-07	1.91648
PATH:04010	MAPK signaling pathway	Cacna1s	Cacna1s	Cacna1s protein	2.3782e-08	2.51138e-07	1.91648
PATH:04010	MAPK signaling pathway	Taok3	Taok3	Taok3 protein	2.3782e-08	2.51138e-07	1.91648
PATH:04010	MAPK signaling pathway	Map3k14	Map3k14	Map3k14 protein	2.3782e-08	2.51138e-07	1.91648
PATH:05145	Toxoplasmosis	H2-Ab1	H2-Ab1	MHC class II antigen A beta 1	2.69801e-08	2.73952e-07	2.37877
PATH:05145	Toxoplasmosis	Ccr5	Ccr5	C-C chemokine receptor type 5	2.69801e-08	2.73952e-07	2.37877
PATH:05145	Toxoplasmosis	Alox5	Alox5	Arachidonate 5-lipoxygenase, isoform CRA_a	2.69801e-08	2.73952e-07	2.37877
PATH:05145	Toxoplasmosis	Casp8	Casp8	Caspase-8	2.69801e-08	2.73952e-07	2.37877
PATH:05145	Toxoplasmosis	Tnf	Tnf	Tumor necrosis factor alpha	2.69801e-08	2.73952e-07	2.37877
PATH:05145	Toxoplasmosis	Lama2	Lama2	Laminin subunit alpha-2	2.69801e-08	2.73952e-07	2.37877
PATH:05145	Toxoplasmosis	Il10	Il10	Interleukin-10	2.69801e-08	2.73952e-07	2.37877
PATH:05145	Toxoplasmosis	Lamc1	Lamc1	Laminin subunit gamma-1	2.69801e-08	2.73952e-07	2.37877
PATH:05145	Toxoplasmosis	Ciita	Ciita	MHC class II transactivator	2.69801e-08	2.73952e-07	2.37877
PATH:05145	Toxoplasmosis	H2-DMa	H2-DMa	Class II histocompatibility antigen, M alpha chain	2.69801e-08	2.73952e-07	2.37877
PATH:05145	Toxoplasmosis	Pik3r1	Pik3r1	Phosphatidylinositol 3-kinase regulatory subunit alpha	2.69801e-08	2.73952e-07	2.37877
PATH:05145	Toxoplasmosis	Lama4	Lama4	Laminin subunit alpha-4	2.69801e-08	2.73952e-07	2.37877
PATH:05145	Toxoplasmosis	H2-DMb2	H2-DMb2	Histocompatibility 2, class II, locus Mb2	2.69801e-08	2.73952e-07	2.37877
PATH:05145	Toxoplasmosis	Stat1	Stat1	Signal transducer and activator of transcription 1	2.69801e-08	2.73952e-07	2.37877
PATH:05145	Toxoplasmosis	Cd40	Cd40	Tumor necrosis factor receptor superfamily member 5	2.69801e-08	2.73952e-07	2.37877
PATH:05145	Toxoplasmosis	Tgfb1	Tgfb1	Transforming growth factor beta-1	2.69801e-08	2.73952e-07	2.37877
PATH:05145	Toxoplasmosis	Il10rb	Il10rb	Interleukin-10 receptor subunit beta	2.69801e-08	2.73952e-07	2.37877
PATH:05145	Toxoplasmosis	Socs1	Socs1	Suppressor of cytokine signaling 1	2.69801e-08	2.73952e-07	2.37877
PATH:05145	Toxoplasmosis	Tlr4	Tlr4	Toll-like receptor 4	2.69801e-08	2.73952e-07	2.37877
PATH:05145	Toxoplasmosis	H2-Ob	H2-Ob	MHC class II antigen O region beta locus isoform-003	2.69801e-08	2.73952e-07	2.37877
PATH:05145	Toxoplasmosis	Hspa1l	Hspa1l	Inducible heat shock protein 70	2.69801e-08	2.73952e-07	2.37877
PATH:05145	Toxoplasmosis	Irgm1	Irgm1	Interferon-gamma-inducible GTPase Ifggd3 protein	2.69801e-08	2.73952e-07	2.37877
PATH:05145	Toxoplasmosis	Ly96	Ly96	Lymphocyte antigen 96	2.69801e-08	2.73952e-07	2.37877
PATH:05145	Toxoplasmosis	Pla2g5	Pla2g5	Calcium-dependent phospholipase A2	2.69801e-08	2.73952e-07	2.37877
PATH:05145	Toxoplasmosis	Lama1	Lama1	Laminin subunit alpha-1	2.69801e-08	2.73952e-07	2.37877
PATH:05145	Toxoplasmosis	H2-Aa	H2-Aa	Beta-2-microglobulin	2.69801e-08	2.73952e-07	2.37877
PATH:05145	Toxoplasmosis	Pla2g2d	Pla2g2d	Phospholipase A(2)	2.69801e-08	2.73952e-07	2.37877
PATH:05145	Toxoplasmosis	Irak4	Irak4	Interleukin-1 receptor-associated kinase 4	2.69801e-08	2.73952e-07	2.37877
PATH:05145	Toxoplasmosis	Pik3r5	Pik3r5	Phosphoinositide-3-kinase, regulatory subunit 5, p101	2.69801e-08	2.73952e-07	2.37877
PATH:05145	Toxoplasmosis	Gnai2	Gnai2	Guanine nucleotide-binding protein G(i) subunit alpha-2	2.69801e-08	2.73952e-07	2.37877
PATH:05145	Toxoplasmosis	Il10ra	Il10ra	Interleukin-10 receptor subunit alpha	2.69801e-08	2.73952e-07	2.37877
PATH:05145	Toxoplasmosis	Pik3cd	Pik3cd	Phosphatidylinositol 4,5-bisphosphate 3-kinase catalytic subunit delta isoform	2.69801e-08	2.73952e-07	2.37877
PATH:05145	Toxoplasmosis	Tlr2	Tlr2	Toll-like receptor 2	2.69801e-08	2.73952e-07	2.37877
PATH:05145	Toxoplasmosis	Tgfb2	Tgfb2	Transforming growth factor beta-2	2.69801e-08	2.73952e-07	2.37877
PATH:05145	Toxoplasmosis	Map2k6	Map2k6	Dual-specificity mitogen-activated protein kinase kinase 6	2.69801e-08	2.73952e-07	2.37877
PATH:05145	Toxoplasmosis	H2-DMb1	H2-DMb1	Class II histocompatibility antigen, M beta 1 chain	2.69801e-08	2.73952e-07	2.37877
PATH:05145	Toxoplasmosis	Igtp	Igtp	Protein Igtp	2.69801e-08	2.73952e-07	2.37877
PATH:05145	Toxoplasmosis	Tlr11	Tlr11	Toll-like receptor 11	2.69801e-08	2.73952e-07	2.37877
PATH:05145	Toxoplasmosis	Lamb2	Lamb2	Putative uncharacterized protein	2.69801e-08	2.73952e-07	2.37877
PATH:05145	Toxoplasmosis	Pik3cg	Pik3cg	Phosphoinositide-3-kinase gamma polypeptide	2.69801e-08	2.73952e-07	2.37877
PATH:05145	Toxoplasmosis	Jak1	Jak1	Tyrosine-protein kinase JAK1	2.69801e-08	2.73952e-07	2.37877
PATH:05145	Toxoplasmosis	H2-Eb1	H2-Eb1	Putative MHC class II antigen E beta 1 isoform 2	2.69801e-08	2.73952e-07	2.37877
PATH:04971	Gastric acid secretion	Prkacb	Prkacb	cAMP-dependent protein kinase catalytic subunit beta transcript variant 5	2.82725e-08	2.76442e-07	2.90765
PATH:04971	Gastric acid secretion	Mylk4	Mylk4	Myosin light chain kinase family member 4	2.82725e-08	2.76442e-07	2.90765
PATH:04971	Gastric acid secretion	Atp1b4	Atp1b4	Atp1b4 protein	2.82725e-08	2.76442e-07	2.90765
PATH:04971	Gastric acid secretion	Atp1a3	Atp1a3	Sodium/potassium-transporting ATPase subunit alpha-3	2.82725e-08	2.76442e-07	2.90765
PATH:04971	Gastric acid secretion	Chrm3	Chrm3	Muscarinic acetylcholine receptor M3	2.82725e-08	2.76442e-07	2.90765
PATH:04971	Gastric acid secretion	Kcnj16	Kcnj16	Inward rectifier potassium channel 16	2.82725e-08	2.76442e-07	2.90765
PATH:04971	Gastric acid secretion	Itpr1	Itpr1	Inositol 1,4,5-trisphosphate receptor type 1	2.82725e-08	2.76442e-07	2.90765
PATH:04971	Gastric acid secretion	Gnas	Gnas	Guanine nucleotide-binding protein G(s) subunit alpha isoforms short	2.82725e-08	2.76442e-07	2.90765
PATH:04971	Gastric acid secretion	Atp1a4	Atp1a4	Na+/K+ ATPase alpha 4 subunit	2.82725e-08	2.76442e-07	2.90765
PATH:04971	Gastric acid secretion	Mylk	Mylk	Myosin, light polypeptide kinase	2.82725e-08	2.76442e-07	2.90765
PATH:04971	Gastric acid secretion	Atp1a2	Atp1a2	Sodium/potassium-transporting ATPase subunit alpha-2	2.82725e-08	2.76442e-07	2.90765
PATH:04971	Gastric acid secretion	Plcb4	Plcb4	Phosphoinositide phospholipase C	2.82725e-08	2.76442e-07	2.90765
PATH:04971	Gastric acid secretion	Slc9a4	Slc9a4	Sodium/hydrogen exchanger 4	2.82725e-08	2.76442e-07	2.90765
PATH:04971	Gastric acid secretion	Camk2a	Camk2a	Calcium/calmodulin-dependent protein kinase II alpha, isoform CRA_b	2.82725e-08	2.76442e-07	2.90765
PATH:04971	Gastric acid secretion	Camk2b	Camk2b	Calcium/calmodulin-dependent protein kinase type II subunit beta	2.82725e-08	2.76442e-07	2.90765
PATH:04971	Gastric acid secretion	Plcb2	Plcb2	1-phosphatidylinositol 4,5-bisphosphate phosphodiesterase beta-2	2.82725e-08	2.76442e-07	2.90765
PATH:04971	Gastric acid secretion	Kcnj10	Kcnj10	MCG4485, isoform CRA_a	2.82725e-08	2.76442e-07	2.90765
PATH:04971	Gastric acid secretion	Adcy1	Adcy1	Adenylate cyclase type 1	2.82725e-08	2.76442e-07	2.90765
PATH:04971	Gastric acid secretion	Gnai2	Gnai2	Guanine nucleotide-binding protein G(i) subunit alpha-2	2.82725e-08	2.76442e-07	2.90765
PATH:04971	Gastric acid secretion	Kcnj2	Kcnj2	Inward rectifier potassium channel 2	2.82725e-08	2.76442e-07	2.90765
PATH:04971	Gastric acid secretion	Slc26a7	Slc26a7	Anion exchange transporter	2.82725e-08	2.76442e-07	2.90765
PATH:04971	Gastric acid secretion	Gnaq	Gnaq	Guanine nucleotide-binding protein G(q) subunit alpha	2.82725e-08	2.76442e-07	2.90765
PATH:04971	Gastric acid secretion	Actb	Actb	Beta-actin	2.82725e-08	2.76442e-07	2.90765
PATH:04971	Gastric acid secretion	Adcy9	Adcy9	Adenylate cyclase type 9	2.82725e-08	2.76442e-07	2.90765
PATH:04971	Gastric acid secretion	Hrh2	Hrh2	Histamine H2 receptor	2.82725e-08	2.76442e-07	2.90765
PATH:04971	Gastric acid secretion	Prkcb	Prkcb	Protein kinase C beta type	2.82725e-08	2.76442e-07	2.90765
PATH:04971	Gastric acid secretion	Adcy7	Adcy7	Adenylate cyclase type 7	2.82725e-08	2.76442e-07	2.90765
PATH:04971	Gastric acid secretion	Atp1b2	Atp1b2	Sodium/potassium-transporting ATPase subunit beta-2	2.82725e-08	2.76442e-07	2.90765
PATH:04971	Gastric acid secretion	Adcy5	Adcy5	Adenylate cyclase type 5	2.82725e-08	2.76442e-07	2.90765
PATH:04911	Insulin secretion	Kcnn3	Kcnn3	Small conductance calcium-activated potassium channel protein 3	3.29991e-08	3.11134e-07	2.72902
PATH:04911	Insulin secretion	Prkacb	Prkacb	cAMP-dependent protein kinase catalytic subunit beta transcript variant 5	3.29991e-08	3.11134e-07	2.72902
PATH:04911	Insulin secretion	Atp1b4	Atp1b4	Atp1b4 protein	3.29991e-08	3.11134e-07	2.72902
PATH:04911	Insulin secretion	Cacna1c	Cacna1c	Voltage-dependent L-type calcium channel subunit alpha-1C	3.29991e-08	3.11134e-07	2.72902
PATH:04911	Insulin secretion	Atp1a3	Atp1a3	Sodium/potassium-transporting ATPase subunit alpha-3	3.29991e-08	3.11134e-07	2.72902
PATH:04911	Insulin secretion	Chrm3	Chrm3	Muscarinic acetylcholine receptor M3	3.29991e-08	3.11134e-07	2.72902
PATH:04911	Insulin secretion	Cacna1f	Cacna1f	Voltage-dependent L-type calcium channel subunit alpha-1F	3.29991e-08	3.11134e-07	2.72902
PATH:04911	Insulin secretion	Gnas	Gnas	Guanine nucleotide-binding protein G(s) subunit alpha isoforms short	3.29991e-08	3.11134e-07	2.72902
PATH:04911	Insulin secretion	Atp1a4	Atp1a4	Na+/K+ ATPase alpha 4 subunit	3.29991e-08	3.11134e-07	2.72902
PATH:04911	Insulin secretion	Kcnj11	Kcnj11	ATP-sensitive inward rectifier potassium channel 11	3.29991e-08	3.11134e-07	2.72902
PATH:04911	Insulin secretion	Atp1a2	Atp1a2	Sodium/potassium-transporting ATPase subunit alpha-2	3.29991e-08	3.11134e-07	2.72902
PATH:04911	Insulin secretion	Plcb4	Plcb4	Phosphoinositide phospholipase C	3.29991e-08	3.11134e-07	2.72902
PATH:04911	Insulin secretion	Creb3l1	Creb3l1	Cyclic AMP-responsive element-binding protein 3-like protein 1	3.29991e-08	3.11134e-07	2.72902
PATH:04911	Insulin secretion	Camk2a	Camk2a	Calcium/calmodulin-dependent protein kinase II alpha, isoform CRA_b	3.29991e-08	3.11134e-07	2.72902
PATH:04911	Insulin secretion	Camk2b	Camk2b	Calcium/calmodulin-dependent protein kinase type II subunit beta	3.29991e-08	3.11134e-07	2.72902
PATH:04911	Insulin secretion	Plcb2	Plcb2	1-phosphatidylinositol 4,5-bisphosphate phosphodiesterase beta-2	3.29991e-08	3.11134e-07	2.72902
PATH:04911	Insulin secretion	Adcy1	Adcy1	Adenylate cyclase type 1	3.29991e-08	3.11134e-07	2.72902
PATH:04911	Insulin secretion	Cacna1d	Cacna1d	Cacna1d protein	3.29991e-08	3.11134e-07	2.72902
PATH:04911	Insulin secretion	Rab3a	Rab3a	Ras-related protein Rab-3A	3.29991e-08	3.11134e-07	2.72902
PATH:04911	Insulin secretion	Gck	Gck	Glucokinase, isoform CRA_a	3.29991e-08	3.11134e-07	2.72902
PATH:04911	Insulin secretion	Ryr2	Ryr2	Ryanodine receptor 2	3.29991e-08	3.11134e-07	2.72902
PATH:04911	Insulin secretion	Kcnn4	Kcnn4	Small conductance calcium activated potassium channel type4 transcript variant 2	3.29991e-08	3.11134e-07	2.72902
PATH:04911	Insulin secretion	Gnaq	Gnaq	Guanine nucleotide-binding protein G(q) subunit alpha	3.29991e-08	3.11134e-07	2.72902
PATH:04911	Insulin secretion	Kcnma1	Kcnma1	Calcium-activated potassium channel subunit alpha-1	3.29991e-08	3.11134e-07	2.72902
PATH:04911	Insulin secretion	Adcy9	Adcy9	Adenylate cyclase type 9	3.29991e-08	3.11134e-07	2.72902
[truncated: 3,468 more rows]
