# Supplementary material for: Cutaneous transcriptome analysis in NIH hairless mice
Source: PLoS One. 2017 Aug 7;12(8):e0182463. doi: 10.1371/journal.pone.0182463 (PMC5546695; doi:10.1371/journal.pone.0182463)
Supplement: S6 File — (XLS) [file pone.0182463.s008.xls]

## Sheet: CaseVSCon.module
colnames	colors	KeggID	Description
0610007N19Rik	turquoise	mmu:100616095	small nucleolar RNA host gene 18
0610040J01Rik	turquoise	mmu:76261	Uncharacterized protein C4orf19 homolog
1110007C09Rik	turquoise	mmu:68480	RIKEN cDNA 1110007C09, isoform CRA_a
1110008P14Rik	turquoise	mmu:73737	UPF0184 protein C9orf16 homolog
1110025L11Rik	turquoise	mmu:68637	RIKEN cDNA 1110025L11 gene
1110046J04Rik	turquoise	mmu:68808	RIKEN cDNA 1110046J04 gene
1190002F15Rik	turquoise	mmu:381822	RIKEN cDNA 1190002F15 gene
1500015A07Rik	turquoise	mmu:68982	RIKEN cDNA 1500015A07 gene
1500015O10Rik	blue	mmu:78896	Augurin
1500017E21Rik	blue	mmu:668215	RIKEN cDNA 1500017E21 gene
1600010M07Rik	blue	mmu:69781	RIKEN cDNA 1600010M07 gene
1600016N20Rik	turquoise	mmu:72000	Lamin tail domain-containing protein 2
1600020E01Rik	turquoise	mmu:72012	RIKEN cDNA 1600020E01 gene
1700001C19Rik	turquoise	mmu:75462	Protein 1700001C19Rik
1700001L19Rik	turquoise	mmu:69315	Uncharacterized protein C5orf49 homolog
1700003F12Rik	blue	mmu:75480	Protein 1700003F12Rik
1700003M07Rik	blue	mmu:72225	RIKEN cDNA 1700003M07 gene
1700023E05Rik	turquoise	mmu:71868	Protein 1700023E05Rik
1700026L06Rik	blue	mmu:69987	Uncharacterized protein C9orf9 homolog
1700028I16Rik	turquoise	mmu:70003	Putative uncharacterized protein
1700031A10Rik	turquoise	mmu:73286	RIKEN cDNA 1700031A10 gene
1700034H15Rik	turquoise	mmu:98736	Putative uncharacterized protein
1700047I17Rik2	brown	mmu:100101807	RIKEN cDNA 1700047I17 gene 2
1700055N04Rik	turquoise	mmu:73458	Protein 1700055N04Rik
1700097N02Rik	turquoise	mmu:67522	RIKEN cDNA 1700097N02 gene
1700120C14Rik	blue	mmu:73600	RIKEN cDNA 1700120C14 gene
1700123M08Rik	brown	mmu:100503636	RIKEN cDNA 1700123M08 gene
1700125H03Rik	turquoise	mmu:73609	RIKEN cDNA 1700125H03 gene
1810019D21Rik	turquoise	mmu:69771	RIKEN cDNA 1810019D21 gene
1810019J16Rik	turquoise	mmu:69073	Keratinocyte differentiation factor 1
1810033B17Rik	blue	mmu:69189	Mast cell-expressed membrane protein 1
1810034E14Rik	blue	mmu:66503	RIKEN cDNA 1810034E14 gene
1810041L15Rik	turquoise	mmu:72301	Protein 1810041L15Rik
1810073O08Rik	turquoise	mmu:72285	RIKEN cDNA 1810073O08 gene
2010002M12Rik	yellow	mmu:112419	Protein 2010002M12Rik
2010009K17Rik	yellow	mmu:72340	RIKEN cDNA 2010009K17 gene
2010010A06Rik	turquoise	mmu:100503117	RIKEN cDNA 2010010A06 gene
2010015L04Rik	blue	mmu:544678	Cilia- and flagella-associated protein 74
2010111I01Rik	turquoise	mmu:72061	2010111I01Rik protein
2010300C02Rik	turquoise	mmu:72097	Protein 2010300C02Rik
2210408F21Rik	turquoise	mmu:73652	RIKEN cDNA 2210408F21 gene
2300002M23Rik	turquoise	mmu:69542	Uncharacterized protein C6orf15 homolog
2300003K06Rik	turquoise	mmu:100502865	Protein 2300003K06Rik
2300005B03Rik	turquoise	mmu:69462	RIKEN cDNA 2300005B03 gene
2310001H17Rik	turquoise	mmu:76432	RIKEN cDNA 2310001H17 gene
2310002J15Rik	turquoise	mmu:67859	Cysteine-rich tail protein 1
2310002L09Rik	yellow	mmu:71886	Putative uncharacterized protein
2310005G13Rik	brown	mmu:69457	Protein Tmem45a2
2310007B03Rik	turquoise	mmu:71874	Uncharacterized protein C2orf54 homolog
2310007L24Rik	blue	mmu:75573	Protein 2310007L24Rik
2310015B20Rik	turquoise	mmu:69563	MCG146286
2310015D24Rik	blue	mmu:70100	RIKEN cDNA 2310015D24 gene
2310034C09Rik	turquoise	mmu:117172	Uncharacterized protein
2310034G01Rik	turquoise	mmu:75579	RIKEN cDNA 2310034G01 gene
2310040G24Rik	turquoise	mmu:381792	RIKEN cDNA 2310040G24 gene
2310042D19Rik	blue	mmu:74183	PGC-1 and ERR-induced regulator in muscle protein 1
2310042E22Rik	turquoise	mmu:66561	Protein Teddm3
2310046K23Rik	turquoise	mmu:76968	RIKEN cDNA 2310046K23 gene
2310047D07Rik	blue	mmu:69657	RIKEN cDNA 2310047D07 gene
2310057N15Rik	turquoise	mmu:69696	2310057N15Rik protein
2310061J03Rik	blue	mmu:66391	RIKEN cDNA 2310061J03 gene
2310061N02Rik	turquoise	mmu:69661	Protein 2310061N02Rik
2310065F04Rik	blue	mmu:74184	RIKEN cDNA 2310065F04 gene
2310079G19Rik	turquoise	mmu:69699	Protein 2310079G19Rik
2410016O06Rik	blue	mmu:71952	Bifunctional lysine-specific demethylase and histidyl-hydroxylase NO66
2510049J12Rik	turquoise	mmu:70291	MCG132465, isoform CRA_b
2610016A17Rik	blue	mmu:100503074	RIKEN cDNA 2610016A17 gene
2610018G03Rik	turquoise	mmu:70415	Serine/threonine-protein kinase 26
2610035D17Rik	turquoise	mmu:72386	RIKEN cDNA 2610035D17 gene
2610203C20Rik	turquoise	mmu:100042464	Putative uncharacterized protein
2610203C22Rik	turquoise	mmu:72481	RIKEN cDNA 2610203C22 gene
2610305D13Rik	blue	mmu:112422	Protein 2610305D13Rik
2610307P16Rik	turquoise	mmu:72518	RIKEN cDNA 2610307P16 gene
2610524H06Rik	turquoise	mmu:330173	Putative uncharacterized protein
2610528A11Rik	turquoise	mmu:70045	RIKEN cDNA 2610528A11 gene
2610528J11Rik	turquoise	mmu:66451	Type III endosome membrane protein TEMP
2700038G22Rik	turquoise	mmu:67194	RIKEN cDNA 2700038G22 gene
2700094K13Rik	turquoise	mmu:72657	Protein 2700094K13Rik
2700097O09Rik	turquoise	mmu:72658	Protein 2700097O09Rik
2700099C18Rik	turquoise	mmu:77022	NDC80 homolog, kinetochore complex component pseudogene
2810055G20Rik	turquoise	mmu:77994	Putative uncharacterized protein
2810408A11Rik	turquoise	mmu:70419	2810408A11Rik protein
2810408I11Rik	turquoise	mmu:69941	RIKEN cDNA 2810408I11 gene
2810417H13Rik	blue	mmu:68026	PCNA-associated factor
2810459M11Rik	turquoise	mmu:72792	Uncharacterized protein C2orf72 homolog
2900008C10Rik	blue	mmu:72937	RIKEN cDNA 2900008C10 gene
3300002P13Rik	blue	mmu:70230	RIKEN cDNA 3300002P13 gene
3425401B19Rik	blue	mmu:100504518	Protein 3425401B19Rik
4631405J19Rik	blue	mmu:433456	RIKEN cDNA 4631405J19
4632428N05Rik	turquoise	mmu:74048	Gi24 receptor
4632434I11Rik	turquoise	mmu:74041	DNA damage-induced apoptosis suppressor protein
4732456N10Rik	turquoise	mmu:239673	Protein 4732456N10Rik
4732460I24	turquoise	mmu:330850	uncharacterized protein 4732460I24
4732490B19Rik	turquoise	mmu:319871	RIKEN cDNA 4732490B19 gene
4833415N18Rik	turquoise	mmu:73761	RIKEN cDNA 4833415N18 gene
4833423E24Rik	turquoise	mmu:228151	Fatty acid desaturase 2-like protein FADS2P1
4833427G06Rik	turquoise	mmu:235345	UPF0722 protein C11orf88 homolog
4930412O13Rik	turquoise	mmu:381347	Protein 4930412O13Rik
4930427A07Rik	turquoise	mmu:104732	Uncharacterized protein C14orf80 homolog
4930438A08Rik	turquoise	mmu:73988	Protein 4930438A08Rik
4930455G09Rik	brown	mmu:78917	RIKEN cDNA 4930455G09 gene
4930485B16Rik	turquoise	mmu:380654	Protein Cfap54
4930503E24Rik	turquoise	mmu:75030	eukaryotic translation initiation factor 3, subunit I pseudogene
4930512J16Rik	yellow	mmu:75131	RIKEN cDNA 4930512J16 gene
4930539E08Rik	blue	mmu:207819	Uncharacterized protein C6orf222 homolog
4930555A03Rik	turquoise	mmu:100504653	RIKEN cDNA 4930555A03 gene
4931408C20Rik	turquoise	mmu:210940	Protein 4931408C20Rik
4931408D14Rik	blue	mmu:77059	RIKEN cDNA 4931408D14 gene
4933411K16Rik	yellow	mmu:66765	Uncharacterized protein C10orf62 homolog
4933412E12Rik	turquoise	mmu:71086	RIKEN cDNA 4933412E12 gene
5031414D18Rik	blue	mmu:271221	Protein 5031414D18Rik
5031425F14Rik	blue	mmu:319684	RIKEN cDNA 5031425F14 gene
5330417C22Rik	turquoise	mmu:229722	UPF0577 protein KIAA1324
5430421N21Rik	turquoise	mmu:100126226	Protein 5430421N21Rik
5430427M07Rik	turquoise	mmu:71349	RIKEN cDNA 5430427M07 gene
5430427O19Rik	blue	mmu:71398	MCG49136
5730408K05Rik	turquoise	mmu:67531	RIKEN cDNA 5730408K05 gene
5730559C18Rik	turquoise	mmu:67313	Protein 5730559C18Rik
5830411N06Rik	turquoise	mmu:244234	SCART2 splice variant A
5830416P10Rik	turquoise	mmu:381232	RIKEN cDNA 5830416P10 gene
5930403L14Rik	turquoise	mmu:320939	RIKEN cDNA 5930403L14 gene
5930412G12Rik	turquoise	mmu:319616	Putative uncharacterized protein
6030408B16Rik	turquoise	mmu:77717	Putative uncharacterized protein
6430531B16Rik	blue	mmu:381933	Protein 6430531B16Rik
8030453O22Rik	turquoise	mmu:77209	RIKEN cDNA 8030453O22 gene
8430427H17Rik	blue	mmu:329540	Putative uncharacterized protein
8430429K09Rik	turquoise	mmu:71523	Putative uncharacterized protein
9030404E10Rik	turquoise	mmu:71528	RIKEN cDNA 9030404E10 gene
9030617O03Rik	blue	mmu:217830	Protein 9030617O03Rik
9130008F23Rik	turquoise	mmu:71583	9130008F23Rik protein
9130208D14Rik	turquoise	mmu:77700	RIKEN cDNA 9130208D14 gene
9130409I23Rik	turquoise	mmu:619326	Protein 9130409I23Rik
9130409J20Rik	turquoise	mmu:71576	RIKEN cDNA 9130409J20 gene
9230114K14Rik	turquoise	mmu:414108	RIKEN cDNA 9230114K14 gene
9330159F19Rik	blue	mmu:212448	Protein 9330159F19Rik
9430078K24Rik	brown	mmu:77290	RIKEN cDNA 9430078K24 gene
9430083A17Rik	turquoise	mmu:77428	RIKEN cDNA 9430083A17 gene
9530014B07Rik	turquoise	mmu:77398	RIKEN cDNA 9530014B07 gene
9530020I12Rik	blue	mmu:77442	RIKEN cDNA 9530020I12 gene
9530036O11Rik	turquoise	mmu:654796	RIKEN cDNA 9530036O11Rik
9530053A07Rik	turquoise	mmu:319482	9530053A07Rik protein
9530053H22	blue	mmu:328919	uncharacterized protein 9530053H22
9630001P10Rik	blue	mmu:319251	RIKEN cDNA 9630001P10 gene
9630013D21Rik	turquoise	mmu:319743	Putative uncharacterized protein
9630028I04Rik	blue	mmu:319720	RIKEN cDNA 9630028I04 gene
9930012K11Rik	turquoise	mmu:268759	Protein 9930012K11Rik
9930013L23Rik	turquoise	mmu:80982	Uncharacterized protein
9930111J21Rik1	blue	mmu:667214	Protein 9930111J21Rik1
9930111J21Rik2	turquoise	mmu:245240	Interferon-gamma-inducible GTPase Ifggb3 protein
A130023E24Rik	turquoise	mmu:442810	RIKEN cDNA A130023E24 gene
A130077B15Rik	turquoise	mmu:319272	RIKEN cDNA A130077B15 gene
A230103O09Rik	turquoise	mmu:77753	RIKEN cDNA A230103O09 gene
A330021E22Rik	turquoise	mmu:207686	Cilia- and flagella-associated protein 69
A330048O09Rik	turquoise	mmu:320315	RIKEN cDNA A330048O09 gene
A430046D13Rik	blue	mmu:654440	Riken cDNA A430046D13 gene
A430078G23Rik	turquoise	mmu:319493	Protein A430078G23Rik
A4galt	brown	mmu:239559	Alpha-1,4-galactosyltransferase
A4gnt	blue	mmu:333424	MCG18102
A530032D15Rik	brown	mmu:381287	Protein A530032D15Rik
A530064D06Rik	brown	mmu:328830	Uncharacterized protein
A530099J19Rik	turquoise	mmu:319293	Putative uncharacterized protein
A630001G21Rik	turquoise	mmu:319997	Protein A630001G21Rik
A630012P03Rik	blue	mmu:100504594	RIKEN cDNA A630012P03 gene
A630033H20Rik	blue	mmu:213438	Protein A630033H20Rik
A730017C20Rik	turquoise	mmu:225583	Protein A730017C20Rik
A730020E08Rik	turquoise	mmu:100504262	RIKEN cDNA A730020E08 gene
A730085K08Rik	turquoise	mmu:654800	RIKEN cDNA A730085K08 gene
A730090H04Rik	turquoise	mmu:320453	RIKEN cDNA A730090H04 gene
A830052D11Rik	blue	mmu:402767	RIKEN cDNA A830052D11 gene
A930001A20Rik	turquoise	mmu:77127	RIKEN cDNA A930001A20 gene
A930001C03Rik	turquoise	mmu:319314	RIKEN cDNA A930001C03 gene
A930003A15Rik	blue	mmu:68162	Protein A930003A15Rik
A930015D03Rik	turquoise	mmu:77810	RIKEN cDNA A930015D03 gene
A930033H14Rik	blue	mmu:320700	MCG1044298
AA414768	brown	mmu:245350	expressed sequence AA414768
Aamdc	blue	mmu:66273	Mth938 domain-containing protein
Aatk	yellow	mmu:11302	Serine/threonine-protein kinase LMTK1
AB124611	blue	mmu:382062	Protein AB124611
Abca1	blue	mmu:11303	ATP-binding cassette sub-family A member 1
Abca14	turquoise	mmu:67928	Protein Abca14
Abca5	blue	mmu:217265	ATP-binding cassette sub-family A member 5
Abca6	blue	mmu:76184	Putative uncharacterized protein
Abca8a	blue	mmu:217258	ATP-binding cassette sub-family A member 8-A
Abca8b	blue	mmu:27404	ATP-binding cassette, sub-family A (ABC1), member 8b
Abca9	blue	mmu:217262	Putative uncharacterized protein
Abcb1a	turquoise	mmu:18671	Multidrug resistance protein 1A
Abcb1b	blue	mmu:18669	MCG1177
Abcb4	blue	mmu:18670	Multidrug resistance protein 3
Abcc4	turquoise	mmu:239273	Abcc4 protein
Abcc9	blue	mmu:20928	Hemi ATP-binding cassette protein SUR2A-55
Abcd1	blue	mmu:11666	ATP-binding cassette sub-family D member 1
Abcd2	blue	mmu:26874	Putative uncharacterized protein
Abcg3	blue	mmu:27405	ATP-binding cassette sub-family G member 3
Abhd12b	turquoise	mmu:100504285	Protein Abhd12b
Abhd13	turquoise	mmu:68904	Alpha/beta hydrolase domain-containing protein 13
Abhd14b	blue	mmu:76491	Alpha/beta hydrolase domain-containing protein 14B
Abhd17c	turquoise	mmu:70178	Alpha/beta hydrolase domain-containing protein 17C
Abi3bp	blue	mmu:320712	Abi3bp protein
Acad12	turquoise	mmu:338350	Protein Acad12
Acan	turquoise	mmu:11595	Aggrecan core protein
Acbd6	turquoise	mmu:72482	Acyl-Coenzyme A binding domain containing 6
Ace	blue	mmu:11421	Angiotensin-converting enzyme
Ace2	turquoise	mmu:70008	Angiotensin I converting enzyme 2
Ache	turquoise	mmu:11423	Acetylcholinesterase
Ackr2	blue	mmu:59289	Atypical chemokine receptor 2
Ackr3	turquoise	mmu:12778	Atypical chemokine receptor 3
Acot1	turquoise	mmu:26897	Acyl-coenzyme A thioesterase 1
Acot3	turquoise	mmu:171281	Peroxisomal acyl-CoA thioesterase Ia splice variant 5':1
Acot5	turquoise	mmu:217698	Acyl-coenzyme A thioesterase 5
Acot7	turquoise	mmu:70025	Cytosolic acyl coenzyme A thioester hydrolase
Acoxl	turquoise	mmu:74121	Acyl-coenzyme A oxidase-like protein
Acp2	blue	mmu:11432	Lysosomal acid phosphatase
Acpl2	turquoise	mmu:235534	2-phosphoxylose phosphatase 1
Acpp	turquoise	mmu:56318	Putative uncharacterized protein
Acpt	turquoise	mmu:100503991	Protein Acpt
Acsl3	turquoise	mmu:74205	Long-chain-fatty-acid--CoA ligase 3
Acsl6	turquoise	mmu:216739	Long-chain acyl-CoA synthetase
Acsm3	turquoise	mmu:20216	Acyl-coenzyme A synthetase ACSM3, mitochondrial
Acss1	blue	mmu:68738	Acetyl-coenzyme A synthetase 2-like, mitochondrial
Acta1	blue	mmu:11459	Actin, alpha skeletal muscle
Actb	brown	mmu:11461	Beta-actin
Actbl2	turquoise	mmu:238880	Beta-actin-like protein 2
Actc1	turquoise	mmu:11464	Actin, alpha cardiac muscle 1
Actn2	blue	mmu:11472	Alpha-actinin-2
Actn3	blue	mmu:11474	Alpha-actinin-3
Acvr1c	blue	mmu:269275	Receptor protein serine/threonine kinase
Acvrl1	turquoise	mmu:11482	Serine/threonine-protein kinase receptor R3
Acy3	turquoise	mmu:71670	N-acyl-aromatic-L-amino acid amidohydrolase (carboxylate-forming)
Acyp2	blue	mmu:75572	Acylphosphatase-2
Ada	brown	mmu:11486	Adenosine deaminase
Adam15	brown	mmu:11490	Disintegrin and metalloproteinase domain-containing protein 15
Adam19	blue	mmu:11492	Disintegrin and metalloproteinase domain-containing protein 19
Adam23	blue	mmu:23792	Disintegrin and metalloproteinase domain-containing protein 23
Adam33	blue	mmu:110751	Adam33 protein
Adam8	brown	mmu:11501	Disintegrin and metalloproteinase domain-containing protein 8
Adamts1	brown	mmu:11504	A disintegrin and metalloproteinase with thrombospondin motifs 1
Adamts13	turquoise	mmu:279028	A disintegrin and metalloproteinase with thrombospondin motifs 13
Adamts17	turquoise	mmu:233332	MCG141698, isoform CRA_c
Adamts18	turquoise	mmu:208936	Adamts18 protein
Adamts19	brown	mmu:240322	A disintegrin-like and metallopeptidase (Reprolysin type) with thrombospondin type 1 motif, 19
Adamts2	turquoise	mmu:216725	Adamts2 protein
Adamts20	turquoise	mmu:223838	A disintegrin and metalloproteinase with thrombospondin motifs 20
Adamts3	turquoise	mmu:330119	Adamts3 protein
Adamts4	turquoise	mmu:240913	A disintegrin and metalloproteinase with thrombospondin motifs 4
Adamts5	turquoise	mmu:23794	Putative uncharacterized protein
Adamts8	blue	mmu:30806	A disintegrin and metalloproteinase with thrombospondin motifs 8
Adamtsl1	turquoise	mmu:77739	ADAMTS-like protein 1
Adamtsl2	brown	mmu:77794	ADAMTS-like 2
Adamtsl3	blue	mmu:269959	Protein Adamtsl3
Adamtsl4	blue	mmu:229595	ADAMTS-like protein 4
Adap1	turquoise	mmu:231821	Adap1 protein
Adap2	blue	mmu:216991	Arf-GAP with dual PH domain-containing protein 2
Adar	brown	mmu:56417	Adenosine deaminase acting on RNA
Adck3	blue	mmu:67426	Chaperone activity of bc1 complex-like, mitochondrial
Adcy1	brown	mmu:432530	Adenylate cyclase type 1
Adcy10	brown	mmu:271639	Adenylate cyclase type 10
Adcy5	brown	mmu:224129	Adenylate cyclase type 5
Adcy7	blue	mmu:11513	Adenylate cyclase type 7
Adcy8	turquoise	mmu:11514	Adenylate cyclase type 8
Adcy9	blue	mmu:11515	Adenylate cyclase type 9
Add2	turquoise	mmu:11519	Putative uncharacterized protein
Add3	turquoise	mmu:27360	Add3 protein
Adh1	brown	mmu:11522	Alcohol dehydrogenase 1 (Class I), isoform CRA_c
Adh6a	turquoise	mmu:69117	Alcohol dehydrogenase 6A (Class V)
Adh6b	turquoise	mmu:100417514	Protein Adh6b
Adm	blue	mmu:11535	ADM
Adm2	turquoise	mmu:223780	ADM2
Adora2a	turquoise	mmu:11540	Adenosine receptor A2a
Adora2b	turquoise	mmu:11541	Adenosine receptor A2b
Adprhl1	blue	mmu:234072	[Protein ADP-ribosylarginine] hydrolase-like protein 1
Adra1a	turquoise	mmu:11549	Alpha-1A adrenergic receptor
Adra2a	brown	mmu:11551	Alpha-2A adrenergic receptor
Adra2c	turquoise	mmu:11553	Alpha-2C adrenergic receptor
Adrb1	turquoise	mmu:11554	Beta-1 adrenergic receptor
Adrb2	blue	mmu:11555	Beta-2 adrenoceptor
Adrbk2	turquoise	mmu:320129	Beta-adrenergic receptor kinase 2
Adssl1	blue	mmu:11565	Adenylosuccinate synthetase isozyme 1
Aebp1	blue	mmu:11568	Adipocyte enhancer-binding protein 1
AF251705	turquoise	mmu:140497	Protein AF251705
Afap1l2	turquoise	mmu:226250	Actin filament-associated protein 1-like 2
Aff2	turquoise	mmu:14266	AF4/FMR2 family member 2
Aff3	brown	mmu:16764	AF4/FMR2 family member 3
Aga	turquoise	mmu:11593	Aspartylglucosaminidase, isoform CRA_b
Agbl1	blue	mmu:244071	Cytosolic carboxypeptidase 4
Agfg2	turquoise	mmu:231801	Arf-GAP domain and FG repeat-containing protein 2
Agl	blue	mmu:77559	Protein Agl
Agmo	blue	mmu:319660	Alkylglycerol monooxygenase
Agtr1a	blue	mmu:11607	Type-1A angiotensin II receptor
Agtr2	blue	mmu:11609	Type-2 angiotensin II receptor
Agtrap	blue	mmu:11610	Type-1 angiotensin II receptor-associated protein
Ahcy	turquoise	mmu:269378	Adenosylhomocysteinase
Ahrr	turquoise	mmu:11624	Aryl hydrocarbon receptor repressor
AI118078	turquoise	mmu:244886	Transmembrane protein C15orf27 homolog
AI427809	blue	mmu:381524	expressed sequence AI427809
AI464131	turquoise	mmu:329828	Protein AI464131
AI467606	blue	mmu:101602	Transmembrane protein C16orf54 homolog
AI504432	blue	mmu:229694	expressed sequence AI504432
AI506816	blue	mmu:433855	expressed sequence AI506816
AI597468	brown	mmu:103266	Transmembrane protein 263
AI607873	blue	mmu:226691	AI607873 protein
AI661453	turquoise	mmu:224833	Uncharacterized protein C6orf132 homolog
AI662270	brown	mmu:100043636	expressed sequence AI662270
AI839979	blue	mmu:100740	expressed sequence AI839979
Aida	turquoise	mmu:108909	Axin interactor, dorsalization-associated protein
Aif1	blue	mmu:11629	Ionized calcium binding adapter molecule 1
Aim1	turquoise	mmu:11630	Aurora kinase B
Aim1l	turquoise	mmu:230806	Absent in melanoma 1-like
Aim2	blue	mmu:383619	Interferon-inducible protein AIM2
Ajap1	turquoise	mmu:230959	Adherens junction-associated protein 1
Ajuba	turquoise	mmu:16475	LIM domain-containing protein ajuba
Ak1	blue	mmu:11636	Adenylate kinase isoenzyme 1
AK129341	turquoise	mmu:234915	Uncharacterized protein KIAA1377
Ak4	turquoise	mmu:11639	Adenylate kinase 4, mitochondrial
Ak5	brown	mmu:229949	Adenylate kinase isoenzyme 5
Ak7	turquoise	mmu:78801	Adenylate kinase 7
Ak8	blue	mmu:68870	Adenylate kinase 8
Akap12	blue	mmu:83397	A kinase (PRKA) anchor protein (Gravin) 12, isoform CRA_b
Akap13	blue	mmu:75547	Protein Akap13
Akap6	blue	mmu:238161	Protein Akap6
Akna	blue	mmu:100182	AT-hook-containing transcription factor
Akr1b10	blue	mmu:67861	MCG142264, isoform CRA_a
Akr1b3	turquoise	mmu:11677	Aldose reductase
Akr1c12	blue	mmu:622402	Aldo-keto reductase family 1, member C12
Akr1c13	blue	mmu:27384	Aldo-keto reductase family 1 member C13
Akr1c14	turquoise	mmu:105387	Aldo-keto reductase family 1, member C14
Akr1c18	brown	mmu:105349	Aldo-keto reductase family 1, member C18, isoform CRA_a
Akr1c19	blue	mmu:432720	Aldo-keto reductase family 1, member C19
Aktip	turquoise	mmu:14339	AKT-interacting protein
Aldh1a1	turquoise	mmu:11668	Retinal dehydrogenase 1
Aldh1a2	blue	mmu:19378	Retinal dehydrogenase 2
Aldh1a3	turquoise	mmu:56847	Aldehyde dehydrogenase family 1 member A3
Aldh1a7	brown	mmu:26358	MCG9319
Aldh1l2	brown	mmu:216188	Mitochondrial 10-formyltetrahydrofolate dehydrogenase
Aldh3b1	brown	mmu:67689	Aldehyde dehydrogenase
Aldh7a1	blue	mmu:110695	Alpha-aminoadipic semialdehyde dehydrogenase
Alox5	brown	mmu:11689	Arachidonate 5-lipoxygenase, isoform CRA_a
Alox5ap	brown	mmu:11690	Arachidonate 5-lipoxygenase-activating protein
Alox8	turquoise	mmu:11688	Arachidonate 8S-lipoxygenase
Alpk1	turquoise	mmu:71481	Alpha-protein kinase 1
Alpk2	turquoise	mmu:225638	Alpha-protein kinase 2
Alpk3	blue	mmu:116904	Alpha-protein kinase 3
Alx1	turquoise	mmu:216285	ALX homeobox protein 1
Alx4	turquoise	mmu:11695	Homeobox protein aristaless-like 4
Amdhd2	blue	mmu:245847	Putative N-acetylglucosamine-6-phosphate deacetylase
Amelx	turquoise	mmu:11704	Amelogenin, X isoform
Amigo3	turquoise	mmu:320844	Amphoterin-induced protein 3
Ammecr1	turquoise	mmu:56068	Ammecr1 protein
Amot	blue	mmu:27494	Angiomotin
Ampd1	blue	mmu:229665	AMP deaminase 1
Amt	turquoise	mmu:434437	Aminomethyltransferase, mitochondrial
Amy1	blue	mmu:11722	Alpha-amylase 1
Ang2	turquoise	mmu:11731	Angiogenin-2
Ang5	blue	mmu:503844	Angiogenin, ribonuclease A family, member 5
Angpt1	blue	mmu:11600	Angiopoietin-1
Angpt4	brown	mmu:11602	Angiopoietin 4
Angptl1	blue	mmu:72713	Angiopoietin-related protein 1
Angptl2	blue	mmu:26360	Putative uncharacterized protein
Angptl7	blue	mmu:654812	Angiopoietin-related protein 7
Ank1	turquoise	mmu:11733	Ankyrin-1
Ank2	turquoise	mmu:109676	Ankyrin-2
Ankk1	turquoise	mmu:244859	Ankk1 protein
Ankle1	turquoise	mmu:234396	Ankle1 protein
Ankrd13b	turquoise	mmu:268445	Ankyrin repeat domain-containing protein 13B
Ankrd2	turquoise	mmu:56642	Ankyrin repeat domain-containing protein 2
Ankrd22	turquoise	mmu:52024	Ankrd22 protein
Ankrd23	blue	mmu:78321	Ankyrin repeat domain-containing protein 23
Ankrd33b	blue	mmu:67434	Ankyrin repeat domain-containing protein 33B
Ankrd37	turquoise	mmu:654824	Ankyrin repeat domain-containing protein 37
Ankrd42	turquoise	mmu:73845	Ankrd42 protein
Ankrd44	blue	mmu:329154	Serine/threonine-protein phosphatase 6 regulatory ankyrin repeat subunit B
Ankrd55	turquoise	mmu:77318	Ankyrin repeat domain 55
Ankrd65	turquoise	mmu:242805	Protein Ankrd65
Anks4b	turquoise	mmu:72074	Ankyrin repeat and SAM domain-containing protein 4B
Anks6	turquoise	mmu:75691	Ankyrin repeat and SAM domain-containing protein 6
Anln	blue	mmu:68743	Anln protein
Ano5	yellow	mmu:233246	Anoctamin-5
Ano7	turquoise	mmu:404545	Anoctamin-7
Antxr1	blue	mmu:69538	Anthrax toxin receptor 1
Antxr2	blue	mmu:71914	Putative uncharacterized protein
Antxrl	turquoise	mmu:239029	Anthrax toxin receptor-like
Anxa3	brown	mmu:11745	Annexin A3
Anxa5	turquoise	mmu:11747	Annexin A5
Anxa6	brown	mmu:11749	Annexin A6
Anxa9	turquoise	mmu:71790	Annexin A9
Aoah	blue	mmu:27052	Acyloxyacyl hydrolase
Aox1	turquoise	mmu:11761	Aldehyde oxidase 1
Ap1m2	turquoise	mmu:11768	Putative uncharacterized protein
Ap2a2	brown	mmu:11772	AP-2 complex subunit alpha-2
Apaf1	blue	mmu:11783	Apoptotic peptidase activating factor 1, isoform CRA_a
Apba1	blue	mmu:319924	Amyloid beta A4 precursor protein-binding family A member 1
Apbb1ip	blue	mmu:54519	Amyloid beta (A4) protein-binding, family B, member 1 interacting protein, isoform CRA_a
Aplnr	turquoise	mmu:23796	Putative uncharacterized protein
Aplp1	turquoise	mmu:11803	Amyloid-like protein 1
Apobec2	blue	mmu:11811	Probable C->U-editing enzyme APOBEC-2
Apobec3	blue	mmu:80287	Apobec3 splice variant
Apobr	blue	mmu:171504	Apolipoprotein B receptor
Apoc4	turquoise	mmu:11425	Apolipoprotein C-IV
Apod	blue	mmu:11815	Apolipoprotein D
Apof	blue	mmu:103161	Apolipoprotein F
Apol6	brown	mmu:71939	Protein Apol6
Apol7a	turquoise	mmu:75761	Apolipoprotein L 7a
Apol9b	blue	mmu:71898	Protein Apol9b
Apold1	blue	mmu:381823	Protein Apold1
Aqp3	turquoise	mmu:11828	Aquaporin-3
Aqp4	blue	mmu:11829	Aquaporin-4
Ar	blue	mmu:11835	Androgen receptor
Arap2	turquoise	mmu:212285	Arf-GAP with Rho-GAP domain, ANK repeat and PH domain-containing protein 2
Areg	turquoise	mmu:11839	Amphiregulin
Arg1	turquoise	mmu:11846	Arginase-1
Arg2	turquoise	mmu:11847	Arginase-2, mitochondrial
Arhgap15	blue	mmu:76117	Rho GTPase-activating protein 15
Arhgap17	blue	mmu:70497	Rho GTPase-activating protein 17
Arhgap20os	turquoise	mmu:408028	Rho GTPase activating protein 20, opposite strand
Arhgap26	blue	mmu:71302	Arhgap26 protein
Arhgap28	blue	mmu:268970	Rho GTPase-activating protein 28
Arhgap30	blue	mmu:226652	Rho GTPase-activating protein 30
Arhgap31	blue	mmu:12549	Rho GTPase-activating protein 31
Arhgap4	blue	mmu:171207	Protein Arhgap4
Arhgap44	turquoise	mmu:216831	Rho GTPase-activating protein 44
Arhgap6	turquoise	mmu:11856	Rho GTPase activating protein 6, isoform CRA_c
Arhgap9	blue	mmu:216445	ArhGAP9
Arhgdib	brown	mmu:11857	Rho GDP-dissociation inhibitor 2
Arhgdig	turquoise	mmu:14570	Rho GDP-dissociation inhibitor 3
Arhgef15	turquoise	mmu:442801	Rho guanine nucleotide exchange factor 15
Arhgef19	turquoise	mmu:213649	Rho guanine nucleotide exchange factor 19
Arhgef2	blue	mmu:16800	Rho guanine nucleotide exchange factor 2
Arhgef3	blue	mmu:71704	Rho guanine nucleotide exchange factor 3
Arhgef4	turquoise	mmu:226970	Rho guanine nucleotide exchange factor 4
Arhgef6	blue	mmu:73341	Rho guanine nucleotide exchange factor 6
Arid3a	turquoise	mmu:13496	AT-rich interactive domain-containing protein 3A
Arid5a	turquoise	mmu:214855	AT-rich interactive domain-containing protein 5A
Arl11	blue	mmu:219144	ADP-ribosylation factor-like protein 11
Arl15	turquoise	mmu:218639	Arl15 protein
Arl5c	blue	mmu:217151	ADP-ribosylation factor-like protein 5C
Armcx4	brown	mmu:100503043	Armcx4 protein
Arntl	blue	mmu:11865	Aryl hydrocarbon receptor nuclear translocator-like, isoform CRA_b
Arpc1b	brown	mmu:11867	Actin-related protein 2/3 complex subunit 1B
Arpp21	turquoise	mmu:74100	cAMP-regulated phosphoprotein 21
Arrb1	blue	mmu:109689	Beta-arrestin-1
Arrb2	blue	mmu:216869	Beta-arrestin-2
Arsa	turquoise	mmu:11883	Arylsulfatase A
Arsb	blue	mmu:11881	Arsb protein
Arsi	brown	mmu:545260	Arylsulfatase I
Art1	blue	mmu:11870	GPI-linked NAD(P)(+)--arginine ADP-ribosyltransferase 1
Arxes1	turquoise	mmu:76219	Signal peptidase complex subunit 3
Arxes2	turquoise	mmu:76976	adipocyte-related X-chromosome expressed sequence 2
As3mt	turquoise	mmu:57344	Putative uncharacterized protein
Asb1	turquoise	mmu:65247	Ankyrin repeat and SOCS box-containing protein 1, isoform CRA_c
Asb10	blue	mmu:117590	Ankyrin repeat and SOCS box protein 10
Asb11	blue	mmu:68854	Ankyrin repeat and SOCS box protein 11
Asb12	blue	mmu:70392	Ankyrin repeat and SOCS box-containing protein 12
Asb16	blue	mmu:217217	Asb16 protein
Asb18	blue	mmu:208372	Asb18 protein
Asb2	blue	mmu:65256	Ankyrin repeat and SOCS box protein 2
Asb4	brown	mmu:65255	Ankyrin repeat and SOCS box protein 4
Asb5	blue	mmu:76294	Ankyrin repeat and SOCs box-containing protein 5
Ascl4	turquoise	mmu:67341	Protein Ascl4
Aspg	turquoise	mmu:104816	60 kDa lysophospholipase
Asph	turquoise	mmu:65973	Aspartyl/asparaginyl beta-hydroxylase
Asprv1	turquoise	mmu:67855	Retroviral-like aspartic protease 1
Ass1	turquoise	mmu:11898	Argininosuccinate synthase
Atad2b	turquoise	mmu:320817	Protein Atad2b
Atcayos	blue	mmu:69678	ataxia, cerebellar, Cayman type homolog (human), opposite strand
Atf3	blue	mmu:11910	Activating transcription factor 3
Atg4b	turquoise	mmu:66615	Cysteine protease ATG4B
Atg4c	blue	mmu:242557	Putative uncharacterized protein
Atg9b	turquoise	mmu:213948	Autophagy-related protein 9B
Atoh7	turquoise	mmu:53404	Protein atonal homolog 7
Atp10a	brown	mmu:11982	Probable phospholipid-transporting ATPase VA
Atp12a	turquoise	mmu:192113	Potassium-transporting ATPase alpha chain 2
Atp13a4	turquoise	mmu:224079	Probable cation-transporting ATPase 13A4
Atp1a2	blue	mmu:98660	Sodium/potassium-transporting ATPase subunit alpha-2
Atp1a3	blue	mmu:232975	Sodium/potassium-transporting ATPase subunit alpha-3
Atp1a4	brown	mmu:27222	Na+/K+ ATPase alpha 4 subunit
Atp1b2	blue	mmu:11932	Sodium/potassium-transporting ATPase subunit beta-2
Atp1b4	blue	mmu:67821	Atp1b4 protein
Atp2a1	blue	mmu:11937	Sarcoplasmic/endoplasmic reticulum calcium ATPase 1
Atp2a3	blue	mmu:53313	Calcium-transporting ATPase
Atp2c2	turquoise	mmu:69047	Calcium-transporting ATPase type 2C member 2
Atp5l	turquoise	mmu:27425	ATP synthase subunit g, mitochondrial
Atp5l-ps1	turquoise		ATP synthase, H+ transporting, mitochondrial F0 complex, subunit G, pseudogene 1
Atp6v0d2	turquoise	mmu:242341	V-type proton ATPase subunit d 2
Atp8b1	brown	mmu:54670	Phospholipid-transporting ATPase IC
Atp8b4	brown	mmu:241633	Phospholipid-translocating ATPase
Atxn1	turquoise	mmu:20238	Ataxin-1
Atxn7l1	blue	mmu:380753	Ataxin 7-like 1
AU018091	turquoise	mmu:245128	Protein AU018091
AU021063	turquoise	mmu:105968	expressed sequence AU021063
AU021092	brown	mmu:239691	UPF0764 protein C16orf89 homolog
Aurka	blue	mmu:20878	Aurora kinase A, isoform CRA_b
Aurkb	blue	mmu:20877	Aurora kinase B
Avpi1	turquoise	mmu:69534	Arginine vasopressin-induced protein 1
AW112010	blue	mmu:107350	Protein AW112010
AW551984	turquoise	mmu:244810	Protein AW551984
Axl	turquoise	mmu:26362	Tyrosine-protein kinase receptor UFO
B2m	blue	mmu:12010	Beta-2-microglobulin
B3galnt1	blue	mmu:26879	UDP-GalNAc:beta-1,3-N-acetylgalactosaminyltransferase 1
B3galt1	turquoise	mmu:26877	Beta-1,3-galactosyltransferase 1
B3galt2	blue	mmu:26878	Beta-1,3-galactosyltransferase 2
B3galt5	turquoise	mmu:93961	Beta-1,3-galactosyltransferase 5
B3gnt5	turquoise	mmu:108105	Lactosylceramide 1,3-N-acetyl-beta-D-glucosaminyltransferase
B3gnt8	turquoise	mmu:232984	UDP-GlcNAc:betaGal beta-1,3-N-acetylglucosaminyltransferase 8
B4galnt2	turquoise	mmu:14422	Beta-1,4-N-acetyl-galactosaminyl transferase 2
B4galnt3	turquoise	mmu:330406	B4galnt3 protein
B4galnt4	turquoise	mmu:330671	N-acetyl-beta-glucosaminyl-glycoprotein 4-beta-N-acetylgalactosaminyltransferase 1
B4galt5	brown	mmu:56336	Beta-1,4-galactosyltransferase 5
B4galt6	turquoise	mmu:56386	Putative uncharacterized protein
B930095G15Rik	turquoise	mmu:320268	RIKEN cDNA B930095G15 gene
B9d1	turquoise	mmu:27078	B9 domain-containing protein 1
Baalc	turquoise	mmu:118452	Brain and acute leukemia cytoplasmic protein
Bag2	turquoise	mmu:213539	BAG family molecular chaperone regulator 2
Baiap2l1	turquoise	mmu:66898	Brain-specific angiogenesis inhibitor 1-associated protein 2-like protein 1
Bambi	turquoise	mmu:68010	BMP and activin membrane-bound inhibitor homolog
Bank1	turquoise	mmu:242248	B-cell scaffold protein with ankyrin repeats 1 delta 2 transcript variant
Barx2	turquoise	mmu:12023	Homeobox protein BarH-like 2
Basp1	turquoise	mmu:70350	Brain acid soluble protein 1
Batf	blue	mmu:53314	Basic leucine zipper transcriptional factor ATF-like
Batf2	turquoise	mmu:74481	Basic leucine zipper transcriptional factor ATF-like 2
Batf3	blue	mmu:381319	Basic leucine zipper transcriptional factor ATF-like 3
Baz1a	turquoise	mmu:217578	Bromodomain adjacent to zinc finger domain protein 1A
BC006965	turquoise	mmu:217294	cDNA sequence BC006965
BC016579	turquoise	mmu:212998	Protein BC016579
BC021767	turquoise	mmu:545551	cingulin pseudogene
BC022687	turquoise	mmu:217887	Uncharacterized protein C14orf79 homolog
BC023105	blue	mmu:667597	cDNA sequence BC023105
BC026585	turquoise	mmu:226527	Protein BC026585
BC028528	turquoise	mmu:229600	Uncharacterized protein C1orf54 homolog
BC030867	turquoise	mmu:217216	Uncharacterized protein C17orf53 homolog
BC035044	blue	mmu:232406	Protein BC035044
BC048507	turquoise	mmu:408058	Protein BC048507
BC055324	blue	mmu:381306	Protein BC055324
BC067074	blue	mmu:408066	Protein BC067074
BC094916	blue	mmu:545384	Protein BC094916
BC100530	turquoise	mmu:100034684	Protein BC100530
BC117090	turquoise	mmu:100038854	Protein BC117090
BC147527	blue	mmu:625360	cDNA sequence BC147527
Bcas1	turquoise	mmu:76960	Breast carcinoma-amplified sequence 1 homolog
Bcat1	brown	mmu:12035	Branched-chain-amino-acid aminotransferase, cytosolic
Bche	blue	mmu:12038	Butyrylcholinesterase
Bcl11a	turquoise	mmu:14025	Putative uncharacterized protein
Bcl2a1d	turquoise	mmu:12047	Protein Bcl2a1d
Bcl3	turquoise	mmu:12051	B-cell lymphoma 3 protein homolog
Bcmo1	turquoise	mmu:63857	Beta,beta-carotene 15,15'-monooxygenase
Bco2	turquoise	mmu:170752	Beta-carotene 9', 10'-dioxygenase 2
Bdh1	turquoise	mmu:71911	3-hydroxybutyrate dehydrogenase
Bdh2	blue	mmu:69772	3-hydroxybutyrate dehydrogenase type 2
Bdkrb2	turquoise	mmu:12062	Bradykinin receptor, beta 2, isoform CRA_b
Bean1	turquoise	mmu:65115	Bean protein
Begain	turquoise	mmu:380785	Brain-enriched guanylate kinase-associated protein
Bend4	turquoise	mmu:666938	BEN domain-containing protein 4
Bend5	turquoise	mmu:67621	BEN domain-containing protein 5
Best1	turquoise	mmu:24115	Bestrophin-1
Best3	turquoise	mmu:382427	Bestrophin-3
Bglap3	turquoise	mmu:12095	Osteocalcin-related protein
Bhlha9	turquoise	mmu:320522	Class A basic helix-loop-helix protein 9
Bicc1	turquoise	mmu:83675	Bicaudal C homolog 1 (Drosophila), isoform CRA_d
Bik	turquoise	mmu:12124	Bcl-2-interacting killer
Bin1	turquoise	mmu:30948	Myc box-dependent-interacting protein 1
Bin2	blue	mmu:668218	Bridging integrator 2
Birc5	blue	mmu:11799	Baculoviral IAP repeat-containing protein 5
Blk	turquoise	mmu:12143	Tyrosine-protein kinase Blk
Blm	turquoise	mmu:12144	Bloom syndrome protein homolog
Blmh	turquoise	mmu:104184	Bleomycin hydrolase
Blvrb	turquoise	mmu:233016	Flavin reductase (NADPH)
Bmp2	turquoise	mmu:12156	Bone morphogenetic protein 2
Bmp5	turquoise	mmu:12160	Bmp5 protein
Bmp7	turquoise	mmu:12162	Bone morphogenetic protein 7
Bmp8a	turquoise	mmu:12163	Bone morphogenetic protein 8A
Bmp8b	turquoise	mmu:12164	Bone morphogenetic protein 8B
Bmx	blue	mmu:12169	Non-specific protein-tyrosine kinase
Bnc1	turquoise	mmu:12173	Bnc1 protein
Bnc2	turquoise	mmu:242509	Zinc finger protein basonuclin-2
Bnipl	turquoise	mmu:171388	Bcl-2/adenovirus E1B 19 kDa-interacting protein 2-like protein
Bok	turquoise	mmu:51800	Bcl-2-related ovarian killer protein, isoform CRA_a
Bop1	blue	mmu:12181	Ribosome biogenesis protein BOP1
Bora	turquoise	mmu:77744	Protein aurora borealis
Bpgm	turquoise	mmu:12183	Bisphosphoglycerate mutase
Bpifc	turquoise	mmu:270757	BPI fold-containing family C protein
Braf	turquoise	mmu:109880	Serine/threonine-protein kinase B-raf
Brca1	blue	mmu:12189	Breast cancer type 1 susceptibility protein homolog
Bricd5	turquoise	mmu:319259	9930021D14Rik protein
Brinp2	turquoise	mmu:240843	BMP/retinoic acid-inducible neural-specific protein 2
Brinp3	yellow	mmu:215378	BMP/retinoic acid-inducible neural-specific protein 3
Brwd3	turquoise	mmu:382236	Bromodomain and WD repeat-containing protein 3
Bsn	blue	mmu:12217	Protein bassoon
Bspry	turquoise	mmu:192120	B-box and SPRY domain containing, isoform CRA_a
Bst1	brown	mmu:12182	ADP-ribosyl cyclase/cyclic ADP-ribose hydrolase 2
Bst2	blue	mmu:69550	Bone marrow stromal antigen 2
Btbd19	turquoise	mmu:78611	Protein Btbd19
Btc	turquoise	mmu:12223	Probetacellulin
Btg2	blue	mmu:12227	Protein BTG2
Btg3	turquoise	mmu:12228	B cell translocation gene 3
Btk	turquoise	mmu:12229	Tyrosine-protein kinase BTK
Bub1	turquoise	mmu:12235	Mitotic checkpoint serine/threonine-protein kinase BUB1
Bub1b	blue	mmu:12236	Putative uncharacterized protein
Bves	turquoise	mmu:23828	Blood vessel epicardial substance
Bzrap1	turquoise	mmu:207777	Peripheral-type benzodiazepine receptor-associated protein 1
C030034I22Rik	turquoise	mmu:77533	Putative uncharacterized protein
C130050O18Rik	brown	mmu:319772	Protein C130050O18Rik
C130079G13Rik	turquoise	mmu:229333	Protein C130079G13Rik
C1galt1	turquoise	mmu:94192	Glycoprotein-N-acetylgalactosamine 3-beta-galactosyltransferase 1
C1qa	blue	mmu:12259	Complement C1q subcomponent subunit A
C1qb	turquoise	mmu:12260	Complement C1q subcomponent subunit B
C1qc	blue	mmu:12262	Complement C1q subcomponent subunit C
C1ql3	turquoise	mmu:227580	Complement C1q-like protein 3
C1qtnf1	turquoise	mmu:56745	Complement C1q tumor necrosis factor-related protein 1
C1qtnf6	brown	mmu:72709	Complement C1q tumor necrosis factor-related protein 6
C1ra	turquoise	mmu:50909	Putative uncharacterized protein
C1rb	blue	mmu:667277	Complement C1r-B subcomponent
C1rl	turquoise	mmu:232371	Complement C1r subcomponent-like protein
C2	blue	mmu:12263	Complement C2
C3	blue	mmu:12266	Complement component 3d
C330021F23Rik	turquoise	mmu:546049	Protein C330021F23Rik
C330027C09Rik	turquoise	mmu:224171	Protein C330027C09Rik
C3ar1	blue	mmu:12267	C3a anaphylatoxin chemotactic receptor
C430042M11Rik	turquoise	mmu:320021	RIKEN cDNA C430042M11 gene
C430049B03Rik	blue	mmu:72575	RIKEN cDNA C430049B03 gene
C4a	turquoise	mmu:625018	C4a protein
C4b	blue	mmu:12268	Complement component 4B (Childo blood group)
C4bp	turquoise	mmu:12269	C4b-binding protein
C5ar1	turquoise	mmu:12273	C5a anaphylatoxin chemotactic receptor 1
C5ar2	blue	mmu:319430	C5a anaphylatoxin chemotactic receptor 2
C6	blue	mmu:12274	Protein C6
C7	blue	mmu:109828	Oxidation resistance protein 1
C77370	brown	mmu:245555	KIAA2022 short isoform
C920009B18Rik	turquoise	mmu:606736	RIKEN cDNA C920009B18 gene
C920025E04Rik	turquoise	mmu:667803	C920025E04Rik protein
Cacna1a	turquoise	mmu:12286	Voltage-dependent P/Q-type calcium channel subunit alpha-1A
Cacna1b	turquoise	mmu:12287	Voltage-dependent N-type calcium channel subunit alpha-1B
Cacna1c	turquoise	mmu:12288	Voltage-dependent L-type calcium channel subunit alpha-1C
Cacna1d	blue	mmu:12289	Cacna1d protein
Cacna1e	turquoise	mmu:12290	Voltage-dependent R-type calcium channel subunit alpha-1E
Cacna1f	turquoise	mmu:54652	Voltage-dependent L-type calcium channel subunit alpha-1F
Cacna1h	turquoise	mmu:58226	Voltage-dependent T-type calcium channel subunit alpha-1H
Cacna1i	turquoise	mmu:239556	Protein Cacna1i
Cacna1s	blue	mmu:12292	Cacna1s protein
Cacna2d1	blue	mmu:12293	Voltage-dependent calcium channel subunit alpha-2/delta-1
Cacna2d3	blue	mmu:12294	Voltage-dependent calcium channel subunit alpha-2/delta-3
Cacnb1	blue	mmu:12295	Voltage-dependent L-type calcium channel subunit beta-1
Cacnb2	turquoise	mmu:12296	Voltage-dependent L-type calcium channel subunit beta-2
Cacng1	turquoise	mmu:12299	Voltage-dependent calcium channel gamma-1 subunit
Cacng4	turquoise	mmu:54377	Voltage-dependent calcium channel gamma subunit
Cacng6	blue	mmu:54378	Voltage-dependent calcium channel gamma-6 subunit
Cadm2	turquoise	mmu:239857	Cell adhesion molecule 2
Cadm3	turquoise	mmu:94332	Immunoglobulin superfamily, member 4B, isoform CRA_a
Cadm4	turquoise	mmu:260299	Cell adhesion molecule 4
Cadps2	blue	mmu:320405	Ca2+-dependent activator protein for secretion 2 isoform f
Calcrl	turquoise	mmu:54598	Calcitonin receptor-like
Calm4	turquoise	mmu:80796	Calm4 protein
Calml3	turquoise	mmu:70405	Calmodulin-like protein 3
Calml4	brown	mmu:75600	Calmodulin-like protein 4
Camk1	turquoise	mmu:52163	Calcium/calmodulin-dependent protein kinase type 1
Camk1d	blue	mmu:227541	Calcium/calmodulin-dependent protein kinase ID
Camk2a	blue	mmu:12322	Calcium/calmodulin-dependent protein kinase II alpha, isoform CRA_b
Camk2b	blue	mmu:12323	Calcium/calmodulin-dependent protein kinase type II subunit beta
Camkk2	turquoise	mmu:207565	Putative uncharacterized protein
Camp	turquoise	mmu:12796	Cathelin-related antimicrobial peptide
Cand2	blue	mmu:67088	Putative uncharacterized protein
Cap2	blue	mmu:67252	Adenylyl cyclase-associated protein 2
Capn12	turquoise	mmu:60594	Calpain-12
Capn3	blue	mmu:12335	Calpain-3
Capn8	turquoise	mmu:170725	Calpain-8
Car12	turquoise	mmu:76459	Carbonic anhydrase 12
Car14	blue	mmu:23831	Carbonic anhydrase 14, isoform CRA_b
Car2	turquoise	mmu:12349	Carbonic anhydrase 2
Car3	blue	mmu:12350	Carbonic anhydrase 3
Car6	turquoise	mmu:12353	Carbonic anhydrase 6
Card11	blue	mmu:108723	Putative uncharacterized protein
Card6	blue	mmu:239319	Protein Card6
Card9	brown	mmu:332579	Caspase recruitment domain-containing protein 9
Carns1	turquoise	mmu:107239	Carnosine synthase 1
Cars	turquoise	mmu:27267	Putative uncharacterized protein
Casc5	turquoise	mmu:76464	Protein CASC5
Casp12	blue	mmu:12364	Caspase-12
Casp14	turquoise	mmu:12365	Caspase-14
Casp7	brown	mmu:12369	Caspase-7
Casp8	brown	mmu:12370	Caspase-8
Casq1	blue	mmu:12372	Calsequestrin-1
Casr	blue	mmu:12374	Extracellular calcium-sensing receptor
Cass4	turquoise	mmu:320664	Cas scaffolding protein family member 4
Casz1	turquoise	mmu:69743	Zinc finger protein castor homolog 1
Cav1	turquoise	mmu:12389	Caveolin-1
Cav3	turquoise	mmu:12391	Caveolin-3
Cbfa2t3	blue	mmu:12398	Core-binding factor, runt domain, alpha subunit 2, translocated to, 3 homolog (Human)
Cblc	turquoise	mmu:80794	Casitas B-lineage lymphoma c, isoform CRA_b
Cbr2	brown	mmu:12409	Carbonyl reductase [NADPH] 2
Cbs	turquoise	mmu:12411	Cystathionine beta-synthase
Cbx2	turquoise	mmu:12416	Chromobox protein homolog 2
Ccbl1	turquoise	mmu:70266	Kynurenine--oxoglutarate transaminase 1
Ccdc112	turquoise	mmu:240261	Coiled-coil domain-containing protein 112
Ccdc141	blue	mmu:545428	Protein Ccdc141
Ccdc146	blue	mmu:75172	Protein Ccdc146
Ccdc149	turquoise	mmu:100503884	Protein Ccdc149
Ccdc155	turquoise	mmu:384619	Protein KASH5
Ccdc18	turquoise	mmu:73254	Coiled-coil domain-containing protein 18
Ccdc19	turquoise	mmu:71870	Protein Cfap45
Ccdc27	turquoise	mmu:381580	Coiled-coil domain containing 27
Ccdc3	turquoise	mmu:74186	Coiled-coil domain-containing protein 3
Ccdc34	turquoise	mmu:68201	Coiled-coil domain-containing protein 34
Ccdc42	blue	mmu:276920	Coiled-coil domain-containing protein 42A
Ccdc64b	turquoise	mmu:212733	Bicaudal D-related protein 2
Ccdc68	turquoise	mmu:381175	Coiled-coil domain-containing protein 68
Ccdc71l	turquoise	mmu:72123	Protein Ccdc71l
Ccdc8	brown	mmu:434130	Coiled-coil domain-containing protein 8 homolog
Ccdc80	turquoise	mmu:67896	Coiled-coil domain-containing protein 80
Ccdc85c	turquoise	mmu:668158	Coiled-coil domain-containing protein 85C
Ccdc88a	turquoise	mmu:108686	Girdin
Ccdc88b	blue	mmu:78317	Coiled-coil domain-containing protein 88B
Ccdc92	turquoise	mmu:215707	Coiled-coil domain-containing protein 92
Cck	brown	mmu:12424	Cholecystokinin
Ccl11	blue	mmu:20292	Eotaxin
Ccl12	brown	mmu:20293	C-C motif chemokine 12
Ccl2	brown	mmu:20296	C-C motif chemokine 2
Ccl20	turquoise	mmu:20297	C-C motif chemokine 20
Ccl21a	turquoise	mmu:18829	C-C motif chemokine 21a
Ccl24	blue	mmu:56221	C-C motif chemokine 24
Ccl4	turquoise	mmu:20303	C-C motif chemokine 4
Ccl5	brown	mmu:20304	C-C motif chemokine 5
Ccl6	brown	mmu:20305	C-C motif chemokine 6
Ccl7	brown	mmu:20306	C-C motif chemokine 7
Ccl8	blue	mmu:20307	C-C motif chemokine 8
Ccl9	brown	mmu:20308	C-C motif chemokine 9
Ccna2	blue	mmu:12428	Cyclin-A2
Ccnb1	turquoise	mmu:268697	Cyclin b1 variant 1
Ccnb2	turquoise	mmu:12442	G2/mitotic-specific cyclin-B2
Ccnd3-ps	brown		cyclin D3, pseudogene
Ccne2	turquoise	mmu:12448	Cyclin E2, isoform CRA_a
Ccnf	blue	mmu:12449	Cyclin-F
Ccng1	blue	mmu:12450	Cyclin-G1
Ccnjl	turquoise	mmu:380694	Cyclin-J-like protein
Ccr1	brown	mmu:12768	C-C chemokine receptor type 1
Ccr2	blue	mmu:12772	C-C chemokine receptor type 2
Ccr5	brown	mmu:12774	C-C chemokine receptor type 5
Ccrl2	blue	mmu:54199	C-C chemokine receptor-like 2
Ccrn4l	turquoise	mmu:12457	CCR4 carbon catabolite repression 4-like (S. cerevisiae), isoform CRA_c
Ccser1	turquoise	mmu:232035	Serine-rich coiled-coil domain-containing protein 1
Cd14	blue	mmu:12475	Monocyte differentiation antigen CD14
Cd163	blue	mmu:93671	Cd163 protein
Cd163l1	turquoise	mmu:244233	Putative uncharacterized protein
Cd164l2	turquoise	mmu:69655	CD164 sialomucin-like 2
Cd180	blue	mmu:17079	CD180 antigen
Cd2	blue	mmu:12481	T-cell surface antigen CD2
Cd200r1	blue	mmu:57781	Cell surface glycoprotein CD200 receptor 1
Cd209a	turquoise	mmu:170786	CD209 antigen-like protein A
Cd209b	blue	mmu:69165	CD209b antigen, isoform CRA_a
Cd209c	turquoise	mmu:170776	CD209 antigen-like protein C
Cd209d	turquoise	mmu:170779	CD209 antigen-like protein D
Cd209e	brown	mmu:170780	CD209e antigen
Cd209f	blue	mmu:69142	MCG132033, isoform CRA_a
Cd209g	blue	mmu:70192	Protein Cd209g
Cd226	brown	mmu:225825	CD226 antigen, isoform CRA_b
Cd244	blue	mmu:18106	Natural killer cell receptor 2B4
Cd248	brown	mmu:70445	Cd248 protein
Cd24a	turquoise	mmu:12484	Signal transducer CD24
Cd274	blue	mmu:60533	PD-L1
Cd300a	blue	mmu:217303	CMRF35-like molecule 8
Cd300e	brown	mmu:217306	CMRF35-like molecule 2
Cd300lb	blue	mmu:217304	CMRF35-like molecule 7
Cd300ld	blue	mmu:217305	CMRF35-like molecule 5
Cd300lf	blue	mmu:246746	CMRF35-like molecule 1
Cd300lh	brown	mmu:382551	CMRF35-like molecule 3
Cd33	blue	mmu:12489	Myeloid cell surface antigen CD33
Cd34	brown	mmu:12490	Putative uncharacterized protein
Cd37	blue	mmu:12493	Tetraspanin
Cd38	turquoise	mmu:12494	ADP-ribosyl cyclase/cyclic ADP-ribose hydrolase 1
Cd3e	turquoise	mmu:12501	CD3 antigen epsilon polypeptide
Cd3eap	turquoise	mmu:70333	Cd3eap protein
Cd4	blue	mmu:12504	T4 surface glycoprotein
Cd40	blue	mmu:21939	Tumor necrosis factor receptor superfamily member 5
Cd47	blue	mmu:16423	Leukocyte surface antigen CD47
Cd48	blue	mmu:12506	CD48 antigen
Cd5	turquoise	mmu:12507	T-cell surface glycoprotein CD5
Cd52	blue	mmu:23833	CAMPATH-1 antigen
Cd53	blue	mmu:12508	Tetraspanin
Cd55	blue	mmu:13136	Complement decay-accelerating factor, GPI-anchored
Cd5l	blue	mmu:11801	CD5 antigen-like
Cd68	blue	mmu:12514	Macrosialin
Cd7	turquoise	mmu:12516	T-cell antigen CD7
Cd72	blue	mmu:12517	B-cell differentiation antigen CD72
Cd74	turquoise	mmu:16149	H-2 class II histocompatibility antigen gamma chain
Cd80	blue	mmu:12519	T-lymphocyte activation antigen CD80
Cd83	blue	mmu:12522	CD83 antigen
Cd84	blue	mmu:12523	CD84 antigen
Cd86	blue	mmu:12524	T-lymphocyte activation antigen CD86
Cd9	turquoise	mmu:12527	CD9 antigen
Cd93	blue	mmu:17064	CD93 antigen
Cd97	turquoise	mmu:26364	CD97 antigen
Cd9-ps	turquoise		Cd9 antigen, pseudogene
Cdc14a	turquoise	mmu:229776	Dual specificity protein phosphatase CDC14A
Cdc20	turquoise	mmu:107995	Cell division cycle protein 20 homolog
Cdc25c	turquoise	mmu:12532	M-phase inducer phosphatase 3
Cdca2	turquoise	mmu:108912	Cell division cycle-associated protein 2
Cdca3	turquoise	mmu:14793	Cell division cycle-associated protein 3
Cdca5	turquoise	mmu:67849	Sororin
Cdca7	blue	mmu:66953	Cell division cycle-associated protein 7
Cdca8	turquoise	mmu:52276	Borealin
Cdcp1	turquoise	mmu:109332	Cdcp1 protein
Cdh15	turquoise	mmu:12555	Cadherin-15
Cdh17	blue	mmu:12557	Cadherin-17
Cdh2	blue	mmu:12558	Cadherin-2
Cdh24	blue	mmu:239096	Cadherin-24
Cdh3	turquoise	mmu:12560	Cadherin-3
Cdh4	yellow	mmu:12561	Cadherin-4
Cdh6	turquoise	mmu:12563	Cadherin-6
Cdh9	blue	mmu:12565	Cadherin-9
Cdhr1	turquoise	mmu:170677	Pcdh21 protein
Cdhr5	turquoise	mmu:72040	Mucin and cadherin like, isoform CRA_a
Cdk1	turquoise	mmu:12534	Cyclin-dependent kinase 1
Cdk14	blue	mmu:18647	Cyclin-dependent kinase 14
Cdk18	turquoise	mmu:18557	Cyclin-dependent kinase 18
Cdkl5	turquoise	mmu:382253	Cyclin-dependent kinase-like 5
Cdkn1a	turquoise	mmu:12575	Cyclin-dependent kinase inhibitor 1A variant 2
Cdkn2b	turquoise	mmu:12579	Cyclin-dependent kinase inhibitor p15INK4b
Cdo1	turquoise	mmu:12583	Cysteine dioxygenase type 1
Cdon	turquoise	mmu:57810	Cell adhesion molecule-related/down-regulated by oncogenes
Cdr2l	brown	mmu:237988	Cerebellar degeneration-related protein 2-like
Cdsn	turquoise	mmu:386463	Putative uncharacterized protein
Cdyl2	turquoise	mmu:75796	Putative uncharacterized protein
Ceacam1	brown	mmu:26365	Carcinoembryonic antigen-related cell adhesion molecule 1
Ceacam15	turquoise	mmu:101434	Carcinoembryonic antigen-related cell adhesion molecule 15
Ceacam19	turquoise	mmu:319930	Carcinoembryonic antigen-related cell adhesion molecule 19
Ceacam2	brown	mmu:26367	Carcinoembryonic antigen-related cell adhesion molecule 2
Ceacam3	turquoise	mmu:384557	Protein Ceacam3
Cela1	turquoise	mmu:109901	Putative uncharacterized protein
Celf2	turquoise	mmu:14007	CUGBP Elav-like family member 2
Celf4	brown	mmu:108013	CUGBP Elav-like family member 4
Celf5	turquoise	mmu:319586	Protein Celf5
Celsr1	turquoise	mmu:12614	Cadherin EGF LAG seven-pass G-type receptor 1
Celsr2	turquoise	mmu:53883	Cadherin EGF LAG seven-pass G-type receptor 2
Cenpa	turquoise	mmu:12615	Centromere protein A, isoform CRA_c
Cenpe	turquoise	mmu:229841	Kinesin-like protein
Cenpf	turquoise	mmu:108000	Protein Cenpf
Cenph	turquoise	mmu:26886	Centromere protein H
Cenpi	blue	mmu:102920	Centromere protein I
Cenpm	turquoise	mmu:66570	Centromere protein M
Cenpp	turquoise	mmu:66336	Centromere protein P
Cenpw	turquoise	mmu:66311	MCG20021
Cep170	turquoise	mmu:545389	Centrosomal protein of 170 kDa
Cep170b	turquoise	mmu:217882	AW555464 protein
Cep72	turquoise	mmu:74470	Centrosomal protein of 72 kDa
Cer1	turquoise	mmu:12622	Cerberus 1 homolog (Xenopus laevis)
Cercam	turquoise	mmu:99151	Probable inactive glycosyltransferase 25 family member 3
Cerkl	turquoise	mmu:228094	Protein Cerkl
Cers1	turquoise	mmu:93898	Ceramide synthase 1
Cers3	turquoise	mmu:545975	Ceramide synthase 3
Ces2g	turquoise	mmu:72361	Protein Ces2g
Ces5a	turquoise	mmu:67935	Carboxylesterase 5A
Cfb	blue	mmu:14962	Complement factor B
Cfc1	turquoise	mmu:12627	Cryptic protein
Cfh	blue	mmu:12628	Complement factor H
Cfhr2	blue	mmu:545366	complement factor H-related 2
Cfp	blue	mmu:18636	Complement factor properdin
Chac1	turquoise	mmu:69065	Glutathione-specific gamma-glutamylcyclotransferase 1
Chad	blue	mmu:12643	Chondroadherin
Chat	turquoise	mmu:12647	Choline O-acetyltransferase
Chchd7	turquoise	mmu:66433	Coiled-coil-helix-coiled-coil-helix domain-containing protein 7
Chek1	blue	mmu:12649	Serine/threonine-protein kinase Chk1
Chga	turquoise	mmu:12652	Chromogranin-A
Chil1	turquoise	mmu:12654	Chitinase-3-like protein 1
Chmp4c	turquoise	mmu:66371	Putative uncharacterized protein
Chn1	turquoise	mmu:108699	Alpha1-chimerin
Chp2	blue	mmu:70261	Calcineurin B homologous protein 2
Chrdl1	blue	mmu:83453	Chordin-like 1, isoform CRA_c
Chrm3	brown	mmu:12671	Muscarinic acetylcholine receptor M3
Chrna1	blue	mmu:11435	Muscle nicotinic acetylcholine receptor
Chrna3	turquoise	mmu:110834	Cholinergic receptor, nicotinic, alpha polypeptide 3
Chrna4	turquoise	mmu:11438	Neuronal acetylcholine receptor subunit alpha-4
Chrna5	brown	mmu:110835	Neuronal acetylcholine receptor subunit alpha-5
Chrnb1	blue	mmu:11443	Acetylcholine receptor subunit beta
Chrnb4	brown	mmu:108015	Putative uncharacterized protein
Chst1	blue	mmu:76969	Carbohydrate sulfotransferase 1
Chst10	blue	mmu:98388	Carbohydrate sulfotransferase 10
Chst7	blue	mmu:60322	Carbohydrate sulfotransferase 7
Ciapin1	turquoise	mmu:109006	Anamorsin
Cib3	blue	mmu:234421	Calcium and integrin-binding family member 3
Ciita	blue	mmu:12265	MHC class II transactivator
Cited4	turquoise	mmu:56222	Cbp/p300-interacting transactivator, with Glu/Asp-rich carboxy-terminal domain, 4, isoform CRA_a
Ckap2	blue	mmu:80986	Cytoskeleton-associated protein 2
Ckap2l	blue	mmu:70466	Cytoskeleton-associated protein 2-like
Ckm	blue	mmu:12715	Creatine kinase, muscle
Ckmt1	turquoise	mmu:12716	Creatine kinase U-type, mitochondrial
Ckmt2	blue	mmu:76722	Creatine kinase S-type, mitochondrial
Cks2	turquoise	mmu:66197	Cyclin-dependent kinases regulatory subunit 2
Clca1	turquoise	mmu:12722	Chloride channel calcium activated 1
Clcn1	blue	mmu:12723	Chloride channel protein 1
Clcn5	turquoise	mmu:12728	Chloride channel protein
Cldn1	turquoise	mmu:12737	Claudin-1
Cldn10	turquoise	mmu:58187	Cldn10 protein
Cldn12	turquoise	mmu:64945	Claudin-12
Cldn14	turquoise	mmu:56173	Claudin-14
Cldn17	turquoise	mmu:239931	Claudin-17
Cldn19	turquoise	mmu:242653	Claudin-19
Cldn3	turquoise	mmu:12739	Claudin-3
Cldn4	turquoise	mmu:12740	Claudin-4
Cldn8	turquoise	mmu:54420	Claudin-8
Clec10a	blue	mmu:17312	C-type lectin domain family 10 member A
Clec11a	brown	mmu:20256	C-type lectin domain family 11 member A
Clec12a	blue	mmu:232413	C-type lectin domain family 12 member A
Clec2i	blue	mmu:93675	MCG132531, isoform CRA_a
Clec3b	blue	mmu:21922	Tetranectin
Clec4a1	blue	mmu:269799	Protein Clec4a1
Clec4a2	blue	mmu:26888	ASL1/Clec4a2 fusion protein
Clec4a3	blue	mmu:73149	Dendritic cell inhibitory receptor 3
Clec4b1	blue	mmu:69810	Protein Clec4b1
Clec4n	blue	mmu:56620	C-type lectin domain family 4, member n, isoform CRA_a
Clec5a	brown	mmu:23845	C-type lectin domain family 5 member A
Clec9a	turquoise	mmu:232414	C-type lectin domain family 9 member A
Clic3	turquoise	mmu:69454	Chloride intracellular channel protein 3
Clic5	blue	mmu:224796	Chloride intracellular channel protein 5
Clic6	turquoise	mmu:209195	Chloride intracellular channel protein 6
Clip3	blue	mmu:76686	CAP-Gly domain-containing linker protein 3
Clk3	turquoise	mmu:102414	Dual specificity protein kinase CLK3
Cln6	blue	mmu:76524	Cln6 protein
Clspn	blue	mmu:269582	Claspin
Cltc	turquoise	mmu:67300	Clathrin heavy chain 1
Clu	turquoise	mmu:12759	Clusterin
Clvs1	turquoise	mmu:74438	Clavesin-1
Cmbl	blue	mmu:69574	Carboxymethylenebutenolidase homolog
Cmklr1	blue	mmu:14747	Chemokine-like receptor 1
Cml3	blue	mmu:93674	Probable N-acetyltransferase CML3
Cmpk2	brown	mmu:22169	UMP-CMP kinase 2, mitochondrial
Cmtm3	turquoise	mmu:68119	Putative uncharacterized protein
Cmtm5	yellow	mmu:67272	Chemokine-like factor super family five variant 4
Cmtm8	turquoise	mmu:70031	CKLF-like MARVEL transmembrane domain-containing protein 8
Cmya5	blue	mmu:76469	Cardiomyopathy-associated protein 5
Cnbd2	blue	mmu:70873	Cyclic nucleotide-binding domain-containing protein 2
Cndp2	blue	mmu:66054	CNDP dipeptidase 2 (Metallopeptidase M20 family), isoform CRA_a
Cnfn	turquoise	mmu:72383	Cornifelin
Cngb3	blue	mmu:30952	Cyclic nucleotide-gated cation channel beta-3
Cnih2	turquoise	mmu:12794	Protein cornichon homolog 2
Cnksr1	turquoise	mmu:194231	Protein Cnksr1
Cnn1	turquoise	mmu:12797	Calponin-1
Cnnm2	turquoise	mmu:94219	Cyclin-like protein 2
Cnp	blue	mmu:12799	2',3'-cyclic-nucleotide 3'-phosphodiesterase
Cnpy3	turquoise	mmu:72029	Protein canopy homolog 3
Cnpy4	turquoise	mmu:66455	Protein canopy homolog 4
Cnr2	blue	mmu:12802	Cannabinoid receptor 2
Cnrip1	blue	mmu:380686	CB1 cannabinoid receptor-interacting protein 1
Cntfr	turquoise	mmu:12804	Ciliary neurotrophic factor receptor subunit alpha
Cntn2	brown	mmu:21367	Contactin-2
Cntnap2	blue	mmu:66797	Cntnap2 protein
Col10a1	turquoise	mmu:12813	Collagen alpha-1(X) chain
Col11a1	turquoise	mmu:12814	Collagen alpha-1(XI) chain
Col12a1	turquoise	mmu:12816	Collagen alpha-1(XII) chain
Col14a1	blue	mmu:12818	Procollagen, type XIV, alpha 1, isoform CRA_a
Col1a1	yellow	mmu:12842	Collagen alpha-1(I) chain
Col1a2	turquoise	mmu:12843	Collagen alpha-2(I) chain
Col22a1	blue	mmu:69700	Protein Col22a1
Col3a1	turquoise	mmu:12825	Collagen alpha-1(III) chain
Col4a3	blue	mmu:12828	Collagen alpha-3(IV) chain
Col4a4	blue	mmu:12829	Putative uncharacterized protein
Col5a1	brown	mmu:12831	Collagen alpha-1(V) chain
Col5a2	brown	mmu:12832	Collagen alpha-2(V) chain
Col6a3	brown	mmu:12835	Protein Col6a3
Col6a5	turquoise	mmu:665033	Collagen alpha-5(VI) chain
Col6a6	turquoise	mmu:245026	Uncharacterized protein
Colec12	blue	mmu:140792	Collectin-12
Colgalt2	turquoise	mmu:269132	Procollagen galactosyltransferase 2
Colq	blue	mmu:382864	Acetylcholinesterase collagenic tail peptide
Comp	turquoise	mmu:12845	Cartilage oligomeric matrix protein
Coq4	turquoise	mmu:227683	Ubiquinone biosynthesis protein COQ4 homolog, mitochondrial
Corin	turquoise	mmu:53419	Corin protein
Coro1a	brown	mmu:12721	Coronin-1A
Coro2b	blue	mmu:235431	Coronin-2B
Coro6	blue	mmu:216961	Coronin 6/clipin E type D
Coro7	blue	mmu:78885	Coronin-7
Cotl1	brown	mmu:72042	Cotl1 protein
Cox6a2	blue	mmu:12862	Cytochrome c oxidase subunit 6A2, mitochondrial
Cox7a1	blue	mmu:12865	Cytochrome c oxidase subunit 7A1, mitochondrial
Cox8b	blue	mmu:12869	Cytochrome c oxidase subunit 8B, mitochondrial
Cp	blue	mmu:12870	Ceruloplasmin, isoform CRA_f
Cpa4	turquoise	mmu:71791	Carboxypeptidase A4
Cpeb1	blue	mmu:12877	Cytoplasmic polyadenylation element-binding protein 1
Cpeb2	turquoise	mmu:231207	Cytoplasmic polyadenylation element-binding protein 2
Cpeb3	turquoise	mmu:208922	Cpeb3 protein
Cpm	turquoise	mmu:70574	Carboxypeptidase M
Cpn2	turquoise	mmu:71756	Cpn2 protein
Cpne2	turquoise	mmu:234577	Copine-2
Cpne5	turquoise	mmu:240058	Copine-5
Cpq	turquoise	mmu:54381	Aminopeptidase
Cps1	turquoise	mmu:227231	Cps1 protein
Cpsf4l	turquoise	mmu:52670	Protein Cpsf4l
Cpt1b	blue	mmu:12895	Carnitine O-palmitoyltransferase 1, muscle isoform
Cpxm1	turquoise	mmu:56264	Putative uncharacterized protein
Cpz	yellow	mmu:242939	Carboxypeptidase Z
Crabp1	brown	mmu:12903	Cellular retinoic acid-binding protein 1
Crb3	turquoise	mmu:224912	Protein crumbs homolog 3
Crct1	turquoise	mmu:74175	Protein Crct1
Creb3l1	brown	mmu:26427	Cyclic AMP-responsive element-binding protein 3-like protein 1
Creb3l3	brown	mmu:208677	Cyclic AMP-responsive element-binding protein 3-like protein 3
Crebl2	blue	mmu:232430	cAMP-responsive element-binding protein-like 2
Crhr1	turquoise	mmu:12921	CRH receptor subtype-1 isoform-3
Crhr2	turquoise	mmu:12922	Corticotropin releasing factor receptor type 2 beta
Crisp1	turquoise	mmu:11571	Cysteine-rich secretory protein 1
Crisp3	turquoise	mmu:11572	Cysteine-rich secretory protein 3
Crispld1	turquoise	mmu:83691	Cysteine-rich secretory protein LCCL domain-containing 1
Crlf2	blue	mmu:57914	Crlf2 protein
Crnn	turquoise	mmu:381457	Protein Crnn
Crot	turquoise	mmu:74114	Putative uncharacterized protein
Cry1	turquoise	mmu:12952	Cryptochrome-1
Cryab	blue	mmu:12955	Alpha-crystallin B chain
Cryba4	turquoise	mmu:12959	Beta-crystallin A4
Crym	turquoise	mmu:12971	Ketimine reductase mu-crystallin
Csdc2	turquoise	mmu:105859	Cold shock domain-containing protein C2
Csf1	brown	mmu:12977	Macrophage colony-stimulating factor 1
Csf1r	blue	mmu:12978	Macrophage colony-stimulating factor 1 receptor
Csf1r-ps	turquoise		colony stimulating factor 1 receptor (granulocyte), pseudogene
Csf2ra	brown	mmu:12982	Granulocyte-macrophage colony-stimulating factor receptor alpha-chain deletion isoform
Csf2rb	brown	mmu:12983	Cytokine receptor common subunit beta
Csf2rb2	brown	mmu:12984	Interleukin-3 receptor class 2 subunit beta
Csf3r	turquoise	mmu:12986	Granulocyte colony-stimulating factor receptor
Csgalnact1	turquoise	mmu:234356	Chondroitin sulfate N-acetylgalactosaminyltransferase 1
Csmd1	turquoise	mmu:94109	MKIAA1890 protein
Csnk1e	turquoise	mmu:27373	Casein kinase I isoform epsilon
Csrp3	blue	mmu:13009	Cysteine and glycine-rich protein 3
Csta	turquoise	mmu:209294	MCG130181
Cstf2t	brown	mmu:83410	Cleavage stimulation factor subunit 2 tau variant
Cth	turquoise	mmu:107869	Cystathionine gamma-lyase
Ctnna2	turquoise	mmu:12386	Catenin alpha-2
Ctnna3	blue	mmu:216033	Alpha-T-catenin isoform X
Ctnnb1	turquoise	mmu:12387	Catenin beta-1
Ctnnd2	turquoise	mmu:18163	Ctnnd2 protein
Ctps	turquoise	mmu:51797	CTP synthase 1
Ctse	turquoise	mmu:13034	Cathepsin E
Ctsg	turquoise	mmu:13035	Cathepsin G
Ctso	blue	mmu:229445	Cathepsin O
Ctss	blue	mmu:13040	Cathepsin S
Ctsw	turquoise	mmu:13041	Cathepsin W, isoform CRA_b
Ctsz	blue	mmu:64138	Cathepsin Z, isoform CRA_b
Cttnbp2	turquoise	mmu:30785	Cortactin-binding protein 2
Ctxn3	turquoise	mmu:629147	Cortexin-3
Cubn	blue	mmu:65969	Putative uncharacterized protein
Cuedc1	yellow	mmu:103841	CUE domain containing 1
Cul9	blue	mmu:78309	Cullin-9
Cutal	turquoise	mmu:77996	D730039F16Rik protein
Cux1	turquoise	mmu:13047	One cut domain family member
Cwh43	turquoise	mmu:231293	PGAP2-interacting protein
Cx3cr1	brown	mmu:13051	C-X3-C chemokine receptor 1
Cxcl10	brown	mmu:15945	C-X-C motif chemokine 10
Cxcl14	turquoise	mmu:57266	Cxcl14 protein
Cxcl9	blue	mmu:17329	C-X-C motif chemokine 9
Cxcr3	blue	mmu:12766	C-X-C chemokine receptor type 3
Cxx1c	turquoise	mmu:72865	Protein Cxx1c
Cxxc4	turquoise	mmu:319478	CXXC-type zinc finger protein 4
Cyb5r1	turquoise	mmu:72017	NADH-cytochrome b5 reductase 1
Cyb5r2	turquoise	mmu:320635	NADH-cytochrome b5 reductase 2
Cyba	blue	mmu:13057	Cytochrome b-245, alpha polypeptide, isoform CRA_a
Cybb	blue	mmu:13058	Cytochrome b-245 heavy chain
Cybrd1	turquoise	mmu:73649	Cytochrome b reductase 1
Cygb	turquoise	mmu:114886	Cytoglobin
Cyp1b1	turquoise	mmu:13078	Putative uncharacterized protein
Cyp20a1	turquoise	mmu:77951	Cytochrome P450 20A1
Cyp21a1	turquoise	mmu:13079	Steroid 21-hydroxylase
Cyp26b1	turquoise	mmu:232174	Cytochrome P450 26B1
Cyp27a1	blue	mmu:104086	Cyp27a1 protein
Cyp27b1	turquoise	mmu:13115	25-hydroxyvitamin D-1 alpha hydroxylase, mitochondrial
Cyp2e1	blue	mmu:13106	Cytochrome P450 2E1
Cyp2f2	turquoise	mmu:13107	Cytochrome P450 2F2
Cyp2g1	turquoise	mmu:13108	Protein Cyp2g1
Cyp2s1	turquoise	mmu:74134	Cytochrome P450 2S1
Cyp2w1	turquoise	mmu:545817	Cytochrome P450 2W1
Cyp3a13	turquoise	mmu:13113	Cytochrome P450, family 3, subfamily a, polypeptide 13
Cyp3a16	turquoise	mmu:13114	Cytochrome P450, family 3, subfamily a, polypeptide 16
Cyp4f17	turquoise	mmu:208285	Protein Cyp4f17
Cyp4f37	turquoise	mmu:677156	Protein Cyp4f37
Cyp4v3	blue	mmu:102294	MCG1050379
Cyp7b1	brown	mmu:13123	Putative uncharacterized protein
Cyr61	yellow	mmu:16007	Protein CYR61
Cys1	blue	mmu:12879	Cystin-1
Cysltr1	brown	mmu:58861	Cysteinyl leukotriene receptor 1
Cysltr2	turquoise	mmu:70086	Cysteinyl leukotriene 2 receptor
Cyth4	turquoise	mmu:72318	Cyth4 protein
Cytip	turquoise	mmu:227929	Putative uncharacterized protein
D030045P18Rik	turquoise	mmu:320363	RIKEN cDNA D030045P18 gene
D10Bwg1379e	turquoise	mmu:215821	Brefeldin A-inhibited guanine nucleotide-exchange protein 3
D130052B06Rik	turquoise	mmu:216644	Protein D130052B06Rik
D16Ertd727e	turquoise		cell division cycle associated 7 pseudogene
D1Ertd622e	brown	mmu:52392	UNC119-binding protein C5orf30 homolog
D230025D16Rik	turquoise	mmu:234678	RIKEN cDNA D230025D16 gene
D3Bwg0562e	turquoise	mmu:229791	Lipid phosphate phosphatase-related protein type 4
D430019H16Rik	turquoise	mmu:268595	MCG1155
D430041D05Rik	turquoise	mmu:241589	Protein D430041D05Rik
D630033O11Rik	turquoise	mmu:235302	MCG62111
D630039A03Rik	turquoise	mmu:242484	Putative uncharacterized protein
D730001G18Rik	turquoise	mmu:78725	RIKEN cDNA D730001G18 gene
D830046C22Rik	turquoise	mmu:320197	RIKEN cDNA D830046C22 gene
D930020B18Rik	turquoise	mmu:216393	Protein D930020B18Rik
D930048N14Rik	turquoise	mmu:97775	Protein D930048N14Rik
Dab1	brown	mmu:13131	Disabled homolog 1 (Drosophila), isoform CRA_a
Dab2	brown	mmu:13132	Disabled homolog 2
Dach1	turquoise	mmu:13134	Putative uncharacterized protein
Dact1	blue	mmu:59036	Dapper homolog 1, antagonist of beta-catenin (Xenopus)
Daf2	turquoise	mmu:13137	Daf2 protein
Dagla	turquoise	mmu:269060	Dagla protein
Daglb	blue	mmu:231871	Sn1-specific diacylglycerol lipase beta
Dancr	turquoise	mmu:70036	differentiation antagonizing non-protein coding RNA
Dapk2	turquoise	mmu:13143	DAP-kinase-related protein 1 beta isoform
Dapl1	turquoise	mmu:76747	Death-associated protein-like 1
Dapp1	turquoise	mmu:26377	Dual adapter for phosphotyrosine and 3-phosphotyrosine and 3-phosphoinositide
Darc	turquoise	mmu:13349	Atypical chemokine receptor 1
Dbf4	turquoise	mmu:27214	DBF4 homolog (S. cerevisiae)
Dbndd1	turquoise	mmu:72185	Dysbindin domain-containing protein 1
Dbndd2	turquoise	mmu:52840	Dysbindin domain-containing protein 2
Dbp	blue	mmu:13170	D site-binding protein
Dcaf4	turquoise	mmu:73828	Protein Dcaf4
Dcbld1	turquoise	mmu:66686	Discoidin, CUB and LCCL domain-containing protein 1
Dcc	turquoise	mmu:13176	Netrin receptor DCC
Dcdc2a	turquoise	mmu:195208	Doublecortin domain-containing protein 2
Dcdc2b	turquoise	mmu:100504491	Protein Dcdc2b
Dchs1	turquoise	mmu:233651	Protocadherin-16
Dclk2	turquoise	mmu:70762	Serine/threonine-protein kinase DCLK2
Dclk3	turquoise	mmu:245038	Serine/threonine-protein kinase DCLK3
Dclre1c	blue	mmu:227525	Protein artemis
Dcn	turquoise	mmu:13179	Decorin
Dct	turquoise	mmu:13190	L-dopachrome tautomerase
Ddah2	turquoise	mmu:51793	Ddah2 protein
Ddit4l	yellow	mmu:73284	DNA-damage-inducible transcript 4-like
Ddn	yellow	mmu:13199	Dendrin
Ddo	blue	mmu:70503	D-aspartate oxidase
Ddr2	turquoise	mmu:18214	Discoidin domain-containing receptor 2
Ddx39	blue	mmu:68278	ATP-dependent RNA helicase DDX39A
Ddx4	brown	mmu:13206	DEAD box polypeptide 4
Ddx58	brown	mmu:230073	Ddx58 protein
Ddx60	turquoise	mmu:234311	Protein Ddx60
Decr2	brown	mmu:26378	Putative uncharacterized protein
Dedd2	turquoise	mmu:67379	Putative uncharacterized protein
Defb1	turquoise	mmu:13214	Beta-defensin 1
Defb14	turquoise	mmu:244332	Defb14 protein
Defb4	turquoise	mmu:56519	Beta-defensin 4
Defb6	turquoise	mmu:116746	Defensin beta 6
Degs2	turquoise	mmu:70059	Sphingolipid delta(4)-desaturase/C4-hydroxylase DES2
Dennd1a	blue	mmu:227801	DENN domain-containing protein 1A
Dennd1c	blue	mmu:70785	DENN domain-containing protein 1C
Dennd2a	turquoise	mmu:209773	Dennd2a protein
Dennd4b	turquoise	mmu:229541	Dennd4b protein
Depdc1a	turquoise	mmu:76131	DEP domain containing 1a, isoform CRA_c
Depdc1b	turquoise	mmu:218581	DEP domain containing 1B, isoform CRA_b
Des	blue	mmu:13346	Desmin
Dgat2l6	turquoise	mmu:668257	Diacylglycerol O-acyltransferase 2-like protein 6
Dgkg	turquoise	mmu:110197	Diacylglycerol kinase gamma
Dgkh	turquoise	mmu:380921	Diacylglycerol kinase
Dgki	blue	mmu:320127	Diacylglycerol kinase
Dgkk	brown	mmu:331374	Diacylglycerol kinase
Dhdh	blue	mmu:71755	Dhdh protein
Dhh	turquoise	mmu:13363	Desert hedgehog protein
Dhrs7c	yellow	mmu:68460	Dehydrogenase/reductase SDR family member 7C
Dhx58	brown	mmu:80861	Putative uncharacterized protein
Diap3	turquoise	mmu:56419	Protein diaphanous homolog 3
Dio3	turquoise	mmu:107585	Type III iodothyronine deiodinase
Dio3os	turquoise	mmu:353504	deiodinase, iodothyronine type III, opposite strand
Disc1	brown	mmu:244667	Disrupted in schizophrenia 1 homolog
Disp1	blue	mmu:68897	Protein dispatched homolog 1
Dkc1	turquoise	mmu:245474	H/ACA ribonucleoprotein complex subunit 4
Dkk4	turquoise	mmu:234130	Dickkopf-related protein 4
Dlc1	blue	mmu:50768	A730069N07Rik/deleted in liver cancer 1 fusion protein
Dleu2	blue	mmu:668253	deleted in lymphocytic leukemia, 2
Dlg2	turquoise	mmu:23859	Disks large homolog 2
Dlg3	turquoise	mmu:53310	Disks large homolog 3
Dlgap1	brown	mmu:224997	Disks large-associated protein 1
Dlgap5	turquoise	mmu:218977	Disks large-associated protein 5
Dlx1	turquoise	mmu:13390	Homeobox protein DLX-1
Dlx1as	turquoise	mmu:111970	distal-less homeobox 1, antisense
Dlx2	turquoise	mmu:13392	Homeobox protein DLX-2
Dlx3	turquoise	mmu:13393	Homeobox protein DLX-3
Dlx4	turquoise	mmu:13394	Homeobox protein DLX-4
Dmrt2	turquoise	mmu:226049	Doublesex- and mab-3-related transcription factor 2
Dmtn	blue	mmu:13829	Putative uncharacterized protein
Dnaaf3	blue	mmu:436022	Dynein assembly factor 3, axonemal
Dnah10	turquoise	mmu:56087	Protein Dnah10
Dnah2	turquoise	mmu:327954	Dynein heavy chain 2, axonemal
Dnaic2	turquoise	mmu:432611	Dynein intermediate chain 2, axonemal
Dnajb2	turquoise	mmu:56812	DnaJ homolog subfamily B member 2
Dnajb5	turquoise	mmu:56323	DnaJ homolog subfamily B member 5
Dnajc27	turquoise	mmu:217378	DnaJ homolog subfamily C member 27
Dnajc6	turquoise	mmu:72685	Putative tyrosine-protein phosphatase auxilin
Dnajc7	turquoise	mmu:56354	DnaJ homolog subfamily C member 7
Dnase1l2	turquoise	mmu:66705	Deoxyribonuclease-1-like 2
Dnase1l3	turquoise	mmu:13421	Deoxyribonuclease gamma
Dnhd1	turquoise	mmu:77505	Protein Dnhd1
Dnm1	turquoise	mmu:13429	Dynamin-1
Doc2g	turquoise	mmu:60425	Double C2-like domain-containing protein gamma
Dock10	blue	mmu:210293	Dedicator of cytokinesis protein 10
Dock2	blue	mmu:94176	Dedicator of cytokinesis protein 2
Dock3	turquoise	mmu:208869	Dedicator of cytokinesis protein 3
Dohh	turquoise	mmu:102115	Deoxyhypusine hydroxylase
Dok1	blue	mmu:13448	Docking protein 1
Dok2	brown	mmu:13449	Docking protein 2
Dok3	turquoise	mmu:27261	Docking protein 3, isoform CRA_b
Dok4	turquoise	mmu:114255	Docking protein 4
Dok7	blue	mmu:231134	Dok7 protein
Dos	turquoise	mmu:100503659	Protein Dos
Dpep2	blue	mmu:319446	Dipeptidase 2
Dpf3	turquoise	mmu:70127	D4 zinc and double PHD finger family 3 splice variant a
Dpp4	blue	mmu:13482	Dipeptidyl peptidase 4
Dpp6	blue	mmu:13483	Dipeptidyl aminopeptidase-like protein 6
Dpt	blue	mmu:56429	Dermatopontin
Dpy19l1	brown	mmu:244745	Probable C-mannosyltransferase DPY19L1
Dpyd	blue	mmu:99586	Putative uncharacterized protein
Dpysl2	turquoise	mmu:12934	Dihydropyrimidinase-related protein 2
Dpysl5	turquoise	mmu:65254	Dpysl5 protein
Dram1	turquoise	mmu:71712	DNA damage-regulated autophagy modulator protein 1
Drp2	turquoise	mmu:13497	Dystrophin-related protein 2
Dsc1	turquoise	mmu:13505	Desmocollin-1
Dsc2	turquoise	mmu:13506	Desmocollin-2
Dse	blue	mmu:212898	Dermatan-sulfate epimerase
Dsg1b	turquoise	mmu:225256	MCG140886
Dsg1c	turquoise	mmu:211924	Desmoglein-1-gamma
Dsg2	turquoise	mmu:13511	Desmoglein-2
Dsg3	turquoise	mmu:13512	Desmoglein-3
Dsg4	turquoise	mmu:16769	Desmoglein4
Dsn1	turquoise	mmu:66934	Kinetochore-associated protein DSN1 homolog
Dsp	turquoise	mmu:109620	Desmoplakin
Dtl	turquoise	mmu:76843	Denticleless protein homolog
Dtna	blue	mmu:13527	Dystrobrevin
Dtnb	turquoise	mmu:13528	Dystrobrevin beta
Dtx3l	blue	mmu:209200	Dtx3l protein
Dusp1	blue	mmu:19252	Dual specificity protein phosphatase 1
Dusp13	blue	mmu:27389	Dual-specificity protein phosphatase 13 isoform A
Dusp14	turquoise	mmu:56405	Dual-specificity protein phosphatase 14
Dusp15	blue	mmu:252864	Dusp15 protein
Dusp2	turquoise	mmu:13537	Dual specificity protein phosphatase 2
Dusp27	turquoise	mmu:240892	Inactive dual specificity phosphatase 27
Dusp3	turquoise	mmu:72349	Dual-specificity protein phosphatase 3
Dusp8	turquoise	mmu:18218	Dual-specificity protein phosphatase 8
Dusp9	turquoise	mmu:75590	Dual specificity protein phosphatase
Dut	blue	mmu:110074	Dutp protein
Dynll1	turquoise	mmu:56455	Dynein light chain 1, cytoplasmic
Dyrk3	turquoise	mmu:226419	Dual-specificity tyrosine-phosphorylation-regulated kinase 3
Dysf	turquoise	mmu:26903	Dysferlin variant a
E030003E18Rik	brown	mmu:320092	RIKEN cDNA E030003E18 gene
E030030I06Rik	blue	mmu:319887	Protein E030030I06Rik
E130012A19Rik	turquoise	mmu:103551	Uncharacterized protein C17orf96 homolog
E230016K23Rik	blue	mmu:100504464	Putative uncharacterized protein
E2f2	turquoise	mmu:242705	Transcription factor E2F2
E2f8	blue	mmu:108961	Transcription factor E2F8
E330013P04Rik	blue	mmu:107376	Putative uncharacterized protein
Eaf1	turquoise	mmu:74427	ELL-associated factor 1
Ear2	blue	mmu:13587	Uncharacterized protein
Ear-ps2	turquoise		eosinophil-associated, ribonuclease A family, pseudogene 2
Ear-ps9	blue		eosinophil-associated, ribonuclease A family, pseudogene 9
Ebf1	turquoise	mmu:13591	Transcription factor COE1
Ebf2	blue	mmu:13592	Transcription factor COE2
Ebf3	blue	mmu:13593	Transcription factor COE3
Ebi3	blue	mmu:50498	Interleukin-27 subunit beta
Ecm1	blue	mmu:13601	Ecm1 protein
Ecm2	blue	mmu:407800	Extracellular matrix protein 2
Ect2	turquoise	mmu:13605	Protein ECT2
Eda2r	blue	mmu:245527	Eda2r protein
Edaradd	turquoise	mmu:171211	Putative uncharacterized protein
Edn1	turquoise	mmu:13614	Endothelin-1
Edn2	turquoise	mmu:13615	Endothelin-2
Edn3	turquoise	mmu:13616	Endothelin 3
Eef1a2	blue	mmu:13628	Elongation factor 1-alpha 2
Eef1e1	blue	mmu:66143	Eukaryotic translation elongation factor 1 epsilon 1
Eepd1	blue	mmu:67484	Endonuclease/exonuclease/phosphatase family domain-containing protein 1
Efcab11	blue	mmu:78767	EF-hand calcium-binding domain-containing protein 11
Efcab2	turquoise	mmu:68226	EF-hand calcium-binding domain-containing protein 2
Efemp1	blue	mmu:216616	EGF-containing fibulin-like extracellular matrix protein 1
Efemp2	turquoise	mmu:58859	EGF-containing fibulin-like extracellular matrix protein 2
Efhd1	brown	mmu:98363	EF-hand domain-containing protein D1
Efhd2	brown	mmu:27984	Efhd2 protein
Efna1	turquoise	mmu:13636	Ephrin-A1
Efna2	turquoise	mmu:13637	Ephrin-A2
Efna3	turquoise	mmu:13638	Ephrin-A3
Efna4	turquoise	mmu:13639	Ephrin-A4
Efnb1	turquoise	mmu:13641	Ephrin-B1
Efr3b	brown	mmu:668212	Protein EFR3 homolog B
Eftud1	turquoise	mmu:101592	Elongation factor Tu GTP-binding domain-containing protein 1
Egf	blue	mmu:13645	Pro-epidermal growth factor
Egfl6	turquoise	mmu:54156	Epidermal growth factor-like protein 6
Egln3	turquoise	mmu:112407	Egl nine homolog 3
Egr1	blue	mmu:13653	Early growth response protein 1
Egr3	blue	mmu:13655	Early growth response protein 3
Ehbp1l1	turquoise	mmu:114601	EH domain-binding protein 1-like protein 1
Ehd2	brown	mmu:259300	EH domain-containing protein 2
Ehd4	blue	mmu:98878	EH-domain containing 4-KJR
Ehf	turquoise	mmu:13661	ETS homologous factor
Eid3	turquoise	mmu:66341	EP300-interacting inhibitor of differentiation 3
Eif1ax	turquoise	mmu:66235	Eukaryotic translation initiation factor 1A, X-chromosomal
Eif2ak2	brown	mmu:19106	Interferon-induced, double-stranded RNA-activated protein kinase
Eif2b1	turquoise	mmu:209354	Translation initiation factor eIF-2B subunit alpha
Eif2b2	turquoise	mmu:217715	Translation initiation factor eIF-2B subunit beta
Eif2b3	turquoise	mmu:108067	Eif2b3 protein
Eif2b4	turquoise	mmu:13667	Translation initiation factor eIF-2B subunit delta
Eif2b5	turquoise	mmu:224045	Translation initiation factor eIF-2B subunit epsilon
Eif2s1	turquoise	mmu:13665	Eukaryotic translation initiation factor 2 subunit 1
Eif2s2	turquoise	mmu:67204	Eukaryotic translation initiation factor 2 subunit 2
Eif3i	turquoise	mmu:54709	Eukaryotic translation initiation factor 3 subunit I
Eif3j1	turquoise	mmu:78655	Eukaryotic translation initiation factor 3 subunit J-A
Eif4a1	turquoise	mmu:13681	Eukaryotic initiation factor 4A-I
Eif4e1b	blue	mmu:218268	Eukaryotic translation initiation factor 4E type 1B
Eif4e3	turquoise	mmu:66892	Eukaryotic translation initiation factor 4E type 3
Eif5al3-ps	turquoise		eukaryotic translation initiation factor 5A-like 3, pseudogene
Elavl4	blue	mmu:15572	ELAV-like protein 4
Elf3	turquoise	mmu:13710	ETS-related transcription factor Elf-3
Elf4	brown	mmu:56501	Predicted gene, ENSMUSG00000053512
Elf5	turquoise	mmu:13711	E74-like factor 5
Elfn2	turquoise	mmu:207393	Protein phosphatase 1 regulatory subunit 29
Elk3	turquoise	mmu:13713	New Ets
Ell2	turquoise	mmu:192657	Ell2 protein
Elmo1	turquoise	mmu:140580	MKIAA0281 protein
Elmod1	turquoise	mmu:270162	Elmod1 protein
Elovl3	turquoise	mmu:12686	Elongation of very long chain fatty acids protein 3
Elovl6	turquoise	mmu:170439	Elongation of very long chain fatty acids protein 6
Elovl7	turquoise	mmu:74559	Elongation of very long chain fatty acids protein 7
Emc1	turquoise	mmu:230866	C230096C10Rik protein
Emc4	turquoise	mmu:68032	ER membrane protein complex subunit 4
Eme1	blue	mmu:268465	Crossover junction endonuclease EME1
Emilin1	turquoise	mmu:100952	Putative uncharacterized protein
Emilin2	brown	mmu:246707	Elastin microfibril interfacer 2
Emp2	turquoise	mmu:13731	Xmp
Emp3	brown	mmu:13732	Epithelial membrane protein 3
Emr1	blue	mmu:13733	Emr1
Emr4	blue	mmu:52614	EGF-like module containing, mucin-like, hormone receptor-like sequence 4
Emx2	turquoise	mmu:13797	Homeobox protein EMX2
En1	turquoise	mmu:13798	Homeobox protein engrailed-1
Endou	turquoise	mmu:19011	Poly(U)-specific endoribonuclease
Eno3	blue	mmu:13808	Beta-enolase
Enox2	blue	mmu:209224	Putative uncharacterized protein
Enpep	blue	mmu:13809	Glutamyl aminopeptidase
Enpp4	blue	mmu:224794	Bis(5'-adenosyl)-triphosphatase enpp4
Enpp5	turquoise	mmu:83965	Ectonucleotide pyrophosphatase/phosphodiesterase family member 5
Entpd1	blue	mmu:12495	Ectonucleoside triphosphate diphosphohydrolase 1
Entpd2	blue	mmu:12496	Ectonucleoside triphosphate diphosphohydrolase 2
Entpd3	turquoise	mmu:215446	Putative uncharacterized protein
Entpd7	brown	mmu:93685	Ectonucleoside triphosphate diphosphohydrolase 7
Eomes	turquoise	mmu:13813	Eomesodermin homolog
Epas1	turquoise	mmu:13819	Endothelial PAS domain-containing protein 1
Epb4.1l2	turquoise	mmu:13822	Erythrocyte protein band 4.1-like 2, isoform CRA_c
Epb4.1l4a	turquoise	mmu:13824	Band 4.1-like protein 4A
Epb4.1l4b	turquoise	mmu:54357	Band 4.1-like protein 4B
Epb4.1l5	turquoise	mmu:226352	Band 4.1-like protein 5
Epcam	turquoise	mmu:17075	Trop-1 protein
Epdr1	blue	mmu:105298	Mammalian ependymin-related protein 1
Epgn	turquoise	mmu:71920	Epithelial mitogen
Epha1	turquoise	mmu:13835	Ephrin type-A receptor 1
Epha2	turquoise	mmu:13836	Ephrin type-A receptor 2
Epha3	brown	mmu:13837	Receptor protein-tyrosine kinase
Epha4	turquoise	mmu:13838	Ephrin type-A receptor 4
Ephb1	turquoise	mmu:270190	Putative uncharacterized protein
Ephb3	turquoise	mmu:13845	Ephrin type-B receptor 3
Ephx1	blue	mmu:13849	Epoxide hydrolase 1, microsomal
Ephx3	turquoise	mmu:71932	Abhd9 protein
Epm2a	blue	mmu:13853	Laforin
Epn3	turquoise	mmu:71889	Putative uncharacterized protein
Epor	blue	mmu:13857	Erythropoietin receptor
Eps8l2	turquoise	mmu:98845	Epidermal growth factor receptor kinase substrate 8-like protein 2
Epsti1	blue	mmu:108670	Epithelial-stromal interaction protein 1
Erap1	blue	mmu:80898	Putative uncharacterized protein
Erbb2	turquoise	mmu:13866	Receptor tyrosine-protein kinase erbB-2
Ercc1	turquoise	mmu:13870	DNA excision repair protein ERCC-1
Erdr1	turquoise	mmu:170942	Protein Erdr1
Ereg	turquoise	mmu:13874	Proepiregulin
Ergic1	brown	mmu:67458	Endoplasmic reticulum-Golgi intermediate compartment protein 1
Eri1	turquoise	mmu:67276	3'-5' exoribonuclease 1
Eri2	turquoise	mmu:71151	ERI1 exoribonuclease 2
Ermard	blue	mmu:381062	ER membrane associated RNA degradation
Ero1l	turquoise	mmu:50527	Putative uncharacterized protein
Esco1	turquoise	mmu:77805	N-acetyltransferase ESCO1
Esco2	turquoise	mmu:71988	Putative uncharacterized protein
Espnl	turquoise	mmu:227357	Espin-like protein
Esr1	turquoise	mmu:13982	C-terminally truncated estrogen receptor alpha product-1
Esrp1	turquoise	mmu:207920	Epithelial-splicing regulatory protein 1
Esrp2	turquoise	mmu:77411	Epithelial-splicing regulatory protein 2
Esyt1	brown	mmu:23943	Extended synaptotagmin-1
Etnppl	turquoise	mmu:71760	Ethanolamine-phosphate phospho-lyase
Etv1	turquoise	mmu:14009	ETS translocation variant 1
Etv4	turquoise	mmu:18612	ETS translocation variant 4
Eva1a	turquoise	mmu:232146	Protein eva-1 homolog A
Eva1c	turquoise	mmu:70967	4931408A02Rik protein
Evi2a	blue	mmu:14017	Protein EVI2A
Evi2a-evi2b	brown	mmu:101488212	Protein Gm21975
Evi2b	brown	mmu:216984	Protein EVI2B
Evpl	turquoise	mmu:14027	Putative uncharacterized protein
Exo1	turquoise	mmu:26909	Exonuclease 1
Exosc2	turquoise	mmu:227715	Exosome complex component RRP4
Exph5	turquoise	mmu:320051	Exophilin-5
Extl2	turquoise	mmu:58193	Alpha-1,4-N-acetylhexosaminyltransferase
Eya2	turquoise	mmu:14049	Eyes absent homolog 2
Eya4	blue	mmu:14051	Eyes absent 4 homolog (Drosophila)
Ezh2	turquoise	mmu:14056	Histone-lysine N-methyltransferase EZH2
Ezr	turquoise	mmu:22350	Ezrin
F11r	turquoise	mmu:16456	Junctional adhesion molecule A
F12	turquoise	mmu:58992	Coagulation factor XII
F13a1	turquoise	mmu:74145	Putative uncharacterized protein
F2r	turquoise	mmu:14062	Proteinase-activated receptor 1
F2rl1	turquoise	mmu:14063	Proteinase-activated receptor 2
F5	turquoise	mmu:14067	Coagulation factor V
F630028O10Rik	blue	mmu:100038363	RIKEN cDNA F630028O10 gene
F730311O21Rik	blue	mmu:622304	RIKEN cDNA F730311O21 gene
F830016B08Rik	blue	mmu:240328	Protein F830016B08Rik
F830045P16Rik	turquoise	mmu:228592	RIKEN cDNA F830045P16
F830208F22Rik	turquoise	mmu:619308	Putative uncharacterized protein
Fabp12	turquoise	mmu:75497	Fatty acid-binding protein 12
Fabp5	turquoise	mmu:16592	Fatty acid-binding protein, epidermal
Fabp5l2	turquoise		fatty acid binding protein 5-like 2
Fabp7	turquoise	mmu:12140	Fatty acid-binding protein, brain
Fabp9	turquoise	mmu:21884	Fatty acid-binding protein 9
Fads2	turquoise	mmu:56473	Delta-6 desaturase
Fads3	turquoise	mmu:60527	Fatty acid desaturase 3, isoform CRA_a
Faim2	turquoise	mmu:72393	Protein lifeguard 2
Fam101a	turquoise	mmu:73121	Filamin-interacting protein FAM101A
Fam105a	blue	mmu:223433	Inactive ubiquitin thioesterase FAM105A
Fam107b	turquoise	mmu:66540	Protein FAM107B
Fam110a	turquoise	mmu:73847	Serine threonine rich protein
Fam111a	brown	mmu:107373	Protein FAM111A
Fam114a1	brown	mmu:68303	Protein Noxp20
Fam126a	turquoise	mmu:84652	Hyccin
Fam131c	turquoise	mmu:277743	MCG10041
Fam132a	turquoise	mmu:67389	Adipolin
Fam132b	blue	mmu:227358	Erythroferrone
Fam135a	turquoise	mmu:68187	Protein FAM135A
Fam149a	turquoise	mmu:212326	Protein FAM149A
Fam167a	turquoise	mmu:219148	Protein FAM167A
Fam169b	turquoise	mmu:434197	Protein FAM169B
Fam171b	turquoise	mmu:241520	Protein FAM171B
Fam184b	turquoise	mmu:58227	Protein FAM184B
Fam187b	turquoise	mmu:76415	Protein FAM187B
Fam19a3	blue	mmu:329731	Protein FAM19A3
Fam203a	turquoise	mmu:59053	Protein HGH1 homolog
Fam211b	turquoise	mmu:192734	Leucine-rich repeat-containing protein 75B
Fam213b	turquoise	mmu:66469	Prostamide/prostaglandin F synthase
Fam214b	turquoise	mmu:230088	Protein FAM214B
Fam227a	turquoise	mmu:75729	Protein Fam227a
Fam25c	turquoise	mmu:69134	Protein FAM25C
Fam26d	turquoise	mmu:270711	Protein FAM26D
Fam26e	turquoise	mmu:103511	Putative uncharacterized protein
Fam3b	turquoise	mmu:52793	Protein FAM3B
Fam3c	turquoise	mmu:27999	Protein FAM3C
Fam46a	blue	mmu:212943	Protein Fam46a
Fam46b	turquoise	mmu:100342	Protein FAM46B
Fam49a	turquoise	mmu:76820	Protein FAM49A
Fam49b	brown	mmu:223601	Protein FAM49B
Fam60a	turquoise	mmu:56306	Protein FAM60A
Fam65a	turquoise	mmu:75687	Protein FAM65A
Fam65b	brown	mmu:193385	Likely orthologue of H. sapiens chromosome 6 open reading frame 32 (C6orf32)
Fam65c	turquoise	mmu:69553	Protein FAM65C
Fam73a	turquoise	mmu:215708	Protein FAM73A
Fam78a	turquoise	mmu:241303	Family with sequence similarity 78, member A
Fam78b	brown	mmu:226610	Protein FAM78B
Fam83a	turquoise	mmu:239463	Protein FAM83A
Fam83b	turquoise	mmu:208994	Protein FAM83B
Fam83c	turquoise	mmu:71405	Protein Fam83c
Fam83g	turquoise	mmu:69640	Protein FAM83G
Fam83h	turquoise	mmu:105732	Protein FAM83H
Fam84a	turquoise	mmu:105005	Protein FAM84A
Fam84b	turquoise	mmu:399603	Protein Fam84b
Fanca	blue	mmu:14087	Fanconi anemia, complementation group A
Fanci	blue	mmu:208836	Fanconi anemia group I protein homolog
Farp1	turquoise	mmu:223254	FERM, RhoGEF and pleckstrin domain-containing protein 1
Fasl	blue	mmu:14103	Fas ligand
Fasn	turquoise	mmu:14104	Fatty acid synthase
Fat4	blue	mmu:329628	Protocadherin Fat 4
Fbln1	blue	mmu:14114	Fibulin-1
Fbln2	turquoise	mmu:14115	Fibulin-2
Fbn1	brown	mmu:14118	Mutant fibrillin-1
Fbp1	turquoise	mmu:14121	Fructose-1,6-bisphosphatase 1
Fbp2	blue	mmu:14120	Fructose-1,6-bisphosphatase isozyme 2
Fbxl16	turquoise	mmu:214931	F-box/LRR-repeat protein 16
Fbxl19	turquoise	mmu:233902	F-box/LRR-repeat protein 19
Fbxl7	turquoise	mmu:448987	F-box/LRR-repeat protein 7
Fbxo4	brown	mmu:106052	F-box only protein 4
Fbxo40	blue	mmu:207215	F-box only protein 40
Fbxo5	turquoise	mmu:67141	F-box only protein 5
Fbxw10	brown	mmu:213980	Fbxw10 protein
Fbxw17	brown	mmu:109082	Protein Fbxw17
Fcer1a	turquoise	mmu:14125	High affinity immunoglobulin epsilon receptor subunit alpha
Fcer1g	blue	mmu:14127	High affinity immunoglobulin epsilon receptor subunit gamma
Fcgbp	turquoise	mmu:215384	Protein Fcgbp
Fcgr1	brown	mmu:14129	High affinity immunoglobulin gamma Fc receptor I
Fcgr2b	blue	mmu:14130	Low affinity immunoglobulin gamma Fc region receptor II
Fcgr3	blue	mmu:14131	Low affinity immunoglobulin gamma Fc region receptor III
Fcgr4	brown	mmu:246256	Fc gamma RIIIa receptor
Fcgrt	blue	mmu:14132	IgG receptor FcRn large subunit p51
Fchsd1	turquoise	mmu:319262	FCH and double SH3 domains protein 1
Fcna	blue	mmu:14133	Ficolin-1
Fcrl1	brown	mmu:229499	Fc receptor-like protein 1
Fcrls	blue	mmu:80891	Protein Fcrls
Fdps	blue	mmu:110196	Putative uncharacterized protein
Fem1b	turquoise	mmu:14155	Putative uncharacterized protein
Fer1l4	turquoise	mmu:74562	Fer-1-like protein 4
Fer1l6	blue	mmu:631797	Protein Fer1l6
Fermt1	turquoise	mmu:241639	Fermitin family homolog 1
Fermt3	blue	mmu:108101	Putative uncharacterized protein
Fes	brown	mmu:14159	Tyrosine-protein kinase Fes/Fps
Fetub	turquoise	mmu:59083	GUGU beta
Fez2	turquoise	mmu:225020	Fasciculation and elongation protein zeta-2
Fgd2	blue	mmu:26382	Faciogenital dysplasia protein 2
Fgd3	blue	mmu:30938	FYVE, RhoGEF and PH domain-containing protein 3
Fgd4	blue	mmu:224014	FYVE, RhoGEF and PH domain-containing protein 4
Fgf11	blue	mmu:14166	Fibroblast growth factor 11
Fgf13	blue	mmu:14168	Fibroblast growth factor 13
Fgf18	turquoise	mmu:14172	Fibroblast growth factor 18
Fgf2	yellow	mmu:14173	Fibroblast growth factor 2
Fgf21	turquoise	mmu:56636	Fibroblast growth factor 21
Fgf22	turquoise	mmu:67112	Fibroblast growth factor 22
Fgf3	turquoise	mmu:14174	Fibroblast growth factor 3
Fgf5	turquoise	mmu:14176	Fibroblast growth factor 5
Fgf6	blue	mmu:14177	Fibroblast growth factor 6
Fgf7	turquoise	mmu:14178	Fibroblast growth factor 7
Fgf9	blue	mmu:14180	Fibroblast growth factor 9
Fgfbp3	turquoise	mmu:72514	Fibroblast growth factor-binding protein 3
Fgfr1op	turquoise	mmu:75296	FGFR1 oncogene partner
Fgfr3	turquoise	mmu:14184	Fibroblast growth factor receptor 3
Fgfr4	turquoise	mmu:14186	Fibroblast growth factor receptor 4 splice variant 17a
Fgl2	blue	mmu:14190	Fibroleukin
Fgr	brown	mmu:14191	Tyrosine-protein kinase Fgr
Fhdc1	turquoise	mmu:229474	Fhdc1 protein
Fhl1	blue	mmu:14199	Four and a half LIM domains protein 1
Fhl2	turquoise	mmu:14200	Four and a half LIM domains protein 2
Fhod1	turquoise	mmu:234686	FH1/FH2 domain-containing protein 1
Fhod3	turquoise	mmu:225288	Fhod3 protein
Figf	blue	mmu:14205	Vascular endothelial growth factor D
Fign	turquoise	mmu:60344	Fidgetin
Fignl2	turquoise	mmu:668225	Protein Fignl2
Filip1	blue	mmu:70598	Filamin-A-interacting protein 1
Fitm1	blue	mmu:68680	Fat storage-inducing transmembrane protein 1
Fjx1	turquoise	mmu:14221	Four-jointed box protein 1
Fkbp10	brown	mmu:14230	Peptidyl-prolyl cis-trans isomerase FKBP10
Fkbp14	brown	mmu:231997	Peptidyl-prolyl cis-trans isomerase FKBP14
Fkbp15	blue	mmu:338355	Peptidyl-prolyl cis-trans isomerase
Fkbp1b	blue	mmu:14226	Peptidyl-prolyl cis-trans isomerase FKBP1B
Flg	turquoise	mmu:14246	Truncated profilaggrin/filaggrin flaky tail mutant form
Fli1	blue	mmu:14247	Friend leukemia integration 1 transcription factor
Flnc	turquoise	mmu:68794	Filamin-C
Flrt2	turquoise	mmu:399558	Putative uncharacterized protein
Flrt3	turquoise	mmu:71436	Fibronectin leucine rich transmembrane protein 3, isoform CRA_b
Flt3	turquoise	mmu:14255	Receptor protein-tyrosine kinase
Flt3l	blue	mmu:14256	FMS-like tyrosine kinase 3 ligand, isoform CRA_g
Flywch2	turquoise	mmu:76917	FLYWCH family member 2
Fmn1	turquoise	mmu:14260	Fmn1 protein
Fmnl1	turquoise	mmu:57778	Formin-like protein 1
Fmod	turquoise	mmu:14264	Fibromodulin
Fn1	turquoise	mmu:14268	Fibronectin
Fnbp1l	turquoise	mmu:214459	Formin-binding protein 1-like
Fndc1	blue	mmu:68655	Protein Fndc1
Fndc3b	turquoise	mmu:72007	Fibronectin type III domain-containing protein 3B
Fndc5	turquoise	mmu:384061	Fibronectin type III domain-containing protein 5
Fndc7	turquoise	mmu:320181	Fibronectin type III domain-containing protein 7
Folh1	blue	mmu:53320	Glutamate carboxypeptidase 2
Folr2	blue	mmu:14276	Folate receptor beta
Fos	blue	mmu:14281	Proto-oncogene c-Fos
Fosb	blue	mmu:14282	FBJ osteosarcoma oncogene B
Fosl1	turquoise	mmu:14283	Fos-related antigen 1
Foxc1	turquoise	mmu:17300	Forkhead box protein C1
Foxe1	turquoise	mmu:110805	Forkhead box protein E1
Foxf1	turquoise	mmu:15227	Putative uncharacterized protein
Foxj1	turquoise	mmu:15223	Forkhead box protein J1
Foxm1	turquoise	mmu:14235	Forkhead box protein M1
Foxn1	turquoise	mmu:15218	Forkhead box N1
Foxq1	turquoise	mmu:15220	Forkhead box protein Q1
Foxred2	blue	mmu:239554	MCG147994
Fpr1	brown	mmu:14293	fMet-Leu-Phe receptor
Fpr2	brown	mmu:14289	Formyl peptide receptor 2
Fras1	turquoise	mmu:231470	Extracellular matrix protein FRAS1
Frmpd1	turquoise	mmu:666060	FERM and PDZ domain-containing protein 1
Frzb	blue	mmu:20378	Secreted frizzled-related protein 3
Fsd1l	turquoise	mmu:319636	Fibronectin type III and SPRY domain containing 1-like
Fsd2	blue	mmu:244091	Fibronectin type III and SPRY domain-containing protein 2
Fth1	turquoise	mmu:14319	Ferritin heavy chain
Ftl1	blue	mmu:14325	Ferritin light chain 1
Ftl2	blue	mmu:14337	Ferritin light chain 2
Fut7	blue	mmu:14347	Alpha-(1,3)-fucosyltransferase 7
Fut8	turquoise	mmu:53618	ASL1/FUT8 fusion
Fxyd1	blue	mmu:56188	Phospholemman
Fxyd4	turquoise	mmu:108017	FXYD domain-containing ion transport regulator 4
Fxyd5	brown	mmu:18301	FXYD domain-containing ion transport regulator 5, isoform CRA_c
Fxyd6	turquoise	mmu:59095	FXYD domain-containing ion transport regulator 6
Fyb	blue	mmu:23880	FYN binding protein, isoform CRA_f
Fzd1	turquoise	mmu:14362	Frizzled-1
Fzd10	turquoise	mmu:93897	MCG51280
Fzd3	turquoise	mmu:14365	Putative uncharacterized protein
Fzd5	turquoise	mmu:14367	Frizzled homolog 5 (Drosophila)
Fzd6	turquoise	mmu:14368	Putative uncharacterized protein
Fzd9	turquoise	mmu:14371	Frizzled-9
Gaa	blue	mmu:14387	Lysosomal alpha-glucosidase
Gab2	blue	mmu:14389	Grb2 associated binder 2
Gab3	blue	mmu:210710	GRB2-associated-binding protein 3
Gabra3	turquoise	mmu:14396	Gamma-aminobutyric acid receptor subunit alpha-3
Gabrb2	turquoise	mmu:14401	Gamma-aminobutyric acid receptor subunit beta-2
Gabrp	turquoise	mmu:216643	Gamma-aminobutyric acid receptor subunit pi
Gadd45a	turquoise	mmu:13197	Growth arrest and DNA damage-inducible protein GADD45 alpha
Gadd45g	brown	mmu:23882	Growth arrest and DNA-damage-inducible 45 gamma
Gadl1	turquoise	mmu:73748	Acidic amino acid decarboxylase GADL1
Galns	blue	mmu:50917	N-acetylgalactosamine-6-sulfatase
Galnt12	turquoise	mmu:230145	Polypeptide N-acetylgalactosaminyltransferase 12
Galnt14	turquoise	mmu:71685	Polypeptide N-acetylgalactosaminyltransferase 14
Galnt16	turquoise	mmu:108760	Polypeptide N-acetylgalactosaminyltransferase 16
Galnt3	turquoise	mmu:14425	Polypeptide N-acetylgalactosaminyltransferase 3
Galnt4	brown	mmu:14426	Polypeptide N-acetylgalactosaminyltransferase 4
Galnt5	brown	mmu:241391	Polypeptide N-acetylgalactosaminyltransferase 5
Galnt6	turquoise	mmu:207839	Polypeptide N-acetylgalactosaminyltransferase 6
Galnt7	turquoise	mmu:108150	Putative uncharacterized protein
Galr3	turquoise	mmu:14429	Galanin receptor type 3
Gamt	turquoise	mmu:14431	Guanidinoacetate N-methyltransferase
Garem	turquoise	mmu:381126	GRB2-associated and regulator of MAPK protein
Gars	blue	mmu:353172	Glycine--tRNA ligase
Gas2	turquoise	mmu:14453	Growth arrest-specific protein 2
Gas6	brown	mmu:14456	Growth arrest-specific protein 6
Gas7	blue	mmu:14457	Growth arrest-specific protein 7
Gata3	turquoise	mmu:14462	Trans-acting T-cell-specific transcription factor GATA-3
Gatm	brown	mmu:67092	Glycine amidinotransferase, mitochondrial
Gba2	turquoise	mmu:230101	Non-lysosomal glucosylceramidase
Gbe1	turquoise	mmu:74185	1,4-alpha-glucan-branching enzyme
Gbgt1	blue	mmu:227671	Globoside alpha-1,3-N-acetylgalactosaminyltransferase 1
Gbp10	blue	mmu:626578	Guanylate-binding protein 10
Gbp11	blue	mmu:634650	Protein Gbp11
Gbp2	blue	mmu:14469	Interferon-induced guanylate-binding protein 2
Gbp2b	blue	mmu:14468	Guanylate binding protein 1
Gbp3	blue	mmu:55932	Guanylate-binding protein 4
Gbp4	blue	mmu:17472	Guanylate binding protein 4.1
Gbp5	blue	mmu:229898	Putative uncharacterized protein
Gbp6	blue	mmu:100702	Protein Gbp6
Gbp7	blue	mmu:229900	MFLJ00316 protein
Gbp8	blue	mmu:76074	5830443L24Rik protein
Gbp9	blue	mmu:236573	cDNA sequence BC057170
Gca	turquoise	mmu:227960	Grancalcin
Gcat	turquoise	mmu:26912	2-amino-3-ketobutyrate coenzyme A ligase, mitochondrial
Gck	turquoise	mmu:103988	Glucokinase, isoform CRA_a
Gclc	turquoise	mmu:14629	Glutamate--cysteine ligase catalytic subunit
Gclm	turquoise	mmu:14630	Glutamate--cysteine ligase regulatory subunit
Gda	brown	mmu:14544	Guanine deaminase
Gdap1	blue	mmu:14545	Ganglioside-induced differentiation-associated protein 1
Gdf1	turquoise	mmu:14559	MCG142774
Gdf10	brown	mmu:14560	Bone morphogenetic protein 3B
Gdf11	blue	mmu:14561	Growth/differentiation factor 11
Gdf15	turquoise	mmu:23886	Putative uncharacterized protein
Gdf6	brown	mmu:242316	Growth differentiation factor 6
Gdf7	blue	mmu:238057	Growth/differentiation factor 7
Gdnf	blue	mmu:14573	Glial cell line-derived neurotrophic factor
Gdpd2	turquoise	mmu:71584	Glycerophosphoinositol inositolphosphodiesterase GDPD2
Gdpd3	turquoise	mmu:68616	Glycerophosphodiester phosphodiesterase domain-containing protein 3
Gdpd5	turquoise	mmu:233552	Glycerophosphodiester phosphodiesterase domain-containing protein 5
Gen1	turquoise	mmu:209334	Flap endonuclease GEN homolog 1
Gfi1b	blue	mmu:14582	Gfi1b protein
Gfra2	blue	mmu:14586	GDNF family receptor alpha-2
Gfra4	turquoise	mmu:14588	Glial cell line derived neurotrophic factor family receptor alpha 4
Ggct	turquoise	mmu:110175	Gamma-glutamylcyclotransferase
Ggcx	turquoise	mmu:56316	Gamma-glutamyl carboxylase
Ggt1	turquoise	mmu:14598	Gamma-glutamyltranspeptidase 1
Ggt5	blue	mmu:23887	Gamma-glutamyltransferase 5
Ghr	turquoise	mmu:14600	Growth hormone receptor
Gimap7	blue	mmu:231932	Protein Gimap7
Gins1	blue	mmu:69270	MKIAA0186 protein
Gipc2	turquoise	mmu:54120	PDZ domain-containing protein GIPC2
Gipc3	turquoise	mmu:209047	PDZ domain-containing protein GIPC3
Gja1	turquoise	mmu:14609	Gap junction alpha-1 protein
Gja3	turquoise	mmu:14611	Putative uncharacterized protein
Gja5	turquoise	mmu:14613	Gap junction alpha-5 protein
Gjb2	turquoise	mmu:14619	Gap junction beta-2 protein
Gjb3	turquoise	mmu:14620	Gap junction beta-3 protein
Gjb4	turquoise	mmu:14621	Gap junction beta-4 protein
Gjb5	turquoise	mmu:14622	Gap junction beta-5 protein
Gjb6	turquoise	mmu:14623	Gap junction protein
Gjc2	blue	mmu:118454	Gap junction protein
Gkn3	blue	mmu:68888	Gastrokine-3
Glb1l	turquoise	mmu:74577	Beta-galactosidase-1-like protein
Glb1l2	turquoise	mmu:244757	Beta-galactosidase-1-like protein 2
Gldn	brown	mmu:235379	Gliomedin, isoform CRA_b
Gli1	turquoise	mmu:14632	Gli1 protein
Glipr1	brown	mmu:73690	Glioma pathogenesis-related protein 1
Glipr2	brown	mmu:384009	Golgi-associated plant pathogenesis-related protein 1
Glis1	turquoise	mmu:230587	Zinc finger protein GLIS1
Glrb	turquoise	mmu:14658	Glycine receptor subunit beta
Glrx	turquoise	mmu:93692	Glutaredoxin, isoform CRA_a
Gls2	turquoise	mmu:216456	Glutaminase liver isoform, mitochondrial
Glt1d1	turquoise	mmu:319804	Glycosyltransferase 1 domain-containing protein 1
Glt28d2	turquoise	mmu:320302	Glycosyltransferase 28 domain containing 2
Glt8d2	blue	mmu:74782	Glycosyltransferase 8 domain-containing protein 2
Glud1	blue	mmu:14661	Glutamate dehydrogenase 1, mitochondrial
Gm10013	turquoise	mmu:100043629	predicted gene 10013
Gm10020	turquoise	mmu:100039748	Ribosomal protein L15
Gm10024	turquoise	mmu:100009614	MCG141349
Gm10046	turquoise	mmu:100043229	Putative uncharacterized protein
Gm10064	turquoise		60S ribosomal protein L32-like
Gm10100	turquoise	mmu:100502953	Protein Gm10100
Gm10116	blue		ferritin light chain 1 pseudogene
Gm10136	turquoise	mmu:672214	ribosomal protein L26 pseudogene
Gm10142	turquoise	mmu:100502921	MCG141348
Gm10153	turquoise	mmu:100039757	Protein Gm10153
Gm10179	blue		ring finger protein 141 pseudogene
Gm10184	blue	mmu:100043906	karyopherin (importin) alpha 2 pseudogene
Gm10224	turquoise	mmu:100043805	predicted pseudogene 10224
Gm10228	turquoise	mmu:100040214	Glycine tyrosine-rich hair keratin protein
Gm10229	turquoise	mmu:100040201	Protein Gm10229
Gm10257	turquoise	mmu:544973	predicted gene 10257
Gm10259	turquoise	mmu:100039592	karyopherin (importin) alpha 2 pseudogene
Gm10272	turquoise	mmu:16697	MCG141380
Gm10275	turquoise		Rpl12 pseudogene
Gm10318	turquoise	mmu:622629	predicted gene 10318
Gm10336	blue	mmu:328186	Putative uncharacterized protein
Gm10349	turquoise	mmu:621832	predicted gene 10349
Gm10364	blue	mmu:100151693	ENSMUSG00000072492 protein
Gm10480	turquoise	mmu:100043324	predicted gene 10480
Gm10603	turquoise	mmu:100038497	Putative uncharacterized protein
Gm10615	turquoise	mmu:100038739	Protein Gm10615
Gm10653	turquoise	mmu:677044	Putative uncharacterized protein
Gm10693	brown	mmu:675749	predicted pseudogene 10693
Gm10712	turquoise	mmu:100502877	40S ribosomal protein S8 pseudogene
Gm11128	turquoise	mmu:100504710	predicted gene 11128
Gm11189	turquoise	mmu:623205	TAF13 RNA polymerase II, TATA box binding protein (TBP)-associated factor pseudogene
Gm11223	turquoise		stathmin 1 pseudogene
Gm11249	turquoise		ribosomal protein S2 pseudogene
Gm11295	turquoise		predicted gene 11295
Gm11413	turquoise	mmu:790913	predicted gene 11413
Gm11427	brown		schlafen 4 pseudogene
Gm11514	turquoise		60S ribosomal protein L28-like
Gm11516	turquoise		chaperonin containing Tcp1, subunit 3 (gamma) pseudogene
Gm11554	turquoise	mmu:670482	OTTMUSG00000002180 protein
Gm11555	turquoise	mmu:546511	Protein Gm11555
Gm11559	turquoise	mmu:100415785	MCG147033
Gm11562	turquoise	mmu:100502803	Krtap2-4 protein
Gm11563	turquoise	mmu:100040248	Protein Gm11563
Gm11564	turquoise	mmu:670496	MCG140217
Gm11565	turquoise	mmu:670550	MCG1025733
Gm11567	turquoise	mmu:670533	Protein Gm11567
Gm11568	turquoise	mmu:432600	Protein Gm11568
Gm11569	turquoise	mmu:670472	Protein Gm11569
Gm11570	turquoise	mmu:100504183	Keratin-associated protein 16-1
Gm11582	turquoise		dynein light chain LC8-type 1 pseudogene
Gm11595	turquoise	mmu:100040276	Protein Gm11595
Gm11596	turquoise	mmu:670464	Protein Gm11596
Gm11597	turquoise		type I keratin KA11P
Gm11604	turquoise		ribosomal protein S6 pseudogene
Gm11709	turquoise	mmu:629970	Protein Gm11709
Gm11710	brown	mmu:100043123	predicted gene 11710
Gm11711	brown	mmu:100043125	predicted gene 11711
Gm11771	blue		NADPH-dependent carbonyl reductase pseudogene
Gm11787	brown	mmu:666513	predicted gene 11787
Gm11914	turquoise		high-mobility group nucleosome binding domain 5 pseudogene
Gm11937	turquoise	mmu:100041488	Protein Krtap2-4
Gm11938	turquoise	mmu:100041412	predicted gene 11938
Gm11942	turquoise	mmu:665298	ribosomal protein, large, P1 pseudogene
Gm11951	turquoise		interferon-induced transmembrane protein 3-like
Gm11956	turquoise		predicted gene 11956
Gm11974	turquoise	mmu:100041286	predicted gene 11974
Gm11992	turquoise	mmu:626870	Predicted gene, OTTMUSG00000005148
Gm12033	turquoise		glyceraldehyde-3-phosphate dehydrogenase pseudogene
Gm12164	blue		ferritin light chain 1 pseudogene
Gm12180	turquoise		chaperonin subunit 7 (eta) pseudogene
Gm12185	turquoise	mmu:620913	Putative uncharacterized protein
Gm12216	blue	mmu:622459	Protein Gm12216
Gm12222	turquoise		acyl-CoA-binding protein ACBP pseudogene
Gm12226	turquoise		oxidative stress responsive 1 pseudogene
Gm12248	turquoise	mmu:676527	predicted gene 12248
Gm12250	brown	mmu:631323	Interferon-gamma-inducible p47 GTPase
Gm12263	turquoise		ariadne homolog 2 pseudogene
Gm12344	turquoise		ATPase, H+ transporting, lysosomal V1 subunit G1 pseudogene
Gm12349	turquoise	mmu:100040491	predicted gene 12349
Gm12366	turquoise		ribosomal protein S2 pseudogene
Gm12387	turquoise		PDZ binding kinase pseudogene
Gm12501	turquoise		SIVA1, apoptosis-inducing factor pseudogene
Gm12543	brown		sorting nexin 2 pseudogene
Gm12565	turquoise		PRELI domain containing 1 pseudogene
Gm12657	turquoise	mmu:667250	predicted gene 12657
Gm12725	turquoise		heat shock protein 1 (chaperonin) pseudogene 2
Gm12734	turquoise		eukaryotic translation initiation factor 2, subunit 1 alpha pseudogene
Gm12749	turquoise		basic leucine zipper and W2 domains 1 pseudogene
Gm12792	turquoise		mitogen-activated protein kinase kinase 3 pseudogene
Gm128	turquoise	mmu:229588	Protein MENT
Gm12856	turquoise		cyclin B1 pseudogene
Gm12912	turquoise		eukaryotic translation elongation factor 1 alpha 1 pseudogene
Gm12919	turquoise		karyopherin (importin) alpha 2 pseudogene
Gm12922	turquoise		ribosomal protein S2 pseudogene
Gm13007	turquoise		predicted gene 13007
Gm13032	turquoise	mmu:100049161	predicted gene 13032
Gm13160	turquoise		predicted gene 13160
Gm13167	turquoise		predicted gene 13167
Gm13176	turquoise		protein regulator of cytokinesis 1 pseudogene
Gm13212	blue	mmu:433801	Protein Gm13212
Gm13215	turquoise	mmu:664894	predicted gene 13215
Gm13217	turquoise		solute carrier family 25, member 36 pseudogene
Gm13232	turquoise		predicted gene 13232
Gm13237	turquoise	mmu:666390	predicted gene 13237
Gm13251	turquoise	mmu:433791	Protein Gm13251
Gm13305	turquoise	mmu:100042555	predicted gene 13305
Gm13306	turquoise	mmu:100039863	predicted gene 13306
Gm13368	turquoise		predicted gene 13368
Gm13490	turquoise	mmu:433426	predicted gene 13490
Gm13573	turquoise		ribosomal protein L10A pseudogene
Gm13588	turquoise		thymosin, beta 10 pseudogene
Gm13669	turquoise	mmu:623453	predicted gene 13669
Gm13767	blue		protein tyrosine phosphatase, receptor type, J pseudogene
Gm13768	blue		protein tyrosine phosphatase, receptor type, J pseudogene
Gm13889	yellow	mmu:620695	predicted gene 13889
Gm13929	turquoise		L-threonine dehydrogenase pseudogene
Gm14005	brown	mmu:100043424	Putative uncharacterized protein
Gm14085	brown	mmu:381417	Protein Gm14085
Gm14131	turquoise		Fibronectin type-III domain-containing transmembrane protein C1orf233 homolog
Gm14137	turquoise	mmu:623781	Uncharacterized protein C15orf62 homolog, mitochondrial
Gm14138	turquoise		40S ribosomal protein S6 (Phosphoprotein NP33)
Gm14165	turquoise		ribosomal protein, large, P0 pseudogene
Gm14217	turquoise	mmu:668936	ribisomal protein L5, pseudogene 2
Gm14328	turquoise		fatty acid-binding protein, epidermal pseudogene
Gm14335	turquoise		TAF9 RNA polymerase II, TATA box binding protein (TBP)-associated factor pseudogene
Gm14492	blue	mmu:677289	Proline-rich protein 33
Gm14494	turquoise		translocase of outer mitochondrial membrane 20 homolog pseudogene
Gm14548	brown	mmu:100038909	Protein Gm14548
Gm14584	turquoise		casein kinase 1, gamma 3 pseudogene
Gm14639	turquoise		transformer 2 beta homolog pseudogene
Gm14703	turquoise	mmu:632264	predicted gene 14703
Gm14730	turquoise		predicted gene 14730
Gm15133	blue	mmu:622070	predicted gene 15133
Gm15179	turquoise	mmu:100503248	predicted gene 15179
Gm15264	turquoise		tuftelin 1 pseudogene
Gm15421	turquoise	mmu:100042049	ribosomal protein L22 like 1 pseudogene
Gm15428	turquoise	mmu:433368	PCNA-associated factor pseudogene
Gm15448	brown	mmu:100041146	Protein Gm15448
Gm15452	turquoise		CDC28 protein kinase regulatory subunit 2 pseudogene
Gm15453	blue	mmu:100043257	predicted gene 15453
Gm15590	blue		ferritin light chain 1 pseudogene
Gm15616	turquoise		60S ribosomal protein L5 pseudogene
Gm15697	turquoise		kinesin family member 11 pseudogene
Gm15725	turquoise		actin, beta, cytoplasmic (Actb) pseudogene
Gm15753	brown	mmu:624083	predicted gene 15753
Gm15766	turquoise		ribosomal protein L5 pseudogene
Gm15867	turquoise	mmu:100503471	predicted gene 15867
Gm15925	brown		leukocyte immunoglobulin-like receptor, subfamily A (with TM domain), member 6 pseudogene
Gm16119	blue	mmu:100271841	uridine-cytidine kinase 1-like 1, opposite strand
Gm16165	turquoise		tubulin, beta 2B pseudogene
Gm16340	blue	mmu:100504287	predicted gene 16340
Gm16379	turquoise	mmu:100040259	macrophage migration inhibitory factor, pseudogene 6
Gm16399	turquoise		cytochrome c oxidase, subunit VIc pseudogene
Gm16407	turquoise		syndecan 1 pseudogene
Gm16409	turquoise		ribosomal protein S6 pseudogene
Gm16465	turquoise		cytidine 5'-triphosphate synthase pseudogene
Gm16477	turquoise		ribosomal protein L7a pseudogene
Gm16531	brown		UL16 binding protein 1 pseudogene
Gm16675	blue	mmu:100503498	predicted gene, 16675
Gm16938	blue	mmu:330599	predicted gene, 16938
Gm17031	turquoise		eukaryotic translation initiation factor 3, subunit D pseudogene
Gm17322	turquoise		ADP-ribosylation factor-like 6 interacting protein 1 pseudogene
Gm17541	turquoise		60S ribosomal protein L18a
Gm17757	turquoise	mmu:100417829	GTPase, very large interferon inducible 1 pseudogene
Gm17802	turquoise		eukaryotic translation initiation factor 4A1 pseudogene
Gm17819	turquoise		eukaryotic translation initiation factor 5A pseudogene
Gm17971	turquoise		ribosomal protein S2 pseudogene
Gm18285	turquoise		mbt domain containing 1 pseudogene
Gm18445	turquoise		interferon activated gene 204 pseudogene
Gm1859	turquoise		Rac GTPase-activating protein 1 pseudogene
Gm18596	turquoise		keratin associated protein 4-16 pseudogene
Gm18787	turquoise		RNA binding motif protein, X-linked 2 pseudogene
Gm18840	blue		complement component 1, r subcomponent A pseudogene
Gm18853	brown	mmu:100417831	GTPase, very large interferon inducible 1 pseudogene
Gm19209	turquoise		TAF9 RNA polymerase II, TATA box binding protein (TBP)-associated factor pseudogene
Gm19249	blue		thymosin, beta 10 pseudogene
Gm19402	turquoise	mmu:100502831	Protein Gm19402
Gm19444	turquoise	mmu:100502903	tubulin, beta 3, pseudogene
Gm19522	blue	mmu:100503040	predicted gene, 19522
Gm19563	turquoise		dynein light chain 1, cytoplasmic-like
Gm19668	turquoise	mmu:100503388	MCG51881
Gm1969	turquoise		vacuole membrane protein 1 pseudogene
Gm19807	turquoise		UPF0368 protein Cxorf26 homolog
Gm19897	blue	mmu:100503790	predicted gene, 19897
Gm20203	blue		placenta-specific gene 8 protein-like
Gm20219	turquoise	mmu:100504425	predicted gene, 20219
Gm20300	blue	mmu:100504586	predicted gene, 20300
Gm20570	turquoise		thymosin, beta 10 pseudogene
Gm20875	turquoise	mmu:100041490	predicted gene, 20875
Gm2115	turquoise	mmu:100039239	predicted gene 2115
Gm21168	turquoise		ribosome biogenesis regulatory protein homolog
Gm21188	blue	mmu:100861753	predicted gene, 21188
Gm21320	blue	mmu:100861909	Major urinary protein 1
Gm21451	brown	mmu:100862072	Putative uncharacterized protein
Gm2147	turquoise		motile sperm domain containing 1 pseudogene
Gm21925	turquoise		tectorin alpha pseudogene
Gm22	brown	mmu:195209	MKIAA1858 protein
Gm2225	turquoise	mmu:100039422	predicted gene 2225
Gm2274	turquoise	mmu:100039503	predicted gene 2274
Gm2367	turquoise		predicted gene 2367
Gm2373	turquoise	mmu:100039691	long intergenic non-coding RNA, embryonic stem cells expressed 1
Gm2427	brown	mmu:100039794	predicted gene 2427
Gm2467	blue		glyceraldehyde-3-phosphate dehydrogenase pseudogene
Gm2654	turquoise		pseudouridylate synthase 7 homolog pseudogene
Gm2696	turquoise	mmu:100040299	predicted gene 2696
Gm2848	blue	mmu:100040572	predicted gene 2848
Gm2a	blue	mmu:14667	GM2 ganglioside activator protein
Gm3233	turquoise	mmu:100041250	Protein Gm3233
Gm3238	turquoise	mmu:100041261	MCG61407
Gm3250	turquoise	mmu:100041281	Protein Gm3250
Gm3285	turquoise	mmu:100041351	predicted gene 3285
Gm3320	turquoise		myeloblastosis oncogene-like 2 pseudogene
Gm336	turquoise		ArfGAP with RhoGAP domain, ankyrin repeat and PH domain 2 pseudogene
Gm3470	turquoise	mmu:100041680	predicted gene 3470
Gm3571	turquoise		farnesyl diphosphate synthetase pseudogene
Gm3775	turquoise	mmu:100042294	predicted gene 3775
Gm3776	turquoise	mmu:100042295	Glutathione S-transferase
Gm3788	turquoise		thymosin, beta 10 pseudogene
Gm3934	turquoise	mmu:100042625	predicted gene 3934
Gm4045	blue		ATP synthase, H+ transporting, mitochondrial F0 complex, subunit g pseudogene
Gm4070	blue	mmu:100042856	predicted gene 4070
Gm4097	blue		ferritin light chain 2 pseudogene
Gm4118	turquoise		proteasome (prosome, macropain) subunit, alpha type 2 pseudogene
Gm4184	blue	mmu:100043039	predicted gene 4184
Gm4217	blue		glyceraldehyde-3-phosphate dehydrogenase pseudogene
Gm4294	turquoise	mmu:100043209	ribosomal protein L15 pseudogene
Gm4356	turquoise	mmu:100043318	guanine nucleotide binding protein (G protein), gamma 5 pseudogene
Gm4462	turquoise		eukaryotic translation elongation factor 1 gamma pseudogene
Gm4477	blue	mmu:100043497	Protein Gm4477
Gm4510	turquoise		predicted gene 4510
Gm4544	yellow	mmu:100043600	predicted gene 4544
Gm4553	turquoise	mmu:100043617	Protein Gm4553
Gm4559	turquoise	mmu:100043627	Protein Gm4559
Gm4581	turquoise	mmu:100043670	predicted gene 4581
Gm4600	turquoise		ribosomal protein L9 pseudogene
Gm4607	turquoise		predicted gene 4607
Gm4651	turquoise	mmu:100043793	predicted gene 4651
Gm4737	blue		S-adenosylhomocysteine hydrolase pseudogene
Gm4739	turquoise		high mobility group box 2 pseudogene
Gm4750	brown		actin, beta pseudogene
Gm4755	turquoise	mmu:208941	predicted gene 4755
Gm4759	blue	mmu:209380	GTPase, very large interferon inducible 1 pseudogene
Gm4788	blue	mmu:214403	EG214403 protein
Gm4815	turquoise		calponin 3, acidic pseudogene
Gm4824	turquoise		peptidyl-prolyl cis-trans isomerase A pseudogene 15_175.1
Gm4841	blue	mmu:225594	Putative uncharacterized protein
Gm4858	turquoise	mmu:229571	EG229571 protein
Gm4859	turquoise		ribosomal protein S4, X-linked pseudogene
Gm4864	turquoise		histone deacetylase 1 pseudogene
Gm4866	turquoise		ribosomal protein, large, P0 pseudogene
Gm4879	turquoise		WD repeat domain 12 pseudogene
Gm4951	blue	mmu:240327	Interferon-gamma-inducible GTPase Ifgga2 protein
Gm4959	turquoise		ribosomal protein L3 pseudogene
Gm4962	brown		adaptor protein complex AP-2, alpha 2 subunit pseudogene
Gm4975	brown	mmu:244495	Shugoshin-like 2B
Gm4980	blue	mmu:100503386	Trophoblast glycoprotein-like
Gm5038	turquoise		piggyBac transposable element derived 2 (Pgbd2) pseudogene
Gm5045	turquoise	mmu:268809	ribosomal protein L7 pseudogene
Gm5055	turquoise		ribosomal protein S7 pseudogene
Gm5084	turquoise	mmu:100503759	predicted gene 5084
Gm5150	brown	mmu:381484	SIRP beta 1 like 1 protein
Gm5194	turquoise		myeloid leukemia factor 2 pseudogene
Gm5206	turquoise		predicted pseudogene 5206
Gm5239	turquoise		MCG1031578
Gm5249	turquoise		predicted gene 5249
Gm5251	turquoise		predicted gene 5251
Gm5256	turquoise		predicted gene 5256
Gm5278	turquoise		predicted pseudogene 5278
Gm5279	turquoise		tyrosine 3-monooxygenase/tryptophan 5-monooxygenase activation protein, zeta polypeptide pseudogene
Gm5297	turquoise		predicted gene 5297
Gm53	turquoise	mmu:193022	Protein Gm53
Gm5356	turquoise		proteasome (prosome, macropain) subunit, beta type 3 pseudogene
Gm5380	blue		chaperonin containing Tcp1, subunit 7 (eta) pseudogene
Gm5414	turquoise	mmu:406223	Type II keratin Kb14
Gm5416	turquoise	mmu:408196	EG408196 protein
Gm5423	turquoise	mmu:432460	transmembrane protein 229B pseudogene
Gm5424	turquoise	mmu:432466	MCG15755
Gm5431	blue	mmu:432555	Protein Gm5431
Gm5454	brown	mmu:432800	predicted gene 5454
Gm5460	turquoise	mmu:432838	Protein Gm5460
Gm5478	turquoise	mmu:432987	Uncharacterized protein
Gm5487	turquoise		minichromosome maintenance deficient 7 pseudogene
Gm5491	turquoise		ribosomal protein L15 pseudogene
Gm5497	turquoise		peptidylprolyl isomerase A pseudogene 17_1026.1
Gm5513	turquoise		eukaryotic translation initiation factor 4A1 pseudogene
Gm5529	turquoise		solute carrier family 25 (mitochondrial carrier, adenine nucleotide translocator), member 5 pseudogene
Gm5547	turquoise	mmu:433637	predicted gene 5547
Gm5558	turquoise		peptidyl-prolyl cis-trans isomerase A pseudogene 5_892.1
Gm5559	blue		glyceraldehyde-3-phosphate dehydrogenase pseudogene
Gm5560	turquoise		solute carrier family 25 member 5 pseudogene
Gm5587	turquoise		GrpE-like 2, mitochondrial pseudogene
Gm5593	turquoise	mmu:434175	predicted gene 5593
Gm5596	turquoise		DEP domain containing 1a pseudogene
Gm5597	turquoise		thymine DNA glycosylase pseudogene
Gm5611	turquoise		Uncharacterized protein
Gm5637	turquoise	mmu:434782	predicted pseudogene 5637
Gm5641	blue		heterogeneous nuclear ribonucleoprotein A3 pseudogene
Gm5648	blue		ubiquitin-like, containing PHD and RING finger domains, 1 pseudogene
Gm5671	turquoise		PRP38 pre-mRNA processing factor 38 domain containing A pseudogene
Gm5678	brown		carbonyl reductase 1 pseudogene
Gm5684	turquoise		erythrocyte protein band 4.1-like 4b pseudogene
Gm5689	turquoise		Uncharacterized protein
Gm572	yellow	mmu:230909	Protein Gm572
Gm5749	blue		serine (or cysteine) peptidase inhibitor, clade B, member 6a pseudogene
Gm5791	turquoise		peptidyl-prolyl cis-trans isomerase A pseudogene 13_866.1
Gm5806	turquoise	mmu:545124	predicted gene 5806
Gm5824	turquoise		predicted gene 5824
Gm5829	turquoise		GABA(A) receptor-associated protein like 2 pseudogene 1_652.1
Gm5831	blue		Sp140 nuclear body protein family member pseudogene
Gm5851	turquoise		ribosomal protein L3 pseudogene
Gm5860	turquoise	mmu:545641	predicted gene 5860
Gm5873	turquoise		farnesyl diphosphate synthetase pseudogene
Gm5881	turquoise		calmodulin 2 pseudogene
Gm5919	turquoise	mmu:546150	predicted gene 5919
Gm5965	turquoise	mmu:546672	Protein Gm5965
Gm5969	turquoise		eukaryotic translation initiation factor pseudogene
Gm6023	turquoise		predicted gene 6023
Gm6051	turquoise		GABA(A) receptor-associated protein-like 2 pseudogene 5_758.1
Gm6063	turquoise		peptidylprolyl isomerase A pseudogene 6_731.1
Gm6087	turquoise		tera pseudogene
Gm6091	turquoise		thymidine kinase 1 pseudogene
Gm6100	turquoise		fatty acid binding protein 5, epidermal pseudogene
Gm6104	turquoise		high mobility group box 3 pseudogene
Gm6139	turquoise	mmu:620248	predicted gene 6139
Gm6161	turquoise		heterogeneous nuclear ribonucleoprotein A3 pseudogene
Gm6166	turquoise		fatty acid-binding protein, epidermal-like
Gm6167	turquoise		ribosomal protein L7A pseudogene
Gm6201	blue		plastin 3 (T-isoform) pseudogene
Gm6212	turquoise		MCG140796
[truncated: 3,069 more rows]
