# Supplementary material for: Cutaneous transcriptome analysis in NIH hairless mice
Source: PLoS One. 2017 Aug 7;12(8):e0182463. doi: 10.1371/journal.pone.0182463 (PMC5546695; doi:10.1371/journal.pone.0182463)
Supplement: S8 File — (XLSX) [file pone.0182463.s010.xlsx]

## Sheet: Sheet1
Fig 7
Q-PCR								RNA-seq
Gene				mean	SD	N		Gene						mean	SD	N
Pik3cd	0.316439	0.170755	0.183011	0.223402	0.0808055	3		Pik3cd	0.333705	0.296781	0.326042	0.404069	0.155357	0.303191	0.0915497	5
Pik3r1	0.251739	0.222211	0.181747	0.218565	0.0351383	3		Pik3r1	0.445453	0.459117	0.420857	0.426869	0.271644	0.404788	0.0759577	5
Itgb3	0.378929	0.456916	0.320856	0.385567	0.0682721	3		Itgb3	0.495254	0.711927	0.689228	0.37144	0.293025	0.512175	0.18666	5
Kdr	0.712025	0.702222	0.384219	0.599489	0.186494	3		Kdr	0.478469	0.420501	0.378174	0.396577	0.274199	0.389584	0.074748	5
Gnap	0.952638	0.742262	0.80107	0.83199	0.108543	3		Gnap	0.541842	0.591511	0.583986	0.633654	0.331126	0.536424	0.119297	5
Htra3	0.41466	0.239816	0.183011	0.279162	0.120733	3		Htra3	0.510136	0.479193	0.677728	0.695625	0.486218	0.56978	0.107512	5
Jak1	0.524858	0.460094	0.323088	0.436013	0.103018	3		Jak1	0.448883	0.468244	0.467612	0.501284	0.342397	0.445684	0.0607446	5
Pik3r5	0.381565	0.301452	0.246558	0.309858	0.0678948	3		Pik3r5	0.482394	0.47007	0.514085	0.572183	0.278169	0.46338	0.110813	5
Krt17	13.4543	21.7057	15.6707	16.9436	4.27039	3		Krt17	7.36897	6.45397	7.34829	7.63934	9.92667	7.74745	1.29772	5
Plxna2	1.27456	2.23457	1.79005	1.7664	0.480444	3		Plxna2	3.92707	3.90177	3.38111	3.5118	3.54764	3.65388	0.245944	5
Pik3r3	0.876606	1.20581	1.09429	1.0589	0.16743	3		Pik3r3	7.29293	7.32323	5.87879	5.34343	6.12121	6.39192	0.882478	5
Ctse	4.34694	4.05584	2.88786	3.76355	0.772208	3		Ctse	4.90185	5.56005	4.57275	4.50058	3.28811	4.56467	0.827383	5
